# Supplementary material for: Multi-neuron intracellular recording in vivo via interacting autopatching robots
Source: eLife. 2018 Jan 3;7:e24656. doi: 10.7554/eLife.24656 (PMC5812718; doi:10.7554/eLife.24656)
Supplement: Figure 4—source data 1. [file elife-24656-fig4-data1.csv]

Pipette1	Pipette2	Pipette3	Pipette4	Units
5.405	5.713	6.028	6.277	Mohms
5.363	5.425	6.035	6.261	Mohms
5.439	5.411	6.147	6.268	Mohms
5.417	5.431	6.108	6.271	Mohms
5.387	5.433	6.102	6.276	Mohms
5.41	5.426	6.13	6.288	Mohms
5.417	5.408	6.077	6.28	Mohms
5.408	5.407	6.091	6.27	Mohms
5.436	5.381	6.076	6.264	Mohms
5.445	5.407	6.088	6.266	Mohms
5.435	5.392	6.013	6.273	Mohms
5.418	5.442	6.021	6.281	Mohms
5.409	5.546	6.017	6.256	Mohms
5.427	5.605	6.002	6.245	Mohms
5.432	5.076	6.015	6.226	Mohms
5.439	6.12	6.061	6.242	Mohms
5.4	5.425	6.066	6.24	Mohms
5.428	5.411	6.072	6.266	Mohms
5.417	5.431	6.061	6.221	Mohms
5.445	5.433	6.075	6.229	Mohms
5.453	5.426	6.067	6.254	Mohms
5.439	5.408	6.066	6.239	Mohms
5.426	5.407	6.073	6.26	Mohms
5.372	5.381	6.063	6.254	Mohms
5.451	5.407	6.069	6.253	Mohms
5.487	5.392	6.042	6.248	Mohms
5.43	5.442	6.06	6.272	Mohms
5.45	5.546	6.063	6.245	Mohms
5.387	5.605	6.058	6.285	Mohms
5.458	5.433	6.05	6.268	Mohms
5.47	5.426	6.058	6.269	Mohms
5.386	5.408	6.068	6.266	Mohms
5.452	5.407	6.065	6.262	Mohms
5.444	5.381	6.064	6.274	Mohms
5.455	5.407	6.059	11.5938	Mohms
5.452	5.392	6.069	11.5794	Mohms
5.404	5.442	6.06	11.6262	Mohms
5.46	5.546	6.049	15.5628	Mohms
5.457	5.605	6.057	48.3462	Mohms
5.449	7.761	6.1	73.8054	Mohms
5.453	7.422	6.088	86.9022	Mohms
5.46	7.527	6.084	92.9358	Mohms
5.347	5.425	6.072	96.9174	Mohms
5.4	5.411	6.062	144.4374	Mohms
5.445	5.431	6.068	171.153	Mohms
5.446	5.433	6.054	183.6414	Mohms
5.412	5.426	6.067	204.6366	Mohms
5.355	5.408	6.066	213.8202	Mohms
5.455	5.407	6.057	228.4848	Mohms
5.401	5.381	6.061	229.8312	Mohms
5.421	5.407	6.068	230.571	Mohms
5.454	5.392	6.064	82.665	Mohms
5.462	5.442	6.075	268.587	Mohms
5.456	5.546	6.077	273.0294	Mohms
5.393	5.605	6.07	269.2656	Mohms
5.425	5.425	6.066	284.778	Mohms
5.456	5.411	6.062	323.9082	Mohms
5.462	5.431	6.07	374.3784	Mohms
5.453	5.433	6.066	377.163	Mohms
5.44	5.426	6.081	392.0328	Mohms
5.441	5.408	6.055	387.5832	Mohms
5.459	5.407	6.071	395.6616	Mohms
5.465	5.381	6.081	399.0762	Mohms
5.342	5.407	6.064	386.1036	Mohms
5.439	5.392	6.064	411.354	Mohms
5.461	5.442	6.091	415.6002	Mohms
5.491	5.546	6.075	421.2054	Mohms
5.393	5.605	6.071	419.607	Mohms
5.417	7.651	6.072	432.9018	Mohms
5.505	7.732	6.078	441.261	Mohms
5.457	7.704	6.073	445.7898	Mohms
5.457	7.752	6.071	461.727	Mohms
5.439	7.699	6.079	457.9974	Mohms
5.462	7.695	6.088	476.4348	Mohms
5.475	7.794	6.09	486.6948	Mohms
5.474	7.851	6.098	494.6544	Mohms
5.453	7.67	6.104	506.4966	Mohms
5.447	7.845	6.079	514.9872	Mohms
5.467	7.645	6.081	529.8192	Mohms
5.459	7.835	6.08	528.2208	Mohms
5.475	5.425	6.075	529.0902	Mohms
5.445	5.411	6.094	535.1922	Mohms
5.418	5.431	6.074	561.3966	Mohms
5.425	5.433	6.085	565.6824	Mohms
5.434	5.426	6.081	558.5418	Mohms
5.436	5.408	6.087	570.0852	Mohms
5.494	5.407	6.085	598.4298	Mohms
5.462	5.381	6.066	585.6732	Mohms
5.481	5.407	6.086	604.2672	Mohms
5.461	5.392	6.079	613.5246	Mohms
5.455	5.442	6.071	620.865	Mohms
5.482	5.546	6.082	628.6212	Mohms
5.494	5.605	6.083	609.1164	Mohms
5.488	5.425	6.074	640.728	Mohms
5.49	5.411	6.118	644.1102	Mohms
5.506	5.431	6.095	657.7884	Mohms
5.464	5.433	6.081	672.7266	Mohms
5.451	5.426	6.091	673.3476	Mohms
5.449	5.408	6.085	684.5022	Mohms
5.353	5.407	6.085	679.851	Mohms
5.447	5.381	6.095	723.0816	Mohms
5.461	5.407	6.083	721.26	Mohms
5.47	5.392	6.087	733.878	Mohms
5.487	5.442	6.085	730.5282	Mohms
5.431	5.546	6.09	732.0006	Mohms
5.467	5.605	6.091	740.6442	Mohms
5.471	5.433	6.089	603.2448	Mohms
5.486	5.426	6.081	711.567	Mohms
5.465	5.408	6.097	707.7888	Mohms
5.416	5.407	6.086	727.7832	Mohms
5.464	5.381	6.084	741.4308	Mohms
5.474	5.407	6.096	761.3712	Mohms
5.442	5.392	6.101	775.5444	Mohms
5.471	5.442	6.087	770.085	Mohms
5.462	5.546	6.112	746.388	Mohms
5.443	5.605	6.098	739.6542	Mohms
5.487	6.534	6.082	734.9058	Mohms
5.468	6.501	6.091	736.425	Mohms
5.485	6.406	6.085	723.474	Mohms
5.485	6.43	6.088	764.4312	Mohms
5.382	6.42	6.094	794.5776	Mohms
5.479	6.422	6.088	794.97	Mohms
5.457	6.408	6.106	819.6426	Mohms
5.469	6.386	6.116	816.921	Mohms
5.446	6.418	6.087	826.065	Mohms
5.466	5.425	6.102	833.0148	Mohms
5.493	5.411	6.109	823.1472	Mohms
5.45	5.431	6.119	844.8642	Mohms
5.485	5.433	6.107	822.4596	Mohms
5.486	5.426	6.133	824.6592	Mohms
5.455	5.408	6.099	837.6966	Mohms
5.469	5.407	6.102	877.5828	Mohms
5.483	5.381	6.097	863.1234	Mohms
5.482	5.407	6.088	839.655	Mohms
5.474	5.392	6.102	859.7358	Mohms
5.504	5.442	6.118	870.6006	Mohms
5.579	5.546	6.08	876.879	Mohms
5.418	5.605	6.096	873.1638	Mohms
5.471	5.425	6.097	889.002	Mohms
5.303	5.411	6.103	904.4172	Mohms
5.503	5.431	6.094	897.1362	Mohms
5.522	5.433	6.126	887.5566	Mohms
5.473	5.426	6.111	917.775	Mohms
5.416	5.408	6.097	892.314	Mohms
5.478	5.407	6.131	937.989	Mohms
5.489	5.381	6.1	947.259	Mohms
5.541	5.407	6.114	938.3778	Mohms
5.494	5.392	6.095	940.6944	Mohms
5.424	5.442	6.096	947.934	Mohms
5.242	5.546	6.094	972.315	Mohms
5.48	5.605	6.099	973.9152	Mohms
5.447	6.443	6.103	940.6818	Mohms
5.475	5.425	6.097	955.6326	Mohms
5.477	5.411	6.072	997.3998	Mohms
5.487	5.431	6.102	993.4542	Mohms
5.481	5.433	6.103	990.4302	Mohms
5.471	5.426	6.109	1004.3136	Mohms
5.472	5.408	6.09	1010.1204	Mohms
5.514	5.407	6.097	1022.3568	Mohms
5.504	5.381	6.105	1023.2046	Mohms
5.483	5.407	6.104	1044.4896	Mohms
5.489	5.392	6.106	1019.1762	Mohms
5.491	5.442	6.099	1046.1654	Mohms
5.512	5.546	6.1	1049.3154	Mohms
5.479	5.605	6.092	1051.8336	Mohms
5.511	5.425	6.09	1044.7344	Mohms
5.477	5.411	6.105	1062.5454	Mohms
5.471	5.431	6.101	1060.0002	Mohms
5.475	5.433	6.096	1062.5166	Mohms
5.462	5.426	6.103	1069.7904	Mohms
5.48	5.408	6.081	1087.4016	Mohms
5.493	5.407	6.092	1116.72	Mohms
5.413	5.381	6.094	1120.1688	Mohms
5.477	5.407	6.1	1091.6046	Mohms
5.483	5.392	6.1	1124.2746	Mohms
5.497	5.442	6.111	1113.0354	Mohms
5.474	5.546	6.111	1119.7926	Mohms
5.492	5.605	6.104	1119.9942	Mohms
5.491	5.407	6.125	1094.0958	Mohms
5.476	5.392	6.116	1129.7502	Mohms
5.481	5.442	6.118	1113.1056	Mohms
5.485	5.425	6.115	1104.3954	Mohms
5.527	5.411	6.095	1147.0572	Mohms
5.382	5.431	6.11	1144.6074	Mohms
5.448	5.433	6.116	1172.2446	Mohms
5.484	5.426	6.106	1151.7822	Mohms
5.476	5.408	6.101	1138.9716	Mohms
5.406	5.407	6.083	1164.1374	Mohms
5.423	5.381	6.109	1163.1942	Mohms
5.469	5.407	6.095	1156.7556	Mohms
5.474	5.392	6.099	1164.9402	Mohms
5.393	5.442	6.113	1151.109	Mohms
5.471	5.546	6.109	1159.8102	Mohms
5.451	5.605	6.089	1164.6072	Mohms
5.487	5.408	6.141	1160.5212	Mohms
5.485	5.407	6.112	1157.328	Mohms
5.453	5.381	6.105	1154.4318	Mohms
5.471	5.407	6.076	1182.3732	Mohms
5.477	5.392	6.1	1162.9026	Mohms
5.5	5.442	6.103	1176.5664	Mohms
5.498	5.546	6.239	1178.6166	Mohms
5.519	5.605	6.262	1170.3024	Mohms
5.493	5.407	74.938	1196.2746	Mohms
5.495	5.381	75.243	1170.1908	Mohms
5.468	5.407	74.786	1183.671	Mohms
5.465	5.392	74.935	1193.1408	Mohms
5.46	5.442	74.586	1207.0386	Mohms
5.455	5.546	74.414	1172.1798	Mohms
5.472	5.605	74.822	1204.4484	Mohms
5.483	6.443	75.147	1191.2436	Mohms
5.472	6.443	60.302	1222.911	Mohms
5.463	6.443	62.815	1216.5624	Mohms
5.482	6.443	76.317	1229.6934	Mohms
5.449	6.443	96.205	1219.4244	Mohms
5.46	6.443	84.324	1240.3836	Mohms
5.479	6.443	81.446	1254.9924	Mohms
5.442	5.407	80.701	1231.0272	Mohms
5.444	5.381	79.862	1218.0888	Mohms
5.452	5.407	79.999	1215.1692	Mohms
5.47	5.407	79.304	1264.6854	Mohms
5.448	5.381	45.966	1246.5216	Mohms
5.48	5.407	65.404	1249.9056	Mohms
5.481	5.392	82.367	1241.1432	Mohms
5.36	5.442	81.944	1267.7058	Mohms
5.425	5.546	79.005	1263.0942	Mohms
5.419	5.605	73.105	1248.2298	Mohms
5.437	5.407	67.471	1255.5774	Mohms
5.459	5.392	70.232	1308.8646	Mohms
5.473	5.442	67.528	1298.4048	Mohms
5.426	5.546	66.938	1267.632	Mohms
5.478	5.605	67.709	1296.729	Mohms
5.466	5.407	67.37	1306.404	Mohms
5.318	5.392	67.425	1339.8498	Mohms
5.479	5.442	65.833	1345.914	Mohms
5.457	6.443	65.153	1326.4344	Mohms
5.457	5.546	66.598	1332.2736	Mohms
5.414	5.605	66.283	1348.9452	Mohms
5.449	5.407	65.756	1351.1466	Mohms
5.46	5.392	66.502	1358.4852	Mohms
5.473	5.442	65.478	1364.8482	Mohms
5.482	5.546	65.549	1377.612	Mohms
5.462	5.605	65.596	1392.7824	Mohms
5.45	5.407	65.891	1364.1714	Mohms
5.413	6.443	66.449	1356.4566	Mohms
5.473	6.443	67.273	1373.8068	Mohms
5.469	6.443	66.814	1388.8728	Mohms
5.47	5.407	66.76	1347.1992	Mohms
5.446	5.381	60.376	1340.667	Mohms
5.476	5.407	69.204	1391.2434	Mohms
5.483	5.392	68.584	1394.3016	Mohms
5.478	5.442	68.712	1409.2848	Mohms
5.394	5.546	68.449	1368.882	Mohms
5.453	5.605	67.83	1398.1104	Mohms
5.473	5.407	68.205	1404.7182	Mohms
5.471	5.392	68.113	1458.0954	Mohms
5.479	5.442	68.999	1446.6906	Mohms
5.451	5.407	68.613	1470.1698	Mohms
5.448	5.381	68.57	1435.2714	Mohms
5.505	5.407	68.839	1457.2152	Mohms
5.449	5.392	66.4	1492.9002	Mohms
5.452	5.442	70.701	1443.4776	Mohms
5.409	5.546	79.862	1472.4054	Mohms
5.46	5.605	79.999	1465.9866	Mohms
5.455	5.407	79.304	1489.6674	Mohms
5.447	5.392	45.966	1468.5552	Mohms
5.46	5.442	69.004	1443.6324	Mohms
5.463	5.546	72.367	1452.2472	Mohms
5.492	5.605	71.944	1486.7244	Mohms
5.464	5.407	79.005	1487.3436	Mohms
5.468	5.392	73.105	1469.2194	Mohms
5.467	5.442	67.471	1489.6026	Mohms
5.454	7.103	70.232	1515.7116	Mohms
5.461	18.326	67.528	1500.7788	Mohms
5.459	66.305	66.938	1477.7334	Mohms
5.439	98.767	67.37	1479.3768	Mohms
5.445	120.548	67.425	1451.7288	Mohms
5.429	148.875	65.833	1508.787	Mohms
5.463	188.706	65.153	1522.5642	Mohms
5.457	224.052	66.598	1496.5362	Mohms
5.47	265.712	66.283	1496.2176	Mohms
5.472	313.389	65.756	1532.8872	Mohms
5.42	352.674	66.502	1502.4366	Mohms
5.512	374.927	65.478	1442.8566	Mohms
5.493	412.748	65.549	1550.0358	Mohms
5.479	457.611	65.596	1544.4054	Mohms
5.47	506.966	65.891	1533.0348	Mohms
5.533	593.153	66.449	1537.0578	Mohms
5.484	669.756	67.273	1542.6378	Mohms
5.488	725.661	66.814	1513.656	Mohms
5.409	800.723	66.76	1584.9018	Mohms
5.458	787.934	65.376	1555.8642	Mohms
5.455	769.074	69.204	1514.5542	Mohms
5.478	950.415	68.584	1516.8618	Mohms
5.438	1019.47	68.712	1586.2932	Mohms
5.475	1067.766	68.449	1576.7226	Mohms
5.479	1081.76	67.83	1536.1956	Mohms
5.467	1146.745	69.068	1562.3802	Mohms
5.465	1155.001	66.76	1553.715	Mohms
5.438	1235.012	67.376	1589.9418	Mohms
5.475	1196.005	69.204	1581.4494	Mohms
5.479	1285.189	68.584	1618.6374	Mohms
5.467	1266.986	68.712	1585.6992	Mohms
5.465	1443.169	68.449	1619.7264	Mohms
5.47	1393.152	67.83	1587.1392	Mohms
5.47	1458.789	68.205	1542.2796	Mohms
5.444	1457.715	68.113	1574.6112	Mohms
5.47	1522.536	68.999	1513.044	Mohms
5.496	1567.028	68.613	1604.8458	Mohms
5.481	1556.214	68.57	1565.6292	Mohms
5.481	1594.502	68.839	1509.066	Mohms
5.409	1607.07	61.446	1584.7308	Mohms
5.458	1632.789	70.701	1633.4064	Mohms
5.455	1632.449	79.862	1542.3462	Mohms
5.478	1652.245	79.999	1578.2346	Mohms
5.438	1732.665	73.105	1592.5284	Mohms
5.475	1803.038	67.471	1543.1382	Mohms
5.479	1750.17	70.232	1576.9296	Mohms
5.467	1723.478	67.528	1600.4034	Mohms
5.465	1756.479	66.938	1587.33	Mohms
5.438	1751.104	67.37	1570.4262	Mohms
5.475	1817.181	67.425	1598.6934	Mohms
5.479	1797.014	65.833	1539.3096	Mohms
5.467	1838.961	65.153	1608.6726	Mohms
5.465	1853.092	66.598	1592.478	Mohms
5.47	1906.177	66.283	1646.1306	Mohms
5.47	1887.367	65.756	1593.2538	Mohms
5.444	1915.664	66.502	1613.889	Mohms
5.47	1933.923	65.478	1572.4926	Mohms
5.496	1980.344	65.549	1583.8794	Mohms
7.097	1883.708	65.596	1630.9116	Mohms
7.103	1927.969	65.891	1614.6126	Mohms
18.326	1944.774	66.449	1569.7692	Mohms
66.305	1956.911	67.273	1609.5456	Mohms
98.767	2078.407	66.814	1606.4226	Mohms
120.548	1987.071	66.76	1572.4368	Mohms
148.875	2012.285	64.376	1588.2804	Mohms
188.706	2052.446	67.37	1607.6646	Mohms
224.052	2140.361	67.425	1610.0694	Mohms
265.712	2034.627	65.833	1604.1762	Mohms
313.389	1963.433	65.153	1597.8042	Mohms
352.674	2012.618	66.598	1627.4664	Mohms
374.927	2096.247	66.283	1630.782	Mohms
412.748	2033.188	65.756	1635.966	Mohms
457.611	2010.272	66.502	1637.928	Mohms
506.966	2033.281	65.478	1630.5282	Mohms
593.153	2075.462	65.549	1588.0392	Mohms
669.756	2168.248	65.596	1607.9598	Mohms
725.661	2070.009	65.891	1605.8988	Mohms
800.723	2034.032	66.449	1573.704	Mohms
787.934	2031.994	67.273	1566.7434	Mohms
769.074	2141.929	66.814	1635.5484	Mohms
950.415	2079.73	66.76	1641.6432	Mohms
1019.47	2062.417	66.376	1658.6082	Mohms
1067.766	2055.172	69.204	1641.843	Mohms
1081.76	2043.583	68.584	1460.16	Mohms
1146.745	2050.634	68.712	1536.2928	Mohms
1155.001	2047.211	68.449	1462.716	Mohms
1235.012	2004.181	67.83	1511.9676	Mohms
1196.005	2026.615	73.105	1654.596	Mohms
1285.189	2070.157	67.471	1653.3414	Mohms
1266.986	2054.354	70.232	1617.5538	Mohms
1443.169	1961.129	67.528	1598.1372	Mohms
1393.152	1982.375	66.938	1579.4208	Mohms
1458.789	2057.04	67.37	1610.5014	Mohms
1457.715	2025.62	67.425	1630.3788	Mohms
1522.536	2003.817	65.833	1440.4266	Mohms
1567.028	2010.29	65.153	1584.1242	Mohms
1556.214	2011.353	66.598	1582.659	Mohms
1594.502	2032.399	66.283	1538.3754	Mohms
1607.07	1999.073	65.756	1474.4034	Mohms
1632.789	1928.262	66.502	1423.3932	Mohms
1632.449	1984.756	65.478	1469.4462	Mohms
1652.245	2118.567	65.549	1442.6496	Mohms
1732.665	1996.318	65.596	1483.4844	Mohms
1803.038	2019.4	65.891	1535.742	Mohms
1750.17	2055.167	66.449	1441.8162	Mohms
1723.478	2081.803	67.273	1504.1034	Mohms
1756.479	2147.049	66.814	1398.5352	Mohms
1751.104	2027.16	66.76	1464.0858	Mohms
1817.181	2006.93	60.376	1522.4778	Mohms
1797.014	2092.155	67.273	1433.7612	Mohms
1838.961	2132.97	66.814	1584.243	Mohms
1853.092	2139.603	73.105	1454.6088	Mohms
234.428	670.102	67.471	1421.2764	Mohms
227.926	227.412	70.232	1438.6158	Mohms
227.82	234.428	67.528	1009.4706	Mohms
227.59	227.926	66.938	154.5012	Mohms
226.07	227.82	67.37	152.3268	Mohms
235.703	227.59	67.425	150.5052	Mohms
228.179	226.07	65.833	151.5906	Mohms
226.777	235.703	65.153	153.5436	Mohms
227.133	228.179	66.598	151.9884	Mohms
235.715	226.777	66.283	157.3146	Mohms
228.035	227.133	65.756	154.0458	Mohms
228.606	235.715	66.502	158.8986	Mohms
228.585	228.035	65.478	159.1596	Mohms
228.585	228.606	65.549	158.2218	Mohms
228.585	228.585	65.596	158.2218	Mohms
228.585	226.611	65.891	158.2218	Mohms
228.585	231.708	66.449	158.2218	Mohms
