# Supplementary material for: Multi-neuron intracellular recording in vivo via interacting autopatching robots
Source: eLife. 2018 Jan 3;7:e24656. doi: 10.7554/eLife.24656 (PMC5812718; doi:10.7554/eLife.24656)
Supplement: Figure 5—source data 1. [file elife-24656-fig5-data1.csv]

t	cell1Vm	cell2Vm	VmUnits
0	-71.89941406	-74.27978516	mV
0.0005	-71.88801727	-74.26749331	mV
0.001	-71.84721366	-74.30601397	mV
0.0015	-71.86498649	-74.36909705	mV
0.002	-71.86320626	-74.36643481	mV
0.0025	-71.85582688	-74.37335552	mV
0.003	-71.86917121	-74.3208367	mV
0.0035	-71.90057637	-74.47135072	mV
0.004	-71.86628641	-74.51051292	mV
0.0045	-71.82330607	-74.53542499	mV
0.005	-71.83703664	-74.54683751	mV
0.0055	-71.85395484	-74.581787	mV
0.006	-71.8431797	-74.61144545	mV
0.0065	-71.80260264	-74.62776588	mV
0.007	-71.78005181	-74.65823159	mV
0.0075	-71.74133723	-74.59426859	mV
0.008	-71.79390847	-74.69899112	mV
0.0085	-71.80028577	-74.58492361	mV
0.009	-71.77918892	-74.66161803	mV
0.0095	-71.81527412	-74.7404944	mV
0.01	-71.85874705	-74.67131603	mV
0.0105	-71.84068441	-74.62031176	mV
0.011	-71.81053631	-74.62864218	mV
0.0115	-71.70979181	-74.43161078	mV
0.012	-71.7512498	-74.4446958	mV
0.0125	-71.75107565	-74.50978879	mV
0.013	-71.77324854	-74.39491855	mV
0.0135	-71.72440163	-74.33972571	mV
0.014	-71.72905167	-74.30687057	mV
0.0145	-71.74625944	-74.32746812	mV
0.015	-71.69040328	-74.27136915	mV
0.0155	-71.72281014	-74.28599605	mV
0.016	-71.71125802	-74.36588362	mV
0.0165	-71.63126725	-74.24385861	mV
0.017	-71.71194212	-74.43175213	mV
0.0175	-71.7730694	-74.43012916	mV
0.018	-71.70537257	-74.36317754	mV
0.0185	-71.66789392	-74.35478527	mV
0.019	-71.69172234	-74.4468742	mV
0.0195	-71.74386292	-74.60992766	mV
0.02	-71.69920443	-74.61915449	mV
0.0205	-71.70434664	-74.45324668	mV
0.021	-71.71553126	-74.56065101	mV
0.0215	-71.66173534	-74.58485307	mV
0.022	-71.73276831	-74.66354405	mV
0.0225	-71.71107988	-74.63558733	mV
0.023	-71.70005726	-74.6499007	mV
0.0235	-71.72310365	-74.71774371	mV
0.024	-71.70445049	-74.74913242	mV
0.0245	-71.69970239	-74.67202823	mV
0.025	-71.70529492	-74.74250947	mV
0.0255	-71.72513112	-74.74030566	mV
0.026	-71.6627788	-74.59186267	mV
0.0265	-71.6690586	-74.58652241	mV
0.027	-71.66416804	-74.55931766	mV
0.0275	-71.64564022	-74.45204892	mV
0.028	-71.71498504	-74.46421021	mV
0.0285	-71.7117264	-74.54794037	mV
0.029	-71.62165901	-74.38366822	mV
0.0295	-71.7090128	-74.46389556	mV
0.03	-71.71141517	-74.44291938	mV
0.0305	-71.67309295	-74.40260902	mV
0.031	-71.65158557	-74.37830539	mV
0.0315	-71.70138918	-74.36613275	mV
0.032	-71.70620457	-74.35215042	mV
0.0325	-71.74512843	-74.32632473	mV
0.033	-71.70112863	-74.35043341	mV
0.0335	-71.7254603	-74.27344394	mV
0.034	-71.67286129	-74.28289496	mV
0.0345	-71.70107775	-74.39982933	mV
0.035	-71.73905377	-74.42115284	mV
0.0355	-71.71638384	-74.43618368	mV
0.036	-71.68965626	-74.45065208	mV
0.0365	-71.63797061	-74.29635846	mV
0.037	-71.70988258	-74.40620849	mV
0.0375	-71.70670857	-74.43718339	mV
0.038	-71.68255023	-74.38014345	mV
0.0385	-71.68251515	-74.4027536	mV
0.039	-71.70624076	-74.4564446	mV
0.0395	-71.68631553	-74.42040262	mV
0.04	-71.69634148	-74.43938865	mV
0.0405	-71.72026654	-74.50895745	mV
0.041	-71.64025565	-74.51491198	mV
0.0415	-71.639389	-74.5381566	mV
0.042	-71.62977083	-74.45018451	mV
0.0425	-71.67289781	-74.58780818	mV
0.043	-71.70930225	-74.55853825	mV
0.0435	-71.70620731	-74.52931704	mV
0.044	-71.69431497	-74.55068336	mV
0.0445	-71.64213296	-74.58260519	mV
0.045	-71.64069137	-74.40133823	mV
0.0455	-71.67622	-74.4395318	mV
0.046	-71.67470808	-74.4072653	mV
0.0465	-71.67124084	-74.33760099	mV
0.047	-71.63249487	-74.29936232	mV
0.0475	-71.65456792	-74.26156106	mV
0.048	-71.66698006	-74.24820326	mV
0.0485	-71.66001541	-74.23453278	mV
0.049	-71.64642679	-74.11517666	mV
0.0495	-71.64736958	-74.15588931	mV
0.05	-71.6261662	-74.06933854	mV
0.0505	-71.71782205	-74.27046479	mV
0.051	-71.74948535	-74.19791994	mV
0.0515	-71.70443108	-74.09154639	mV
0.052	-71.6564223	-74.09799361	mV
0.0525	-71.69837593	-74.22314018	mV
0.053	-71.7082328	-74.37540002	mV
0.0535	-71.65905341	-74.240388	mV
0.054	-71.77366242	-74.32825839	mV
0.0545	-71.68143533	-74.30948531	mV
0.055	-71.69823045	-74.37957956	mV
0.0555	-71.72437019	-74.39387676	mV
0.056	-71.74305789	-74.35984896	mV
0.0565	-71.71551898	-74.36507001	mV
0.057	-71.74889306	-74.38997234	mV
0.0575	-71.73753705	-74.43691558	mV
0.058	-71.71405611	-74.25512335	mV
0.0585	-71.72704473	-74.31422564	mV
0.059	-71.71431262	-74.18809474	mV
0.0595	-71.65172491	-74.0954815	mV
0.06	-71.62848667	-74.17269682	mV
0.0605	-71.61227517	-74.15765788	mV
0.061	-71.62972801	-74.11330268	mV
0.0615	-71.67770036	-74.19008842	mV
0.062	-71.62648224	-74.19798537	mV
0.0625	-71.57431339	-74.04335679	mV
0.063	-71.62830678	-74.15745186	mV
0.0635	-71.58936843	-74.16215672	mV
0.064	-71.62470348	-74.15386427	mV
0.0645	-71.62531089	-74.13724911	mV
0.065	-71.63884698	-74.11696063	mV
0.0655	-71.62940716	-74.11721653	mV
0.066	-71.62456569	-74.07136852	mV
0.0665	-71.62426398	-74.19017997	mV
0.067	-71.66116263	-74.10602693	mV
0.0675	-71.67507129	-74.2437018	mV
0.068	-71.69242116	-74.33042003	mV
0.0685	-71.7079342	-74.30273095	mV
0.069	-71.68991107	-74.33026314	mV
0.0695	-71.66180648	-74.28251133	mV
0.07	-71.67965526	-74.19930752	mV
0.0705	-71.72829125	-74.40806844	mV
0.071	-71.69705241	-74.43037882	mV
0.0715	-71.65564755	-74.38828348	mV
0.072	-71.71063241	-74.44233082	mV
0.0725	-71.68765374	-74.45348846	mV
0.073	-71.68447335	-74.39050464	mV
0.0735	-71.66739519	-74.37696135	mV
0.074	-71.70312336	-74.30598873	mV
0.0745	-71.72051772	-74.36873087	mV
0.075	-71.66493039	-74.21396835	mV
0.0755	-71.67913773	-74.35968073	mV
0.076	-71.76069121	-74.36367717	mV
0.0765	-71.70675807	-74.24866638	mV
0.077	-71.69126633	-74.20711021	mV
0.0775	-71.72175844	-74.19432723	mV
0.078	-71.75112801	-74.23138788	mV
0.0785	-71.69182056	-74.06398336	mV
0.079	-71.72143455	-74.10024749	mV
0.0795	-71.72338069	-74.06549608	mV
0.08	-71.72100445	-74.06497703	mV
0.0805	-71.70106438	-74.04823011	mV
0.081	-71.70928844	-74.06935754	mV
0.0815	-71.72709447	-74.09929688	mV
0.082	-71.74173012	-74.05734274	mV
0.0825	-71.73371368	-74.11516752	mV
0.083	-71.67347016	-74.03558511	mV
0.0835	-71.71932443	-74.20760258	mV
0.084	-71.76645288	-74.09264056	mV
0.0845	-71.70123757	-74.04279378	mV
0.085	-71.70542031	-74.12420855	mV
0.0855	-71.66805106	-74.0967607	mV
0.086	-71.6682068	-74.06236333	mV
0.0865	-71.74783104	-74.21363931	mV
0.087	-71.72205846	-74.31004318	mV
0.0875	-71.69807095	-74.24493947	mV
0.088	-71.68216682	-74.34899297	mV
0.0885	-71.71797733	-74.39808951	mV
0.089	-71.72673985	-74.36285934	mV
0.0895	-71.68766688	-74.37871227	mV
0.09	-71.72268705	-74.4435971	mV
0.0905	-71.68773914	-74.46911833	mV
0.091	-71.67235584	-74.37541273	mV
0.0915	-71.71986194	-74.46657426	mV
0.092	-71.72305235	-74.33368592	mV
0.0925	-71.71384058	-74.33913892	mV
0.093	-71.73940199	-74.47173765	mV
0.0935	-71.77155213	-74.47041281	mV
0.094	-71.73740323	-74.47769178	mV
0.0945	-71.70908227	-74.3429505	mV
0.095	-71.7651716	-74.32226364	mV
0.0955	-71.73131521	-74.38183233	mV
0.096	-71.73244849	-74.38468312	mV
0.0965	-71.74194102	-74.32946685	mV
0.097	-71.71845106	-74.28135465	mV
0.0975	-71.72274144	-74.31439072	mV
0.098	-71.74022112	-74.34082768	mV
0.0985	-71.74013203	-74.33132733	mV
0.099	-71.73911558	-74.33277465	mV
0.0995	-71.77601545	-74.4428606	mV
0.1	-71.70488122	-74.30918806	mV
0.1005	-71.79091056	-74.48579414	mV
0.101	-71.81888779	-74.44533652	mV
0.1015	-71.76873035	-74.36730718	mV
0.102	-71.75519418	-74.36317806	mV
0.1025	-71.78526507	-74.48720548	mV
0.103	-71.82696972	-74.63870884	mV
0.1035	-71.74285337	-74.51896122	mV
0.104	-71.83332458	-74.56397317	mV
0.1045	-71.75532112	-74.57977904	mV
0.105	-71.77088383	-74.63330959	mV
0.1055	-71.80739011	-74.65962773	mV
0.106	-71.78932716	-74.67630148	mV
0.1065	-71.78719515	-74.7234805	mV
0.107	-71.79242287	-74.67330918	mV
0.1075	-71.80446823	-74.72760777	mV
0.108	-71.77872281	-74.61154133	mV
0.1085	-71.81852478	-74.71507167	mV
0.109	-71.80512626	-74.58156795	mV
0.1095	-71.74635334	-74.53159865	mV
0.11	-71.75490168	-74.61023633	mV
0.1105	-71.75575398	-74.57154889	mV
0.111	-71.77230776	-74.47756416	mV
0.1115	-71.8218946	-74.54002855	mV
0.112	-71.81234213	-74.60146739	mV
0.1125	-71.77361921	-74.41626413	mV
0.113	-71.84879155	-74.49819006	mV
0.1135	-71.82087284	-74.46235458	mV
0.114	-71.81960704	-74.46469492	mV
0.1145	-71.8273254	-74.41446543	mV
0.115	-71.82913146	-74.38359851	mV
0.1155	-71.85681672	-74.38073159	mV
0.116	-71.84987882	-74.33040707	mV
0.1165	-71.85777406	-74.41012775	mV
0.117	-71.83090319	-74.3367105	mV
0.1175	-71.84265418	-74.52090226	mV
0.118	-71.90021023	-74.52273414	mV
0.1185	-71.90624442	-74.48702227	mV
0.119	-71.90569778	-74.51227812	mV
0.1195	-71.86264034	-74.58396321	mV
0.12	-71.81243302	-74.47938741	mV
0.1205	-71.89628422	-74.61215238	mV
0.121	-71.8322265	-74.60892884	mV
0.1215	-71.78046512	-74.59629907	mV
0.122	-71.83845647	-74.64496077	mV
0.1225	-71.85194905	-74.64936727	mV
0.123	-71.80648856	-74.6608722	mV
0.1235	-71.80991282	-74.71048034	mV
0.124	-71.78569528	-74.69220022	mV
0.1245	-71.8412473	-74.7402102	mV
0.125	-71.804079	-74.60437481	mV
0.1255	-71.8437923	-74.73769757	mV
0.126	-71.85107969	-74.66807485	mV
0.1265	-71.82370465	-74.58819082	mV
0.127	-71.82105479	-74.53647459	mV
0.1275	-71.83221281	-74.52865475	mV
0.128	-71.82954603	-74.62415735	mV
0.1285	-71.76413056	-74.54986576	mV
0.129	-71.76551748	-74.45377475	mV
0.1295	-71.79877618	-74.48617759	mV
0.13	-71.81170024	-74.49359007	mV
0.1305	-71.76631718	-74.4828564	mV
0.131	-71.75042722	-74.49742874	mV
0.1315	-71.73913962	-74.495389	mV
0.132	-71.7187366	-74.40501933	mV
0.1325	-71.79341934	-74.45659054	mV
0.133	-71.68573438	-74.317316	mV
0.1335	-71.75665328	-74.4599654	mV
0.134	-71.78676266	-74.39614342	mV
0.1345	-71.70933007	-74.37758117	mV
0.135	-71.67711396	-74.4457035	mV
0.1355	-71.6791527	-74.44548556	mV
0.136	-71.7224967	-74.4407485	mV
0.1365	-71.73139884	-74.61365333	mV
0.137	-71.66096539	-74.66183534	mV
0.1375	-71.65348542	-74.54575778	mV
0.138	-71.6514135	-74.63793953	mV
0.1385	-71.6793038	-74.68771183	mV
0.139	-71.69132804	-74.73501743	mV
0.1395	-71.71320381	-74.76393129	mV
0.14	-71.70170809	-74.75720438	mV
0.1405	-71.69660328	-74.71990845	mV
0.141	-71.68602558	-74.65084187	mV
0.1415	-71.70774076	-74.77084752	mV
0.142	-71.74979396	-74.64542689	mV
0.1425	-71.67182151	-74.59777699	mV
0.143	-71.70131159	-74.70928324	mV
0.1435	-71.74873764	-74.70667448	mV
0.144	-71.75369512	-74.67757075	mV
0.1445	-71.72104558	-74.52603613	mV
0.145	-71.75916432	-74.50433709	mV
0.1455	-71.69907697	-74.61303237	mV
0.146	-71.73299446	-74.56744926	mV
0.1465	-71.73756353	-74.50033572	mV
0.147	-71.71241674	-74.46386012	mV
0.1475	-71.69099027	-74.47643923	mV
0.148	-71.70828923	-74.41573534	mV
0.1485	-71.73135551	-74.35394806	mV
0.149	-71.72444785	-74.28859305	mV
0.1495	-71.73376777	-74.4085403	mV
0.15	-71.6577966	-74.2788283	mV
0.1505	-71.73595725	-74.46821647	mV
0.151	-71.76709088	-74.48653392	mV
0.1515	-71.70826638	-74.37294681	mV
0.152	-71.71436197	-74.3340053	mV
0.1525	-71.74623782	-74.43604249	mV
0.153	-71.74570566	-74.54934297	mV
0.1535	-71.68551291	-74.4004496	mV
0.154	-71.77394602	-74.46730205	mV
0.1545	-71.70755431	-74.40394272	mV
0.155	-71.70913096	-74.42473597	mV
0.1555	-71.72464521	-74.51799143	mV
0.156	-71.70768195	-74.54526112	mV
0.1565	-71.68885414	-74.53653634	mV
0.157	-71.69457034	-74.51360956	mV
0.1575	-71.67392498	-74.5876435	mV
0.158	-71.68259773	-74.48463243	mV
0.1585	-71.70026914	-74.56403207	mV
0.159	-71.7465851	-74.4540141	mV
0.1595	-71.67261171	-74.33442028	mV
0.16	-71.67214863	-74.41634213	mV
0.1605	-71.66728364	-74.41650558	mV
0.161	-71.68488607	-74.28931908	mV
0.1615	-71.7489141	-74.36505286	mV
0.162	-71.6619263	-74.31675192	mV
0.1625	-71.62116232	-74.19553388	mV
0.163	-71.68771047	-74.28338382	mV
0.1635	-71.68202576	-74.24074991	mV
0.164	-71.68517438	-74.26380593	mV
0.1645	-71.68899835	-74.25533021	mV
0.165	-71.68379231	-74.26653282	mV
0.1655	-71.68394154	-74.28995501	mV
0.166	-71.69406641	-74.27729977	mV
0.1665	-71.67899007	-74.36742162	mV
0.167	-71.67506742	-74.26891926	mV
0.1675	-71.72369437	-74.43431959	mV
0.168	-71.73829057	-74.50323905	mV
0.1685	-71.7113538	-74.45039659	mV
0.169	-71.72465283	-74.51074799	mV
0.1695	-71.69789714	-74.51270819	mV
0.17	-71.67624747	-74.3779964	mV
0.1705	-71.75835608	-74.58481392	mV
0.171	-71.74500684	-74.56958785	mV
0.1715	-71.69124926	-74.55054927	mV
0.172	-71.65206519	-74.5467927	mV
0.1725	-71.62463719	-74.49002017	mV
0.173	-71.62544705	-74.49880977	mV
0.1735	-71.62006729	-74.54889135	mV
0.174	-71.59674901	-74.48350355	mV
0.1745	-71.62247095	-74.50264712	mV
0.175	-71.5930855	-74.37944188	mV
0.1755	-71.62874079	-74.51016391	mV
0.176	-71.66701297	-74.46377051	mV
0.1765	-71.62070184	-74.33740872	mV
0.177	-71.61405811	-74.29385994	mV
0.1775	-71.62563691	-74.25722148	mV
0.178	-71.6364017	-74.35298896	mV
0.1785	-71.59464077	-74.18881386	mV
0.179	-71.62236086	-74.17607436	mV
0.1795	-71.6428959	-74.19193663	mV
0.18	-71.61925342	-74.16738632	mV
0.1805	-71.62445751	-74.11114178	mV
0.181	-71.61595424	-74.1177627	mV
0.1815	-71.62622808	-74.12336125	mV
0.182	-71.61325436	-74.08467041	mV
0.1825	-71.64197746	-74.17608224	mV
0.183	-71.5972418	-74.114668	mV
0.1835	-71.61159256	-74.28029352	mV
0.184	-71.68109082	-74.20128311	mV
0.1845	-71.62875834	-74.16035745	mV
0.185	-71.60299177	-74.18215384	mV
0.1855	-71.5692977	-74.17731049	mV
0.186	-71.57973164	-74.21344549	mV
0.1865	-71.60884276	-74.43252651	mV
0.187	-71.5690932	-74.43927539	mV
0.1875	-71.59876369	-74.44527854	mV
0.188	-71.56092179	-74.52511985	mV
0.1885	-71.61199015	-74.56002445	mV
0.189	-71.61960479	-74.58014922	mV
0.1895	-71.60088671	-74.5832833	mV
0.19	-71.57068436	-74.61683835	mV
0.1905	-71.53252043	-74.63680672	mV
0.191	-71.50869538	-74.57944208	mV
0.1915	-71.54455819	-74.67421918	mV
0.192	-71.55301782	-74.57149845	mV
0.1925	-71.49390447	-74.52114096	mV
0.193	-71.52963442	-74.59803638	mV
0.1935	-71.55866991	-74.6512305	mV
0.194	-71.52672741	-74.56448561	mV
0.1945	-71.50500642	-74.40402147	mV
0.195	-71.58726821	-74.48781556	mV
0.1955	-71.5539385	-74.49420489	mV
0.196	-71.57586337	-74.41978456	mV
0.1965	-71.60759835	-74.39809005	mV
0.197	-71.57888162	-74.43237592	mV
0.1975	-71.58518778	-74.41201312	mV
0.198	-71.5904974	-74.38801011	mV
0.1985	-71.59547071	-74.36814509	mV
0.199	-71.62952212	-74.38120984	mV
0.1995	-71.63395749	-74.5005249	mV
0.2	-71.57549749	-74.41422438	mV
0.2005	-71.60141927	-74.59497385	mV
0.201	-71.6523761	-74.64691772	mV
0.2015	-71.65696118	-74.56316949	mV
0.202	-71.64560215	-74.57006141	mV
0.2025	-71.66372342	-74.64648914	mV
0.203	-71.64895433	-74.7382037	mV
0.2035	-71.61290996	-74.5825739	mV
0.204	-71.7105203	-74.68256375	mV
0.2045	-71.63818201	-74.68742201	mV
0.205	-71.62478745	-74.71404951	mV
0.2055	-71.67585328	-74.74531237	mV
0.206	-71.66160991	-74.74402848	mV
0.2065	-71.66247812	-74.73896049	mV
0.207	-71.70990678	-74.77315586	mV
0.2075	-71.68775063	-74.75767215	mV
0.208	-71.69031849	-74.62944517	mV
0.2085	-71.70402019	-74.65826292	mV
0.209	-71.73471844	-74.61815573	mV
0.2095	-71.70898492	-74.54514092	mV
0.21	-71.69600596	-74.57409006	mV
0.2105	-71.70446746	-74.58615422	mV
0.211	-71.72792827	-74.54900493	mV
0.2115	-71.75550167	-74.64086025	mV
0.212	-71.7106827	-74.53239655	mV
0.2125	-71.7114181	-74.45118959	mV
0.213	-71.77922534	-74.52254762	mV
0.2135	-71.75743387	-74.4968311	mV
0.214	-71.73911518	-74.49667316	mV
0.2145	-71.74255411	-74.46946975	mV
0.215	-71.75929845	-74.49941383	mV
0.2155	-71.75489152	-74.52448829	mV
0.216	-71.74570147	-74.50634029	mV
0.2165	-71.74394811	-74.61500845	mV
0.217	-71.7306955	-74.52317573	mV
0.2175	-71.76716399	-74.67145681	mV
0.218	-71.82363471	-74.72306179	mV
0.2185	-71.79084877	-74.66173956	mV
0.219	-71.80342687	-74.68082934	mV
0.2195	-71.75229588	-74.70488393	mV
0.22	-71.71693675	-74.60077243	mV
0.2205	-71.78180799	-74.70260051	mV
0.221	-71.75711212	-74.75192531	mV
0.2215	-71.7275467	-74.76457979	mV
0.222	-71.76475475	-74.794243	mV
0.2225	-71.75508329	-74.81725474	mV
0.223	-71.75613862	-74.8551976	mV
0.2235	-71.76772374	-74.88123512	mV
0.224	-71.75460575	-74.80824851	mV
0.2245	-71.79703191	-74.84116956	mV
0.225	-71.73783448	-74.76191946	mV
0.2255	-71.80591238	-74.90303961	mV
0.226	-71.77996312	-74.80586543	mV
0.2265	-71.7643819	-74.76008867	mV
0.227	-71.76792839	-74.73920883	mV
0.2275	-71.75168621	-74.70458104	mV
0.228	-71.80747199	-74.80724185	mV
0.2285	-71.75761774	-74.70018885	mV
0.229	-71.77814733	-74.56315161	mV
0.2295	-71.78078929	-74.58498272	mV
0.23	-71.7791741	-74.58965714	mV
0.2305	-71.77139204	-74.54954346	mV
0.231	-71.76038438	-74.51258614	mV
0.2315	-71.7418739	-74.51231987	mV
0.232	-71.72538094	-74.51072039	mV
0.2325	-71.80715499	-74.53418788	mV
0.233	-71.75748631	-74.52501206	mV
0.2335	-71.78928629	-74.53659877	mV
0.234	-71.7870581	-74.44403122	mV
0.2345	-71.75243897	-74.53180916	mV
0.235	-71.80273776	-74.60020629	mV
0.2355	-71.77714517	-74.56036632	mV
0.236	-71.74115127	-74.54526685	mV
0.2365	-71.73268188	-74.49044757	mV
0.237	-71.78195811	-74.66491416	mV
0.2375	-71.76418031	-74.63650439	mV
0.238	-71.76201186	-74.62255633	mV
0.2385	-71.80057603	-74.64252506	mV
0.239	-71.80440953	-74.63308026	mV
0.2395	-71.74752191	-74.62024085	mV
0.24	-71.73196046	-74.62592179	mV
0.2405	-71.72751318	-74.70815048	mV
0.241	-71.75003635	-74.67772384	mV
0.2415	-71.80114868	-74.63997106	mV
0.242	-71.73533734	-74.62605364	mV
0.2425	-71.78718493	-74.74591567	mV
0.243	-71.82562799	-74.69171808	mV
0.2435	-71.79620064	-74.66911804	mV
0.244	-71.80479985	-74.69407253	mV
0.2445	-71.81011248	-74.72850965	mV
0.245	-71.74838385	-74.60915622	mV
0.2455	-71.73042836	-74.48165439	mV
0.246	-71.7930968	-74.48770825	mV
0.2465	-71.79151634	-74.47780936	mV
0.247	-71.75917378	-74.45812778	mV
0.2475	-71.76626787	-74.47004942	mV
0.248	-71.79985788	-74.45577726	mV
0.2485	-71.79596342	-74.42897954	mV
0.249	-71.80173901	-74.45009406	mV
0.2495	-71.77932758	-74.42404557	mV
0.25	-71.78819728	-74.5461476	mV
0.2505	-71.85953244	-74.48996417	mV
0.251	-71.81236844	-74.41618934	mV
0.2515	-71.80274079	-74.51931159	mV
0.252	-71.76893473	-74.59784643	mV
0.2525	-71.78269807	-74.60739901	mV
0.253	-71.82271119	-74.57451998	mV
0.2535	-71.84646011	-74.71910637	mV
0.254	-71.82893988	-74.66513757	mV
0.2545	-71.8313137	-74.71047532	mV
0.255	-71.82870035	-74.69401203	mV
0.2555	-71.8800684	-74.71900731	mV
0.256	-71.85378142	-74.72926591	mV
0.2565	-71.79583855	-74.75435464	mV
0.257	-71.67590111	-74.80605112	mV
0.2575	-71.53478955	-74.70745829	mV
0.258	-71.5245181	-74.79582531	mV
0.2585	-71.45476284	-74.64359532	mV
0.259	-71.46923971	-74.76882719	mV
0.2595	-71.51794826	-74.8084017	mV
0.26	-71.50207314	-74.75917111	mV
0.2605	-71.50960067	-74.72119846	mV
0.261	-71.49478833	-74.73560136	mV
0.2615	-71.46152031	-74.64999011	mV
0.262	-71.49717681	-74.53780807	mV
0.2625	-71.46262535	-74.55812291	mV
0.263	-71.48985923	-74.50701428	mV
0.2635	-71.49892527	-74.49838487	mV
0.264	-71.5043487	-74.45791613	mV
0.2645	-71.48461146	-74.43867179	mV
0.265	-71.48545815	-74.46928018	mV
0.2655	-71.48801602	-74.40628778	mV
0.266	-71.542262	-74.42229437	mV
0.2665	-71.47592623	-74.42540084	mV
0.267	-71.52503981	-74.42448583	mV
0.2675	-71.55533	-74.40799226	mV
0.268	-71.52864882	-74.50480914	mV
0.2685	-71.54216911	-74.55778696	mV
0.269	-71.5524311	-74.51460492	mV
0.2695	-71.56162599	-74.41713267	mV
0.27	-71.62013152	-74.56617418	mV
0.2705	-71.62074409	-74.59903351	mV
0.271	-71.60236773	-74.54502299	mV
0.2715	-71.60015482	-74.53945037	mV
0.272	-71.6330028	-74.55354606	mV
0.2725	-71.65965608	-74.5809229	mV
0.273	-71.65817157	-74.57860225	mV
0.2735	-71.63591575	-74.55944205	mV
0.274	-71.66521749	-74.59082354	mV
0.2745	-71.64640257	-74.62578573	mV
0.275	-71.66368165	-74.55099622	mV
0.2755	-71.65008392	-74.53417313	mV
0.276	-71.67613131	-74.68710702	mV
0.2765	-71.72494881	-74.64073302	mV
0.277	-71.73246593	-74.64470456	mV
0.2775	-71.73378987	-74.654504	mV
0.278	-71.66618584	-74.57359048	mV
0.2785	-71.65404245	-74.38881608	mV
0.279	-71.68500245	-74.45457343	mV
0.2795	-71.70181871	-74.36844657	mV
0.28	-71.69564559	-74.31037456	mV
0.2805	-71.66424105	-74.2421	mV
0.281	-71.67300102	-74.18273958	mV
0.2815	-71.69617381	-74.14635732	mV
0.282	-71.70120188	-74.12683584	mV
0.2825	-71.72437135	-74.16504993	mV
0.283	-71.71224807	-74.10567662	mV
0.2835	-71.69635232	-74.19602325	mV
0.284	-71.74122695	-74.10990868	mV
0.2845	-71.71132262	-73.93521475	mV
0.285	-71.67259264	-73.93383765	mV
0.2855	-71.67954377	-74.01809023	mV
0.286	-71.72118831	-74.08655369	mV
0.2865	-71.76878179	-74.28705339	mV
0.287	-71.70358116	-74.24796854	mV
0.2875	-71.73148152	-74.17524192	mV
0.288	-71.70550738	-74.29369077	mV
0.2885	-71.68282618	-74.33254184	mV
0.289	-71.76078128	-74.35104258	mV
0.2895	-71.73071959	-74.31411843	mV
0.29	-71.74103464	-74.3398969	mV
0.2905	-71.73439275	-74.33944059	mV
0.291	-71.72254632	-74.30044595	mV
0.2915	-71.71276536	-74.39926042	mV
0.292	-71.73658157	-74.28189751	mV
0.2925	-71.7006039	-74.18846577	mV
0.293	-71.68850783	-74.29019241	mV
0.2935	-71.74175331	-74.33632997	mV
0.294	-71.71357255	-74.29356237	mV
0.2945	-71.69148161	-74.09179824	mV
0.295	-71.72623975	-74.1041564	mV
0.2955	-71.71623557	-74.18977345	mV
0.296	-71.71916789	-74.13090407	mV
0.2965	-71.73175891	-74.07549579	mV
0.297	-71.71516801	-74.02358404	mV
0.2975	-71.73137427	-74.01406673	mV
0.298	-71.72416365	-74.01084097	mV
0.2985	-71.72240465	-73.99355044	mV
0.299	-71.78694673	-73.98931018	mV
0.2995	-71.78686452	-74.03438056	mV
0.3	-71.74096054	-73.99020891	mV
0.3005	-71.74876018	-74.01648364	mV
0.301	-71.79912331	-74.16518246	mV
0.3015	-71.81787485	-74.1417253	mV
0.302	-71.85711106	-74.16046101	mV
0.3025	-71.82771738	-74.22459552	mV
0.303	-71.76161984	-74.13383497	mV
0.3035	-71.84066305	-74.20929606	mV
0.304	-71.85533243	-74.35005348	mV
0.3045	-71.80783215	-74.30120282	mV
0.305	-71.79817009	-74.33509096	mV
0.3055	-71.81437305	-74.34231846	mV
0.306	-71.81946211	-74.35307639	mV
0.3065	-71.8078206	-74.3561823	mV
0.307	-71.81485425	-74.42109169	mV
0.3075	-71.739107	-74.35004486	mV
0.308	-71.74514792	-74.40688032	mV
0.3085	-71.72430545	-74.28510324	mV
0.309	-71.77983462	-74.43482259	mV
0.3095	-71.81870105	-74.40250171	mV
0.31	-71.7919811	-74.30618484	mV
0.3105	-71.8101747	-74.30622418	mV
0.311	-71.80764903	-74.34503101	mV
0.3115	-71.75424983	-74.31501188	mV
0.312	-71.75745363	-74.13689781	mV
0.3125	-71.79023816	-74.20375251	mV
0.313	-71.76298325	-74.15131526	mV
0.3135	-71.77789716	-74.17010993	mV
0.314	-71.73799367	-74.1336934	mV
0.3145	-71.74222165	-74.14524809	mV
0.315	-71.74593381	-74.09088584	mV
0.3155	-71.76666006	-74.03056826	mV
0.316	-71.78489076	-74.09857473	mV
0.3165	-71.70371845	-74.09837491	mV
0.317	-71.7927975	-74.12898656	mV
0.3175	-71.77934323	-74.05933046	mV
0.318	-71.74717139	-74.09546422	mV
0.3185	-71.72932358	-74.14614481	mV
0.319	-71.7337685	-74.12573044	mV
0.3195	-71.73788738	-74.05527721	mV
0.32	-71.78696801	-74.23461831	mV
0.3205	-71.75035258	-74.27893947	mV
0.321	-71.73198432	-74.26820268	mV
0.3215	-71.74305524	-74.30117135	mV
0.322	-71.76457203	-74.31905557	mV
0.3225	-71.7337398	-74.32351373	mV
0.323	-71.69172465	-74.30557678	mV
0.3235	-71.67981794	-74.27834355	mV
0.324	-71.65516053	-74.33491446	mV
0.3245	-71.60379509	-74.31709621	mV
0.325	-71.63592317	-74.32188422	mV
0.3255	-71.60364512	-74.16998321	mV
0.326	-71.61990046	-74.25304218	mV
0.3265	-71.68324409	-74.31458078	mV
0.327	-71.72101674	-74.27361658	mV
0.3275	-71.66447885	-74.15902939	mV
0.328	-71.62528262	-74.0125793	mV
0.3285	-71.65515335	-74.01855808	mV
0.329	-71.60895618	-74.06057435	mV
0.3295	-71.64250343	-74.04001127	mV
0.33	-71.65166534	-73.96560477	mV
0.3305	-71.64208952	-73.88133052	mV
0.331	-71.66608116	-73.86703948	mV
0.3315	-71.67305956	-73.82824837	mV
0.332	-71.68226968	-73.76624736	mV
0.3325	-71.6686245	-73.66452036	mV
0.333	-71.67030962	-73.66713207	mV
0.3335	-71.59446766	-73.6752688	mV
0.334	-71.70609804	-73.85302785	mV
0.3345	-71.69173202	-73.71727933	mV
0.335	-71.66662691	-73.68083015	mV
0.3355	-71.67014364	-73.68546042	mV
0.336	-71.7173753	-73.7680761	mV
0.3365	-71.69200476	-73.85853749	mV
0.337	-71.64101758	-73.74602558	mV
0.3375	-71.73382286	-73.89570745	mV
0.338	-71.62444796	-73.84102371	mV
0.3385	-71.66847595	-73.89195256	mV
0.339	-71.64969491	-73.89217968	mV
0.3395	-71.66162244	-73.94144649	mV
0.34	-71.6610951	-73.99505056	mV
0.3405	-71.65032976	-73.95670435	mV
0.341	-71.6871045	-74.0332433	mV
0.3415	-71.64236344	-73.9595252	mV
0.342	-71.71416003	-74.07356846	mV
0.3425	-71.69145997	-73.93243966	mV
0.343	-71.6462201	-73.83596412	mV
0.3435	-71.64622079	-73.83205698	mV
0.344	-71.67394288	-73.78253586	mV
0.3445	-71.70723538	-73.77303283	mV
0.345	-71.71198501	-73.87083614	mV
0.3455	-71.64221541	-73.74163036	mV
0.346	-71.66587357	-73.71799585	mV
0.3465	-71.72163219	-73.79685212	mV
0.347	-71.67713363	-73.76862483	mV
0.3475	-71.68189223	-73.78508991	mV
0.348	-71.68532967	-73.82328518	mV
0.3485	-71.69008538	-73.82623282	mV
0.349	-71.73238195	-73.87089984	mV
0.3495	-71.72937579	-73.80414416	mV
0.35	-71.71258255	-73.9401817	mV
0.3505	-71.7461657	-73.78198511	mV
0.351	-71.74187091	-73.75968385	mV
0.3515	-71.70078341	-73.8496874	mV
0.352	-71.71423965	-73.91906201	mV
0.3525	-71.71499082	-73.85871421	mV
0.353	-71.74308761	-73.89746794	mV
0.3535	-71.7301923	-74.06679517	mV
0.354	-71.69890313	-73.92798552	mV
0.3545	-71.68688078	-74.01767969	mV
0.355	-71.71148412	-74.0109187	mV
0.3555	-71.76007865	-74.03821052	mV
0.356	-71.71875141	-74.03134801	mV
0.3565	-71.70104049	-74.0170074	mV
0.357	-71.70205735	-73.97692267	mV
0.3575	-71.69571631	-73.91803049	mV
0.358	-71.68467502	-73.9405137	mV
0.3585	-71.73782025	-73.89010758	mV
0.359	-71.68183137	-73.82906008	mV
0.3595	-71.68377476	-73.96028606	mV
0.36	-71.72818144	-73.97479089	mV
0.3605	-71.69483117	-73.93860029	mV
0.361	-71.67089158	-73.82615469	mV
0.3615	-71.64153556	-73.67648721	mV
0.362	-71.72065745	-73.7973751	mV
0.3625	-71.67841981	-73.80541803	mV
0.363	-71.7343476	-73.72672353	mV
0.3635	-71.70348358	-73.67994139	mV
0.364	-71.65332022	-73.61054209	mV
0.3645	-71.66223367	-73.60815298	mV
0.365	-71.68038593	-73.56389984	mV
0.3655	-71.7256763	-73.52761365	mV
0.366	-71.73025768	-73.57536127	mV
0.3665	-71.68521426	-73.48493067	mV
0.367	-71.67373429	-73.57195131	mV
0.3675	-71.78214423	-73.67668199	mV
0.368	-71.73567626	-73.54424745	mV
0.3685	-71.69343583	-73.51488169	mV
0.369	-71.72482108	-73.60639335	mV
0.3695	-71.75480751	-73.74413181	mV
0.37	-71.69885601	-73.72275685	mV
0.3705	-71.71709401	-73.67502339	mV
0.371	-71.70628535	-73.73702447	mV
0.3715	-71.68311496	-73.79186891	mV
0.372	-71.72246365	-73.79364494	mV
0.3725	-71.70524026	-73.77423772	mV
0.373	-71.69977932	-73.808028	mV
0.3735	-71.70875714	-73.81860273	mV
0.374	-71.72413692	-73.81095643	mV
0.3745	-71.64158337	-73.7456584	mV
0.375	-71.68804784	-73.81109534	mV
0.3755	-71.66250409	-73.63677276	mV
0.376	-71.64687931	-73.65680739	mV
0.3765	-71.67035093	-73.6217531	mV
0.377	-71.69999093	-73.55847338	mV
0.3775	-71.74466776	-73.63630279	mV
0.378	-71.70888013	-73.68649006	mV
0.3785	-71.73082293	-73.59618139	mV
0.379	-71.68713057	-73.63489042	mV
0.3795	-71.7316956	-73.5936498	mV
0.38	-71.7106829	-73.54953725	mV
0.3805	-71.70400754	-73.55274616	mV
0.381	-71.69605381	-73.55278353	mV
0.3815	-71.66671565	-73.55227814	mV
0.382	-71.6493644	-73.46223979	mV
0.3825	-71.70773708	-73.56458312	mV
0.383	-71.63921454	-73.41321845	mV
0.3835	-71.60549036	-73.53272861	mV
0.384	-71.71003624	-73.60740655	mV
0.3845	-71.70244215	-73.57186005	mV
0.385	-71.68653868	-73.5573233	mV
0.3855	-71.70195029	-73.64213068	mV
0.386	-71.64681112	-73.67402848	mV
0.3865	-71.62749984	-73.50848223	mV
0.387	-71.69913919	-73.61512645	mV
0.3875	-71.64673977	-73.49799794	mV
0.388	-71.70870124	-73.58679342	mV
0.3885	-71.70879845	-73.59318063	mV
0.389	-71.73011996	-73.63099709	mV
0.3895	-71.72879193	-73.65943019	mV
0.39	-71.72944268	-73.68359003	mV
0.3905	-71.67678695	-73.65773903	mV
0.391	-71.6950038	-73.69553621	mV
0.3915	-71.7038297	-73.60303475	mV
0.392	-71.69187071	-73.57952446	mV
0.3925	-71.68884985	-73.71589325	mV
0.393	-71.71838264	-73.65638509	mV
0.3935	-71.71266442	-73.57327593	mV
0.394	-71.66982878	-73.50643615	mV
0.3945	-71.73919266	-73.55666344	mV
0.395	-71.72100268	-73.59234595	mV
0.3955	-71.66094021	-73.39656476	mV
0.396	-71.71002473	-73.39226413	mV
0.3965	-71.70677876	-73.42170422	mV
0.397	-71.70956662	-73.37985192	mV
0.3975	-71.69795193	-73.35394959	mV
0.398	-71.72616033	-73.35383247	mV
0.3985	-71.75133209	-73.30821134	mV
0.399	-71.80360254	-73.3753822	mV
0.3995	-71.73468224	-73.35063271	mV
0.4	-71.7449407	-73.39543413	mV
0.4005	-71.70541956	-73.34893503	mV
0.401	-71.80312656	-73.5223685	mV
0.4015	-71.79625978	-73.44335927	mV
0.402	-71.81894628	-73.41626486	mV
0.4025	-71.80488103	-73.43932062	mV
0.403	-71.76254137	-73.42659103	mV
0.4035	-71.72535049	-73.32228201	mV
0.404	-71.83637784	-73.54970774	mV
0.4045	-71.76049655	-73.52021879	mV
0.405	-71.74063279	-73.55302904	mV
0.4055	-71.77556361	-73.56835833	mV
0.406	-71.82174587	-73.56989721	mV
0.4065	-71.80571707	-73.60790004	mV
0.407	-71.82590524	-73.64832167	mV
0.4075	-71.78960375	-73.66219484	mV
0.408	-71.81602215	-73.54312404	mV
0.4085	-71.79764363	-73.62727592	mV
0.409	-71.82451356	-73.51533804	mV
0.4095	-71.77651871	-73.40322132	mV
0.41	-71.7950815	-73.45727591	mV
0.4105	-71.79335334	-73.47393975	mV
0.411	-71.76857344	-73.38715295	mV
0.4115	-71.82657039	-73.44394643	mV
0.412	-71.83584734	-73.55438904	mV
0.4125	-71.79497652	-73.42516659	mV
0.413	-71.88314384	-73.50733501	mV
0.4135	-71.83013828	-73.46462726	mV
0.414	-71.81722009	-73.45509642	mV
0.4145	-71.83043249	-73.43983331	mV
0.415	-71.80911458	-73.39501491	mV
0.4155	-71.84940411	-73.35966069	mV
0.416	-71.88070364	-73.38829693	mV
0.4165	-71.81360523	-73.32972369	mV
0.417	-71.82150252	-73.48929334	mV
0.4175	-71.8987744	-73.52571087	mV
0.418	-71.84865221	-73.40020476	mV
0.4185	-71.79413965	-73.36120821	mV
0.419	-71.81102533	-73.41675043	mV
0.4195	-71.87320048	-73.51654269	mV
0.42	-71.84706177	-73.6920232	mV
0.4205	-71.82570784	-73.58791067	mV
0.421	-71.81032786	-73.60850743	mV
0.4215	-71.8221793	-73.68450424	mV
0.422	-71.83386815	-73.71729398	mV
0.4225	-71.84158647	-73.72076755	mV
0.423	-71.83144704	-73.68483806	mV
0.4235	-71.84223214	-73.6847051	mV
0.424	-71.82159148	-73.71435162	mV
0.4245	-71.81878972	-73.71990744	mV
0.425	-71.88442711	-73.70847617	mV
0.4255	-71.81526918	-73.64011858	mV
0.426	-71.86461014	-73.71806027	mV
0.4265	-71.8985488	-73.62670223	mV
0.427	-71.89934591	-73.48830605	mV
0.4275	-71.85680318	-73.39636599	mV
0.428	-71.82617187	-73.19202806	mV
0.4285	-71.82106581	-73.00029975	mV
0.429	-71.82365302	-73.04241075	mV
0.4295	-71.82954309	-73.03788063	mV
0.43	-71.82183574	-73.03481073	mV
0.4305	-71.80049116	-72.879881	mV
0.431	-71.78884547	-72.82770338	mV
0.4315	-71.78916836	-72.87362835	mV
0.432	-71.78532824	-72.90833258	mV
0.4325	-71.82968445	-72.98897079	mV
0.433	-71.81547573	-72.94407739	mV
0.4335	-71.74957549	-73.04588935	mV
0.434	-71.86769178	-72.99567299	mV
0.4345	-71.82218087	-72.78582321	mV
0.435	-71.7884405	-72.73471343	mV
0.4355	-71.7968947	-72.73911807	mV
0.436	-71.847762	-72.83516742	mV
0.4365	-71.84759691	-72.96808842	mV
0.437	-71.78948393	-72.81902052	mV
0.4375	-71.84568739	-72.81791933	mV
0.438	-71.81926865	-72.83279845	mV
0.4385	-71.86220221	-72.89867999	mV
0.439	-71.88114792	-72.92862975	mV
0.4395	-71.83310261	-72.94532634	mV
0.44	-71.8625352	-72.97127333	mV
0.4405	-71.82782196	-72.90419575	mV
0.441	-71.84755898	-72.88730232	mV
0.4415	-71.82342912	-72.97228399	mV
0.442	-71.885209	-72.97208399	mV
0.4425	-71.80550226	-72.79485142	mV
0.443	-71.82604053	-72.87509506	mV
0.4435	-71.80973346	-72.92969089	mV
0.444	-71.82024351	-72.86075898	mV
0.4445	-71.79760269	-72.68727649	mV
0.445	-71.89053017	-72.82408284	mV
0.4455	-71.79519834	-72.79666984	mV
0.446	-71.82124596	-72.80308259	mV
0.4465	-71.85620055	-72.72975276	mV
0.447	-71.8406313	-72.66013099	mV
0.4475	-71.83043348	-72.67200032	mV
0.448	-71.85512468	-72.71408243	mV
0.4485	-71.86466685	-72.71484693	mV
0.449	-71.92322388	-72.71950393	mV
0.4495	-71.90939615	-72.79627525	mV
0.45	-71.85067779	-72.70606787	mV
0.4505	-71.88747172	-72.82698977	mV
0.451	-71.99194019	-72.90604757	mV
0.4515	-71.93186903	-72.84197684	mV
0.452	-71.9349316	-72.82034396	mV
0.4525	-71.95780255	-72.96204472	mV
0.453	-71.90252976	-73.08684898	mV
0.4535	-71.83592209	-72.97585583	mV
0.454	-71.93888371	-73.07774983	mV
0.4545	-71.87712266	-72.97708449	mV
0.455	-71.88369843	-73.01790784	mV
0.4555	-71.89906959	-73.03389242	mV
0.456	-71.8838499	-73.02879906	mV
0.4565	-71.86839532	-73.06702709	mV
0.457	-71.87053241	-73.07795786	mV
0.4575	-71.87970263	-73.15631903	mV
0.458	-71.8674392	-73.11139308	mV
0.4585	-71.94220203	-73.25619948	mV
0.459	-71.91931958	-73.12456883	mV
0.4595	-71.87654406	-73.07722878	mV
0.46	-71.86108853	-73.16798079	mV
0.4605	-71.83208384	-73.16198325	mV
0.461	-71.84934079	-73.05157349	mV
0.4615	-71.89706573	-73.10362385	mV
0.462	-71.89766441	-73.1954228	mV
0.4625	-71.83922519	-73.08113483	mV
0.463	-71.94971385	-73.09353096	mV
0.4635	-71.93023016	-72.99532381	mV
0.464	-71.89375453	-73.0018473	mV
0.4645	-71.90533972	-73.01486931	mV
0.465	-71.87797646	-73.02033108	mV
0.4655	-71.89693582	-73.05401725	mV
0.466	-71.88135056	-73.04781504	mV
0.4665	-71.88167357	-73.01576776	mV
0.467	-71.8376953	-73.05553033	mV
0.4675	-71.95582137	-73.20302062	mV
0.468	-71.96283491	-73.08492376	mV
0.4685	-71.92007014	-73.03714644	mV
0.469	-71.92925814	-73.09089215	mV
0.4695	-71.92334586	-73.22125532	mV
0.47	-71.88846439	-73.24156858	mV
0.4705	-71.93632249	-73.17969779	mV
0.471	-71.94026584	-73.24079119	mV
0.4715	-71.88800867	-73.27263881	mV
0.472	-71.92856702	-73.28622654	mV
0.4725	-71.94100073	-73.27614335	mV
0.473	-71.91601234	-73.31473464	mV
0.4735	-71.93904074	-73.37292938	mV
0.474	-71.9036861	-73.42879316	mV
0.4745	-71.88421161	-73.35251731	mV
0.475	-71.9380969	-73.46827373	mV
0.4755	-71.91120588	-73.31888491	mV
0.476	-71.87881411	-73.34338164	mV
0.4765	-71.87791141	-73.50156317	mV
0.477	-71.92138807	-73.54342483	mV
0.4775	-71.87268099	-73.42781981	mV
0.478	-71.86059648	-73.26995277	mV
0.4785	-71.93829279	-73.36637385	mV
0.479	-71.85645462	-73.36275758	mV
0.4795	-71.91837317	-73.38672005	mV
0.48	-71.91616875	-73.35912872	mV
0.4805	-71.87992843	-73.35200796	mV
0.481	-71.87584558	-73.35999362	mV
0.4815	-71.87720326	-73.33044509	mV
0.482	-71.88136313	-73.35174105	mV
0.4825	-71.90066579	-73.29421017	mV
0.483	-71.9479846	-73.29095356	mV
0.4835	-71.85812652	-73.26633309	mV
0.484	-71.95747594	-73.42902966	mV
0.4845	-71.9443947	-73.32042814	mV
0.485	-71.88124336	-73.25457693	mV
0.4855	-71.87496815	-73.25132922	mV
0.486	-71.94343995	-73.33721709	mV
0.4865	-71.95970736	-73.44080274	mV
0.487	-71.88770014	-73.30593616	mV
0.4875	-71.94166424	-73.33284154	mV
0.488	-71.88032478	-73.36444948	mV
0.4885	-71.88134788	-73.36252977	mV
0.489	-71.88622729	-73.40201021	mV
0.4895	-71.86380445	-73.4369534	mV
0.49	-71.83108885	-73.48091734	mV
0.4905	-71.81575759	-73.4371225	mV
0.491	-71.82070558	-73.40737209	mV
0.4915	-71.80967061	-73.38619973	mV
0.492	-71.87965081	-73.36732027	mV
0.4925	-71.82776276	-73.23056429	mV
0.493	-71.80450967	-73.29455263	mV
0.4935	-71.81990761	-73.32553437	mV
0.494	-71.82317933	-73.27666929	mV
0.4945	-71.81892436	-73.17497559	mV
0.495	-71.86126533	-73.27325039	mV
0.4955	-71.83335925	-73.20505712	mV
0.496	-71.83695931	-73.16135334	mV
0.4965	-71.89024139	-73.15989683	mV
0.497	-71.8650058	-73.07761945	mV
0.4975	-71.86771808	-73.05000072	mV
0.498	-71.85441033	-73.04288885	mV
0.4985	-71.85454802	-72.99301249	mV
0.499	-71.88626443	-73.04846638	mV
0.4995	-71.8386709	-73.04890599	mV
0.5	-71.84799797	-73.10239213	mV
0.5005	-71.80659443	-73.06105362	mV
0.501	-71.87976863	-73.25465662	mV
0.5015	-71.91014108	-73.28423533	mV
0.502	-71.91610052	-73.31522951	mV
0.5025	-71.881862	-73.3222993	mV
0.503	-71.8548744	-73.0809879	mV
0.5035	-71.90481635	-73.03106421	mV
0.504	-71.96174423	-73.13719935	mV
0.5045	-71.87410729	-73.03229446	mV
0.505	-71.86545111	-73.01099588	mV
0.5055	-71.90509886	-73.08960013	mV
0.506	-71.90446715	-73.13228301	mV
0.5065	-71.93843791	-73.1828087	mV
0.507	-71.94362811	-73.24018357	mV
0.5075	-71.87599136	-73.19913061	mV
0.508	-71.93421282	-73.3218763	mV
0.5085	-71.94934377	-73.18352335	mV
0.509	-71.89976157	-73.2727754	mV
0.5095	-71.96749101	-73.34039791	mV
0.51	-72.00020295	-73.31131327	mV
0.5105	-72.02946893	-73.30155546	mV
0.511	-71.99993362	-73.29872575	mV
0.5115	-71.94520316	-73.14503072	mV
0.512	-72.00447205	-73.19326321	mV
0.5125	-71.96076591	-73.24525407	mV
0.513	-71.99341259	-73.20080184	mV
0.5135	-71.96105073	-73.16919379	mV
0.514	-71.97897855	-73.15032724	mV
0.5145	-71.93877428	-73.15410048	mV
0.515	-71.95853108	-73.10606751	mV
0.5155	-71.99259053	-73.124777	mV
0.516	-72.00664255	-73.23109477	mV
0.5165	-71.96252559	-73.1864755	mV
0.517	-71.92724146	-73.34805151	mV
0.5175	-72.0197926	-73.4518525	mV
0.518	-72.0190691	-73.35144707	mV
0.5185	-71.9514015	-73.24962397	mV
0.519	-71.96947361	-73.22329472	mV
0.5195	-71.99205208	-73.38887256	mV
0.52	-71.96652044	-73.44888297	mV
0.5205	-71.99800494	-73.40573695	mV
0.521	-71.97126032	-73.48673428	mV
0.5215	-71.99204972	-73.55733202	mV
0.522	-71.99078761	-73.57489158	mV
0.5225	-72.00899121	-73.61271325	mV
0.523	-71.96721656	-73.57667027	mV
0.5235	-71.96698589	-73.62599329	mV
0.524	-71.94229032	-73.62424336	mV
0.5245	-71.95959928	-73.56256727	mV
0.525	-71.92448269	-73.56503439	mV
0.5255	-71.97272583	-73.63266038	mV
0.526	-71.90389538	-73.48331208	mV
0.5265	-71.91042622	-73.43597731	mV
0.527	-71.90026234	-73.42215357	mV
0.5275	-71.87512241	-73.42607086	mV
0.528	-71.93751637	-73.51587116	mV
0.5285	-71.93757691	-73.54259351	mV
0.529	-71.86021808	-73.31010471	mV
0.5295	-71.92194981	-73.36039633	mV
0.53	-71.96284725	-73.35361477	mV
0.5305	-71.89629376	-73.30993396	mV
0.531	-71.91261908	-73.28720596	mV
0.5315	-71.90369993	-73.29956281	mV
0.532	-71.8919785	-73.25435986	mV
0.5325	-71.94327532	-73.29155043	mV
0.533	-71.9138403	-73.31406588	mV
0.5335	-71.86433995	-73.36571022	mV
0.534	-71.85865555	-73.29936349	mV
0.5345	-71.84487105	-73.43667429	mV
0.535	-71.84633514	-73.54088547	mV
0.5355	-71.8351042	-73.54023516	mV
0.536	-71.80980135	-73.50448193	mV
0.5365	-71.8244912	-73.48444449	mV
0.537	-71.87427628	-73.65619309	mV
0.5375	-71.85661541	-73.65799557	mV
0.538	-71.8143087	-73.69831331	mV
0.5385	-71.8514099	-73.72610767	mV
0.539	-71.85791777	-73.73634028	mV
0.5395	-71.85069862	-73.73834146	mV
0.54	-71.834962	-73.77102493	mV
0.5405	-71.86276656	-73.85132008	mV
0.541	-71.76231177	-73.72061575	mV
0.5415	-71.83424954	-73.75416465	mV
0.542	-71.79517114	-73.6264316	mV
0.5425	-71.83038454	-73.76826974	mV
0.543	-71.89948049	-73.79960307	mV
0.5435	-71.91373406	-73.78386657	mV
0.544	-71.90412428	-73.78433839	mV
0.5445	-71.8402878	-73.69298692	mV
0.545	-71.83298459	-73.52929294	mV
0.5455	-71.85655962	-73.69411764	mV
0.546	-71.84682273	-73.6612146	mV
0.5465	-71.85251455	-73.60349068	mV
0.547	-71.82015683	-73.55569671	mV
0.5475	-71.78428238	-73.52968591	mV
0.548	-71.7819644	-73.55070506	mV
0.5485	-71.77979295	-73.59743838	mV
0.549	-71.77097938	-73.57692752	mV
0.5495	-71.8168676	-73.63832597	mV
0.55	-71.73159348	-73.55649094	mV
0.5505	-71.78423983	-73.72377596	mV
0.551	-71.82784335	-73.6515425	mV
0.5515	-71.73862824	-73.57472304	mV
0.552	-71.71585934	-73.57834483	mV
0.5525	-71.73097827	-73.65910534	mV
0.553	-71.80239592	-73.79479936	mV
0.5535	-71.71631691	-73.7906043	mV
0.554	-71.75508242	-73.73750858	mV
0.5545	-71.68974191	-73.8398267	mV
0.555	-71.68805425	-73.88279769	mV
0.5555	-71.73935429	-73.92912418	mV
0.556	-71.71449479	-73.98750823	mV
0.5565	-71.71589927	-73.9989149	mV
0.557	-71.72866665	-74.00322308	mV
0.5575	-71.73482232	-74.05804286	mV
0.558	-71.67282165	-74.01467373	mV
0.5585	-71.74798794	-74.12339194	mV
0.559	-71.72582172	-73.98263957	mV
0.5595	-71.70222915	-74.03005108	mV
0.56	-71.70204357	-74.13469167	mV
0.5605	-71.64985511	-74.10211267	mV
0.561	-71.62642906	-73.97905416	mV
0.5615	-71.65371087	-73.94878879	mV
0.562	-71.67921373	-74.10743711	mV
0.5625	-71.62123433	-73.98903785	mV
0.563	-71.71037504	-74.04788988	mV
0.5635	-71.6902814	-73.9944708	mV
0.564	-71.6831578	-73.97397133	mV
0.5645	-71.71314655	-73.97369143	mV
0.565	-71.72373326	-73.92695832	mV
0.5655	-71.71551619	-73.95266858	mV
0.566	-71.71905627	-73.95592294	mV
0.5665	-71.7543656	-74.01416597	mV
0.567	-71.64132036	-73.99063347	mV
0.5675	-71.77600974	-74.18066886	mV
0.568	-71.7929997	-74.11242657	mV
0.5685	-71.73467736	-74.04737967	mV
0.569	-71.74208735	-74.10184262	mV
0.5695	-71.74445872	-74.22204262	mV
0.57	-71.68826224	-74.1387869	mV
0.5705	-71.74411138	-74.13478453	mV
0.571	-71.7047098	-74.1413309	mV
0.5715	-71.64664538	-74.08296343	mV
0.572	-71.63265524	-74.07025093	mV
0.5725	-71.67725761	-74.02215604	mV
0.573	-71.67270457	-73.97880655	mV
0.5735	-71.67314104	-73.9892471	mV
0.574	-71.637263	-73.87897316	mV
0.5745	-71.66647546	-73.83517194	mV
0.575	-71.63570735	-73.78790544	mV
0.5755	-71.71171282	-73.86234233	mV
0.576	-71.65292306	-73.75090343	mV
0.5765	-71.62160743	-73.7289164	mV
0.577	-71.67788072	-73.70782894	mV
0.5775	-71.65557591	-73.67699319	mV
0.578	-71.68040932	-73.78458764	mV
0.5785	-71.65486591	-73.77701642	mV
0.579	-71.63117938	-73.62837008	mV
0.5795	-71.69973191	-73.69334145	mV
0.58	-71.69468585	-73.67704858	mV
0.5805	-71.67421946	-73.65257356	mV
0.581	-71.65370688	-73.63215698	mV
0.5815	-71.65778384	-73.61204819	mV
0.582	-71.64347013	-73.59336646	mV
0.5825	-71.68181519	-73.62723095	mV
0.583	-71.68257107	-73.63985881	mV
0.5835	-71.66145529	-73.70035224	mV
0.584	-71.65412132	-73.61387322	mV
0.5845	-71.65141386	-73.72296991	mV
0.585	-71.66544988	-73.74480775	mV
0.5855	-71.66988443	-73.72066479	mV
0.586	-71.63070248	-73.66149243	mV
0.5865	-71.67433035	-73.70841767	mV
0.587	-71.68430836	-73.85623918	mV
0.5875	-71.66598639	-73.7759088	mV
0.588	-71.68994116	-73.83132021	mV
0.5885	-71.71864617	-73.869045	mV
0.589	-71.711322	-73.89373826	mV
0.5895	-71.68427134	-73.88598422	mV
0.59	-71.73008161	-73.89610831	mV
0.5905	-71.7538157	-73.89031359	mV
0.591	-71.71238606	-73.76860418	mV
0.5915	-71.76019846	-73.86709576	mV
0.592	-71.72024903	-73.74238843	mV
0.5925	-71.709371	-73.84082708	mV
0.593	-71.79481809	-73.9863065	mV
0.5935	-71.81600815	-73.99254901	mV
0.594	-71.78276903	-73.99790343	mV
0.5945	-71.72438122	-73.89303173	mV
0.595	-71.75590093	-73.79609414	mV
0.5955	-71.73349032	-73.92516229	mV
0.596	-71.72370309	-73.93121088	mV
0.5965	-71.77112381	-73.8771089	mV
0.597	-71.72330864	-73.87297259	mV
0.5975	-71.72548226	-73.87461321	mV
0.598	-71.72240102	-73.85847077	mV
0.5985	-71.72184446	-73.80504378	mV
0.599	-71.73664444	-73.75019526	mV
0.5995	-71.72689966	-73.83465993	mV
0.6	-71.65945665	-73.71226487	mV
0.6005	-71.65012243	-73.85380385	mV
0.601	-71.76066883	-73.90049551	mV
0.6015	-71.74213396	-73.81006901	mV
0.602	-71.72078534	-73.7414297	mV
0.6025	-71.74287542	-73.79665949	mV
0.603	-71.74500985	-73.82985211	mV
0.6035	-71.70738456	-73.62844358	mV
0.604	-71.77451616	-73.73176926	mV
0.6045	-71.68975455	-73.68327883	mV
0.605	-71.66516656	-73.67566042	mV
0.6055	-71.71044411	-73.63198073	mV
0.606	-71.70151396	-73.65391719	mV
0.6065	-71.69551923	-73.6855054	mV
0.607	-71.72137885	-73.65497188	mV
0.6075	-71.69529623	-73.68147212	mV
0.608	-71.66884902	-73.59831592	mV
0.6085	-71.66027596	-73.68857763	mV
0.609	-71.70279776	-73.71435312	mV
0.6095	-71.6664175	-73.55400155	mV
0.61	-71.63728105	-73.41727757	mV
0.6105	-71.63482586	-73.37385436	mV
0.611	-71.685727	-73.40237768	mV
0.6115	-71.69909827	-73.49295422	mV
0.612	-71.62386323	-73.33859762	mV
0.6125	-71.61028038	-73.25790506	mV
0.613	-71.66096355	-73.29534095	mV
0.6135	-71.64801525	-73.30474971	mV
0.614	-71.62617027	-73.30952953	mV
0.6145	-71.63069475	-73.32891365	mV
0.615	-71.62009146	-73.33160422	mV
0.6155	-71.63424568	-73.32297698	mV
0.616	-71.681424	-73.29140283	mV
0.6165	-71.68256308	-73.40869335	mV
0.617	-71.65006125	-73.39242886	mV
0.6175	-71.63723958	-73.39300663	mV
0.618	-71.65687731	-73.54700794	mV
0.6185	-71.65791116	-73.62970779	mV
0.619	-71.64776257	-73.66029926	mV
0.6195	-71.6422483	-73.57210558	mV
0.62	-71.69227449	-73.55097107	mV
0.6205	-71.73133755	-73.59445346	mV
0.621	-71.69677066	-73.5861806	mV
0.6215	-71.67962444	-73.56771017	mV
0.622	-71.69948949	-73.60799358	mV
0.6225	-71.769752	-73.64397668	mV
0.623	-71.75839321	-73.72114957	mV
0.6235	-71.72491715	-73.73554796	mV
0.624	-71.7013416	-73.66867823	mV
0.6245	-71.72622299	-73.71337967	mV
0.625	-71.7351089	-73.66891247	mV
0.6255	-71.69371193	-73.69690032	mV
0.626	-71.78949625	-73.81281991	mV
0.6265	-71.82977018	-73.75662889	mV
0.627	-71.83325289	-73.72948152	mV
0.6275	-71.83201185	-73.78153785	mV
0.628	-71.74373638	-73.71240379	mV
0.6285	-71.71352469	-73.57030758	mV
0.629	-71.78034703	-73.74407583	mV
0.6295	-71.80397562	-73.6815754	mV
0.63	-71.7972725	-73.67936931	mV
0.6305	-71.79980831	-73.67650459	mV
0.631	-71.76946089	-73.69052545	mV
0.6315	-71.77093142	-73.65077294	mV
0.632	-71.79969022	-73.65306715	mV
0.6325	-71.81856299	-73.68970039	mV
0.633	-71.81167528	-73.59401851	mV
0.6335	-71.73737295	-73.71383337	mV
0.634	-71.79057052	-73.69508221	mV
0.6345	-71.79848893	-73.65411107	mV
0.635	-71.72186105	-73.60969173	mV
0.6355	-71.7617445	-73.70362837	mV
0.636	-71.80057417	-73.82403718	mV
0.6365	-71.86037943	-74.0205546	mV
0.637	-71.81735075	-73.92995731	mV
0.6375	-71.87566397	-73.97952159	mV
0.638	-71.79559759	-73.9839939	mV
0.6385	-71.83777142	-74.02180511	mV
0.639	-71.82501029	-74.02819595	mV
0.6395	-71.83633246	-74.04069427	mV
0.64	-71.83445688	-74.09486234	mV
0.6405	-71.81536749	-74.06194576	mV
0.641	-71.8325525	-74.04975542	mV
0.6415	-71.78579879	-74.01575498	mV
0.642	-71.84253414	-74.04102947	mV
0.6425	-71.78658048	-73.89936012	mV
0.643	-71.74408076	-73.94025034	mV
0.6435	-71.75734425	-73.9600377	mV
0.644	-71.77422056	-73.90401122	mV
0.6445	-71.80490535	-73.85708392	mV
0.645	-71.87586943	-73.97452697	mV
0.6455	-71.77463979	-73.79333115	mV
0.646	-71.83816477	-73.81835933	mV
0.6465	-71.85553177	-73.8553325	mV
0.647	-71.81243408	-73.84464934	mV
0.6475	-71.79892156	-73.82074598	mV
0.648	-71.79948529	-73.77553482	mV
0.6485	-71.77983881	-73.71405913	mV
0.649	-71.80100402	-73.74275272	mV
0.6495	-71.78732276	-73.72533907	mV
0.65	-71.8585541	-73.74146727	mV
0.6505	-71.78508521	-73.6441799	mV
0.651	-71.79864294	-73.80811473	mV
0.6515	-71.86555947	-73.87950102	mV
0.652	-71.8798642	-73.8903163	mV
0.6525	-71.86720192	-73.9084077	mV
0.653	-71.80461808	-73.8151407	mV
0.6535	-71.87579339	-73.90325497	mV
0.654	-71.91776675	-74.06205241	mV
0.6545	-71.85254549	-74.00103945	mV
0.655	-71.85816748	-73.98006345	mV
0.6555	-71.89125041	-73.99695099	mV
0.656	-71.87080146	-73.9818948	mV
0.6565	-71.88173748	-74.00555976	mV
0.657	-71.89605306	-74.06558152	mV
0.6575	-71.81668623	-73.97884043	mV
0.658	-71.88006151	-74.05328967	mV
0.6585	-71.84293881	-73.89283167	mV
0.659	-71.87329302	-74.04298993	mV
0.6595	-71.91594013	-74.09584578	mV
0.66	-71.9355719	-74.06144116	mV
0.6605	-71.94288509	-74.0781184	mV
0.661	-71.90674258	-74.13476019	mV
0.6615	-71.8058011	-74.01458734	mV
0.662	-71.84746741	-73.96185475	mV
0.6625	-71.83072289	-74.00720617	mV
0.663	-71.87988675	-73.9645295	mV
0.6635	-71.85177143	-73.95456976	mV
0.664	-71.81537772	-73.92767884	mV
0.6645	-71.84358758	-73.92360173	mV
0.665	-71.83526757	-73.9226547	mV
0.6655	-71.84275654	-73.88822505	mV
0.666	-71.88099663	-73.98336585	mV
0.6665	-71.83916252	-73.91148518	mV
0.667	-71.84087026	-74.03876889	mV
0.6675	-71.92897295	-73.99189243	mV
0.668	-71.86336121	-73.89803275	mV
0.6685	-71.80470019	-73.88132716	mV
0.669	-71.78532232	-73.92244455	mV
0.6695	-71.84006137	-74.05313498	mV
0.67	-71.84914971	-74.23960512	mV
0.6705	-71.85563382	-74.14632339	mV
0.671	-71.83183813	-74.1590713	mV
0.6715	-71.82300103	-74.25378664	mV
0.672	-71.86866039	-74.27506694	mV
0.6725	-71.84139312	-74.25149736	mV
0.673	-71.83899507	-74.28868984	mV
0.6735	-71.85911121	-74.31307643	mV
0.674	-71.8410289	-74.3729354	mV
0.6745	-71.78379652	-74.29951115	mV
0.675	-71.86127312	-74.391332	mV
0.6755	-71.81286628	-74.26147679	mV
0.676	-71.79320161	-74.39174631	mV
0.6765	-71.84716915	-74.51744493	mV
0.677	-71.87568582	-74.49138879	mV
0.6775	-71.84095672	-74.43238348	mV
0.678	-71.79137783	-74.24709762	mV
0.6785	-71.86755036	-74.29520272	mV
0.679	-71.78031134	-74.31348395	mV
0.6795	-71.86238571	-74.28443347	mV
0.68	-71.83644271	-74.26507143	mV
0.6805	-71.77388458	-74.21641123	mV
0.681	-71.7726004	-74.22327071	mV
0.6815	-71.78197308	-74.21430773	mV
0.682	-71.79364687	-74.21649575	mV
0.6825	-71.80933265	-74.22016472	mV
0.683	-71.83061697	-74.2163411	mV
0.6835	-71.74985471	-74.21791551	mV
0.684	-71.82887884	-74.3058182	mV
0.6845	-71.87048501	-74.22592857	mV
0.685	-71.81129697	-74.20491205	mV
0.6855	-71.80213024	-74.22266433	mV
0.686	-71.83777008	-74.31807843	mV
0.6865	-71.83927958	-74.4215834	mV
0.687	-71.78378429	-74.26387373	mV
0.6875	-71.87667975	-74.36895369	mV
0.688	-71.79655328	-74.40534121	mV
0.6885	-71.84239454	-74.43735698	mV
0.689	-71.8637311	-74.40691302	mV
0.6895	-71.84495855	-74.44390255	mV
0.69	-71.84588613	-74.52327022	mV
0.6905	-71.81060521	-74.46322355	mV
0.691	-71.82948404	-74.5215528	mV
0.6915	-71.79233058	-74.42891388	mV
0.692	-71.86555836	-74.49720483	mV
0.6925	-71.81989603	-74.35211449	mV
0.693	-71.81014379	-74.37362361	mV
0.6935	-71.83348931	-74.45419253	mV
0.694	-71.82441786	-74.43327266	mV
0.6945	-71.85421807	-74.37934273	mV
0.695	-71.9218686	-74.52156554	mV
0.6955	-71.80859178	-74.40093323	mV
0.696	-71.84027459	-74.38527307	mV
0.6965	-71.88506489	-74.44637332	mV
0.697	-71.82081162	-74.39778001	mV
0.6975	-71.82476776	-74.340862	mV
0.698	-71.8470159	-74.33652061	mV
0.6985	-71.85044479	-74.30074061	mV
0.699	-71.86578423	-74.30678665	mV
0.6995	-71.84214191	-74.34170493	mV
0.7	-71.85416056	-74.3613933	mV
0.7005	-71.80621023	-74.33921796	mV
0.701	-71.89517056	-74.50612678	mV
0.7015	-71.92800469	-74.49118825	mV
0.702	-71.89529724	-74.52821733	mV
0.7025	-71.88271242	-74.60095344	mV
0.703	-71.80951613	-74.54307895	mV
0.7035	-71.8182354	-74.50140932	mV
0.704	-71.86532506	-74.71216602	mV
0.7045	-71.79472881	-74.6273777	mV
0.705	-71.78693225	-74.65156161	mV
0.7055	-71.83381348	-74.63058221	mV
0.706	-71.8485579	-74.64259363	mV
0.7065	-71.83706287	-74.64646316	mV
0.707	-71.81232343	-74.67044607	mV
0.7075	-71.80714724	-74.62989259	mV
0.708	-71.80312184	-74.59523571	mV
0.7085	-71.77145287	-74.59824068	mV
0.709	-71.85726392	-74.70942711	mV
0.7095	-71.81326547	-74.58572814	mV
0.71	-71.79884495	-74.55115715	mV
0.7105	-71.78106153	-74.52088324	mV
0.711	-71.79418149	-74.58248507	mV
0.7115	-71.80247751	-74.67889604	mV
0.712	-71.7662887	-74.5503878	mV
0.7125	-71.74377155	-74.53535059	mV
0.713	-71.77405945	-74.56021304	mV
0.7135	-71.76704812	-74.51775844	mV
0.714	-71.73145952	-74.46417627	mV
0.7145	-71.76187878	-74.48362907	mV
0.715	-71.73351366	-74.45698852	mV
0.7155	-71.75471247	-74.45817074	mV
0.716	-71.75626749	-74.4334256	mV
0.7165	-71.72352038	-74.51245154	mV
0.717	-71.70921934	-74.50157865	mV
0.7175	-71.70819261	-74.42941209	mV
0.718	-71.69156013	-74.56892762	mV
0.7185	-71.7051409	-74.62117636	mV
0.719	-71.68969937	-74.60522284	mV
0.7195	-71.70875585	-74.49296679	mV
0.72	-71.74892477	-74.58067945	mV
0.7205	-71.74010223	-74.66007475	mV
0.721	-71.68427102	-74.66682007	mV
0.7215	-71.68429051	-74.69100337	mV
0.722	-71.70751448	-74.69631786	mV
0.7225	-71.72251607	-74.72132134	mV
0.723	-71.72872905	-74.72800867	mV
0.7235	-71.73166331	-74.7286786	mV
0.724	-71.75814279	-74.7583801	mV
0.7245	-71.75403648	-74.78544302	mV
0.725	-71.74556957	-74.67800234	mV
0.7255	-71.70334548	-74.70553175	mV
0.726	-71.7809433	-74.84818877	mV
0.7265	-71.80207071	-74.79101933	mV
0.727	-71.81146845	-74.76230326	mV
0.7275	-71.77410655	-74.76798997	mV
0.728	-71.71804388	-74.71524942	mV
0.7285	-71.71075687	-74.56619867	mV
0.729	-71.70571187	-74.66975846	mV
0.7295	-71.70288117	-74.57392212	mV
0.73	-71.70997946	-74.59005605	mV
0.7305	-71.6907449	-74.55617805	mV
0.731	-71.67214868	-74.5130714	mV
0.7315	-71.69297996	-74.46679567	mV
0.732	-71.71292469	-74.47160643	mV
0.7325	-71.68762852	-74.51394379	mV
0.733	-71.6945912	-74.46100973	mV
0.7335	-71.63380334	-74.47004811	mV
0.734	-71.67732514	-74.57338434	mV
0.7345	-71.6972978	-74.49426452	mV
0.735	-71.64705181	-74.39219006	mV
0.7355	-71.65357677	-74.45224755	mV
0.736	-71.69641562	-74.61341515	mV
0.7365	-71.66726783	-74.65315655	mV
0.737	-71.66716597	-74.55829452	mV
0.7375	-71.74403953	-74.72347435	mV
0.738	-71.67508641	-74.64277355	mV
0.7385	-71.70685449	-74.6786512	mV
0.739	-71.71759491	-74.68469231	mV
0.7395	-71.7432709	-74.69405007	mV
0.74	-71.76337453	-74.71315925	mV
0.7405	-71.75460287	-74.66720343	mV
0.741	-71.75933759	-74.74070706	mV
0.7415	-71.72030431	-74.62918119	mV
0.742	-71.79337009	-74.761661	mV
0.7425	-71.79570307	-74.6549273	mV
0.743	-71.74004473	-74.582621	mV
0.7435	-71.74933213	-74.57545782	mV
0.744	-71.79219449	-74.51132268	mV
0.7445	-71.83005265	-74.5513714	mV
0.745	-71.84821006	-74.65784614	mV
0.7455	-71.80168109	-74.47976492	mV
0.746	-71.80931584	-74.43245436	mV
0.7465	-71.83621254	-74.43175662	mV
0.747	-71.78744097	-74.36988866	mV
0.7475	-71.768732	-74.35463474	mV
0.748	-71.80234385	-74.36881178	mV
0.7485	-71.82330967	-74.34040691	mV
0.749	-71.84685594	-74.35509398	mV
0.7495	-71.80929408	-74.31926747	mV
0.75	-71.85494212	-74.41092617	mV
0.7505	-71.78718871	-74.26611501	mV
0.751	-71.81947136	-74.40224441	mV
0.7515	-71.84591811	-74.46572825	mV
0.752	-71.82611716	-74.45588316	mV
0.7525	-71.81316321	-74.46126465	mV
0.753	-71.77744087	-74.33227183	mV
0.7535	-71.86162457	-74.40781677	mV
0.754	-71.87235967	-74.54972526	mV
0.7545	-71.81801593	-74.50995641	mV
0.755	-71.79275368	-74.50471526	mV
0.7555	-71.84995062	-74.52698002	mV
0.756	-71.82576091	-74.55969981	mV
0.7565	-71.86597866	-74.63139927	mV
0.757	-71.89677087	-74.67842575	mV
0.7575	-71.86289565	-74.57879257	mV
0.758	-71.88756868	-74.68049915	mV
0.7585	-71.85670249	-74.56269553	mV
0.759	-71.89450993	-74.71734059	mV
0.7595	-71.93212523	-74.73145637	mV
0.76	-71.92853557	-74.66355394	mV
0.7605	-71.90368351	-74.62759697	mV
0.761	-71.92473189	-74.61973734	mV
0.7615	-71.84887632	-74.47199621	mV
0.762	-71.86205772	-74.40970174	mV
0.7625	-71.89339999	-74.49796893	mV
0.763	-71.8913696	-74.41093612	mV
0.7635	-71.88000952	-74.37745641	mV
0.764	-71.86899966	-74.3318225	mV
0.7645	-71.88151754	-74.29970921	mV
0.765	-71.88576819	-74.2761221	mV
0.7655	-71.86425598	-74.24233697	mV
0.766	-71.87806223	-74.34987021	mV
0.7665	-71.82315099	-74.30288909	mV
0.767	-71.81859905	-74.42635616	mV
0.7675	-71.87723375	-74.36642748	mV
0.768	-71.80534046	-74.33664078	mV
0.7685	-71.76147408	-74.38862203	mV
0.769	-71.76441722	-74.42211266	mV
0.7695	-71.81974928	-74.50808821	mV
0.77	-71.81498436	-74.66801379	mV
0.7705	-71.7785929	-74.57558852	mV
0.771	-71.792471	-74.62681169	mV
0.7715	-71.76024543	-74.69388228	mV
0.772	-71.77417768	-74.71256985	mV
0.7725	-71.79475678	-74.72424705	mV
0.773	-71.80532982	-74.74562206	mV
0.7735	-71.78674201	-74.73663893	mV
0.774	-71.80970897	-74.77608908	mV
0.7745	-71.71151141	-74.69439688	mV
0.775	-71.79069817	-74.73548912	mV
0.7755	-71.72317868	-74.57151324	mV
0.776	-71.7317996	-74.69192626	mV
0.7765	-71.77289676	-74.7165085	mV
0.777	-71.80442545	-74.69859615	mV
0.7775	-71.77757761	-74.59082318	mV
0.778	-71.72145521	-74.38664209	mV
0.7785	-71.78959344	-74.404439	mV
0.779	-71.72591216	-74.50838231	mV
0.7795	-71.75993291	-74.36949553	mV
0.78	-71.77383485	-74.36033744	mV
0.7805	-71.77453165	-74.34806018	mV
0.781	-71.76853142	-74.36047098	mV
0.7815	-71.75622574	-74.3445992	mV
0.782	-71.753785	-74.35306046	mV
0.7825	-71.72439901	-74.36168646	mV
0.783	-71.7717977	-74.38417776	mV
0.7835	-71.70668845	-74.42699351	mV
0.784	-71.7750211	-74.50973867	mV
0.7845	-71.81820918	-74.44451311	mV
0.785	-71.73268206	-74.37007707	mV
0.7855	-71.75414623	-74.41136021	mV
0.786	-71.80481156	-74.54965914	mV
0.7865	-71.84181865	-74.67185972	mV
0.787	-71.78796635	-74.53326461	mV
0.7875	-71.83651851	-74.57688466	mV
0.788	-71.75309142	-74.67824562	mV
0.7885	-71.78365451	-74.70802694	mV
0.789	-71.81473692	-74.6886801	mV
0.7895	-71.80506965	-74.69103076	mV
0.79	-71.8175392	-74.7553275	mV
0.7905	-71.78049386	-74.73586172	mV
0.791	-71.79034504	-74.72529544	mV
0.7915	-71.77894703	-74.69101369	mV
0.792	-71.80224829	-74.68968956	mV
0.7925	-71.75514499	-74.56450179	mV
0.793	-71.77157751	-74.6649653	mV
0.7935	-71.76868892	-74.72661991	mV
0.794	-71.74315804	-74.65801424	mV
0.7945	-71.76883522	-74.52549862	mV
0.795	-71.8417546	-74.66134184	mV
0.7955	-71.73051323	-74.59880423	mV
0.796	-71.74705904	-74.5934164	mV
0.7965	-71.74033778	-74.6210572	mV
0.797	-71.65805976	-74.57324946	mV
0.7975	-71.69163162	-74.58146848	mV
0.798	-71.7140878	-74.5261595	mV
0.7985	-71.68413131	-74.44180762	mV
0.799	-71.72176167	-74.41373007	mV
0.7995	-71.74817377	-74.48034755	mV
0.8	-71.73638462	-74.35063186	mV
0.8005	-71.66180444	-74.42878587	mV
0.801	-71.78782889	-74.5621447	mV
0.8015	-71.7855583	-74.53986381	mV
0.802	-71.78974286	-74.56415837	mV
0.8025	-71.77678045	-74.60684738	mV
0.803	-71.74053986	-74.59950096	mV
0.8035	-71.70704589	-74.39745229	mV
0.804	-71.81631676	-74.55787671	mV
0.8045	-71.76534362	-74.50372623	mV
0.805	-71.71947043	-74.52977208	mV
0.8055	-71.77568246	-74.55749778	mV
0.806	-71.78461761	-74.59191938	mV
0.8065	-71.74910335	-74.60759614	mV
0.807	-71.76279823	-74.60528717	mV
0.8075	-71.73409846	-74.60114727	mV
0.808	-71.74007965	-74.49430334	mV
0.8085	-71.75800374	-74.60286919	mV
0.809	-71.75977553	-74.52075631	mV
0.8095	-71.74201952	-74.43493161	mV
0.81	-71.75399104	-74.46614217	mV
0.8105	-71.73217731	-74.43354503	mV
0.811	-71.74737179	-74.37318634	mV
0.8115	-71.82940716	-74.49595999	mV
0.812	-71.77792574	-74.44370417	mV
0.8125	-71.73192346	-74.30556882	mV
0.813	-71.79846081	-74.37784899	mV
0.8135	-71.76581469	-74.35462552	mV
0.814	-71.78871387	-74.33566607	mV
0.8145	-71.77979408	-74.30902359	mV
0.815	-71.76933815	-74.24947689	mV
0.8155	-71.80697716	-74.28317007	mV
0.816	-71.81138312	-74.2232316	mV
0.8165	-71.80319644	-74.25846818	mV
0.817	-71.71190876	-74.17960183	mV
0.8175	-71.76795939	-74.33811498	mV
0.818	-71.85206521	-74.31342003	mV
0.8185	-71.82441627	-74.27235828	mV
0.819	-71.82685714	-74.33387401	mV
0.8195	-71.82549952	-74.41070425	mV
0.82	-71.72519157	-74.28534818	mV
0.8205	-71.82656363	-74.38710188	mV
0.821	-71.7986946	-74.38187047	mV
0.8215	-71.77092037	-74.39797607	mV
0.822	-71.82210118	-74.43807301	mV
0.8225	-71.80116095	-74.44528609	mV
0.823	-71.82159758	-74.48411954	mV
0.8235	-71.83433781	-74.52219612	mV
0.824	-71.78477278	-74.44803468	mV
0.8245	-71.79796221	-74.42571519	mV
0.825	-71.7633612	-74.39099463	mV
0.8255	-71.84914767	-74.46377213	mV
0.826	-71.80444501	-74.32638539	mV
0.8265	-71.77740161	-74.2799352	mV
0.827	-71.77713372	-74.24058738	mV
0.8275	-71.78009764	-74.21158352	mV
0.828	-71.84497546	-74.29834229	mV
0.8285	-71.84519168	-74.31146557	mV
0.829	-71.78689223	-74.08237481	mV
0.8295	-71.86369373	-74.18361352	mV
0.83	-71.86039085	-74.18816835	mV
0.8305	-71.79703034	-74.1440676	mV
0.831	-71.80594525	-74.1226952	mV
0.8315	-71.79406682	-74.06780221	mV
0.832	-71.79138031	-74.03904903	mV
0.8325	-71.82044393	-74.0776972	mV
0.833	-71.78123539	-74.10281523	mV
0.8335	-71.75893757	-74.09764533	mV
0.834	-71.6596502	-74.03048843	mV
0.8345	-71.73753557	-74.22741479	mV
0.835	-71.75139225	-74.30024457	mV
0.8355	-71.73443346	-74.3066809	mV
0.836	-71.71269877	-74.20336772	mV
0.8365	-71.76569733	-74.11309189	mV
0.837	-71.7814778	-74.26121545	mV
0.8375	-71.74438516	-74.22979776	mV
0.838	-71.75579838	-74.2210006	mV
0.8385	-71.77504407	-74.26213415	mV
0.839	-71.7618666	-74.27447874	mV
0.8395	-71.77009485	-74.28232286	mV
0.84	-71.79057469	-74.28354663	mV
0.8405	-71.81179212	-74.35260434	mV
0.841	-71.74594871	-74.25930802	mV
0.8415	-71.79859063	-74.28162918	mV
0.842	-71.74507801	-74.16799455	mV
0.8425	-71.78094445	-74.32395261	mV
0.843	-71.81182319	-74.33602975	mV
0.8435	-71.82820708	-74.29323788	mV
0.844	-71.80141363	-74.28190049	mV
0.8445	-71.76184538	-74.26151307	mV
0.845	-71.69512973	-74.05071491	mV
0.8455	-71.73581057	-74.18178046	mV
0.846	-71.75350225	-74.16049263	mV
0.8465	-71.7587822	-74.10195114	mV
0.847	-71.72423266	-74.00299196	mV
0.8475	-71.73257381	-74.0050466	mV
0.848	-71.72645143	-74.00272532	mV
0.8485	-71.73860111	-73.97821758	mV
0.849	-71.72750029	-73.93677911	mV
0.8495	-71.76777239	-73.93107909	mV
0.85	-71.75128656	-73.93938245	mV
0.8505	-71.75635903	-73.99448828	mV
0.851	-71.76500288	-73.88902725	mV
0.8515	-71.71690303	-73.86827211	mV
0.852	-71.69762193	-73.88392315	mV
0.8525	-71.71378486	-73.95428519	mV
0.853	-71.78744825	-74.1309447	mV
0.8535	-71.70663919	-74.14787864	mV
0.854	-71.76316224	-74.10092592	mV
0.8545	-71.7105322	-74.18367706	mV
0.855	-71.72276102	-74.23824436	mV
0.8555	-71.72823621	-74.25292013	mV
0.856	-71.74546551	-74.2808708	mV
0.8565	-71.73719382	-74.30964307	mV
0.857	-71.71219711	-74.23511742	mV
0.8575	-71.72830988	-74.22209567	mV
0.858	-71.67453276	-74.11599107	mV
0.8585	-71.74693249	-74.18172415	mV
0.859	-71.71675421	-74.04376976	mV
0.8595	-71.68520476	-74.11302966	mV
0.86	-71.72616219	-74.21444115	mV
0.8605	-71.71885841	-74.19084162	mV
0.861	-71.66714512	-74.03622455	mV
0.8615	-71.72100008	-73.94220071	mV
0.862	-71.74811158	-74.08659546	mV
0.8625	-71.65496598	-73.9618206	mV
0.863	-71.74813308	-73.9873201	mV
0.8635	-71.71721164	-73.9437531	mV
0.864	-71.70972343	-73.94368598	mV
0.8645	-71.73114199	-73.97206876	mV
0.865	-71.71009953	-73.95418953	mV
0.8655	-71.74107903	-73.93859972	mV
0.866	-71.71645605	-74.00668494	mV
0.8665	-71.72288506	-73.97146653	mV
0.867	-71.6364945	-74.00858924	mV
0.8675	-71.76645383	-74.10138381	mV
0.868	-71.77366697	-73.98669513	mV
0.8685	-71.70160868	-73.89333105	mV
0.869	-71.70908884	-73.9846749	mV
0.8695	-71.72535671	-74.11417066	mV
0.87	-71.68127323	-74.09871804	mV
0.8705	-71.70716378	-74.03116943	mV
0.871	-71.69327127	-74.05457854	mV
0.8715	-71.64787141	-74.06768565	mV
0.872	-71.67415128	-74.08020088	mV
0.8725	-71.66648518	-74.07880646	mV
0.873	-71.67668606	-74.06953672	mV
0.8735	-71.6738539	-74.12089592	mV
0.874	-71.66273725	-74.16671135	mV
0.8745	-71.65627295	-74.04621546	mV
0.875	-71.6655001	-74.07930412	mV
0.8755	-71.67209812	-73.99017696	mV
0.876	-71.63860531	-73.95695553	mV
0.8765	-71.60987072	-73.99413131	mV
0.877	-71.62091359	-73.98754421	mV
0.8775	-71.57045233	-73.87218233	mV
0.878	-71.62270503	-73.81821295	mV
0.8785	-71.6403451	-73.96737617	mV
0.879	-71.52389285	-73.80358837	mV
0.8795	-71.58654548	-73.87839509	mV
0.88	-71.56629138	-73.81561698	mV
0.8805	-71.55213898	-73.76652586	mV
0.881	-71.58342476	-73.75532849	mV
0.8815	-71.56390947	-73.6908008	mV
0.882	-71.57107643	-73.61260156	mV
0.8825	-71.56213048	-73.51788258	mV
0.883	-71.59644084	-73.6053983	mV
0.8835	-71.52710203	-73.45734429	mV
0.884	-71.4947564	-73.52530511	mV
0.8845	-71.59767818	-73.62059267	mV
0.885	-71.57971615	-73.5766122	mV
0.8855	-71.60044437	-73.6398293	mV
0.886	-71.5854722	-73.68770745	mV
0.8865	-71.51723849	-73.54922901	mV
0.887	-71.61334611	-73.58340373	mV
0.8875	-71.62858886	-73.75476239	mV
0.888	-71.55587519	-73.64902068	mV
0.8885	-71.56882658	-73.66594421	mV
0.889	-71.55056833	-73.65763332	mV
0.8895	-71.52606198	-73.67460948	mV
0.89	-71.54339842	-73.64813715	mV
0.8905	-71.55625635	-73.61110658	mV
0.891	-71.50829618	-73.62048255	mV
0.8915	-71.49481756	-73.48976707	mV
0.892	-71.49445729	-73.59438772	mV
0.8925	-71.53367713	-73.62056139	mV
0.893	-71.51629738	-73.51801532	mV
0.8935	-71.53068434	-73.47085851	mV
0.894	-71.547543	-73.44726157	mV
0.8945	-71.5858984	-73.52281447	mV
0.895	-71.54292749	-73.49388843	mV
0.8955	-71.53057058	-73.36729189	mV
0.896	-71.55219374	-73.32996983	mV
0.8965	-71.55410626	-73.30246497	mV
0.897	-71.52426089	-73.25876861	mV
0.8975	-71.51072881	-73.24946137	mV
0.898	-71.52098269	-73.23154503	mV
0.8985	-71.4945733	-73.16009859	mV
0.899	-71.48669541	-73.17830751	mV
0.8995	-71.45362439	-73.10890144	mV
0.9	-71.45910253	-73.2669134	mV
0.9005	-71.41216287	-73.14864324	mV
0.901	-71.45165239	-73.19045058	mV
0.9015	-71.45417058	-73.32016078	mV
0.902	-71.48697308	-73.36605164	mV
0.9025	-71.43673886	-73.30468659	mV
0.903	-71.44086201	-73.22849784	mV
0.9035	-71.48057902	-73.35487915	mV
0.904	-71.47494069	-73.37818484	mV
0.9045	-71.44704468	-73.39579452	mV
0.905	-71.44027866	-73.44435071	mV
0.9055	-71.44238208	-73.46964902	mV
0.906	-71.45225375	-73.44125954	mV
0.9065	-71.4564425	-73.42795702	mV
0.907	-71.42292015	-73.35912871	mV
0.9075	-71.37136016	-73.26721649	mV
0.908	-71.41674472	-73.33949038	mV
0.9085	-71.48223469	-73.2262586	mV
0.909	-71.39386269	-73.13981451	mV
0.9095	-71.40419462	-73.23948103	mV
0.91	-71.48935927	-73.2782073	mV
0.9105	-71.49922188	-73.26704978	mV
0.911	-71.42571965	-73.01325824	mV
0.9115	-71.45410746	-72.8403559	mV
0.912	-71.4711514	-72.89374289	mV
0.9125	-71.45521991	-72.81936274	mV
0.913	-71.48440078	-72.84129866	mV
0.9135	-71.48534189	-72.84582275	mV
0.914	-71.44453625	-72.86386177	mV
0.9145	-71.44717865	-72.87950018	mV
0.915	-71.44495871	-72.88027338	mV
0.9155	-71.43751959	-72.88058872	mV
0.916	-71.46272566	-72.91657463	mV
0.9165	-71.47369523	-72.92643005	mV
0.917	-71.36473517	-72.92195036	mV
0.9175	-71.42291141	-73.01637396	mV
0.918	-71.51290384	-72.92611798	mV
0.9185	-71.51291658	-72.90519308	mV
0.919	-71.52472137	-73.01156594	mV
0.9195	-71.5169939	-73.12418448	mV
0.92	-71.46933111	-73.05654868	mV
0.9205	-71.56388699	-73.07651745	mV
0.921	-71.54118654	-73.07055036	mV
0.9215	-71.5030788	-73.00519277	mV
0.922	-71.51426345	-72.95678652	mV
0.9225	-71.48089406	-72.96423465	mV
0.923	-71.49836146	-72.98848035	mV
0.9235	-71.51791939	-73.03430353	mV
0.924	-71.48343498	-73.00156678	mV
0.9245	-71.481291	-72.98459745	mV
0.925	-71.48725965	-72.98598387	mV
0.9255	-71.55559094	-73.07401199	mV
0.926	-71.58535577	-72.99813978	mV
0.9265	-71.51542157	-72.92580228	mV
0.927	-71.50149641	-72.86145404	mV
0.9275	-71.52770154	-72.87007356	mV
0.928	-71.59112667	-72.95852925	mV
0.9285	-71.50612023	-72.83253301	mV
0.929	-71.53401987	-72.7708366	mV
0.9295	-71.52745572	-72.76948696	mV
0.93	-71.56582783	-72.77544334	mV
0.9305	-71.57171476	-72.75405869	mV
0.931	-71.57856477	-72.77049941	mV
0.9315	-71.59244344	-72.71007943	mV
0.932	-71.60587298	-72.65461409	mV
0.9325	-71.64997534	-72.75077674	mV
0.933	-71.6103737	-72.70512653	mV
0.9335	-71.63515721	-72.84710662	mV
0.934	-71.56338878	-72.71605826	mV
0.9345	-71.60550565	-72.68433473	mV
0.935	-71.60366471	-72.74724278	mV
0.9355	-71.57611382	-72.75340838	mV
0.936	-71.60408751	-72.77502318	mV
0.9365	-71.69560463	-72.97749287	mV
0.937	-71.66576336	-73.01386259	mV
0.9375	-71.64443982	-72.92111702	mV
0.938	-71.6081998	-73.02030469	mV
0.9385	-71.62279613	-73.02872653	mV
0.939	-71.64404137	-73.03401779	mV
0.9395	-71.63893702	-73.01823292	mV
0.94	-71.65988036	-73.0570891	mV
0.9405	-71.64887948	-73.02813935	mV
0.941	-71.64740817	-72.9559982	mV
0.9415	-71.6567597	-72.97762889	mV
0.942	-71.65255777	-72.8615751	mV
0.9425	-71.62012131	-72.82005752	mV
0.943	-71.65167332	-72.93402186	mV
0.9435	-71.65359364	-72.96374607	mV
0.944	-71.62911929	-72.86175823	mV
0.9445	-71.66018016	-72.741646	mV
0.945	-71.75207338	-72.79041491	mV
0.9455	-71.6580009	-72.70194348	mV
0.946	-71.68839541	-72.68993844	mV
0.9465	-71.73733427	-72.66253174	mV
0.947	-71.71977766	-72.62377114	mV
0.9475	-71.7109326	-72.60681639	mV
0.948	-71.72725347	-72.5620549	mV
0.9485	-71.72417962	-72.49170221	mV
0.949	-71.76665409	-72.49545845	mV
0.9495	-71.75503897	-72.53642866	mV
0.95	-71.7612043	-72.50440414	mV
0.9505	-71.68354636	-72.45559023	mV
0.951	-71.77266857	-72.68527039	mV
0.9515	-71.78479768	-72.70616981	mV
0.952	-71.77939731	-72.73323564	mV
0.9525	-71.77056747	-72.80592032	mV
0.953	-71.75860712	-72.72971632	mV
0.9535	-71.77118922	-72.73898926	mV
0.954	-71.84612845	-72.97949419	mV
0.9545	-71.76596612	-72.94435281	mV
0.955	-71.77838397	-72.9688768	mV
0.9555	-71.83942618	-73.00954398	mV
0.956	-71.81819341	-73.00238452	mV
0.9565	-71.81565059	-73.0117282	mV
0.957	-71.80175563	-73.03164273	mV
0.9575	-71.75910891	-72.97897991	mV
0.958	-71.77599604	-73.07972314	mV
0.9585	-71.77178686	-72.95604318	mV
0.959	-71.76641339	-72.98882333	mV
0.9595	-71.80724236	-73.10668587	mV
0.96	-71.83116037	-73.12415804	mV
0.9605	-71.84306319	-73.1395298	mV
0.961	-71.74988444	-73.03539743	mV
0.9615	-71.75690046	-72.82716498	mV
0.962	-71.80997914	-72.94582235	mV
0.9625	-71.73848616	-72.88533914	mV
0.963	-71.81956736	-72.83841439	mV
0.9635	-71.79620868	-72.80875345	mV
0.964	-71.76952343	-72.74936223	mV
0.9645	-71.78756913	-72.71148174	mV
0.965	-71.80501241	-72.65460604	mV
0.9655	-71.81311742	-72.68777863	mV
0.966	-71.82788829	-72.7266526	mV
0.9665	-71.80044638	-72.68532869	mV
0.967	-71.72278655	-72.60462581	mV
0.9675	-71.85190286	-72.67517202	mV
0.968	-71.9073486	-72.64886794	mV
0.9685	-71.82023012	-72.63613651	mV
0.969	-71.83943215	-72.74164092	mV
0.9695	-71.8363935	-72.88901352	mV
0.97	-71.81018782	-72.80944048	mV
0.9705	-71.878079	-72.91841878	mV
0.971	-71.84296828	-72.96119532	mV
0.9715	-71.77778794	-72.92147194	mV
0.972	-71.83115255	-72.93897422	mV
0.9725	-71.81810867	-72.95590558	mV
0.973	-71.83006871	-73.03087735	mV
0.9735	-71.81909343	-73.12000464	mV
0.974	-71.78654879	-73.08784754	mV
0.9745	-71.79460624	-73.1548702	mV
0.975	-71.76599512	-73.08735043	mV
0.9755	-71.83585482	-73.22889076	mV
0.976	-71.80928219	-73.08289738	mV
0.9765	-71.75341612	-72.95881206	mV
0.977	-71.73936319	-72.92711012	mV
0.9775	-71.74871111	-72.9027907	mV
0.978	-71.83424105	-73.0044689	mV
0.9785	-71.74494546	-72.87719801	mV
0.979	-71.76380948	-72.82370767	mV
0.9795	-71.77538349	-72.77916273	mV
0.98	-71.78939275	-72.74918224	mV
0.9805	-71.77039135	-72.78316086	mV
0.981	-71.79358512	-72.83956343	mV
0.9815	-71.81456904	-72.86230982	mV
0.982	-71.80584813	-72.8669341	mV
0.9825	-71.84320224	-72.90777657	mV
0.983	-71.79486672	-72.98054117	mV
0.9835	-71.80808857	-72.93720416	mV
0.984	-71.7618294	-72.87050855	mV
0.9845	-71.78787834	-72.91184402	mV
0.985	-71.78221981	-72.89786793	mV
0.9855	-71.73114439	-72.83129927	mV
0.986	-71.77717512	-72.89057436	mV
0.9865	-71.76289967	-73.0225621	mV
0.987	-71.78894937	-73.02034176	mV
0.9875	-71.82344918	-73.16795288	mV
0.988	-71.74009382	-73.08498267	mV
0.9885	-71.78483877	-73.17658477	mV
0.989	-71.78392939	-73.21462674	mV
0.9895	-71.79122414	-73.23874906	mV
0.99	-71.84335465	-73.3201777	mV
0.9905	-71.81470299	-73.25482927	mV
0.991	-71.83265552	-73.32011888	mV
0.9915	-71.78606418	-73.18321454	mV
0.992	-71.80010556	-73.33209714	mV
0.9925	-71.84066707	-73.38271384	mV
0.993	-71.84309697	-73.32051545	mV
0.9935	-71.84564374	-73.30541007	mV
0.994	-71.78629259	-73.24932102	mV
0.9945	-71.7316351	-72.99180128	mV
0.995	-71.74767765	-72.98926624	mV
0.9955	-71.69318217	-72.96111235	mV
0.996	-71.67848633	-72.86593484	mV
0.9965	-71.74781903	-72.90981618	mV
0.997	-71.71124584	-72.88079709	mV
0.9975	-71.71529429	-72.85199161	mV
0.998	-71.73067663	-72.87451656	mV
0.9985	-71.7268557	-72.92465127	mV
0.999	-71.71994099	-72.82735425	mV
[truncated: 58,001 more rows]
