# Supplementary material for: Multi-neuron intracellular recording in vivo via interacting autopatching robots
Source: eLife. 2018 Jan 3;7:e24656. doi: 10.7554/eLife.24656 (PMC5812718; doi:10.7554/eLife.24656)
Supplement: Figure 5—source data 2. [file elife-24656-fig5-data2.csv]

time	timeUnits	VmCh1	VmCh2	VmCh3	VmUnits
1529971.25	ms	-72.17407227	-51.57470703	-76.26342773	mV
1529971.25	ms	-72.14355469	-51.57470703	-76.26342773	mV
1529971.25	ms	-72.14355469	-51.57470703	-76.29394531	mV
1529971.25	ms	-72.14355469	-51.57470703	-76.29394531	mV
1529971.25	ms	-72.17407227	-51.60522461	-76.29394531	mV
1529971.375	ms	-72.20458984	-51.66625977	-76.32446289	mV
1529971.375	ms	-72.23510742	-51.66625977	-76.32446289	mV
1529971.375	ms	-72.23510742	-51.66625977	-76.38549805	mV
1529971.375	ms	-72.265625	-51.66625977	-76.38549805	mV
1529971.375	ms	-72.265625	-51.66625977	-76.41601563	mV
1529971.5	ms	-72.265625	-51.66625977	-76.41601563	mV
1529971.5	ms	-72.23510742	-51.69677734	-76.41601563	mV
1529971.5	ms	-72.265625	-51.69677734	-76.38549805	mV
1529971.5	ms	-72.265625	-51.69677734	-76.32446289	mV
1529971.5	ms	-72.265625	-51.69677734	-76.29394531	mV
1529971.625	ms	-72.265625	-51.66625977	-76.29394531	mV
1529971.625	ms	-72.265625	-51.66625977	-76.29394531	mV
1529971.625	ms	-72.20458984	-51.66625977	-76.32446289	mV
1529971.625	ms	-72.20458984	-51.66625977	-76.29394531	mV
1529971.625	ms	-72.20458984	-51.66625977	-76.26342773	mV
1529971.75	ms	-72.20458984	-51.66625977	-76.26342773	mV
1529971.75	ms	-72.23510742	-51.66625977	-76.26342773	mV
1529971.75	ms	-72.23510742	-51.63574219	-76.26342773	mV
1529971.75	ms	-72.23510742	-51.63574219	-76.26342773	mV
1529971.75	ms	-72.23510742	-51.69677734	-76.29394531	mV
1529971.875	ms	-72.23510742	-51.69677734	-76.32446289	mV
1529971.875	ms	-72.23510742	-51.69677734	-76.32446289	mV
1529971.875	ms	-72.29614258	-51.69677734	-76.32446289	mV
1529971.875	ms	-72.29614258	-51.69677734	-76.35498047	mV
1529971.875	ms	-72.29614258	-51.69677734	-76.35498047	mV
1529972	ms	-72.29614258	-51.69677734	-76.38549805	mV
1529972	ms	-72.29614258	-51.72729492	-76.38549805	mV
1529972	ms	-72.265625	-51.72729492	-76.38549805	mV
1529972	ms	-72.265625	-51.72729492	-76.38549805	mV
1529972	ms	-72.23510742	-51.69677734	-76.35498047	mV
1529972.125	ms	-72.23510742	-51.69677734	-76.35498047	mV
1529972.125	ms	-72.20458984	-51.66625977	-76.32446289	mV
1529972.125	ms	-72.20458984	-51.66625977	-76.32446289	mV
1529972.125	ms	-72.20458984	-51.66625977	-76.32446289	mV
1529972.125	ms	-72.20458984	-51.69677734	-76.32446289	mV
1529972.25	ms	-72.20458984	-51.69677734	-76.32446289	mV
1529972.25	ms	-72.17407227	-51.66625977	-76.29394531	mV
1529972.25	ms	-72.17407227	-51.66625977	-76.29394531	mV
1529972.25	ms	-72.17407227	-51.66625977	-76.29394531	mV
1529972.25	ms	-72.17407227	-51.66625977	-76.32446289	mV
1529972.375	ms	-72.17407227	-51.69677734	-76.38549805	mV
1529972.375	ms	-72.23510742	-51.72729492	-76.38549805	mV
1529972.375	ms	-72.23510742	-51.72729492	-76.38549805	mV
1529972.375	ms	-72.23510742	-51.7578125	-76.38549805	mV
1529972.375	ms	-72.265625	-51.7578125	-76.41601563	mV
1529972.5	ms	-72.265625	-51.7578125	-76.4465332	mV
1529972.5	ms	-72.265625	-51.7578125	-76.4465332	mV
1529972.5	ms	-72.23510742	-51.7578125	-76.41601563	mV
1529972.5	ms	-72.23510742	-51.7578125	-76.41601563	mV
1529972.5	ms	-72.20458984	-51.7578125	-76.41601563	mV
1529972.625	ms	-72.23510742	-51.7578125	-76.41601563	mV
1529972.625	ms	-72.20458984	-51.72729492	-76.38549805	mV
1529972.625	ms	-72.17407227	-51.69677734	-76.35498047	mV
1529972.625	ms	-72.11303711	-51.66625977	-76.35498047	mV
1529972.625	ms	-72.11303711	-51.66625977	-76.35498047	mV
1529972.75	ms	-72.11303711	-51.63574219	-76.35498047	mV
1529972.75	ms	-72.14355469	-51.63574219	-76.35498047	mV
1529972.75	ms	-72.17407227	-51.63574219	-76.32446289	mV
1529972.75	ms	-72.17407227	-51.63574219	-76.32446289	mV
1529972.75	ms	-72.14355469	-51.66625977	-76.32446289	mV
1529972.875	ms	-72.14355469	-51.66625977	-76.35498047	mV
1529972.875	ms	-72.14355469	-51.66625977	-76.35498047	mV
1529972.875	ms	-72.14355469	-51.66625977	-76.38549805	mV
1529972.875	ms	-72.14355469	-51.69677734	-76.38549805	mV
1529972.875	ms	-72.14355469	-51.69677734	-76.38549805	mV
1529973	ms	-72.08251953	-51.69677734	-76.38549805	mV
1529973	ms	-72.05200195	-51.69677734	-76.38549805	mV
1529973	ms	-72.08251953	-51.69677734	-76.41601563	mV
1529973	ms	-72.08251953	-51.69677734	-76.41601563	mV
1529973	ms	-72.08251953	-51.72729492	-76.38549805	mV
1529973.125	ms	-72.05200195	-51.72729492	-76.32446289	mV
1529973.125	ms	-72.05200195	-51.66625977	-76.26342773	mV
1529973.125	ms	-72.05200195	-51.66625977	-76.29394531	mV
1529973.125	ms	-72.02148438	-51.66625977	-76.29394531	mV
1529973.125	ms	-72.02148438	-51.66625977	-76.29394531	mV
1529973.25	ms	-71.92993164	-51.63574219	-76.29394531	mV
1529973.25	ms	-71.92993164	-51.63574219	-76.29394531	mV
1529973.25	ms	-71.83837891	-51.60522461	-76.29394531	mV
1529973.25	ms	-71.83837891	-51.60522461	-76.29394531	mV
1529973.25	ms	-71.89941406	-51.60522461	-76.29394531	mV
1529973.375	ms	-71.92993164	-51.63574219	-76.32446289	mV
1529973.375	ms	-71.92993164	-51.66625977	-76.32446289	mV
1529973.375	ms	-71.96044922	-51.66625977	-76.35498047	mV
1529973.375	ms	-71.96044922	-51.66625977	-76.38549805	mV
1529973.375	ms	-72.02148438	-51.69677734	-76.35498047	mV
1529973.5	ms	-72.02148438	-51.69677734	-76.35498047	mV
1529973.5	ms	-72.05200195	-51.69677734	-76.35498047	mV
1529973.5	ms	-72.08251953	-51.69677734	-76.38549805	mV
1529973.5	ms	-72.08251953	-51.69677734	-76.35498047	mV
1529973.5	ms	-72.17407227	-51.66625977	-76.35498047	mV
1529973.625	ms	-72.17407227	-51.69677734	-76.35498047	mV
1529973.625	ms	-72.265625	-51.69677734	-76.35498047	mV
1529973.625	ms	-72.265625	-51.69677734	-76.29394531	mV
1529973.625	ms	-72.265625	-51.69677734	-76.29394531	mV
1529973.625	ms	-72.265625	-51.66625977	-76.26342773	mV
1529973.75	ms	-72.265625	-51.63574219	-76.26342773	mV
1529973.75	ms	-72.265625	-51.63574219	-76.26342773	mV
1529973.75	ms	-72.265625	-51.63574219	-76.23291016	mV
1529973.75	ms	-72.265625	-51.63574219	-76.26342773	mV
1529973.75	ms	-72.265625	-51.63574219	-76.29394531	mV
1529973.875	ms	-72.265625	-51.63574219	-76.29394531	mV
1529973.875	ms	-72.29614258	-51.66625977	-76.32446289	mV
1529973.875	ms	-72.29614258	-51.69677734	-76.32446289	mV
1529973.875	ms	-72.265625	-51.69677734	-76.32446289	mV
1529973.875	ms	-72.265625	-51.69677734	-76.35498047	mV
1529974	ms	-72.20458984	-51.69677734	-76.35498047	mV
1529974	ms	-72.23510742	-51.69677734	-76.35498047	mV
1529974	ms	-72.20458984	-51.69677734	-76.35498047	mV
1529974	ms	-72.14355469	-51.69677734	-76.38549805	mV
1529974	ms	-72.08251953	-51.72729492	-76.29394531	mV
1529974.125	ms	-72.05200195	-51.69677734	-76.29394531	mV
1529974.125	ms	-72.05200195	-51.69677734	-76.29394531	mV
1529974.125	ms	-72.02148438	-51.69677734	-76.29394531	mV
1529974.125	ms	-72.05200195	-51.72729492	-76.29394531	mV
1529974.125	ms	-72.05200195	-51.78833008	-76.32446289	mV
1529974.25	ms	-71.9909668	-51.7578125	-76.32446289	mV
1529974.25	ms	-71.92993164	-51.72729492	-76.29394531	mV
1529974.25	ms	-71.96044922	-51.69677734	-76.29394531	mV
1529974.25	ms	-71.96044922	-51.69677734	-76.29394531	mV
1529974.25	ms	-71.9909668	-51.69677734	-76.29394531	mV
1529974.375	ms	-71.9909668	-51.72729492	-76.29394531	mV
1529974.375	ms	-72.05200195	-51.7578125	-76.32446289	mV
1529974.375	ms	-72.08251953	-51.7578125	-76.35498047	mV
1529974.375	ms	-72.17407227	-51.78833008	-76.38549805	mV
1529974.375	ms	-72.23510742	-51.78833008	-76.35498047	mV
1529974.5	ms	-72.29614258	-51.78833008	-76.35498047	mV
1529974.5	ms	-72.29614258	-51.78833008	-76.35498047	mV
1529974.5	ms	-72.35717773	-51.78833008	-76.35498047	mV
1529974.5	ms	-72.35717773	-51.78833008	-76.35498047	mV
1529974.5	ms	-72.32666016	-51.78833008	-76.35498047	mV
1529974.625	ms	-72.265625	-51.72729492	-76.35498047	mV
1529974.625	ms	-72.23510742	-51.72729492	-76.35498047	mV
1529974.625	ms	-72.23510742	-51.72729492	-76.29394531	mV
1529974.625	ms	-72.20458984	-51.72729492	-76.29394531	mV
1529974.625	ms	-72.17407227	-51.72729492	-76.29394531	mV
1529974.75	ms	-72.11303711	-51.72729492	-76.29394531	mV
1529974.75	ms	-72.08251953	-51.69677734	-76.26342773	mV
1529974.75	ms	-72.05200195	-51.69677734	-76.26342773	mV
1529974.75	ms	-72.02148438	-51.69677734	-76.29394531	mV
1529974.75	ms	-71.96044922	-51.69677734	-76.29394531	mV
1529974.875	ms	-71.96044922	-51.69677734	-76.32446289	mV
1529974.875	ms	-71.96044922	-51.69677734	-76.32446289	mV
1529974.875	ms	-72.02148438	-51.69677734	-76.32446289	mV
1529974.875	ms	-72.02148438	-51.72729492	-76.32446289	mV
1529974.875	ms	-71.9909668	-51.72729492	-76.32446289	mV
1529975	ms	-72.05200195	-51.69677734	-76.32446289	mV
1529975	ms	-72.05200195	-51.69677734	-76.32446289	mV
1529975	ms	-72.17407227	-51.72729492	-76.32446289	mV
1529975	ms	-72.20458984	-51.7578125	-76.32446289	mV
1529975	ms	-72.32666016	-51.7578125	-76.35498047	mV
1529975.125	ms	-72.32666016	-51.7578125	-76.35498047	mV
1529975.125	ms	-72.38769531	-51.7578125	-76.32446289	mV
1529975.125	ms	-72.38769531	-51.69677734	-76.32446289	mV
1529975.125	ms	-72.35717773	-51.69677734	-76.29394531	mV
1529975.125	ms	-72.32666016	-51.69677734	-76.29394531	mV
1529975.25	ms	-72.23510742	-51.66625977	-76.26342773	mV
1529975.25	ms	-72.14355469	-51.66625977	-76.23291016	mV
1529975.25	ms	-72.08251953	-51.69677734	-76.26342773	mV
1529975.25	ms	-72.11303711	-51.69677734	-76.29394531	mV
1529975.25	ms	-72.05200195	-51.69677734	-76.26342773	mV
1529975.375	ms	-72.05200195	-51.69677734	-76.26342773	mV
1529975.375	ms	-72.02148438	-51.72729492	-76.29394531	mV
1529975.375	ms	-72.02148438	-51.72729492	-76.29394531	mV
1529975.375	ms	-71.96044922	-51.72729492	-76.29394531	mV
1529975.375	ms	-71.9909668	-51.7578125	-76.29394531	mV
1529975.5	ms	-71.9909668	-51.7578125	-76.29394531	mV
1529975.5	ms	-72.08251953	-51.78833008	-76.35498047	mV
1529975.5	ms	-72.20458984	-51.78833008	-76.35498047	mV
1529975.5	ms	-72.265625	-51.78833008	-76.35498047	mV
1529975.5	ms	-72.32666016	-51.78833008	-76.35498047	mV
1529975.625	ms	-72.32666016	-51.78833008	-76.35498047	mV
1529975.625	ms	-72.29614258	-51.78833008	-76.35498047	mV
1529975.625	ms	-72.265625	-51.78833008	-76.35498047	mV
1529975.625	ms	-72.20458984	-51.72729492	-76.35498047	mV
1529975.625	ms	-72.11303711	-51.72729492	-76.32446289	mV
1529975.75	ms	-72.11303711	-51.72729492	-76.32446289	mV
1529975.75	ms	-72.11303711	-51.72729492	-76.32446289	mV
1529975.75	ms	-72.08251953	-51.69677734	-76.29394531	mV
1529975.75	ms	-71.96044922	-51.69677734	-76.29394531	mV
1529975.75	ms	-71.96044922	-51.69677734	-76.29394531	mV
1529975.875	ms	-71.92993164	-51.69677734	-76.29394531	mV
1529975.875	ms	-71.92993164	-51.72729492	-76.32446289	mV
1529975.875	ms	-71.92993164	-51.72729492	-76.35498047	mV
1529975.875	ms	-71.9909668	-51.7578125	-76.35498047	mV
1529975.875	ms	-72.08251953	-51.7578125	-76.32446289	mV
1529976	ms	-72.14355469	-51.78833008	-76.38549805	mV
1529976	ms	-72.23510742	-51.81884766	-76.38549805	mV
1529976	ms	-72.23510742	-51.81884766	-76.38549805	mV
1529976	ms	-72.265625	-51.78833008	-76.32446289	mV
1529976	ms	-72.265625	-51.7578125	-76.29394531	mV
1529976.125	ms	-72.265625	-51.7578125	-76.29394531	mV
1529976.125	ms	-72.20458984	-51.7578125	-76.29394531	mV
1529976.125	ms	-72.23510742	-51.7578125	-76.29394531	mV
1529976.125	ms	-72.23510742	-51.7578125	-76.29394531	mV
1529976.125	ms	-72.265625	-51.78833008	-76.29394531	mV
1529976.25	ms	-72.265625	-51.78833008	-76.29394531	mV
1529976.25	ms	-72.265625	-51.78833008	-76.29394531	mV
1529976.25	ms	-72.265625	-51.7578125	-76.29394531	mV
1529976.25	ms	-72.23510742	-51.7578125	-76.29394531	mV
1529976.25	ms	-72.20458984	-51.7578125	-76.29394531	mV
1529976.375	ms	-72.17407227	-51.7578125	-76.29394531	mV
1529976.375	ms	-72.20458984	-51.78833008	-76.32446289	mV
1529976.375	ms	-72.20458984	-51.78833008	-76.32446289	mV
1529976.375	ms	-72.265625	-51.78833008	-76.32446289	mV
1529976.375	ms	-72.265625	-51.78833008	-76.35498047	mV
1529976.5	ms	-72.265625	-51.81884766	-76.38549805	mV
1529976.5	ms	-72.20458984	-51.84936523	-76.38549805	mV
1529976.5	ms	-72.20458984	-51.87988281	-76.35498047	mV
1529976.5	ms	-72.23510742	-51.87988281	-76.35498047	mV
1529976.5	ms	-72.23510742	-51.84936523	-76.35498047	mV
1529976.625	ms	-72.23510742	-51.84936523	-76.35498047	mV
1529976.625	ms	-72.23510742	-51.84936523	-76.35498047	mV
1529976.625	ms	-72.20458984	-51.84936523	-76.32446289	mV
1529976.625	ms	-72.17407227	-51.84936523	-76.29394531	mV
1529976.625	ms	-72.14355469	-51.81884766	-76.29394531	mV
1529976.75	ms	-72.05200195	-51.78833008	-76.29394531	mV
1529976.75	ms	-72.02148438	-51.78833008	-76.29394531	mV
1529976.75	ms	-71.92993164	-51.78833008	-76.29394531	mV
1529976.75	ms	-71.92993164	-51.78833008	-76.26342773	mV
1529976.75	ms	-71.89941406	-51.78833008	-76.26342773	mV
1529976.875	ms	-71.92993164	-51.78833008	-76.26342773	mV
1529976.875	ms	-71.92993164	-51.78833008	-76.26342773	mV
1529976.875	ms	-71.92993164	-51.78833008	-76.26342773	mV
1529976.875	ms	-71.92993164	-51.78833008	-76.29394531	mV
1529976.875	ms	-72.05200195	-51.78833008	-76.29394531	mV
1529977	ms	-72.05200195	-51.84936523	-76.29394531	mV
1529977	ms	-72.08251953	-51.84936523	-76.32446289	mV
1529977	ms	-72.11303711	-51.84936523	-76.32446289	mV
1529977	ms	-72.11303711	-51.84936523	-76.32446289	mV
1529977	ms	-72.14355469	-51.84936523	-76.29394531	mV
1529977.125	ms	-72.14355469	-51.78833008	-76.26342773	mV
1529977.125	ms	-72.23510742	-51.78833008	-76.26342773	mV
1529977.125	ms	-72.23510742	-51.81884766	-76.29394531	mV
1529977.125	ms	-72.23510742	-51.81884766	-76.29394531	mV
1529977.125	ms	-72.14355469	-51.81884766	-76.29394531	mV
1529977.25	ms	-72.08251953	-51.78833008	-76.29394531	mV
1529977.25	ms	-71.9909668	-51.78833008	-76.23291016	mV
1529977.25	ms	-71.96044922	-51.78833008	-76.23291016	mV
1529977.25	ms	-71.92993164	-51.78833008	-76.23291016	mV
1529977.25	ms	-71.89941406	-51.7578125	-76.23291016	mV
1529977.375	ms	-71.92993164	-51.7578125	-76.26342773	mV
1529977.375	ms	-71.92993164	-51.7578125	-76.26342773	mV
1529977.375	ms	-72.02148438	-51.7578125	-76.29394531	mV
1529977.375	ms	-72.02148438	-51.7578125	-76.29394531	mV
1529977.375	ms	-72.11303711	-51.81884766	-76.29394531	mV
1529977.5	ms	-72.11303711	-51.78833008	-76.29394531	mV
1529977.5	ms	-72.20458984	-51.78833008	-76.32446289	mV
1529977.5	ms	-72.20458984	-51.78833008	-76.32446289	mV
1529977.5	ms	-72.265625	-51.81884766	-76.32446289	mV
1529977.5	ms	-72.29614258	-51.81884766	-76.32446289	mV
1529977.625	ms	-72.29614258	-51.81884766	-76.32446289	mV
1529977.625	ms	-72.23510742	-51.81884766	-76.32446289	mV
1529977.625	ms	-72.17407227	-51.78833008	-76.29394531	mV
1529977.625	ms	-72.08251953	-51.7578125	-76.29394531	mV
1529977.625	ms	-72.05200195	-51.7578125	-76.29394531	mV
1529977.75	ms	-71.9909668	-51.7578125	-76.29394531	mV
1529977.75	ms	-71.92993164	-51.72729492	-76.29394531	mV
1529977.75	ms	-71.89941406	-51.72729492	-76.23291016	mV
1529977.75	ms	-71.89941406	-51.7578125	-76.23291016	mV
1529977.75	ms	-71.89941406	-51.72729492	-76.26342773	mV
1529977.875	ms	-71.89941406	-51.72729492	-76.26342773	mV
1529977.875	ms	-71.96044922	-51.72729492	-76.26342773	mV
1529977.875	ms	-71.96044922	-51.72729492	-76.26342773	mV
1529977.875	ms	-72.02148438	-51.72729492	-76.29394531	mV
1529977.875	ms	-72.05200195	-51.78833008	-76.29394531	mV
1529978	ms	-72.11303711	-51.78833008	-76.29394531	mV
1529978	ms	-72.17407227	-51.78833008	-76.32446289	mV
1529978	ms	-72.20458984	-51.78833008	-76.32446289	mV
1529978	ms	-72.265625	-51.78833008	-76.29394531	mV
1529978	ms	-72.23510742	-51.78833008	-76.32446289	mV
1529978.125	ms	-72.23510742	-51.78833008	-76.32446289	mV
1529978.125	ms	-72.23510742	-51.7578125	-76.32446289	mV
1529978.125	ms	-72.29614258	-51.7578125	-76.32446289	mV
1529978.125	ms	-72.29614258	-51.7578125	-76.35498047	mV
1529978.125	ms	-72.32666016	-51.7578125	-76.35498047	mV
1529978.25	ms	-72.29614258	-51.7578125	-76.29394531	mV
1529978.25	ms	-72.29614258	-51.7578125	-76.29394531	mV
1529978.25	ms	-72.265625	-51.7578125	-76.26342773	mV
1529978.25	ms	-72.23510742	-51.7578125	-76.26342773	mV
1529978.25	ms	-72.14355469	-51.7578125	-76.26342773	mV
1529978.375	ms	-72.08251953	-51.7578125	-76.23291016	mV
1529978.375	ms	-72.08251953	-51.66625977	-76.08032227	mV
1529978.375	ms	-72.02148438	-51.66625977	-76.171875	mV
1529978.375	ms	-72.02148438	-51.7578125	-76.26342773	mV
1529978.375	ms	-72.02148438	-51.7578125	-76.26342773	mV
1529978.5	ms	-72.05200195	-51.7578125	-76.26342773	mV
1529978.5	ms	-72.05200195	-51.78833008	-76.32446289	mV
1529978.5	ms	-72.02148438	-51.78833008	-76.35498047	mV
1529978.5	ms	-72.02148438	-51.78833008	-76.35498047	mV
1529978.5	ms	-72.02148438	-51.78833008	-76.35498047	mV
1529978.625	ms	-72.02148438	-51.78833008	-76.35498047	mV
1529978.625	ms	-72.02148438	-51.78833008	-76.32446289	mV
1529978.625	ms	-72.02148438	-51.78833008	-76.32446289	mV
1529978.625	ms	-72.02148438	-51.7578125	-76.32446289	mV
1529978.625	ms	-72.02148438	-51.7578125	-76.29394531	mV
1529978.75	ms	-72.05200195	-51.7578125	-76.26342773	mV
1529978.75	ms	-72.05200195	-51.7578125	-76.26342773	mV
1529978.75	ms	-72.05200195	-51.69677734	-76.26342773	mV
1529978.75	ms	-72.05200195	-51.69677734	-76.29394531	mV
1529978.75	ms	-72.05200195	-51.72729492	-76.32446289	mV
1529978.875	ms	-72.08251953	-51.72729492	-76.32446289	mV
1529978.875	ms	-72.08251953	-51.72729492	-76.35498047	mV
1529978.875	ms	-72.17407227	-51.72729492	-76.35498047	mV
1529978.875	ms	-72.17407227	-51.69677734	-76.35498047	mV
1529978.875	ms	-72.23510742	-51.72729492	-76.38549805	mV
1529979	ms	-72.23510742	-51.7578125	-76.38549805	mV
1529979	ms	-72.29614258	-51.7578125	-76.38549805	mV
1529979	ms	-72.29614258	-51.7578125	-76.38549805	mV
1529979	ms	-72.29614258	-51.7578125	-76.38549805	mV
1529979	ms	-72.29614258	-51.7578125	-76.38549805	mV
1529979.125	ms	-72.265625	-51.72729492	-76.32446289	mV
1529979.125	ms	-72.265625	-51.69677734	-76.32446289	mV
1529979.125	ms	-72.265625	-51.69677734	-76.32446289	mV
1529979.125	ms	-72.29614258	-51.69677734	-76.38549805	mV
1529979.125	ms	-72.29614258	-51.7578125	-76.35498047	mV
1529979.25	ms	-72.29614258	-51.7578125	-76.35498047	mV
1529979.25	ms	-72.265625	-51.69677734	-76.32446289	mV
1529979.25	ms	-72.265625	-51.69677734	-76.29394531	mV
1529979.25	ms	-72.29614258	-51.69677734	-76.29394531	mV
1529979.25	ms	-72.35717773	-51.69677734	-76.32446289	mV
1529979.375	ms	-72.35717773	-51.69677734	-76.32446289	mV
1529979.375	ms	-72.38769531	-51.72729492	-76.32446289	mV
1529979.375	ms	-72.41821289	-51.72729492	-76.32446289	mV
1529979.375	ms	-72.41821289	-51.7578125	-76.35498047	mV
1529979.375	ms	-72.44873047	-51.78833008	-76.35498047	mV
1529979.5	ms	-72.44873047	-51.78833008	-76.38549805	mV
1529979.5	ms	-72.44873047	-51.78833008	-76.38549805	mV
1529979.5	ms	-72.41821289	-51.78833008	-76.38549805	mV
1529979.5	ms	-72.44873047	-51.78833008	-76.41601563	mV
1529979.5	ms	-72.44873047	-51.78833008	-76.4465332	mV
1529979.625	ms	-72.41821289	-51.78833008	-76.41601563	mV
1529979.625	ms	-72.41821289	-51.78833008	-76.41601563	mV
1529979.625	ms	-72.41821289	-51.78833008	-76.38549805	mV
1529979.625	ms	-72.32666016	-51.7578125	-76.41601563	mV
1529979.625	ms	-72.35717773	-51.69677734	-76.41601563	mV
1529979.75	ms	-72.35717773	-51.69677734	-76.38549805	mV
1529979.75	ms	-72.38769531	-51.69677734	-76.35498047	mV
1529979.75	ms	-72.41821289	-51.72729492	-76.35498047	mV
1529979.75	ms	-72.41821289	-51.72729492	-76.35498047	mV
1529979.75	ms	-72.41821289	-51.72729492	-76.35498047	mV
1529979.875	ms	-72.41821289	-51.72729492	-76.35498047	mV
1529979.875	ms	-72.44873047	-51.72729492	-76.38549805	mV
1529979.875	ms	-72.44873047	-51.72729492	-76.38549805	mV
1529979.875	ms	-72.44873047	-51.72729492	-76.38549805	mV
1529979.875	ms	-72.44873047	-51.72729492	-76.38549805	mV
1529980	ms	-72.47924805	-51.7578125	-76.38549805	mV
1529980	ms	-72.44873047	-51.7578125	-76.41601563	mV
1529980	ms	-72.44873047	-51.7578125	-76.41601563	mV
1529980	ms	-72.41821289	-51.7578125	-76.41601563	mV
1529980	ms	-72.44873047	-51.72729492	-76.41601563	mV
1529980.125	ms	-72.44873047	-51.72729492	-76.38549805	mV
1529980.125	ms	-72.44873047	-51.72729492	-76.35498047	mV
1529980.125	ms	-72.50976563	-51.72729492	-76.35498047	mV
1529980.125	ms	-72.50976563	-51.7578125	-76.41601563	mV
1529980.125	ms	-72.50976563	-51.7578125	-76.38549805	mV
1529980.25	ms	-72.50976563	-51.72729492	-76.38549805	mV
1529980.25	ms	-72.47924805	-51.69677734	-76.35498047	mV
1529980.25	ms	-72.44873047	-51.69677734	-76.32446289	mV
1529980.25	ms	-72.47924805	-51.69677734	-76.32446289	mV
1529980.25	ms	-72.44873047	-51.66625977	-76.32446289	mV
1529980.375	ms	-72.44873047	-51.66625977	-76.32446289	mV
1529980.375	ms	-72.44873047	-51.66625977	-76.35498047	mV
1529980.375	ms	-72.41821289	-51.66625977	-76.35498047	mV
1529980.375	ms	-72.41821289	-51.66625977	-76.35498047	mV
1529980.375	ms	-72.47924805	-51.66625977	-76.35498047	mV
1529980.5	ms	-72.47924805	-51.66625977	-76.35498047	mV
1529980.5	ms	-72.47924805	-51.69677734	-76.35498047	mV
1529980.5	ms	-72.47924805	-51.69677734	-76.38549805	mV
1529980.5	ms	-72.47924805	-51.69677734	-76.38549805	mV
1529980.5	ms	-72.47924805	-51.72729492	-76.38549805	mV
1529980.625	ms	-72.44873047	-51.72729492	-76.41601563	mV
1529980.625	ms	-72.44873047	-51.72729492	-76.41601563	mV
1529980.625	ms	-72.44873047	-51.69677734	-76.41601563	mV
1529980.625	ms	-72.44873047	-51.69677734	-76.41601563	mV
1529980.625	ms	-72.38769531	-51.69677734	-76.41601563	mV
1529980.75	ms	-72.38769531	-51.69677734	-76.38549805	mV
1529980.75	ms	-72.29614258	-51.69677734	-76.35498047	mV
1529980.75	ms	-72.32666016	-51.72729492	-76.32446289	mV
1529980.75	ms	-72.32666016	-51.69677734	-76.32446289	mV
1529980.75	ms	-72.32666016	-51.69677734	-76.32446289	mV
1529980.875	ms	-72.35717773	-51.69677734	-76.32446289	mV
1529980.875	ms	-72.32666016	-51.72729492	-76.35498047	mV
1529980.875	ms	-72.35717773	-51.72729492	-76.35498047	mV
1529980.875	ms	-72.32666016	-51.72729492	-76.35498047	mV
1529980.875	ms	-72.32666016	-51.72729492	-76.35498047	mV
1529981	ms	-72.265625	-51.72729492	-76.41601563	mV
1529981	ms	-72.265625	-51.72729492	-76.41601563	mV
1529981	ms	-72.265625	-51.72729492	-76.38549805	mV
1529981	ms	-72.23510742	-51.7578125	-76.41601563	mV
1529981	ms	-72.14355469	-51.7578125	-76.38549805	mV
1529981.125	ms	-72.14355469	-51.7578125	-76.38549805	mV
1529981.125	ms	-72.14355469	-51.7578125	-76.38549805	mV
1529981.125	ms	-72.14355469	-51.7578125	-76.38549805	mV
1529981.125	ms	-72.17407227	-51.7578125	-76.38549805	mV
1529981.125	ms	-72.17407227	-51.78833008	-76.38549805	mV
1529981.25	ms	-72.14355469	-51.78833008	-76.38549805	mV
1529981.25	ms	-72.08251953	-51.78833008	-76.32446289	mV
1529981.25	ms	-72.08251953	-51.7578125	-76.29394531	mV
1529981.25	ms	-72.08251953	-51.69677734	-76.29394531	mV
1529981.25	ms	-72.05200195	-51.69677734	-76.32446289	mV
1529981.375	ms	-71.9909668	-51.69677734	-76.32446289	mV
1529981.375	ms	-71.9909668	-51.69677734	-76.32446289	mV
1529981.375	ms	-71.96044922	-51.72729492	-76.32446289	mV
1529981.375	ms	-71.9909668	-51.72729492	-76.26342773	mV
1529981.375	ms	-71.9909668	-51.72729492	-76.32446289	mV
1529981.5	ms	-71.9909668	-51.72729492	-76.35498047	mV
1529981.5	ms	-72.02148438	-51.72729492	-76.35498047	mV
1529981.5	ms	-72.02148438	-51.72729492	-76.35498047	mV
1529981.5	ms	-71.9909668	-51.72729492	-76.35498047	mV
1529981.5	ms	-71.9909668	-51.7578125	-76.32446289	mV
1529981.625	ms	-71.9909668	-51.72729492	-76.32446289	mV
1529981.625	ms	-71.9909668	-51.7578125	-76.32446289	mV
1529981.625	ms	-71.96044922	-51.7578125	-76.32446289	mV
1529981.625	ms	-71.92993164	-51.72729492	-76.32446289	mV
1529981.625	ms	-71.92993164	-51.72729492	-76.32446289	mV
1529981.75	ms	-71.96044922	-51.72729492	-76.32446289	mV
1529981.75	ms	-72.02148438	-51.72729492	-76.29394531	mV
1529981.75	ms	-72.02148438	-51.72729492	-76.29394531	mV
1529981.75	ms	-72.02148438	-51.72729492	-76.29394531	mV
1529981.75	ms	-72.02148438	-51.72729492	-76.29394531	mV
1529981.875	ms	-72.05200195	-51.69677734	-76.29394531	mV
1529981.875	ms	-72.11303711	-51.69677734	-76.32446289	mV
1529981.875	ms	-72.14355469	-51.69677734	-76.32446289	mV
1529981.875	ms	-72.14355469	-51.69677734	-76.35498047	mV
1529981.875	ms	-72.14355469	-51.69677734	-76.35498047	mV
1529982	ms	-72.23510742	-51.72729492	-76.35498047	mV
1529982	ms	-72.23510742	-51.72729492	-76.38549805	mV
1529982	ms	-72.29614258	-51.69677734	-76.38549805	mV
1529982	ms	-72.29614258	-51.72729492	-76.38549805	mV
1529982	ms	-72.29614258	-51.72729492	-76.35498047	mV
1529982.125	ms	-72.265625	-51.7578125	-76.35498047	mV
1529982.125	ms	-72.29614258	-51.7578125	-76.35498047	mV
1529982.125	ms	-72.29614258	-51.72729492	-76.35498047	mV
1529982.125	ms	-72.29614258	-51.72729492	-76.35498047	mV
1529982.125	ms	-72.29614258	-51.72729492	-76.35498047	mV
1529982.25	ms	-72.23510742	-51.69677734	-76.32446289	mV
1529982.25	ms	-72.20458984	-51.69677734	-76.29394531	mV
1529982.25	ms	-72.20458984	-51.69677734	-76.29394531	mV
1529982.25	ms	-72.20458984	-51.69677734	-76.29394531	mV
1529982.25	ms	-72.14355469	-51.69677734	-76.29394531	mV
1529982.375	ms	-72.14355469	-51.69677734	-76.29394531	mV
1529982.375	ms	-72.05200195	-51.69677734	-76.26342773	mV
1529982.375	ms	-72.08251953	-51.66625977	-76.26342773	mV
1529982.375	ms	-72.05200195	-51.66625977	-76.29394531	mV
1529982.375	ms	-72.02148438	-51.66625977	-76.32446289	mV
1529982.5	ms	-71.9909668	-51.69677734	-76.32446289	mV
1529982.5	ms	-71.9909668	-51.69677734	-76.35498047	mV
1529982.5	ms	-71.96044922	-51.69677734	-76.35498047	mV
1529982.5	ms	-71.96044922	-51.69677734	-76.35498047	mV
1529982.5	ms	-72.02148438	-51.72729492	-76.35498047	mV
1529982.625	ms	-72.02148438	-51.7578125	-76.35498047	mV
1529982.625	ms	-72.02148438	-51.72729492	-76.35498047	mV
1529982.625	ms	-72.02148438	-51.72729492	-76.35498047	mV
1529982.625	ms	-72.08251953	-51.72729492	-76.32446289	mV
1529982.625	ms	-72.08251953	-51.72729492	-76.32446289	mV
1529982.75	ms	-72.11303711	-51.69677734	-76.29394531	mV
1529982.75	ms	-72.14355469	-51.69677734	-76.29394531	mV
1529982.75	ms	-72.23510742	-51.69677734	-76.29394531	mV
1529982.75	ms	-72.23510742	-51.69677734	-76.26342773	mV
1529982.75	ms	-72.23510742	-51.69677734	-76.26342773	mV
1529982.875	ms	-72.20458984	-51.69677734	-76.23291016	mV
1529982.875	ms	-72.20458984	-51.66625977	-76.23291016	mV
1529982.875	ms	-72.17407227	-51.66625977	-76.23291016	mV
1529982.875	ms	-72.14355469	-51.66625977	-76.29394531	mV
1529982.875	ms	-72.14355469	-51.69677734	-76.32446289	mV
1529983	ms	-72.11303711	-51.69677734	-76.32446289	mV
1529983	ms	-72.11303711	-51.69677734	-76.32446289	mV
1529983	ms	-72.11303711	-51.69677734	-76.32446289	mV
1529983	ms	-72.11303711	-51.72729492	-76.32446289	mV
1529983	ms	-72.02148438	-51.72729492	-76.32446289	mV
1529983.125	ms	-71.96044922	-51.69677734	-76.29394531	mV
1529983.125	ms	-71.92993164	-51.66625977	-76.29394531	mV
1529983.125	ms	-71.92993164	-51.66625977	-76.32446289	mV
1529983.125	ms	-71.89941406	-51.66625977	-76.32446289	mV
1529983.125	ms	-71.92993164	-51.72729492	-76.32446289	mV
1529983.25	ms	-71.92993164	-51.72729492	-76.32446289	mV
1529983.25	ms	-71.9909668	-51.72729492	-76.32446289	mV
1529983.25	ms	-71.9909668	-51.72729492	-76.29394531	mV
1529983.25	ms	-71.9909668	-51.72729492	-76.29394531	mV
1529983.25	ms	-72.02148438	-51.72729492	-76.26342773	mV
1529983.375	ms	-72.11303711	-51.66625977	-76.26342773	mV
1529983.375	ms	-72.11303711	-51.66625977	-76.26342773	mV
1529983.375	ms	-72.11303711	-51.66625977	-76.32446289	mV
1529983.375	ms	-72.20458984	-51.66625977	-76.35498047	mV
1529983.375	ms	-72.20458984	-51.72729492	-76.35498047	mV
1529983.5	ms	-72.23510742	-51.72729492	-76.35498047	mV
1529983.5	ms	-72.14355469	-51.7578125	-76.38549805	mV
1529983.5	ms	-72.11303711	-51.72729492	-76.35498047	mV
1529983.5	ms	-72.05200195	-51.7578125	-76.35498047	mV
1529983.5	ms	-72.05200195	-51.7578125	-76.29394531	mV
1529983.625	ms	-72.02148438	-51.7578125	-76.29394531	mV
1529983.625	ms	-71.96044922	-51.7578125	-76.29394531	mV
1529983.625	ms	-71.92993164	-51.72729492	-76.32446289	mV
1529983.625	ms	-71.89941406	-51.7578125	-76.32446289	mV
1529983.625	ms	-71.89941406	-51.7578125	-76.35498047	mV
1529983.75	ms	-71.89941406	-51.7578125	-76.32446289	mV
1529983.75	ms	-71.89941406	-51.7578125	-76.32446289	mV
1529983.75	ms	-71.92993164	-51.7578125	-76.29394531	mV
1529983.75	ms	-71.9909668	-51.7578125	-76.29394531	mV
1529983.75	ms	-72.02148438	-51.7578125	-76.29394531	mV
1529983.875	ms	-72.14355469	-51.7578125	-76.32446289	mV
1529983.875	ms	-72.20458984	-51.7578125	-76.32446289	mV
1529983.875	ms	-72.20458984	-51.78833008	-76.32446289	mV
1529983.875	ms	-72.23510742	-51.78833008	-76.32446289	mV
1529983.875	ms	-72.20458984	-51.78833008	-76.32446289	mV
1529984	ms	-72.20458984	-51.81884766	-76.32446289	mV
1529984	ms	-72.14355469	-51.84936523	-76.32446289	mV
1529984	ms	-72.11303711	-51.84936523	-76.35498047	mV
1529984	ms	-71.9909668	-51.87988281	-76.35498047	mV
1529984	ms	-71.9909668	-51.87988281	-76.35498047	mV
1529984.125	ms	-71.92993164	-51.87988281	-76.35498047	mV
1529984.125	ms	-71.92993164	-51.87988281	-76.32446289	mV
1529984.125	ms	-71.92993164	-51.87988281	-76.32446289	mV
1529984.125	ms	-71.96044922	-51.87988281	-76.32446289	mV
1529984.125	ms	-72.02148438	-51.87988281	-76.32446289	mV
1529984.25	ms	-72.05200195	-51.87988281	-76.29394531	mV
1529984.25	ms	-72.02148438	-51.87988281	-76.26342773	mV
1529984.25	ms	-72.08251953	-51.81884766	-76.26342773	mV
1529984.25	ms	-72.17407227	-51.81884766	-76.23291016	mV
1529984.25	ms	-72.265625	-51.84936523	-76.26342773	mV
1529984.375	ms	-72.265625	-51.81884766	-76.26342773	mV
1529984.375	ms	-72.23510742	-51.81884766	-76.26342773	mV
1529984.375	ms	-72.23510742	-51.81884766	-76.26342773	mV
1529984.375	ms	-72.17407227	-51.81884766	-76.26342773	mV
1529984.375	ms	-72.17407227	-51.81884766	-76.26342773	mV
1529984.5	ms	-72.11303711	-51.84936523	-76.29394531	mV
1529984.5	ms	-72.11303711	-51.87988281	-76.29394531	mV
1529984.5	ms	-72.11303711	-51.87988281	-76.29394531	mV
1529984.5	ms	-72.11303711	-51.87988281	-76.32446289	mV
1529984.5	ms	-72.08251953	-51.87988281	-76.32446289	mV
1529984.625	ms	-72.11303711	-51.91040039	-76.32446289	mV
1529984.625	ms	-72.08251953	-51.91040039	-76.32446289	mV
1529984.625	ms	-72.08251953	-51.91040039	-76.35498047	mV
1529984.625	ms	-72.05200195	-51.91040039	-76.32446289	mV
1529984.625	ms	-72.05200195	-51.87988281	-76.32446289	mV
1529984.75	ms	-72.05200195	-51.81884766	-76.32446289	mV
1529984.75	ms	-72.02148438	-51.81884766	-76.29394531	mV
1529984.75	ms	-72.02148438	-51.81884766	-76.29394531	mV
1529984.75	ms	-71.9909668	-51.81884766	-76.29394531	mV
1529984.75	ms	-72.02148438	-51.81884766	-76.29394531	mV
1529984.875	ms	-72.02148438	-51.81884766	-76.29394531	mV
1529984.875	ms	-72.02148438	-51.78833008	-76.32446289	mV
1529984.875	ms	-72.02148438	-51.78833008	-76.32446289	mV
1529984.875	ms	-72.02148438	-51.78833008	-76.32446289	mV
1529984.875	ms	-72.02148438	-51.78833008	-76.32446289	mV
1529985	ms	-72.08251953	-51.78833008	-76.35498047	mV
1529985	ms	-72.11303711	-51.78833008	-76.35498047	mV
1529985	ms	-72.11303711	-51.78833008	-76.35498047	mV
1529985	ms	-72.11303711	-51.81884766	-76.35498047	mV
1529985	ms	-72.11303711	-51.84936523	-76.32446289	mV
1529985.125	ms	-72.08251953	-51.87988281	-76.32446289	mV
1529985.125	ms	-72.02148438	-51.84936523	-76.32446289	mV
1529985.125	ms	-71.9909668	-51.84936523	-76.32446289	mV
1529985.125	ms	-71.92993164	-51.84936523	-76.32446289	mV
1529985.125	ms	-71.92993164	-51.87988281	-76.32446289	mV
1529985.25	ms	-71.89941406	-51.87988281	-76.32446289	mV
1529985.25	ms	-71.89941406	-51.87988281	-76.29394531	mV
1529985.25	ms	-71.83837891	-51.81884766	-76.29394531	mV
1529985.25	ms	-71.83837891	-51.81884766	-76.23291016	mV
1529985.25	ms	-71.86889648	-51.81884766	-76.23291016	mV
1529985.375	ms	-71.86889648	-51.81884766	-76.23291016	mV
1529985.375	ms	-71.89941406	-51.81884766	-76.29394531	mV
1529985.375	ms	-71.92993164	-51.81884766	-76.29394531	mV
1529985.375	ms	-71.9909668	-51.81884766	-76.32446289	mV
1529985.375	ms	-72.02148438	-51.81884766	-76.32446289	mV
1529985.5	ms	-72.05200195	-51.84936523	-76.35498047	mV
1529985.5	ms	-72.05200195	-51.84936523	-76.35498047	mV
1529985.5	ms	-72.11303711	-51.84936523	-76.32446289	mV
1529985.5	ms	-72.11303711	-51.84936523	-76.32446289	mV
1529985.5	ms	-72.11303711	-51.87988281	-76.32446289	mV
1529985.625	ms	-72.02148438	-51.91040039	-76.32446289	mV
1529985.625	ms	-71.92993164	-51.91040039	-76.35498047	mV
1529985.625	ms	-71.89941406	-51.91040039	-76.38549805	mV
1529985.625	ms	-71.86889648	-51.91040039	-76.38549805	mV
1529985.625	ms	-71.80786133	-51.91040039	-76.32446289	mV
1529985.75	ms	-71.77734375	-51.91040039	-76.32446289	mV
1529985.75	ms	-71.77734375	-51.91040039	-76.32446289	mV
1529985.75	ms	-71.77734375	-51.84936523	-76.26342773	mV
1529985.75	ms	-71.83837891	-51.84936523	-76.26342773	mV
1529985.75	ms	-71.86889648	-51.84936523	-76.26342773	mV
1529985.875	ms	-71.92993164	-51.84936523	-76.29394531	mV
1529985.875	ms	-71.92993164	-51.84936523	-76.29394531	mV
1529985.875	ms	-72.02148438	-51.84936523	-76.29394531	mV
1529985.875	ms	-72.02148438	-51.84936523	-76.29394531	mV
1529985.875	ms	-72.02148438	-51.84936523	-76.29394531	mV
1529986	ms	-72.05200195	-51.84936523	-76.29394531	mV
1529986	ms	-72.05200195	-51.87988281	-76.29394531	mV
1529986	ms	-72.05200195	-51.87988281	-76.32446289	mV
1529986	ms	-71.9909668	-51.87988281	-76.32446289	mV
1529986	ms	-71.92993164	-51.87988281	-76.32446289	mV
1529986.125	ms	-71.83837891	-51.87988281	-76.32446289	mV
1529986.125	ms	-71.83837891	-51.87988281	-76.32446289	mV
1529986.125	ms	-71.77734375	-51.87988281	-76.35498047	mV
1529986.125	ms	-71.80786133	-51.87988281	-76.38549805	mV
1529986.125	ms	-71.80786133	-51.87988281	-76.38549805	mV
1529986.25	ms	-71.80786133	-51.87988281	-76.32446289	mV
1529986.25	ms	-71.80786133	-51.87988281	-76.32446289	mV
1529986.25	ms	-71.80786133	-51.84936523	-76.26342773	mV
1529986.25	ms	-71.80786133	-51.84936523	-76.23291016	mV
1529986.25	ms	-71.86889648	-51.84936523	-76.23291016	mV
1529986.375	ms	-71.86889648	-51.84936523	-76.23291016	mV
1529986.375	ms	-71.89941406	-51.81884766	-76.23291016	mV
1529986.375	ms	-71.89941406	-51.81884766	-76.23291016	mV
1529986.375	ms	-71.89941406	-51.81884766	-76.23291016	mV
1529986.375	ms	-71.96044922	-51.81884766	-76.26342773	mV
1529986.5	ms	-71.96044922	-51.81884766	-76.26342773	mV
1529986.5	ms	-71.9909668	-51.81884766	-76.26342773	mV
1529986.5	ms	-72.05200195	-51.81884766	-76.29394531	mV
1529986.5	ms	-72.08251953	-51.81884766	-76.29394531	mV
1529986.5	ms	-72.08251953	-51.84936523	-76.29394531	mV
1529986.625	ms	-72.11303711	-51.84936523	-76.32446289	mV
1529986.625	ms	-72.11303711	-51.84936523	-76.32446289	mV
1529986.625	ms	-72.08251953	-51.91040039	-76.32446289	mV
1529986.625	ms	-72.05200195	-51.91040039	-76.32446289	mV
1529986.625	ms	-72.05200195	-51.91040039	-76.32446289	mV
1529986.75	ms	-72.05200195	-51.91040039	-76.32446289	mV
1529986.75	ms	-72.02148438	-51.91040039	-76.32446289	mV
1529986.75	ms	-71.9909668	-51.91040039	-76.29394531	mV
1529986.75	ms	-71.96044922	-51.87988281	-76.26342773	mV
1529986.75	ms	-71.96044922	-51.91040039	-76.26342773	mV
1529986.875	ms	-71.92993164	-51.87988281	-76.26342773	mV
1529986.875	ms	-71.89941406	-51.87988281	-76.26342773	mV
1529986.875	ms	-71.83837891	-51.87988281	-76.23291016	mV
1529986.875	ms	-71.83837891	-51.87988281	-76.23291016	mV
1529986.875	ms	-71.80786133	-51.87988281	-76.23291016	mV
1529987	ms	-71.80786133	-51.87988281	-76.20239258	mV
1529987	ms	-71.77734375	-51.87988281	-76.23291016	mV
1529987	ms	-71.77734375	-51.87988281	-76.26342773	mV
1529987	ms	-71.77734375	-51.87988281	-76.26342773	mV
1529987	ms	-71.77734375	-51.87988281	-76.26342773	mV
1529987.125	ms	-71.74682617	-51.91040039	-76.26342773	mV
1529987.125	ms	-71.71630859	-51.91040039	-76.26342773	mV
1529987.125	ms	-71.77734375	-51.91040039	-76.29394531	mV
1529987.125	ms	-71.77734375	-51.94091797	-76.32446289	mV
1529987.125	ms	-71.80786133	-51.97143555	-76.32446289	mV
1529987.25	ms	-71.80786133	-51.97143555	-76.29394531	mV
1529987.25	ms	-71.80786133	-51.94091797	-76.29394531	mV
1529987.25	ms	-71.80786133	-51.91040039	-76.26342773	mV
1529987.25	ms	-71.89941406	-51.91040039	-76.26342773	mV
1529987.25	ms	-71.89941406	-51.91040039	-76.26342773	mV
1529987.375	ms	-71.89941406	-51.91040039	-76.26342773	mV
1529987.375	ms	-71.89941406	-51.91040039	-76.29394531	mV
1529987.375	ms	-71.89941406	-51.91040039	-76.29394531	mV
1529987.375	ms	-71.89941406	-51.91040039	-76.29394531	mV
1529987.375	ms	-71.89941406	-51.91040039	-76.29394531	mV
1529987.5	ms	-71.92993164	-51.91040039	-76.29394531	mV
1529987.5	ms	-71.96044922	-51.91040039	-76.29394531	mV
1529987.5	ms	-71.96044922	-51.91040039	-76.29394531	mV
1529987.5	ms	-71.96044922	-51.91040039	-76.29394531	mV
1529987.5	ms	-71.9909668	-51.91040039	-76.29394531	mV
1529987.625	ms	-71.96044922	-51.91040039	-76.32446289	mV
1529987.625	ms	-71.96044922	-51.91040039	-76.32446289	mV
1529987.625	ms	-71.96044922	-51.94091797	-76.32446289	mV
1529987.625	ms	-71.9909668	-51.94091797	-76.32446289	mV
1529987.625	ms	-71.9909668	-51.94091797	-76.32446289	mV
1529987.75	ms	-72.02148438	-51.91040039	-76.32446289	mV
1529987.75	ms	-72.05200195	-51.94091797	-76.32446289	mV
1529987.75	ms	-72.05200195	-51.94091797	-76.32446289	mV
1529987.75	ms	-72.05200195	-51.91040039	-76.29394531	mV
1529987.75	ms	-72.05200195	-51.91040039	-76.29394531	mV
1529987.875	ms	-72.08251953	-51.91040039	-76.29394531	mV
1529987.875	ms	-72.08251953	-51.91040039	-76.29394531	mV
1529987.875	ms	-72.08251953	-51.91040039	-76.23291016	mV
1529987.875	ms	-72.08251953	-51.87988281	-76.23291016	mV
1529987.875	ms	-72.08251953	-51.87988281	-76.26342773	mV
1529988	ms	-72.08251953	-51.84936523	-76.26342773	mV
1529988	ms	-72.14355469	-51.87988281	-76.26342773	mV
1529988	ms	-72.14355469	-51.87988281	-76.26342773	mV
1529988	ms	-72.14355469	-51.91040039	-76.26342773	mV
1529988	ms	-72.14355469	-51.91040039	-76.29394531	mV
1529988.125	ms	-72.11303711	-51.91040039	-76.29394531	mV
1529988.125	ms	-72.11303711	-51.91040039	-76.29394531	mV
1529988.125	ms	-72.14355469	-51.97143555	-76.35498047	mV
1529988.125	ms	-72.20458984	-52.00195313	-76.38549805	mV
1529988.125	ms	-72.20458984	-52.00195313	-76.38549805	mV
1529988.25	ms	-72.20458984	-52.00195313	-76.35498047	mV
1529988.25	ms	-72.17407227	-52.00195313	-76.35498047	mV
1529988.25	ms	-72.20458984	-51.94091797	-76.29394531	mV
1529988.25	ms	-72.20458984	-51.91040039	-76.29394531	mV
1529988.25	ms	-72.20458984	-51.94091797	-76.29394531	mV
1529988.375	ms	-72.20458984	-51.91040039	-76.29394531	mV
1529988.375	ms	-72.17407227	-51.91040039	-76.26342773	mV
1529988.375	ms	-72.14355469	-51.91040039	-76.23291016	mV
1529988.375	ms	-72.14355469	-51.91040039	-76.26342773	mV
1529988.375	ms	-72.14355469	-51.87988281	-76.26342773	mV
1529988.5	ms	-72.17407227	-51.87988281	-76.29394531	mV
1529988.5	ms	-72.20458984	-51.91040039	-76.29394531	mV
1529988.5	ms	-72.20458984	-51.94091797	-76.29394531	mV
1529988.5	ms	-72.20458984	-51.94091797	-76.29394531	mV
1529988.5	ms	-72.20458984	-51.94091797	-76.29394531	mV
1529988.625	ms	-72.23510742	-51.94091797	-76.29394531	mV
1529988.625	ms	-72.23510742	-51.94091797	-76.32446289	mV
1529988.625	ms	-72.23510742	-51.94091797	-76.32446289	mV
1529988.625	ms	-72.23510742	-51.94091797	-76.32446289	mV
1529988.625	ms	-72.23510742	-51.94091797	-76.35498047	mV
1529988.75	ms	-72.17407227	-51.91040039	-76.35498047	mV
1529988.75	ms	-72.20458984	-51.91040039	-76.32446289	mV
1529988.75	ms	-72.20458984	-51.97143555	-76.29394531	mV
1529988.75	ms	-72.20458984	-51.94091797	-76.26342773	mV
1529988.75	ms	-72.17407227	-51.94091797	-76.26342773	mV
1529988.875	ms	-72.17407227	-51.94091797	-76.26342773	mV
1529988.875	ms	-72.17407227	-51.94091797	-76.26342773	mV
1529988.875	ms	-72.17407227	-51.94091797	-76.26342773	mV
1529988.875	ms	-72.17407227	-51.91040039	-76.26342773	mV
1529988.875	ms	-72.14355469	-51.91040039	-76.26342773	mV
1529989	ms	-72.14355469	-51.91040039	-76.26342773	mV
1529989	ms	-72.14355469	-51.91040039	-76.26342773	mV
1529989	ms	-72.14355469	-51.91040039	-76.26342773	mV
1529989	ms	-72.14355469	-51.91040039	-76.32446289	mV
1529989	ms	-72.14355469	-51.91040039	-76.32446289	mV
1529989.125	ms	-72.14355469	-51.91040039	-76.32446289	mV
1529989.125	ms	-72.17407227	-51.91040039	-76.35498047	mV
1529989.125	ms	-72.17407227	-51.91040039	-76.35498047	mV
1529989.125	ms	-72.17407227	-51.91040039	-76.35498047	mV
1529989.125	ms	-72.14355469	-51.91040039	-76.32446289	mV
1529989.25	ms	-72.14355469	-51.91040039	-76.32446289	mV
1529989.25	ms	-72.14355469	-51.91040039	-76.29394531	mV
1529989.25	ms	-72.11303711	-51.94091797	-76.29394531	mV
1529989.25	ms	-72.11303711	-51.87988281	-76.29394531	mV
1529989.25	ms	-72.11303711	-51.87988281	-76.26342773	mV
1529989.375	ms	-72.11303711	-51.84936523	-76.26342773	mV
1529989.375	ms	-72.11303711	-51.84936523	-76.26342773	mV
1529989.375	ms	-72.08251953	-51.84936523	-76.23291016	mV
1529989.375	ms	-72.02148438	-51.81884766	-76.23291016	mV
1529989.375	ms	-72.02148438	-51.84936523	-76.23291016	mV
1529989.5	ms	-71.9909668	-51.84936523	-76.23291016	mV
1529989.5	ms	-72.05200195	-51.87988281	-76.26342773	mV
1529989.5	ms	-72.05200195	-51.87988281	-76.26342773	mV
1529989.5	ms	-72.05200195	-51.87988281	-76.29394531	mV
1529989.5	ms	-72.05200195	-51.87988281	-76.32446289	mV
1529989.625	ms	-72.02148438	-51.87988281	-76.32446289	mV
1529989.625	ms	-72.02148438	-51.87988281	-76.35498047	mV
1529989.625	ms	-71.9909668	-51.87988281	-76.35498047	mV
1529989.625	ms	-71.9909668	-51.87988281	-76.35498047	mV
1529989.625	ms	-71.96044922	-51.87988281	-76.35498047	mV
1529989.75	ms	-71.96044922	-51.84936523	-76.35498047	mV
1529989.75	ms	-71.89941406	-51.84936523	-76.32446289	mV
1529989.75	ms	-71.86889648	-51.91040039	-76.32446289	mV
1529989.75	ms	-71.80786133	-51.78833008	-76.08032227	mV
1529989.75	ms	-71.80786133	-51.69677734	-76.08032227	mV
1529989.875	ms	-71.74682617	-51.7578125	-76.14135742	mV
1529989.875	ms	-71.74682617	-51.7578125	-76.171875	mV
1529989.875	ms	-71.80786133	-51.7578125	-76.20239258	mV
1529989.875	ms	-71.80786133	-51.7578125	-76.20239258	mV
1529989.875	ms	-71.80786133	-51.7578125	-76.20239258	mV
1529990	ms	-71.80786133	-51.7578125	-76.23291016	mV
1529990	ms	-71.80786133	-51.7578125	-76.29394531	mV
1529990	ms	-71.80786133	-51.7578125	-76.32446289	mV
1529990	ms	-71.89941406	-51.7578125	-76.32446289	mV
1529990	ms	-71.89941406	-51.7578125	-76.32446289	mV
1529990.125	ms	-71.96044922	-51.81884766	-76.32446289	mV
1529990.125	ms	-72.02148438	-51.81884766	-76.35498047	mV
1529990.125	ms	-72.08251953	-51.84936523	-76.38549805	mV
1529990.125	ms	-72.14355469	-51.87988281	-76.41601563	mV
1529990.125	ms	-72.17407227	-51.91040039	-76.41601563	mV
1529990.25	ms	-72.20458984	-51.87988281	-76.41601563	mV
1529990.25	ms	-72.20458984	-51.87988281	-76.38549805	mV
1529990.25	ms	-72.20458984	-51.84936523	-76.35498047	mV
1529990.25	ms	-72.20458984	-51.84936523	-76.35498047	mV
1529990.25	ms	-72.23510742	-51.84936523	-76.35498047	mV
1529990.375	ms	-72.23510742	-51.81884766	-76.35498047	mV
1529990.375	ms	-72.265625	-51.81884766	-76.32446289	mV
1529990.375	ms	-72.29614258	-51.81884766	-76.32446289	mV
1529990.375	ms	-72.29614258	-51.78833008	-76.32446289	mV
1529990.375	ms	-72.29614258	-51.78833008	-76.32446289	mV
1529990.5	ms	-72.29614258	-51.78833008	-76.32446289	mV
1529990.5	ms	-72.265625	-51.78833008	-76.35498047	mV
1529990.5	ms	-72.23510742	-51.7578125	-76.35498047	mV
1529990.5	ms	-72.17407227	-51.7578125	-76.35498047	mV
1529990.5	ms	-72.17407227	-51.7578125	-76.38549805	mV
1529990.625	ms	-72.14355469	-51.7578125	-76.38549805	mV
1529990.625	ms	-72.14355469	-51.7578125	-76.38549805	mV
1529990.625	ms	-72.14355469	-51.81884766	-76.38549805	mV
1529990.625	ms	-72.11303711	-51.81884766	-76.38549805	mV
1529990.625	ms	-72.11303711	-51.81884766	-76.38549805	mV
1529990.75	ms	-72.02148438	-51.78833008	-76.35498047	mV
1529990.75	ms	-72.02148438	-51.78833008	-76.35498047	mV
1529990.75	ms	-71.9909668	-51.78833008	-76.35498047	mV
1529990.75	ms	-71.9909668	-51.78833008	-76.32446289	mV
1529990.75	ms	-71.92993164	-51.7578125	-76.32446289	mV
1529990.875	ms	-71.92993164	-51.7578125	-76.32446289	mV
1529990.875	ms	-71.92993164	-51.72729492	-76.29394531	mV
1529990.875	ms	-71.92993164	-51.7578125	-76.29394531	mV
1529990.875	ms	-71.96044922	-51.72729492	-76.29394531	mV
1529990.875	ms	-71.9909668	-51.72729492	-76.29394531	mV
1529991	ms	-72.02148438	-51.72729492	-76.29394531	mV
1529991	ms	-72.05200195	-51.72729492	-76.29394531	mV
1529991	ms	-72.11303711	-51.72729492	-76.29394531	mV
1529991	ms	-72.11303711	-51.69677734	-76.29394531	mV
1529991	ms	-72.17407227	-51.69677734	-76.29394531	mV
1529991.125	ms	-72.20458984	-51.69677734	-76.32446289	mV
1529991.125	ms	-72.29614258	-51.69677734	-76.35498047	mV
1529991.125	ms	-72.32666016	-51.69677734	-76.38549805	mV
1529991.125	ms	-72.35717773	-51.7578125	-76.41601563	mV
1529991.125	ms	-72.35717773	-51.7578125	-76.4465332	mV
1529991.25	ms	-72.32666016	-51.7578125	-76.41601563	mV
1529991.25	ms	-72.265625	-51.72729492	-76.41601563	mV
1529991.25	ms	-72.20458984	-51.72729492	-76.38549805	mV
1529991.25	ms	-72.11303711	-51.72729492	-76.38549805	mV
1529991.25	ms	-72.11303711	-51.69677734	-76.35498047	mV
1529991.375	ms	-72.08251953	-51.69677734	-76.32446289	mV
1529991.375	ms	-72.08251953	-51.63574219	-76.32446289	mV
1529991.375	ms	-72.08251953	-51.63574219	-76.32446289	mV
1529991.375	ms	-71.96044922	-51.63574219	-76.29394531	mV
1529991.375	ms	-71.96044922	-51.63574219	-76.29394531	mV
1529991.5	ms	-71.92993164	-51.60522461	-76.29394531	mV
1529991.5	ms	-71.89941406	-51.60522461	-76.29394531	mV
1529991.5	ms	-71.89941406	-51.60522461	-76.29394531	mV
1529991.5	ms	-71.96044922	-51.66625977	-76.29394531	mV
1529991.5	ms	-72.02148438	-51.69677734	-76.32446289	mV
1529991.625	ms	-72.14355469	-51.72729492	-76.32446289	mV
1529991.625	ms	-72.17407227	-51.72729492	-76.32446289	mV
1529991.625	ms	-72.20458984	-51.72729492	-76.32446289	mV
1529991.625	ms	-72.265625	-51.72729492	-76.35498047	mV
1529991.625	ms	-72.32666016	-51.72729492	-76.35498047	mV
1529991.75	ms	-72.35717773	-51.72729492	-76.38549805	mV
1529991.75	ms	-72.32666016	-51.7578125	-76.38549805	mV
1529991.75	ms	-72.32666016	-51.72729492	-76.35498047	mV
1529991.75	ms	-72.23510742	-51.72729492	-76.29394531	mV
1529991.75	ms	-72.23510742	-51.72729492	-76.32446289	mV
1529991.875	ms	-72.20458984	-51.69677734	-76.32446289	mV
1529991.875	ms	-72.17407227	-51.69677734	-76.32446289	mV
1529991.875	ms	-72.05200195	-51.66625977	-76.29394531	mV
1529991.875	ms	-72.05200195	-51.60522461	-76.23291016	mV
1529991.875	ms	-72.02148438	-51.60522461	-76.23291016	mV
1529992	ms	-71.96044922	-51.60522461	-76.20239258	mV
1529992	ms	-71.96044922	-51.60522461	-76.23291016	mV
1529992	ms	-71.96044922	-51.60522461	-76.26342773	mV
1529992	ms	-71.96044922	-51.60522461	-76.26342773	mV
1529992	ms	-72.02148438	-51.60522461	-76.26342773	mV
1529992.125	ms	-72.08251953	-51.60522461	-76.26342773	mV
1529992.125	ms	-72.14355469	-51.63574219	-76.26342773	mV
1529992.125	ms	-72.265625	-51.63574219	-76.32446289	mV
1529992.125	ms	-72.29614258	-51.66625977	-76.32446289	mV
1529992.125	ms	-72.35717773	-51.72729492	-76.38549805	mV
1529992.25	ms	-72.35717773	-51.72729492	-76.35498047	mV
1529992.25	ms	-72.35717773	-51.72729492	-76.35498047	mV
1529992.25	ms	-72.29614258	-51.72729492	-76.35498047	mV
1529992.25	ms	-72.23510742	-51.66625977	-76.35498047	mV
1529992.25	ms	-72.20458984	-51.60522461	-76.35498047	mV
1529992.375	ms	-72.14355469	-51.60522461	-76.32446289	mV
1529992.375	ms	-72.05200195	-51.60522461	-76.29394531	mV
1529992.375	ms	-71.96044922	-51.60522461	-76.29394531	mV
1529992.375	ms	-71.96044922	-51.60522461	-76.29394531	mV
1529992.375	ms	-71.92993164	-51.60522461	-76.29394531	mV
1529992.5	ms	-71.92993164	-51.60522461	-76.32446289	mV
1529992.5	ms	-71.92993164	-51.60522461	-76.32446289	mV
1529992.5	ms	-71.96044922	-51.57470703	-76.32446289	mV
1529992.5	ms	-72.02148438	-51.57470703	-76.32446289	mV
1529992.5	ms	-72.14355469	-51.57470703	-76.32446289	mV
1529992.625	ms	-72.14355469	-51.57470703	-76.35498047	mV
1529992.625	ms	-72.20458984	-51.60522461	-76.35498047	mV
1529992.625	ms	-72.23510742	-51.63574219	-76.35498047	mV
1529992.625	ms	-72.29614258	-51.69677734	-76.35498047	mV
1529992.625	ms	-72.32666016	-51.69677734	-76.38549805	mV
1529992.75	ms	-72.32666016	-51.69677734	-76.38549805	mV
1529992.75	ms	-72.29614258	-51.66625977	-76.38549805	mV
1529992.75	ms	-72.265625	-51.63574219	-76.41601563	mV
1529992.75	ms	-72.23510742	-51.63574219	-76.38549805	mV
1529992.75	ms	-72.20458984	-51.63574219	-76.35498047	mV
1529992.875	ms	-72.14355469	-51.63574219	-76.29394531	mV
1529992.875	ms	-72.14355469	-51.63574219	-76.32446289	mV
1529992.875	ms	-72.14355469	-51.60522461	-76.32446289	mV
1529992.875	ms	-72.14355469	-51.60522461	-76.29394531	mV
1529992.875	ms	-72.11303711	-51.60522461	-76.29394531	mV
1529993	ms	-72.11303711	-51.60522461	-76.29394531	mV
1529993	ms	-72.14355469	-51.60522461	-76.29394531	mV
1529993	ms	-72.11303711	-51.60522461	-76.29394531	mV
1529993	ms	-72.14355469	-51.57470703	-76.29394531	mV
1529993	ms	-72.11303711	-51.57470703	-76.29394531	mV
1529993.125	ms	-72.17407227	-51.60522461	-76.29394531	mV
1529993.125	ms	-72.20458984	-51.63574219	-76.29394531	mV
1529993.125	ms	-72.20458984	-51.63574219	-76.29394531	mV
1529993.125	ms	-72.265625	-51.63574219	-76.32446289	mV
1529993.125	ms	-72.29614258	-51.63574219	-76.35498047	mV
1529993.25	ms	-72.29614258	-51.63574219	-76.35498047	mV
1529993.25	ms	-72.265625	-51.66625977	-76.35498047	mV
1529993.25	ms	-72.29614258	-51.66625977	-76.35498047	mV
1529993.25	ms	-72.265625	-51.66625977	-76.35498047	mV
1529993.25	ms	-72.265625	-51.66625977	-76.35498047	mV
1529993.375	ms	-72.265625	-51.66625977	-76.35498047	mV
1529993.375	ms	-72.265625	-51.66625977	-76.32446289	mV
1529993.375	ms	-72.23510742	-51.63574219	-76.26342773	mV
1529993.375	ms	-72.20458984	-51.63574219	-76.26342773	mV
1529993.375	ms	-72.14355469	-51.63574219	-76.26342773	mV
1529993.5	ms	-72.08251953	-51.63574219	-76.26342773	mV
1529993.5	ms	-72.08251953	-51.63574219	-76.26342773	mV
1529993.5	ms	-72.02148438	-51.63574219	-76.26342773	mV
1529993.5	ms	-72.02148438	-51.63574219	-76.29394531	mV
1529993.5	ms	-71.96044922	-51.63574219	-76.29394531	mV
1529993.625	ms	-71.96044922	-51.66625977	-76.29394531	mV
1529993.625	ms	-71.96044922	-51.66625977	-76.32446289	mV
1529993.625	ms	-72.02148438	-51.69677734	-76.32446289	mV
1529993.625	ms	-72.02148438	-51.69677734	-76.32446289	mV
1529993.625	ms	-72.14355469	-51.72729492	-76.35498047	mV
1529993.75	ms	-72.14355469	-51.72729492	-76.35498047	mV
1529993.75	ms	-72.17407227	-51.7578125	-76.35498047	mV
1529993.75	ms	-72.23510742	-51.7578125	-76.35498047	mV
1529993.75	ms	-72.265625	-51.7578125	-76.35498047	mV
1529993.75	ms	-72.29614258	-51.7578125	-76.32446289	mV
1529993.875	ms	-72.32666016	-51.7578125	-76.32446289	mV
1529993.875	ms	-72.38769531	-51.72729492	-76.32446289	mV
1529993.875	ms	-72.32666016	-51.72729492	-76.26342773	mV
1529993.875	ms	-72.265625	-51.72729492	-76.32446289	mV
1529993.875	ms	-72.17407227	-51.72729492	-76.32446289	mV
1529994	ms	-72.11303711	-51.72729492	-76.32446289	mV
1529994	ms	-72.02148438	-51.72729492	-76.29394531	mV
1529994	ms	-72.02148438	-51.69677734	-76.29394531	mV
1529994	ms	-71.9909668	-51.69677734	-76.29394531	mV
1529994	ms	-71.96044922	-51.69677734	-76.32446289	mV
1529994.125	ms	-71.92993164	-51.66625977	-76.32446289	mV
1529994.125	ms	-71.9909668	-51.66625977	-76.38549805	mV
1529994.125	ms	-72.08251953	-51.7578125	-76.38549805	mV
1529994.125	ms	-72.11303711	-51.7578125	-76.4465332	mV
1529994.125	ms	-72.20458984	-51.81884766	-76.4465332	mV
1529994.25	ms	-72.23510742	-51.81884766	-76.4465332	mV
1529994.25	ms	-72.265625	-51.81884766	-76.41601563	mV
1529994.25	ms	-72.265625	-51.81884766	-76.41601563	mV
1529994.25	ms	-72.32666016	-51.78833008	-76.38549805	mV
1529994.25	ms	-72.32666016	-51.78833008	-76.38549805	mV
1529994.375	ms	-72.32666016	-51.78833008	-76.35498047	mV
1529994.375	ms	-72.29614258	-51.78833008	-76.35498047	mV
1529994.375	ms	-72.23510742	-51.78833008	-76.35498047	mV
1529994.375	ms	-72.11303711	-51.7578125	-76.35498047	mV
1529994.375	ms	-72.05200195	-51.7578125	-76.35498047	mV
1529994.5	ms	-71.9909668	-51.7578125	-76.32446289	mV
1529994.5	ms	-71.9909668	-51.69677734	-76.32446289	mV
1529994.5	ms	-71.96044922	-51.69677734	-76.32446289	mV
1529994.5	ms	-71.92993164	-51.69677734	-76.29394531	mV
1529994.5	ms	-71.92993164	-51.69677734	-76.29394531	mV
1529994.625	ms	-71.92993164	-51.69677734	-76.29394531	mV
1529994.625	ms	-71.96044922	-51.69677734	-76.29394531	mV
1529994.625	ms	-71.9909668	-51.69677734	-76.32446289	mV
1529994.625	ms	-72.08251953	-51.72729492	-76.32446289	mV
1529994.625	ms	-72.11303711	-51.72729492	-76.32446289	mV
1529994.75	ms	-72.14355469	-51.72729492	-76.32446289	mV
1529994.75	ms	-72.17407227	-51.7578125	-76.35498047	mV
1529994.75	ms	-72.23510742	-51.72729492	-76.35498047	mV
1529994.75	ms	-72.265625	-51.72729492	-76.35498047	mV
1529994.75	ms	-72.265625	-51.72729492	-76.32446289	mV
1529994.875	ms	-72.32666016	-51.72729492	-76.32446289	mV
1529994.875	ms	-72.32666016	-51.69677734	-76.32446289	mV
1529994.875	ms	-72.32666016	-51.69677734	-76.32446289	mV
1529994.875	ms	-72.32666016	-51.69677734	-76.32446289	mV
1529994.875	ms	-72.35717773	-51.69677734	-76.32446289	mV
1529995	ms	-72.32666016	-51.69677734	-76.32446289	mV
1529995	ms	-72.32666016	-51.69677734	-76.32446289	mV
1529995	ms	-72.29614258	-51.69677734	-76.29394531	mV
1529995	ms	-72.29614258	-51.69677734	-76.29394531	mV
1529995	ms	-72.29614258	-51.69677734	-76.29394531	mV
1529995.125	ms	-72.32666016	-51.69677734	-76.32446289	mV
1529995.125	ms	-72.32666016	-51.69677734	-76.38549805	mV
1529995.125	ms	-72.32666016	-51.7578125	-76.38549805	mV
1529995.125	ms	-72.32666016	-51.7578125	-76.38549805	mV
1529995.125	ms	-72.32666016	-51.78833008	-76.41601563	mV
1529995.25	ms	-72.32666016	-51.81884766	-76.41601563	mV
1529995.25	ms	-72.265625	-51.81884766	-76.41601563	mV
1529995.25	ms	-72.23510742	-51.81884766	-76.41601563	mV
1529995.25	ms	-72.20458984	-51.81884766	-76.41601563	mV
1529995.25	ms	-72.20458984	-51.81884766	-76.35498047	mV
1529995.375	ms	-72.17407227	-51.81884766	-76.35498047	mV
1529995.375	ms	-72.14355469	-51.7578125	-76.38549805	mV
1529995.375	ms	-72.11303711	-51.7578125	-76.38549805	mV
1529995.375	ms	-72.11303711	-51.7578125	-76.35498047	mV
1529995.375	ms	-72.11303711	-51.72729492	-76.32446289	mV
1529995.5	ms	-72.11303711	-51.72729492	-76.32446289	mV
1529995.5	ms	-72.08251953	-51.69677734	-76.32446289	mV
1529995.5	ms	-72.08251953	-51.69677734	-76.32446289	mV
1529995.5	ms	-72.05200195	-51.69677734	-76.32446289	mV
1529995.5	ms	-72.02148438	-51.69677734	-76.29394531	mV
1529995.625	ms	-72.02148438	-51.69677734	-76.29394531	mV
1529995.625	ms	-72.05200195	-51.72729492	-76.35498047	mV
1529995.625	ms	-72.08251953	-51.72729492	-76.41601563	mV
1529995.625	ms	-72.11303711	-51.72729492	-76.38549805	mV
1529995.625	ms	-72.17407227	-51.7578125	-76.38549805	mV
1529995.75	ms	-72.17407227	-51.7578125	-76.41601563	mV
1529995.75	ms	-72.20458984	-51.78833008	-76.41601563	mV
1529995.75	ms	-72.20458984	-51.78833008	-76.41601563	mV
1529995.75	ms	-72.20458984	-51.7578125	-76.41601563	mV
1529995.75	ms	-72.20458984	-51.7578125	-76.41601563	mV
1529995.875	ms	-72.20458984	-51.7578125	-76.41601563	mV
1529995.875	ms	-72.20458984	-51.7578125	-76.41601563	mV
1529995.875	ms	-72.23510742	-51.7578125	-76.38549805	mV
1529995.875	ms	-72.23510742	-51.69677734	-76.38549805	mV
1529995.875	ms	-72.20458984	-51.69677734	-76.35498047	mV
1529996	ms	-72.20458984	-51.72729492	-76.35498047	mV
1529996	ms	-72.20458984	-51.72729492	-76.32446289	mV
1529996	ms	-72.20458984	-51.69677734	-76.32446289	mV
1529996	ms	-72.17407227	-51.69677734	-76.32446289	mV
1529996	ms	-72.20458984	-51.69677734	-76.32446289	mV
1529996.125	ms	-72.20458984	-51.69677734	-76.35498047	mV
1529996.125	ms	-72.265625	-51.69677734	-76.35498047	mV
1529996.125	ms	-72.265625	-51.69677734	-76.35498047	mV
1529996.125	ms	-72.32666016	-51.72729492	-76.41601563	mV
1529996.125	ms	-72.35717773	-51.78833008	-76.41601563	mV
1529996.25	ms	-72.35717773	-51.81884766	-76.4465332	mV
1529996.25	ms	-72.35717773	-51.81884766	-76.4465332	mV
1529996.25	ms	-72.35717773	-51.78833008	-76.4465332	mV
1529996.25	ms	-72.38769531	-51.78833008	-76.4465332	mV
1529996.25	ms	-72.38769531	-51.78833008	-76.4465332	mV
1529996.375	ms	-72.38769531	-51.78833008	-76.41601563	mV
1529996.375	ms	-72.35717773	-51.78833008	-76.41601563	mV
1529996.375	ms	-72.35717773	-51.78833008	-76.35498047	mV
1529996.375	ms	-72.29614258	-51.78833008	-76.35498047	mV
1529996.375	ms	-72.32666016	-51.78833008	-76.35498047	mV
1529996.5	ms	-72.32666016	-51.78833008	-76.29394531	mV
1529996.5	ms	-72.32666016	-51.78833008	-76.29394531	mV
1529996.5	ms	-72.35717773	-51.78833008	-76.29394531	mV
1529996.5	ms	-72.38769531	-51.78833008	-76.32446289	mV
1529996.5	ms	-72.38769531	-51.78833008	-76.35498047	mV
1529996.625	ms	-72.38769531	-51.78833008	-76.35498047	mV
1529996.625	ms	-72.35717773	-51.78833008	-76.35498047	mV
1529996.625	ms	-72.35717773	-51.78833008	-76.38549805	mV
1529996.625	ms	-72.38769531	-51.78833008	-76.38549805	mV
1529996.625	ms	-72.35717773	-51.84936523	-76.41601563	mV
1529996.75	ms	-72.38769531	-51.87988281	-76.41601563	mV
1529996.75	ms	-72.38769531	-51.87988281	-76.4465332	mV
1529996.75	ms	-72.38769531	-51.87988281	-76.4465332	mV
1529996.75	ms	-72.38769531	-51.87988281	-76.4465332	mV
1529996.75	ms	-72.41821289	-51.87988281	-76.41601563	mV
1529996.875	ms	-72.41821289	-51.87988281	-76.41601563	mV
1529996.875	ms	-72.41821289	-51.87988281	-76.41601563	mV
1529996.875	ms	-72.44873047	-51.87988281	-76.41601563	mV
1529996.875	ms	-72.44873047	-51.87988281	-76.41601563	mV
1529996.875	ms	-72.44873047	-51.87988281	-76.41601563	mV
1529997	ms	-72.38769531	-51.87988281	-76.38549805	mV
1529997	ms	-72.41821289	-51.84936523	-76.38549805	mV
1529997	ms	-72.35717773	-51.84936523	-76.38549805	mV
1529997	ms	-72.38769531	-51.84936523	-76.35498047	mV
1529997	ms	-72.38769531	-51.84936523	-76.38549805	mV
1529997.125	ms	-72.38769531	-51.84936523	-76.38549805	mV
1529997.125	ms	-72.35717773	-51.84936523	-76.38549805	mV
1529997.125	ms	-72.35717773	-51.84936523	-76.41601563	mV
1529997.125	ms	-72.35717773	-51.84936523	-76.4465332	mV
1529997.125	ms	-72.41821289	-51.91040039	-76.4465332	mV
1529997.25	ms	-72.41821289	-51.91040039	-76.47705078	mV
1529997.25	ms	-72.41821289	-51.94091797	-76.47705078	mV
1529997.25	ms	-72.44873047	-51.97143555	-76.47705078	mV
1529997.25	ms	-72.44873047	-51.97143555	-76.47705078	mV
1529997.25	ms	-72.41821289	-51.94091797	-76.4465332	mV
1529997.375	ms	-72.38769531	-51.94091797	-76.41601563	mV
1529997.375	ms	-72.35717773	-51.94091797	-76.38549805	mV
1529997.375	ms	-72.32666016	-51.94091797	-76.38549805	mV
1529997.375	ms	-72.32666016	-51.94091797	-76.35498047	mV
1529997.375	ms	-72.265625	-51.87988281	-76.35498047	mV
1529997.5	ms	-72.265625	-51.87988281	-76.35498047	mV
1529997.5	ms	-72.23510742	-51.87988281	-76.32446289	mV
1529997.5	ms	-72.23510742	-51.87988281	-76.32446289	mV
1529997.5	ms	-72.23510742	-51.91040039	-76.32446289	mV
1529997.5	ms	-72.265625	-51.91040039	-76.35498047	mV
1529997.625	ms	-72.265625	-51.91040039	-76.38549805	mV
1529997.625	ms	-72.23510742	-51.91040039	-76.35498047	mV
1529997.625	ms	-72.20458984	-51.97143555	-76.35498047	mV
1529997.625	ms	-72.20458984	-51.97143555	-76.35498047	mV
1529997.625	ms	-72.20458984	-51.97143555	-76.38549805	mV
1529997.75	ms	-72.20458984	-51.97143555	-76.38549805	mV
1529997.75	ms	-72.14355469	-51.97143555	-76.41601563	mV
1529997.75	ms	-72.14355469	-51.97143555	-76.41601563	mV
1529997.75	ms	-72.11303711	-52.00195313	-76.41601563	mV
1529997.75	ms	-72.11303711	-52.00195313	-76.41601563	mV
1529997.875	ms	-72.08251953	-52.00195313	-76.38549805	mV
1529997.875	ms	-72.05200195	-52.00195313	-76.38549805	mV
1529997.875	ms	-72.08251953	-52.00195313	-76.35498047	mV
1529997.875	ms	-72.05200195	-52.00195313	-76.35498047	mV
1529997.875	ms	-72.02148438	-51.94091797	-76.35498047	mV
1529998	ms	-71.9909668	-51.94091797	-76.32446289	mV
1529998	ms	-71.9909668	-51.94091797	-76.32446289	mV
1529998	ms	-71.9909668	-51.87988281	-76.32446289	mV
1529998	ms	-71.92993164	-51.87988281	-76.32446289	mV
1529998	ms	-71.89941406	-51.87988281	-76.32446289	mV
1529998.125	ms	-71.86889648	-51.87988281	-76.29394531	mV
1529998.125	ms	-71.89941406	-51.87988281	-76.29394531	mV
1529998.125	ms	-71.92993164	-51.87988281	-76.35498047	mV
1529998.125	ms	-72.02148438	-51.94091797	-76.38549805	mV
1529998.125	ms	-72.02148438	-52.00195313	-76.4465332	mV
1529998.25	ms	-72.05200195	-52.00195313	-76.4465332	mV
1529998.25	ms	-72.05200195	-51.97143555	-76.41601563	mV
1529998.25	ms	-72.05200195	-51.97143555	-76.38549805	mV
1529998.25	ms	-72.08251953	-51.97143555	-76.38549805	mV
1529998.25	ms	-72.08251953	-51.97143555	-76.38549805	mV
1529998.375	ms	-72.11303711	-51.97143555	-76.38549805	mV
1529998.375	ms	-72.11303711	-51.97143555	-76.41601563	mV
1529998.375	ms	-72.14355469	-51.97143555	-76.32446289	mV
1529998.375	ms	-72.17407227	-51.97143555	-76.32446289	mV
1529998.375	ms	-72.20458984	-51.94091797	-76.32446289	mV
1529998.5	ms	-72.20458984	-51.94091797	-76.32446289	mV
1529998.5	ms	-72.32666016	-51.94091797	-76.32446289	mV
1529998.5	ms	-72.32666016	-51.94091797	-76.32446289	mV
1529998.5	ms	-72.32666016	-51.94091797	-76.32446289	mV
1529998.5	ms	-72.32666016	-51.91040039	-76.29394531	mV
1529998.625	ms	-72.29614258	-51.91040039	-76.29394531	mV
1529998.625	ms	-72.29614258	-51.87988281	-76.29394531	mV
1529998.625	ms	-72.32666016	-51.87988281	-76.35498047	mV
1529998.625	ms	-72.32666016	-51.87988281	-76.35498047	mV
1529998.625	ms	-72.32666016	-51.91040039	-76.38549805	mV
1529998.75	ms	-72.35717773	-51.91040039	-76.41601563	mV
1529998.75	ms	-72.35717773	-51.97143555	-76.4465332	mV
1529998.75	ms	-72.35717773	-51.97143555	-76.4465332	mV
1529998.75	ms	-72.29614258	-51.94091797	-76.4465332	mV
1529998.75	ms	-72.29614258	-51.94091797	-76.41601563	mV
1529998.875	ms	-72.29614258	-51.94091797	-76.41601563	mV
1529998.875	ms	-72.265625	-51.94091797	-76.41601563	mV
1529998.875	ms	-72.14355469	-51.91040039	-76.38549805	mV
1529998.875	ms	-72.14355469	-51.87988281	-76.38549805	mV
1529998.875	ms	-72.08251953	-51.87988281	-76.35498047	mV
1529999	ms	-72.08251953	-51.87988281	-76.35498047	mV
1529999	ms	-72.08251953	-51.87988281	-76.32446289	mV
1529999	ms	-72.02148438	-51.84936523	-76.32446289	mV
1529999	ms	-71.9909668	-51.84936523	-76.32446289	mV
1529999	ms	-71.92993164	-51.81884766	-76.32446289	mV
1529999.125	ms	-71.92993164	-51.78833008	-76.29394531	mV
1529999.125	ms	-71.86889648	-51.78833008	-76.32446289	mV
1529999.125	ms	-71.92993164	-51.81884766	-76.35498047	mV
1529999.125	ms	-71.92993164	-51.84936523	-76.4465332	mV
1529999.125	ms	-71.9909668	-51.87988281	-76.4465332	mV
1529999.25	ms	-72.02148438	-51.91040039	-76.4465332	mV
1529999.25	ms	-72.11303711	-51.91040039	-76.4465332	mV
1529999.25	ms	-72.11303711	-51.91040039	-76.4465332	mV
1529999.25	ms	-72.20458984	-51.91040039	-76.4465332	mV
1529999.25	ms	-72.23510742	-51.91040039	-76.4465332	mV
1529999.375	ms	-72.32666016	-51.91040039	-76.4465332	mV
1529999.375	ms	-72.35717773	-51.94091797	-76.4465332	mV
1529999.375	ms	-72.35717773	-51.91040039	-76.4465332	mV
1529999.375	ms	-72.32666016	-51.91040039	-76.4465332	mV
1529999.375	ms	-72.29614258	-51.87988281	-76.4465332	mV
1529999.5	ms	-72.29614258	-51.87988281	-76.41601563	mV
1529999.5	ms	-72.23510742	-51.87988281	-76.35498047	mV
1529999.5	ms	-72.23510742	-51.84936523	-76.35498047	mV
1529999.5	ms	-72.17407227	-51.84936523	-76.35498047	mV
1529999.5	ms	-72.14355469	-51.81884766	-76.35498047	mV
1529999.625	ms	-72.14355469	-51.81884766	-76.35498047	mV
1529999.625	ms	-72.14355469	-51.81884766	-76.38549805	mV
1529999.625	ms	-72.05200195	-51.84936523	-76.41601563	mV
1529999.625	ms	-72.05200195	-51.84936523	-76.41601563	mV
1529999.625	ms	-72.05200195	-51.84936523	-76.41601563	mV
1529999.75	ms	-71.9909668	-51.91040039	-76.41601563	mV
1529999.75	ms	-72.02148438	-51.91040039	-76.4465332	mV
1529999.75	ms	-71.9909668	-51.91040039	-76.47705078	mV
1529999.75	ms	-71.9909668	-51.97143555	-76.47705078	mV
1529999.75	ms	-72.02148438	-51.97143555	-76.47705078	mV
1529999.875	ms	-72.02148438	-51.97143555	-76.50756836	mV
1529999.875	ms	-72.05200195	-52.00195313	-76.47705078	mV
1529999.875	ms	-72.11303711	-51.97143555	-76.47705078	mV
1529999.875	ms	-72.11303711	-51.97143555	-76.4465332	mV
1529999.875	ms	-72.23510742	-51.94091797	-76.4465332	mV
1530000	ms	-72.265625	-51.94091797	-76.41601563	mV
1530000	ms	-72.265625	-51.94091797	-76.41601563	mV
1530000	ms	-72.23510742	-51.87988281	-76.35498047	mV
1530000	ms	-72.23510742	-51.87988281	-76.35498047	mV
1530000	ms	-72.23510742	-51.87988281	-76.35498047	mV
1530000.125	ms	-72.20458984	-51.87988281	-76.35498047	mV
1530000.125	ms	-72.14355469	-51.87988281	-76.35498047	mV
1530000.125	ms	-72.08251953	-51.87988281	-76.35498047	mV
1530000.125	ms	-72.11303711	-51.91040039	-76.38549805	mV
1530000.125	ms	-72.11303711	-51.94091797	-76.38549805	mV
1530000.25	ms	-72.11303711	-51.97143555	-76.41601563	mV
1530000.25	ms	-72.05200195	-52.00195313	-76.4465332	mV
1530000.25	ms	-72.05200195	-52.00195313	-76.4465332	mV
1530000.25	ms	-71.9909668	-52.00195313	-76.4465332	mV
1530000.25	ms	-71.9909668	-52.00195313	-76.4465332	mV
1530000.375	ms	-71.9909668	-52.00195313	-76.4465332	mV
1530000.375	ms	-72.02148438	-51.97143555	-76.4465332	mV
1530000.375	ms	-72.08251953	-51.97143555	-76.4465332	mV
1530000.375	ms	-72.17407227	-51.97143555	-76.4465332	mV
1530000.375	ms	-72.20458984	-51.94091797	-76.41601563	mV
1530000.5	ms	-72.29614258	-51.91040039	-76.38549805	mV
1530000.5	ms	-72.32666016	-51.87988281	-76.35498047	mV
1530000.5	ms	-72.265625	-51.87988281	-76.35498047	mV
1530000.5	ms	-72.265625	-51.87988281	-76.32446289	mV
1530000.5	ms	-72.23510742	-51.84936523	-76.32446289	mV
1530000.625	ms	-72.23510742	-51.84936523	-76.38549805	mV
1530000.625	ms	-72.17407227	-51.84936523	-76.35498047	mV
1530000.625	ms	-72.11303711	-51.84936523	-76.35498047	mV
1530000.625	ms	-72.08251953	-51.84936523	-76.35498047	mV
1530000.625	ms	-72.08251953	-51.84936523	-76.35498047	mV
1530000.75	ms	-72.05200195	-51.84936523	-76.35498047	mV
1530000.75	ms	-71.9909668	-51.84936523	-76.38549805	mV
1530000.75	ms	-71.9909668	-51.84936523	-76.38549805	mV
1530000.75	ms	-72.08251953	-51.87988281	-76.41601563	mV
1530000.75	ms	-72.14355469	-51.91040039	-76.41601563	mV
1530000.875	ms	-72.17407227	-51.91040039	-76.41601563	mV
1530000.875	ms	-72.20458984	-51.91040039	-76.41601563	mV
1530000.875	ms	-72.23510742	-51.91040039	-76.35498047	mV
1530000.875	ms	-72.29614258	-51.87988281	-76.35498047	mV
1530000.875	ms	-72.29614258	-51.87988281	-76.35498047	mV
1530001	ms	-72.29614258	-51.87988281	-76.35498047	mV
1530001	ms	-72.23510742	-51.84936523	-76.35498047	mV
1530001	ms	-72.265625	-51.84936523	-76.35498047	mV
1530001	ms	-72.23510742	-51.84936523	-76.35498047	mV
1530001	ms	-72.17407227	-51.81884766	-76.35498047	mV
1530001.125	ms	-72.14355469	-51.81884766	-76.32446289	mV
1530001.125	ms	-72.11303711	-51.78833008	-76.29394531	mV
1530001.125	ms	-72.11303711	-51.78833008	-76.29394531	mV
1530001.125	ms	-72.05200195	-51.78833008	-76.35498047	mV
1530001.125	ms	-71.9909668	-51.91040039	-76.38549805	mV
1530001.25	ms	-71.89941406	-51.81884766	-76.23291016	mV
1530001.25	ms	-71.86889648	-51.72729492	-76.14135742	mV
1530001.25	ms	-71.83837891	-51.72729492	-76.23291016	mV
1530001.25	ms	-71.86889648	-51.78833008	-76.29394531	mV
1530001.25	ms	-71.86889648	-51.81884766	-76.29394531	mV
1530001.375	ms	-71.92993164	-51.84936523	-76.32446289	mV
1530001.375	ms	-71.92993164	-51.84936523	-76.32446289	mV
1530001.375	ms	-71.92993164	-51.84936523	-76.32446289	mV
1530001.375	ms	-71.92993164	-51.84936523	-76.32446289	mV
1530001.375	ms	-71.92993164	-51.84936523	-76.32446289	mV
1530001.5	ms	-71.92993164	-51.78833008	-76.32446289	mV
1530001.5	ms	-71.92993164	-51.78833008	-76.32446289	mV
1530001.5	ms	-71.96044922	-51.78833008	-76.29394531	mV
1530001.5	ms	-71.96044922	-51.7578125	-76.29394531	mV
1530001.5	ms	-72.02148438	-51.7578125	-76.29394531	mV
1530001.625	ms	-72.02148438	-51.7578125	-76.29394531	mV
1530001.625	ms	-72.02148438	-51.7578125	-76.32446289	mV
1530001.625	ms	-72.02148438	-51.7578125	-76.32446289	mV
1530001.625	ms	-72.05200195	-51.7578125	-76.32446289	mV
1530001.625	ms	-72.05200195	-51.7578125	-76.35498047	mV
1530001.75	ms	-72.08251953	-51.78833008	-76.35498047	mV
1530001.75	ms	-72.08251953	-51.78833008	-76.38549805	mV
1530001.75	ms	-72.08251953	-51.84936523	-76.41601563	mV
1530001.75	ms	-72.08251953	-51.84936523	-76.41601563	mV
1530001.75	ms	-71.9909668	-51.84936523	-76.41601563	mV
1530001.875	ms	-71.96044922	-51.84936523	-76.4465332	mV
1530001.875	ms	-71.89941406	-51.84936523	-76.4465332	mV
1530001.875	ms	-71.83837891	-51.81884766	-76.4465332	mV
1530001.875	ms	-71.83837891	-51.78833008	-76.38549805	mV
1530001.875	ms	-71.83837891	-51.78833008	-76.38549805	mV
1530002	ms	-71.80786133	-51.78833008	-76.38549805	mV
1530002	ms	-71.80786133	-51.78833008	-76.35498047	mV
1530002	ms	-71.80786133	-51.78833008	-76.35498047	mV
1530002	ms	-71.86889648	-51.78833008	-76.35498047	mV
1530002	ms	-71.86889648	-51.78833008	-76.32446289	mV
1530002.125	ms	-71.92993164	-51.78833008	-76.32446289	mV
1530002.125	ms	-71.9909668	-51.78833008	-76.32446289	mV
1530002.125	ms	-72.02148438	-51.81884766	-76.32446289	mV
1530002.125	ms	-72.08251953	-51.84936523	-76.32446289	mV
1530002.125	ms	-72.08251953	-51.87988281	-76.35498047	mV
1530002.25	ms	-72.11303711	-51.87988281	-76.35498047	mV
1530002.25	ms	-72.11303711	-51.94091797	-76.38549805	mV
1530002.25	ms	-72.05200195	-51.91040039	-76.38549805	mV
1530002.25	ms	-72.02148438	-51.91040039	-76.38549805	mV
1530002.25	ms	-71.96044922	-51.94091797	-76.41601563	mV
1530002.375	ms	-71.86889648	-51.94091797	-76.38549805	mV
1530002.375	ms	-71.86889648	-51.94091797	-76.35498047	mV
1530002.375	ms	-71.80786133	-51.94091797	-76.35498047	mV
1530002.375	ms	-71.80786133	-51.94091797	-76.35498047	mV
1530002.375	ms	-71.80786133	-51.94091797	-76.32446289	mV
1530002.5	ms	-71.83837891	-51.91040039	-76.32446289	mV
1530002.5	ms	-71.83837891	-51.91040039	-76.32446289	mV
1530002.5	ms	-71.89941406	-51.91040039	-76.32446289	mV
1530002.5	ms	-71.92993164	-51.84936523	-76.32446289	mV
1530002.5	ms	-72.02148438	-51.84936523	-76.29394531	mV
1530002.625	ms	-72.02148438	-51.87988281	-76.29394531	mV
1530002.625	ms	-72.05200195	-51.87988281	-76.29394531	mV
1530002.625	ms	-72.08251953	-51.87988281	-76.29394531	mV
1530002.625	ms	-72.08251953	-51.87988281	-76.32446289	mV
1530002.625	ms	-72.08251953	-51.91040039	-76.35498047	mV
1530002.75	ms	-72.02148438	-51.91040039	-76.35498047	mV
1530002.75	ms	-72.02148438	-51.94091797	-76.35498047	mV
1530002.75	ms	-71.89941406	-51.94091797	-76.35498047	mV
1530002.75	ms	-71.86889648	-51.94091797	-76.35498047	mV
1530002.75	ms	-71.83837891	-51.97143555	-76.35498047	mV
1530002.875	ms	-71.83837891	-51.97143555	-76.35498047	mV
1530002.875	ms	-71.83837891	-52.00195313	-76.32446289	mV
1530002.875	ms	-71.80786133	-51.97143555	-76.29394531	mV
1530002.875	ms	-71.83837891	-51.97143555	-76.29394531	mV
1530002.875	ms	-71.83837891	-51.97143555	-76.29394531	mV
1530003	ms	-71.83837891	-51.97143555	-76.29394531	mV
1530003	ms	-71.83837891	-51.94091797	-76.29394531	mV
1530003	ms	-71.89941406	-51.91040039	-76.29394531	mV
1530003	ms	-71.89941406	-51.91040039	-76.29394531	mV
1530003	ms	-71.89941406	-51.91040039	-76.23291016	mV
1530003.125	ms	-71.89941406	-51.87988281	-76.20239258	mV
1530003.125	ms	-71.92993164	-51.87988281	-76.20239258	mV
1530003.125	ms	-71.96044922	-51.87988281	-76.23291016	mV
1530003.125	ms	-72.02148438	-51.91040039	-76.29394531	mV
1530003.125	ms	-72.08251953	-51.94091797	-76.35498047	mV
1530003.25	ms	-72.08251953	-51.94091797	-76.35498047	mV
1530003.25	ms	-72.08251953	-51.94091797	-76.32446289	mV
1530003.25	ms	-72.08251953	-51.97143555	-76.29394531	mV
1530003.25	ms	-72.11303711	-51.97143555	-76.32446289	mV
1530003.25	ms	-72.08251953	-51.97143555	-76.35498047	mV
1530003.375	ms	-72.11303711	-51.97143555	-76.35498047	mV
1530003.375	ms	-72.11303711	-52.00195313	-76.35498047	mV
1530003.375	ms	-72.08251953	-52.00195313	-76.38549805	mV
1530003.375	ms	-72.02148438	-52.00195313	-76.38549805	mV
1530003.375	ms	-72.02148438	-52.00195313	-76.32446289	mV
1530003.5	ms	-71.96044922	-52.00195313	-76.32446289	mV
1530003.5	ms	-71.96044922	-51.94091797	-76.32446289	mV
1530003.5	ms	-71.92993164	-51.94091797	-76.29394531	mV
1530003.5	ms	-71.92993164	-51.94091797	-76.29394531	mV
1530003.5	ms	-71.86889648	-51.94091797	-76.29394531	mV
1530003.625	ms	-71.86889648	-51.94091797	-76.26342773	mV
1530003.625	ms	-71.83837891	-51.91040039	-76.26342773	mV
1530003.625	ms	-71.83837891	-51.91040039	-76.26342773	mV
1530003.625	ms	-71.83837891	-51.91040039	-76.29394531	mV
1530003.625	ms	-71.83837891	-51.94091797	-76.29394531	mV
1530003.75	ms	-71.83837891	-51.94091797	-76.29394531	mV
1530003.75	ms	-71.80786133	-51.91040039	-76.32446289	mV
1530003.75	ms	-71.83837891	-51.94091797	-76.32446289	mV
1530003.75	ms	-71.83837891	-51.94091797	-76.35498047	mV
1530003.75	ms	-71.83837891	-51.94091797	-76.35498047	mV
1530003.875	ms	-71.83837891	-51.94091797	-76.38549805	mV
1530003.875	ms	-71.83837891	-51.94091797	-76.38549805	mV
1530003.875	ms	-71.86889648	-51.97143555	-76.32446289	mV
1530003.875	ms	-71.86889648	-52.00195313	-76.32446289	mV
1530003.875	ms	-71.86889648	-52.00195313	-76.32446289	mV
1530004	ms	-71.83837891	-52.00195313	-76.29394531	mV
1530004	ms	-71.83837891	-52.00195313	-76.29394531	mV
1530004	ms	-71.83837891	-52.00195313	-76.29394531	mV
1530004	ms	-71.89941406	-51.97143555	-76.29394531	mV
1530004	ms	-71.86889648	-51.97143555	-76.29394531	mV
1530004.125	ms	-71.86889648	-51.97143555	-76.23291016	mV
1530004.125	ms	-71.83837891	-51.97143555	-76.23291016	mV
1530004.125	ms	-71.89941406	-51.97143555	-76.26342773	mV
1530004.125	ms	-71.96044922	-51.97143555	-76.29394531	mV
1530004.125	ms	-71.96044922	-52.00195313	-76.32446289	mV
1530004.25	ms	-71.96044922	-52.00195313	-76.32446289	mV
1530004.25	ms	-71.96044922	-52.00195313	-76.32446289	mV
1530004.25	ms	-71.96044922	-52.00195313	-76.29394531	mV
1530004.25	ms	-71.96044922	-52.00195313	-76.32446289	mV
1530004.25	ms	-71.9909668	-52.00195313	-76.32446289	mV
1530004.375	ms	-71.9909668	-52.00195313	-76.32446289	mV
1530004.375	ms	-71.9909668	-52.06298828	-76.32446289	mV
1530004.375	ms	-71.9909668	-52.06298828	-76.32446289	mV
1530004.375	ms	-72.05200195	-52.06298828	-76.32446289	mV
1530004.375	ms	-72.02148438	-52.06298828	-76.32446289	mV
1530004.5	ms	-72.05200195	-52.06298828	-76.32446289	mV
1530004.5	ms	-72.05200195	-52.06298828	-76.29394531	mV
1530004.5	ms	-72.08251953	-52.06298828	-76.29394531	mV
1530004.5	ms	-72.08251953	-52.06298828	-76.29394531	mV
1530004.5	ms	-72.08251953	-52.0324707	-76.29394531	mV
1530004.625	ms	-72.08251953	-52.00195313	-76.26342773	mV
1530004.625	ms	-72.08251953	-52.00195313	-76.26342773	mV
1530004.625	ms	-72.08251953	-51.97143555	-76.29394531	mV
1530004.625	ms	-72.08251953	-52.00195313	-76.29394531	mV
1530004.625	ms	-72.11303711	-52.00195313	-76.29394531	mV
1530004.75	ms	-72.11303711	-52.00195313	-76.29394531	mV
1530004.75	ms	-72.14355469	-52.00195313	-76.29394531	mV
1530004.75	ms	-72.14355469	-52.0324707	-76.32446289	mV
1530004.75	ms	-72.14355469	-52.0324707	-76.35498047	mV
1530004.75	ms	-72.17407227	-52.06298828	-76.35498047	mV
1530004.875	ms	-72.17407227	-52.06298828	-76.38549805	mV
1530004.875	ms	-72.20458984	-52.06298828	-76.41601563	mV
1530004.875	ms	-72.265625	-52.06298828	-76.41601563	mV
1530004.875	ms	-72.265625	-52.12402344	-76.41601563	mV
1530004.875	ms	-72.265625	-52.12402344	-76.41601563	mV
1530005	ms	-72.265625	-52.09350586	-76.41601563	mV
1530005	ms	-72.23510742	-52.09350586	-76.35498047	mV
1530005	ms	-72.20458984	-52.06298828	-76.29394531	mV
1530005	ms	-72.20458984	-52.06298828	-76.26342773	mV
1530005	ms	-72.20458984	-52.0324707	-76.23291016	mV
1530005.125	ms	-72.14355469	-52.00195313	-76.23291016	mV
1530005.125	ms	-72.14355469	-52.00195313	-76.23291016	mV
1530005.125	ms	-72.14355469	-52.00195313	-76.23291016	mV
1530005.125	ms	-72.17407227	-52.00195313	-76.29394531	mV
1530005.125	ms	-72.17407227	-52.0324707	-76.32446289	mV
1530005.25	ms	-72.17407227	-52.0324707	-76.29394531	mV
1530005.25	ms	-72.17407227	-52.0324707	-76.32446289	mV
1530005.25	ms	-72.20458984	-52.0324707	-76.32446289	mV
1530005.25	ms	-72.20458984	-52.0324707	-76.32446289	mV
1530005.25	ms	-72.23510742	-52.0324707	-76.32446289	mV
1530005.375	ms	-72.23510742	-52.0324707	-76.32446289	mV
1530005.375	ms	-72.23510742	-52.0324707	-76.35498047	mV
1530005.375	ms	-72.23510742	-52.06298828	-76.38549805	mV
1530005.375	ms	-72.23510742	-52.0324707	-76.35498047	mV
1530005.375	ms	-72.23510742	-52.0324707	-76.35498047	mV
1530005.5	ms	-72.17407227	-52.0324707	-76.32446289	mV
1530005.5	ms	-72.17407227	-52.0324707	-76.32446289	mV
1530005.5	ms	-72.11303711	-52.0324707	-76.29394531	mV
1530005.5	ms	-72.14355469	-52.0324707	-76.29394531	mV
1530005.5	ms	-72.14355469	-52.00195313	-76.29394531	mV
1530005.625	ms	-72.14355469	-51.97143555	-76.29394531	mV
1530005.625	ms	-72.14355469	-51.97143555	-76.29394531	mV
1530005.625	ms	-72.14355469	-51.97143555	-76.29394531	mV
1530005.625	ms	-72.14355469	-51.97143555	-76.29394531	mV
1530005.625	ms	-72.14355469	-52.00195313	-76.29394531	mV
1530005.75	ms	-72.17407227	-52.00195313	-76.29394531	mV
1530005.75	ms	-72.17407227	-52.00195313	-76.32446289	mV
1530005.75	ms	-72.17407227	-52.00195313	-76.35498047	mV
1530005.75	ms	-72.14355469	-52.00195313	-76.35498047	mV
1530005.75	ms	-72.14355469	-52.0324707	-76.35498047	mV
1530005.875	ms	-72.05200195	-52.06298828	-76.38549805	mV
1530005.875	ms	-72.11303711	-52.06298828	-76.38549805	mV
1530005.875	ms	-72.11303711	-52.09350586	-76.38549805	mV
1530005.875	ms	-72.14355469	-52.09350586	-76.38549805	mV
1530005.875	ms	-72.14355469	-52.09350586	-76.38549805	mV
1530006	ms	-72.17407227	-52.12402344	-76.35498047	mV
1530006	ms	-72.14355469	-52.09350586	-76.35498047	mV
1530006	ms	-72.11303711	-52.06298828	-76.35498047	mV
1530006	ms	-72.05200195	-52.0324707	-76.35498047	mV
1530006	ms	-72.02148438	-52.0324707	-76.29394531	mV
1530006.125	ms	-72.02148438	-52.00195313	-76.26342773	mV
1530006.125	ms	-72.02148438	-51.97143555	-76.26342773	mV
1530006.125	ms	-72.02148438	-51.97143555	-76.29394531	mV
1530006.125	ms	-71.96044922	-52.00195313	-76.32446289	mV
1530006.125	ms	-71.9909668	-52.06298828	-76.32446289	mV
1530006.25	ms	-71.9909668	-52.06298828	-76.35498047	mV
1530006.25	ms	-71.9909668	-52.06298828	-76.32446289	mV
1530006.25	ms	-71.9909668	-52.06298828	-76.32446289	mV
1530006.25	ms	-72.02148438	-52.06298828	-76.32446289	mV
1530006.25	ms	-71.9909668	-52.06298828	-76.29394531	mV
1530006.375	ms	-71.9909668	-52.06298828	-76.29394531	mV
1530006.375	ms	-71.9909668	-52.06298828	-76.32446289	mV
1530006.375	ms	-71.96044922	-52.06298828	-76.32446289	mV
1530006.375	ms	-71.96044922	-52.06298828	-76.32446289	mV
1530006.375	ms	-71.92993164	-52.06298828	-76.32446289	mV
1530006.5	ms	-71.92993164	-52.06298828	-76.32446289	mV
1530006.5	ms	-71.92993164	-52.06298828	-76.32446289	mV
1530006.5	ms	-71.92993164	-52.0324707	-76.32446289	mV
1530006.5	ms	-71.92993164	-52.00195313	-76.32446289	mV
1530006.5	ms	-71.9909668	-52.00195313	-76.32446289	mV
1530006.625	ms	-71.9909668	-52.00195313	-76.32446289	mV
1530006.625	ms	-71.9909668	-52.00195313	-76.32446289	mV
1530006.625	ms	-71.9909668	-52.00195313	-76.29394531	mV
1530006.625	ms	-71.9909668	-52.00195313	-76.29394531	mV
1530006.625	ms	-72.02148438	-52.00195313	-76.29394531	mV
1530006.75	ms	-72.05200195	-52.00195313	-76.32446289	mV
1530006.75	ms	-72.08251953	-52.00195313	-76.35498047	mV
1530006.75	ms	-72.11303711	-52.00195313	-76.35498047	mV
1530006.75	ms	-72.20458984	-52.00195313	-76.35498047	mV
1530006.75	ms	-72.20458984	-52.0324707	-76.38549805	mV
1530006.875	ms	-72.29614258	-52.0324707	-76.41601563	mV
1530006.875	ms	-72.32666016	-52.0324707	-76.41601563	mV
1530006.875	ms	-72.32666016	-52.06298828	-76.41601563	mV
1530006.875	ms	-72.32666016	-52.06298828	-76.41601563	mV
1530006.875	ms	-72.32666016	-52.06298828	-76.41601563	mV
1530007	ms	-72.32666016	-52.06298828	-76.38549805	mV
1530007	ms	-72.32666016	-52.0324707	-76.35498047	mV
1530007	ms	-72.29614258	-52.0324707	-76.35498047	mV
1530007	ms	-72.265625	-52.0324707	-76.35498047	mV
1530007	ms	-72.23510742	-52.00195313	-76.32446289	mV
1530007.125	ms	-72.265625	-52.00195313	-76.29394531	mV
1530007.125	ms	-72.265625	-52.00195313	-76.26342773	mV
1530007.125	ms	-72.17407227	-52.00195313	-76.29394531	mV
1530007.125	ms	-72.17407227	-51.97143555	-76.29394531	mV
1530007.125	ms	-72.17407227	-51.97143555	-76.26342773	mV
1530007.25	ms	-72.17407227	-51.94091797	-76.29394531	mV
1530007.25	ms	-72.08251953	-51.94091797	-76.29394531	mV
1530007.25	ms	-72.08251953	-51.94091797	-76.32446289	mV
1530007.25	ms	-72.02148438	-51.97143555	-76.38549805	mV
1530007.25	ms	-72.02148438	-51.97143555	-76.38549805	mV
1530007.375	ms	-72.05200195	-51.97143555	-76.38549805	mV
1530007.375	ms	-72.05200195	-52.00195313	-76.41601563	mV
1530007.375	ms	-72.05200195	-52.00195313	-76.41601563	mV
1530007.375	ms	-72.02148438	-52.00195313	-76.41601563	mV
1530007.375	ms	-72.02148438	-52.00195313	-76.41601563	mV
1530007.5	ms	-71.9909668	-52.00195313	-76.41601563	mV
1530007.5	ms	-72.02148438	-51.97143555	-76.38549805	mV
1530007.5	ms	-71.92993164	-51.97143555	-76.32446289	mV
1530007.5	ms	-71.92993164	-51.97143555	-76.32446289	mV
1530007.5	ms	-71.92993164	-51.97143555	-76.35498047	mV
1530007.625	ms	-72.02148438	-51.97143555	-76.35498047	mV
1530007.625	ms	-72.02148438	-51.97143555	-76.35498047	mV
1530007.625	ms	-72.11303711	-51.97143555	-76.35498047	mV
1530007.625	ms	-72.14355469	-51.94091797	-76.35498047	mV
1530007.625	ms	-72.20458984	-51.94091797	-76.32446289	mV
1530007.75	ms	-72.23510742	-51.91040039	-76.32446289	mV
1530007.75	ms	-72.23510742	-51.94091797	-76.32446289	mV
1530007.75	ms	-72.265625	-51.94091797	-76.32446289	mV
1530007.75	ms	-72.23510742	-51.94091797	-76.32446289	mV
1530007.75	ms	-72.265625	-51.94091797	-76.32446289	mV
1530007.875	ms	-72.29614258	-51.94091797	-76.32446289	mV
1530007.875	ms	-72.29614258	-51.97143555	-76.32446289	mV
1530007.875	ms	-72.265625	-51.97143555	-76.32446289	mV
1530007.875	ms	-72.265625	-51.97143555	-76.32446289	mV
1530007.875	ms	-72.23510742	-51.97143555	-76.35498047	mV
1530008	ms	-72.20458984	-51.94091797	-76.32446289	mV
1530008	ms	-72.11303711	-51.94091797	-76.32446289	mV
1530008	ms	-72.05200195	-51.94091797	-76.32446289	mV
1530008	ms	-71.96044922	-51.94091797	-76.32446289	mV
1530008	ms	-71.96044922	-51.91040039	-76.29394531	mV
1530008.125	ms	-71.96044922	-51.91040039	-76.29394531	mV
1530008.125	ms	-71.89941406	-51.91040039	-76.29394531	mV
1530008.125	ms	-71.89941406	-51.87988281	-76.29394531	mV
1530008.125	ms	-71.89941406	-51.91040039	-76.32446289	mV
1530008.125	ms	-71.9909668	-51.94091797	-76.35498047	mV
1530008.25	ms	-71.96044922	-51.94091797	-76.35498047	mV
1530008.25	ms	-71.9909668	-51.94091797	-76.32446289	mV
1530008.25	ms	-72.05200195	-51.94091797	-76.35498047	mV
1530008.25	ms	-72.14355469	-51.94091797	-76.35498047	mV
1530008.25	ms	-72.17407227	-51.94091797	-76.35498047	mV
1530008.375	ms	-72.265625	-51.94091797	-76.41601563	mV
1530008.375	ms	-72.265625	-51.97143555	-76.47705078	mV
1530008.375	ms	-72.32666016	-52.00195313	-76.47705078	mV
1530008.375	ms	-72.32666016	-52.00195313	-76.4465332	mV
1530008.375	ms	-72.265625	-51.97143555	-76.41601563	mV
1530008.5	ms	-72.20458984	-51.97143555	-76.38549805	mV
1530008.5	ms	-72.08251953	-51.97143555	-76.35498047	mV
1530008.5	ms	-72.08251953	-51.97143555	-76.35498047	mV
1530008.5	ms	-72.08251953	-51.97143555	-76.38549805	mV
1530008.5	ms	-72.05200195	-51.97143555	-76.35498047	mV
1530008.625	ms	-71.96044922	-51.91040039	-76.35498047	mV
1530008.625	ms	-71.96044922	-51.87988281	-76.35498047	mV
1530008.625	ms	-71.89941406	-51.87988281	-76.35498047	mV
1530008.625	ms	-71.89941406	-51.94091797	-76.35498047	mV
1530008.625	ms	-71.89941406	-51.94091797	-76.35498047	mV
1530008.75	ms	-71.92993164	-51.91040039	-76.35498047	mV
1530008.75	ms	-72.02148438	-51.91040039	-76.35498047	mV
1530008.75	ms	-72.11303711	-51.94091797	-76.38549805	mV
1530008.75	ms	-72.14355469	-51.94091797	-76.38549805	mV
1530008.75	ms	-72.23510742	-51.94091797	-76.35498047	mV
1530008.875	ms	-72.29614258	-51.91040039	-76.35498047	mV
1530008.875	ms	-72.29614258	-51.91040039	-76.35498047	mV
1530008.875	ms	-72.23510742	-51.91040039	-76.35498047	mV
1530008.875	ms	-72.23510742	-51.91040039	-76.38549805	mV
1530008.875	ms	-72.23510742	-51.94091797	-76.38549805	mV
1530009	ms	-72.17407227	-51.94091797	-76.38549805	mV
1530009	ms	-72.17407227	-51.94091797	-76.38549805	mV
1530009	ms	-72.11303711	-51.94091797	-76.32446289	mV
1530009	ms	-72.08251953	-51.94091797	-76.32446289	mV
1530009	ms	-71.9909668	-51.91040039	-76.32446289	mV
1530009.125	ms	-71.89941406	-51.91040039	-76.32446289	mV
1530009.125	ms	-71.89941406	-51.91040039	-76.32446289	mV
1530009.125	ms	-71.92993164	-51.91040039	-76.29394531	mV
1530009.125	ms	-72.02148438	-51.91040039	-76.29394531	mV
1530009.125	ms	-72.02148438	-51.91040039	-76.32446289	mV
1530009.25	ms	-72.08251953	-51.91040039	-76.35498047	mV
1530009.25	ms	-72.14355469	-51.87988281	-76.35498047	mV
1530009.25	ms	-72.23510742	-51.87988281	-76.38549805	mV
1530009.25	ms	-72.23510742	-51.87988281	-76.41601563	mV
1530009.25	ms	-72.265625	-51.87988281	-76.41601563	mV
1530009.375	ms	-72.265625	-51.94091797	-76.4465332	mV
1530009.375	ms	-72.265625	-51.94091797	-76.4465332	mV
1530009.375	ms	-72.265625	-51.94091797	-76.4465332	mV
1530009.375	ms	-72.265625	-51.94091797	-76.41601563	mV
1530009.375	ms	-72.265625	-51.94091797	-76.41601563	mV
1530009.5	ms	-72.20458984	-51.94091797	-76.41601563	mV
1530009.5	ms	-72.14355469	-51.94091797	-76.41601563	mV
1530009.5	ms	-72.11303711	-51.94091797	-76.35498047	mV
1530009.5	ms	-72.11303711	-51.94091797	-76.35498047	mV
1530009.5	ms	-72.08251953	-51.94091797	-76.35498047	mV
1530009.625	ms	-72.08251953	-51.91040039	-76.32446289	mV
1530009.625	ms	-72.02148438	-51.91040039	-76.32446289	mV
1530009.625	ms	-72.08251953	-51.91040039	-76.32446289	mV
1530009.625	ms	-72.02148438	-51.87988281	-76.32446289	mV
1530009.625	ms	-72.02148438	-51.87988281	-76.35498047	mV
1530009.75	ms	-72.02148438	-51.87988281	-76.32446289	mV
1530009.75	ms	-72.02148438	-51.91040039	-76.32446289	mV
1530009.75	ms	-72.05200195	-51.91040039	-76.35498047	mV
1530009.75	ms	-72.08251953	-51.91040039	-76.38549805	mV
1530009.75	ms	-72.11303711	-51.91040039	-76.38549805	mV
1530009.875	ms	-72.11303711	-51.91040039	-76.4465332	mV
1530009.875	ms	-72.17407227	-51.91040039	-76.4465332	mV
1530009.875	ms	-72.17407227	-51.91040039	-76.4465332	mV
1530009.875	ms	-72.23510742	-51.91040039	-76.41601563	mV
1530009.875	ms	-72.23510742	-51.91040039	-76.41601563	mV
1530010	ms	-72.265625	-51.94091797	-76.41601563	mV
1530010	ms	-72.265625	-51.91040039	-76.38549805	mV
1530010	ms	-72.265625	-51.91040039	-76.38549805	mV
1530010	ms	-72.23510742	-51.91040039	-76.38549805	mV
1530010	ms	-72.23510742	-51.91040039	-76.35498047	mV
1530010.125	ms	-72.14355469	-51.87988281	-76.32446289	mV
1530010.125	ms	-72.08251953	-51.87988281	-76.26342773	mV
1530010.125	ms	-71.9909668	-51.84936523	-76.26342773	mV
1530010.125	ms	-71.9909668	-51.84936523	-76.32446289	mV
1530010.125	ms	-71.9909668	-51.84936523	-76.32446289	mV
1530010.25	ms	-71.92993164	-51.87988281	-76.32446289	mV
1530010.25	ms	-71.89941406	-51.84936523	-76.32446289	mV
1530010.25	ms	-71.86889648	-51.84936523	-76.32446289	mV
1530010.25	ms	-71.86889648	-51.84936523	-76.32446289	mV
1530010.25	ms	-71.89941406	-51.87988281	-76.38549805	mV
1530010.375	ms	-71.92993164	-51.87988281	-76.38549805	mV
1530010.375	ms	-71.96044922	-51.87988281	-76.35498047	mV
1530010.375	ms	-72.02148438	-51.87988281	-76.35498047	mV
1530010.375	ms	-72.05200195	-51.94091797	-76.38549805	mV
1530010.375	ms	-72.11303711	-51.94091797	-76.38549805	mV
1530010.5	ms	-72.17407227	-51.94091797	-76.38549805	mV
1530010.5	ms	-72.17407227	-51.91040039	-76.38549805	mV
1530010.5	ms	-72.20458984	-51.91040039	-76.35498047	mV
1530010.5	ms	-72.20458984	-51.91040039	-76.35498047	mV
1530010.5	ms	-72.17407227	-51.91040039	-76.35498047	mV
1530010.625	ms	-72.11303711	-51.87988281	-76.35498047	mV
1530010.625	ms	-72.05200195	-51.87988281	-76.32446289	mV
1530010.625	ms	-71.96044922	-51.84936523	-76.32446289	mV
1530010.625	ms	-71.89941406	-51.84936523	-76.29394531	mV
1530010.625	ms	-71.83837891	-51.84936523	-76.29394531	mV
1530010.75	ms	-71.83837891	-51.84936523	-76.29394531	mV
1530010.75	ms	-71.83837891	-51.84936523	-76.32446289	mV
1530010.75	ms	-71.86889648	-51.81884766	-76.32446289	mV
1530010.75	ms	-71.86889648	-51.84936523	-76.32446289	mV
1530010.75	ms	-71.96044922	-51.84936523	-76.35498047	mV
1530010.875	ms	-71.96044922	-51.84936523	-76.35498047	mV
1530010.875	ms	-72.05200195	-51.84936523	-76.35498047	mV
1530010.875	ms	-72.11303711	-51.84936523	-76.41601563	mV
1530010.875	ms	-72.17407227	-51.84936523	-76.4465332	mV
1530010.875	ms	-72.17407227	-51.84936523	-76.4465332	mV
1530011	ms	-72.20458984	-51.84936523	-76.4465332	mV
1530011	ms	-72.265625	-51.84936523	-76.4465332	mV
1530011	ms	-72.20458984	-51.87988281	-76.38549805	mV
1530011	ms	-72.17407227	-51.87988281	-76.38549805	mV
1530011	ms	-72.05200195	-51.84936523	-76.32446289	mV
1530011.125	ms	-72.02148438	-51.84936523	-76.26342773	mV
1530011.125	ms	-71.89941406	-51.81884766	-76.26342773	mV
1530011.125	ms	-71.89941406	-51.81884766	-76.32446289	mV
1530011.125	ms	-71.89941406	-51.81884766	-76.32446289	mV
1530011.125	ms	-71.89941406	-51.81884766	-76.32446289	mV
1530011.25	ms	-71.86889648	-51.78833008	-76.29394531	mV
1530011.25	ms	-71.86889648	-51.7578125	-76.29394531	mV
1530011.25	ms	-71.86889648	-51.78833008	-76.29394531	mV
1530011.25	ms	-71.92993164	-51.78833008	-76.32446289	mV
1530011.25	ms	-72.05200195	-51.81884766	-76.35498047	mV
1530011.375	ms	-72.02148438	-51.84936523	-76.41601563	mV
1530011.375	ms	-72.05200195	-51.84936523	-76.41601563	mV
1530011.375	ms	-72.08251953	-51.84936523	-76.41601563	mV
1530011.375	ms	-72.14355469	-51.87988281	-76.38549805	mV
1530011.375	ms	-72.14355469	-51.87988281	-76.38549805	mV
1530011.5	ms	-72.20458984	-51.91040039	-76.38549805	mV
1530011.5	ms	-72.20458984	-51.87988281	-76.38549805	mV
1530011.5	ms	-72.20458984	-51.87988281	-76.38549805	mV
1530011.5	ms	-72.265625	-51.84936523	-76.38549805	mV
1530011.5	ms	-72.29614258	-51.84936523	-76.38549805	mV
1530011.625	ms	-72.29614258	-51.78833008	-76.38549805	mV
1530011.625	ms	-72.29614258	-51.78833008	-76.35498047	mV
1530011.625	ms	-72.29614258	-51.7578125	-76.35498047	mV
1530011.625	ms	-72.265625	-51.72729492	-76.35498047	mV
1530011.625	ms	-72.29614258	-51.7578125	-76.32446289	mV
1530011.75	ms	-72.265625	-51.7578125	-76.32446289	mV
1530011.75	ms	-72.23510742	-51.7578125	-76.32446289	mV
1530011.75	ms	-72.23510742	-51.7578125	-76.32446289	mV
1530011.75	ms	-72.23510742	-51.7578125	-76.35498047	mV
1530011.75	ms	-72.20458984	-51.7578125	-76.35498047	mV
1530011.875	ms	-72.20458984	-51.7578125	-76.38549805	mV
1530011.875	ms	-72.20458984	-51.7578125	-76.38549805	mV
1530011.875	ms	-72.17407227	-51.78833008	-76.41601563	mV
1530011.875	ms	-72.17407227	-51.81884766	-76.41601563	mV
1530011.875	ms	-72.17407227	-51.84936523	-76.41601563	mV
1530012	ms	-72.14355469	-51.84936523	-76.4465332	mV
1530012	ms	-72.11303711	-51.84936523	-76.4465332	mV
1530012	ms	-72.11303711	-51.84936523	-76.38549805	mV
1530012	ms	-72.11303711	-51.84936523	-76.38549805	mV
1530012	ms	-72.11303711	-51.84936523	-76.38549805	mV
1530012.125	ms	-72.02148438	-51.81884766	-76.38549805	mV
1530012.125	ms	-72.05200195	-51.78833008	-76.32446289	mV
1530012.125	ms	-72.02148438	-51.7578125	-76.29394531	mV
1530012.125	ms	-72.05200195	-51.7578125	-76.32446289	mV
1530012.125	ms	-72.05200195	-51.78833008	-76.35498047	mV
1530012.25	ms	-72.05200195	-51.78833008	-76.35498047	mV
1530012.25	ms	-72.02148438	-51.78833008	-76.35498047	mV
1530012.25	ms	-72.02148438	-51.7578125	-76.32446289	mV
1530012.25	ms	-72.05200195	-51.7578125	-76.32446289	mV
1530012.25	ms	-72.05200195	-51.7578125	-76.32446289	mV
1530012.375	ms	-72.08251953	-51.78833008	-76.32446289	mV
1530012.375	ms	-72.08251953	-51.78833008	-76.38549805	mV
1530012.375	ms	-72.11303711	-51.78833008	-76.38549805	mV
1530012.375	ms	-72.08251953	-51.78833008	-76.41601563	mV
1530012.375	ms	-72.08251953	-51.84936523	-76.4465332	mV
1530012.5	ms	-72.05200195	-51.78833008	-76.29394531	mV
1530012.5	ms	-72.05200195	-51.69677734	-76.14135742	mV
1530012.5	ms	-72.02148438	-51.69677734	-76.23291016	mV
1530012.5	ms	-72.02148438	-51.69677734	-76.26342773	mV
1530012.5	ms	-72.02148438	-51.69677734	-76.26342773	mV
1530012.625	ms	-72.02148438	-51.72729492	-76.26342773	mV
1530012.625	ms	-72.02148438	-51.72729492	-76.29394531	mV
1530012.625	ms	-72.02148438	-51.69677734	-76.29394531	mV
1530012.625	ms	-72.02148438	-51.69677734	-76.29394531	mV
1530012.625	ms	-72.05200195	-51.66625977	-76.26342773	mV
1530012.75	ms	-72.08251953	-51.66625977	-76.26342773	mV
1530012.75	ms	-72.05200195	-51.66625977	-76.26342773	mV
1530012.75	ms	-72.05200195	-51.66625977	-76.26342773	mV
1530012.75	ms	-72.05200195	-51.69677734	-76.32446289	mV
1530012.75	ms	-72.11303711	-51.69677734	-76.38549805	mV
1530012.875	ms	-72.11303711	-51.69677734	-76.38549805	mV
1530012.875	ms	-72.20458984	-51.72729492	-76.38549805	mV
1530012.875	ms	-72.20458984	-51.7578125	-76.41601563	mV
1530012.875	ms	-72.23510742	-51.7578125	-76.41601563	mV
1530012.875	ms	-72.23510742	-51.7578125	-76.4465332	mV
1530013	ms	-72.29614258	-51.78833008	-76.4465332	mV
1530013	ms	-72.265625	-51.78833008	-76.4465332	mV
1530013	ms	-72.265625	-51.78833008	-76.4465332	mV
1530013	ms	-72.265625	-51.7578125	-76.4465332	mV
1530013	ms	-72.265625	-51.69677734	-76.38549805	mV
1530013.125	ms	-72.265625	-51.69677734	-76.38549805	mV
1530013.125	ms	-72.23510742	-51.66625977	-76.38549805	mV
1530013.125	ms	-72.29614258	-51.69677734	-76.38549805	mV
1530013.125	ms	-72.29614258	-51.69677734	-76.38549805	mV
1530013.125	ms	-72.29614258	-51.69677734	-76.38549805	mV
1530013.25	ms	-72.265625	-51.69677734	-76.38549805	mV
1530013.25	ms	-72.265625	-51.69677734	-76.35498047	mV
1530013.25	ms	-72.29614258	-51.66625977	-76.38549805	mV
1530013.25	ms	-72.29614258	-51.69677734	-76.38549805	mV
1530013.25	ms	-72.35717773	-51.69677734	-76.41601563	mV
1530013.375	ms	-72.32666016	-51.72729492	-76.41601563	mV
1530013.375	ms	-72.32666016	-51.72729492	-76.41601563	mV
1530013.375	ms	-72.32666016	-51.7578125	-76.4465332	mV
1530013.375	ms	-72.35717773	-51.7578125	-76.4465332	mV
1530013.375	ms	-72.35717773	-51.7578125	-76.41601563	mV
1530013.5	ms	-72.35717773	-51.7578125	-76.4465332	mV
1530013.5	ms	-72.29614258	-51.78833008	-76.4465332	mV
1530013.5	ms	-72.29614258	-51.78833008	-76.4465332	mV
1530013.5	ms	-72.29614258	-51.78833008	-76.41601563	mV
1530013.5	ms	-72.29614258	-51.78833008	-76.41601563	mV
1530013.625	ms	-72.29614258	-51.78833008	-76.41601563	mV
1530013.625	ms	-72.29614258	-51.81884766	-76.41601563	mV
1530013.625	ms	-72.29614258	-51.7578125	-76.38549805	mV
1530013.625	ms	-72.32666016	-51.7578125	-76.38549805	mV
1530013.625	ms	-72.29614258	-51.7578125	-76.35498047	mV
1530013.75	ms	-72.265625	-51.7578125	-76.35498047	mV
1530013.75	ms	-72.265625	-51.7578125	-76.35498047	mV
1530013.75	ms	-72.265625	-51.7578125	-76.38549805	mV
1530013.75	ms	-72.265625	-51.7578125	-76.38549805	mV
1530013.75	ms	-72.20458984	-51.7578125	-76.38549805	mV
1530013.875	ms	-72.23510742	-51.7578125	-76.38549805	mV
1530013.875	ms	-72.17407227	-51.7578125	-76.41601563	mV
1530013.875	ms	-72.23510742	-51.78833008	-76.41601563	mV
1530013.875	ms	-72.265625	-51.81884766	-76.41601563	mV
1530013.875	ms	-72.265625	-51.84936523	-76.4465332	mV
1530014	ms	-72.29614258	-51.84936523	-76.4465332	mV
1530014	ms	-72.29614258	-51.84936523	-76.47705078	mV
1530014	ms	-72.29614258	-51.84936523	-76.4465332	mV
1530014	ms	-72.29614258	-51.84936523	-76.4465332	mV
1530014	ms	-72.265625	-51.84936523	-76.41601563	mV
1530014.125	ms	-72.20458984	-51.84936523	-76.35498047	mV
1530014.125	ms	-72.20458984	-51.81884766	-76.32446289	mV
1530014.125	ms	-72.17407227	-51.81884766	-76.32446289	mV
1530014.125	ms	-72.20458984	-51.81884766	-76.38549805	mV
1530014.125	ms	-72.17407227	-51.84936523	-76.41601563	mV
1530014.25	ms	-72.17407227	-51.87988281	-76.38549805	mV
1530014.25	ms	-72.08251953	-51.84936523	-76.35498047	mV
1530014.25	ms	-72.11303711	-51.84936523	-76.35498047	mV
1530014.25	ms	-72.11303711	-51.84936523	-76.35498047	mV
1530014.25	ms	-72.11303711	-51.84936523	-76.38549805	mV
1530014.375	ms	-72.11303711	-51.84936523	-76.38549805	mV
1530014.375	ms	-72.11303711	-51.84936523	-76.38549805	mV
1530014.375	ms	-72.11303711	-51.84936523	-76.41601563	mV
1530014.375	ms	-72.11303711	-51.84936523	-76.41601563	mV
1530014.375	ms	-72.11303711	-51.84936523	-76.41601563	mV
1530014.5	ms	-72.11303711	-51.84936523	-76.4465332	mV
1530014.5	ms	-72.11303711	-51.84936523	-76.4465332	mV
1530014.5	ms	-71.9909668	-51.87988281	-76.41601563	mV
1530014.5	ms	-71.9909668	-51.87988281	-76.41601563	mV
1530014.5	ms	-71.9909668	-51.87988281	-76.41601563	mV
1530014.625	ms	-72.02148438	-51.87988281	-76.41601563	mV
1530014.625	ms	-72.02148438	-51.87988281	-76.41601563	mV
1530014.625	ms	-72.02148438	-51.87988281	-76.38549805	mV
1530014.625	ms	-71.96044922	-51.84936523	-76.38549805	mV
1530014.625	ms	-71.96044922	-51.78833008	-76.35498047	mV
1530014.75	ms	-71.96044922	-51.78833008	-76.35498047	mV
1530014.75	ms	-71.96044922	-51.81884766	-76.35498047	mV
1530014.75	ms	-71.96044922	-51.81884766	-76.35498047	mV
1530014.75	ms	-71.96044922	-51.81884766	-76.35498047	mV
1530014.75	ms	-71.96044922	-51.81884766	-76.35498047	mV
1530014.875	ms	-71.96044922	-51.81884766	-76.35498047	mV
1530014.875	ms	-72.05200195	-51.81884766	-76.38549805	mV
1530014.875	ms	-72.05200195	-51.81884766	-76.38549805	mV
1530014.875	ms	-72.14355469	-51.84936523	-76.38549805	mV
1530014.875	ms	-72.14355469	-51.84936523	-76.41601563	mV
1530015	ms	-72.14355469	-51.84936523	-76.41601563	mV
1530015	ms	-72.17407227	-51.84936523	-76.41601563	mV
1530015	ms	-72.23510742	-51.87988281	-76.41601563	mV
1530015	ms	-72.23510742	-51.87988281	-76.41601563	mV
1530015	ms	-72.23510742	-51.84936523	-76.38549805	mV
1530015.125	ms	-72.20458984	-51.84936523	-76.35498047	mV
1530015.125	ms	-72.20458984	-51.81884766	-76.35498047	mV
1530015.125	ms	-72.29614258	-51.81884766	-76.35498047	mV
1530015.125	ms	-72.35717773	-51.84936523	-76.35498047	mV
1530015.125	ms	-72.35717773	-51.84936523	-76.35498047	mV
1530015.25	ms	-72.35717773	-51.81884766	-76.32446289	mV
1530015.25	ms	-72.29614258	-51.81884766	-76.32446289	mV
1530015.25	ms	-72.23510742	-51.78833008	-76.32446289	mV
1530015.25	ms	-72.23510742	-51.7578125	-76.32446289	mV
1530015.25	ms	-72.20458984	-51.7578125	-76.32446289	mV
1530015.375	ms	-72.20458984	-51.78833008	-76.35498047	mV
1530015.375	ms	-72.17407227	-51.78833008	-76.35498047	mV
1530015.375	ms	-72.17407227	-51.78833008	-76.38549805	mV
1530015.375	ms	-72.17407227	-51.84936523	-76.38549805	mV
1530015.375	ms	-72.17407227	-51.84936523	-76.41601563	mV
1530015.5	ms	-72.14355469	-51.84936523	-76.4465332	mV
1530015.5	ms	-72.14355469	-51.84936523	-76.41601563	mV
1530015.5	ms	-72.14355469	-51.84936523	-76.41601563	mV
1530015.5	ms	-72.08251953	-51.84936523	-76.41601563	mV
1530015.5	ms	-72.05200195	-51.84936523	-76.41601563	mV
1530015.625	ms	-71.9909668	-51.81884766	-76.41601563	mV
1530015.625	ms	-71.9909668	-51.81884766	-76.38549805	mV
1530015.625	ms	-71.92993164	-51.78833008	-76.35498047	mV
1530015.625	ms	-71.92993164	-51.78833008	-76.35498047	mV
1530015.625	ms	-71.92993164	-51.78833008	-76.35498047	mV
1530015.75	ms	-71.92993164	-51.78833008	-76.35498047	mV
1530015.75	ms	-71.89941406	-51.78833008	-76.35498047	mV
1530015.75	ms	-71.89941406	-51.7578125	-76.35498047	mV
1530015.75	ms	-71.92993164	-51.72729492	-76.35498047	mV
1530015.75	ms	-71.9909668	-51.72729492	-76.35498047	mV
1530015.875	ms	-71.9909668	-51.72729492	-76.35498047	mV
1530015.875	ms	-71.9909668	-51.72729492	-76.35498047	mV
1530015.875	ms	-72.05200195	-51.7578125	-76.35498047	mV
1530015.875	ms	-72.11303711	-51.78833008	-76.38549805	mV
1530015.875	ms	-72.20458984	-51.78833008	-76.38549805	mV
1530016	ms	-72.265625	-51.78833008	-76.41601563	mV
1530016	ms	-72.265625	-51.78833008	-76.4465332	mV
1530016	ms	-72.265625	-51.81884766	-76.4465332	mV
1530016	ms	-72.29614258	-51.81884766	-76.41601563	mV
1530016	ms	-72.23510742	-51.78833008	-76.35498047	mV
1530016.125	ms	-72.23510742	-51.78833008	-76.32446289	mV
1530016.125	ms	-72.17407227	-51.7578125	-76.29394531	mV
1530016.125	ms	-72.14355469	-51.7578125	-76.32446289	mV
1530016.125	ms	-72.14355469	-51.7578125	-76.38549805	mV
1530016.125	ms	-72.14355469	-51.78833008	-76.38549805	mV
1530016.25	ms	-72.05200195	-51.78833008	-76.35498047	mV
1530016.25	ms	-71.96044922	-51.78833008	-76.26342773	mV
1530016.25	ms	-71.92993164	-51.69677734	-76.23291016	mV
1530016.25	ms	-71.86889648	-51.69677734	-76.26342773	mV
1530016.25	ms	-71.86889648	-51.72729492	-76.29394531	mV
1530016.375	ms	-71.86889648	-51.72729492	-76.32446289	mV
1530016.375	ms	-71.86889648	-51.7578125	-76.35498047	mV
1530016.375	ms	-71.86889648	-51.78833008	-76.38549805	mV
1530016.375	ms	-71.92993164	-51.78833008	-76.38549805	mV
1530016.375	ms	-71.92993164	-51.81884766	-76.38549805	mV
1530016.5	ms	-72.02148438	-51.81884766	-76.38549805	mV
1530016.5	ms	-72.05200195	-51.81884766	-76.38549805	mV
1530016.5	ms	-72.11303711	-51.81884766	-76.38549805	mV
1530016.5	ms	-72.20458984	-51.81884766	-76.38549805	mV
1530016.5	ms	-72.20458984	-51.78833008	-76.41601563	mV
1530016.625	ms	-72.23510742	-51.78833008	-76.41601563	mV
1530016.625	ms	-72.23510742	-51.78833008	-76.38549805	mV
1530016.625	ms	-72.23510742	-51.78833008	-76.38549805	mV
1530016.625	ms	-72.20458984	-51.7578125	-76.29394531	mV
1530016.625	ms	-72.20458984	-51.72729492	-76.29394531	mV
1530016.75	ms	-72.11303711	-51.72729492	-76.29394531	mV
1530016.75	ms	-72.11303711	-51.72729492	-76.32446289	mV
1530016.75	ms	-72.05200195	-51.72729492	-76.32446289	mV
1530016.75	ms	-72.05200195	-51.72729492	-76.32446289	mV
1530016.75	ms	-71.96044922	-51.72729492	-76.32446289	mV
1530016.875	ms	-71.92993164	-51.72729492	-76.32446289	mV
1530016.875	ms	-71.92993164	-51.72729492	-76.32446289	mV
1530016.875	ms	-71.92993164	-51.72729492	-76.35498047	mV
1530016.875	ms	-71.92993164	-51.7578125	-76.41601563	mV
1530016.875	ms	-71.92993164	-51.7578125	-76.41601563	mV
1530017	ms	-71.96044922	-51.7578125	-76.41601563	mV
1530017	ms	-71.96044922	-51.7578125	-76.47705078	mV
1530017	ms	-72.05200195	-51.81884766	-76.47705078	mV
1530017	ms	-72.08251953	-51.78833008	-76.47705078	mV
1530017	ms	-72.20458984	-51.78833008	-76.47705078	mV
1530017.125	ms	-72.265625	-51.78833008	-76.47705078	mV
1530017.125	ms	-72.29614258	-51.81884766	-76.47705078	mV
1530017.125	ms	-72.29614258	-51.81884766	-76.41601563	mV
1530017.125	ms	-72.265625	-51.78833008	-76.35498047	mV
1530017.125	ms	-72.17407227	-51.7578125	-76.32446289	mV
1530017.25	ms	-72.11303711	-51.7578125	-76.32446289	mV
1530017.25	ms	-72.05200195	-51.7578125	-76.29394531	mV
1530017.25	ms	-71.9909668	-51.72729492	-76.29394531	mV
1530017.25	ms	-71.9909668	-51.72729492	-76.32446289	mV
1530017.25	ms	-71.92993164	-51.72729492	-76.32446289	mV
1530017.375	ms	-71.92993164	-51.72729492	-76.35498047	mV
1530017.375	ms	-71.89941406	-51.72729492	-76.35498047	mV
1530017.375	ms	-71.89941406	-51.7578125	-76.35498047	mV
1530017.375	ms	-71.89941406	-51.7578125	-76.38549805	mV
1530017.375	ms	-71.9909668	-51.78833008	-76.4465332	mV
1530017.5	ms	-72.11303711	-51.81884766	-76.4465332	mV
1530017.5	ms	-72.20458984	-51.81884766	-76.47705078	mV
1530017.5	ms	-72.23510742	-51.81884766	-76.50756836	mV
1530017.5	ms	-72.265625	-51.87988281	-76.50756836	mV
1530017.5	ms	-72.29614258	-51.84936523	-76.50756836	mV
1530017.625	ms	-72.29614258	-51.84936523	-76.50756836	mV
1530017.625	ms	-72.23510742	-51.81884766	-76.4465332	mV
1530017.625	ms	-72.17407227	-51.81884766	-76.41601563	mV
1530017.625	ms	-72.11303711	-51.78833008	-76.41601563	mV
1530017.625	ms	-72.11303711	-51.78833008	-76.41601563	mV
1530017.75	ms	-72.11303711	-51.78833008	-76.38549805	mV
1530017.75	ms	-72.02148438	-51.78833008	-76.38549805	mV
1530017.75	ms	-72.02148438	-51.78833008	-76.38549805	mV
1530017.75	ms	-71.92993164	-51.78833008	-76.38549805	mV
1530017.75	ms	-71.92993164	-51.72729492	-76.38549805	mV
1530017.875	ms	-71.92993164	-51.7578125	-76.38549805	mV
1530017.875	ms	-71.86889648	-51.7578125	-76.38549805	mV
1530017.875	ms	-71.80786133	-51.7578125	-76.38549805	mV
1530017.875	ms	-71.80786133	-51.7578125	-76.41601563	mV
1530017.875	ms	-71.80786133	-51.7578125	-76.41601563	mV
1530018	ms	-71.83837891	-51.78833008	-76.41601563	mV
1530018	ms	-71.86889648	-51.78833008	-76.4465332	mV
1530018	ms	-71.86889648	-51.81884766	-76.41601563	mV
1530018	ms	-71.86889648	-51.81884766	-76.41601563	mV
1530018	ms	-71.86889648	-51.81884766	-76.41601563	mV
1530018.125	ms	-71.86889648	-51.78833008	-76.38549805	mV
1530018.125	ms	-71.80786133	-51.78833008	-76.38549805	mV
1530018.125	ms	-71.83837891	-51.78833008	-76.35498047	mV
1530018.125	ms	-71.83837891	-51.78833008	-76.38549805	mV
1530018.125	ms	-71.89941406	-51.78833008	-76.38549805	mV
1530018.25	ms	-71.89941406	-51.7578125	-76.38549805	mV
1530018.25	ms	-71.89941406	-51.72729492	-76.35498047	mV
1530018.25	ms	-71.86889648	-51.72729492	-76.35498047	mV
1530018.25	ms	-71.86889648	-51.72729492	-76.32446289	mV
1530018.25	ms	-71.86889648	-51.72729492	-76.29394531	mV
1530018.375	ms	-71.92993164	-51.72729492	-76.29394531	mV
1530018.375	ms	-71.96044922	-51.7578125	-76.32446289	mV
1530018.375	ms	-71.96044922	-51.7578125	-76.38549805	mV
1530018.375	ms	-72.02148438	-51.7578125	-76.35498047	mV
1530018.375	ms	-72.02148438	-51.7578125	-76.35498047	mV
1530018.5	ms	-72.05200195	-51.7578125	-76.35498047	mV
1530018.5	ms	-72.05200195	-51.7578125	-76.41601563	mV
1530018.5	ms	-72.05200195	-51.7578125	-76.4465332	mV
1530018.5	ms	-72.08251953	-51.81884766	-76.4465332	mV
1530018.5	ms	-72.05200195	-51.81884766	-76.4465332	mV
1530018.625	ms	-71.9909668	-51.81884766	-76.47705078	mV
1530018.625	ms	-71.92993164	-51.81884766	-76.4465332	mV
1530018.625	ms	-71.83837891	-51.81884766	-76.4465332	mV
1530018.625	ms	-71.80786133	-51.78833008	-76.4465332	mV
1530018.625	ms	-71.80786133	-51.7578125	-76.4465332	mV
1530018.75	ms	-71.71630859	-51.7578125	-76.4465332	mV
1530018.75	ms	-71.71630859	-51.72729492	-76.35498047	mV
1530018.75	ms	-71.71630859	-51.72729492	-76.35498047	mV
1530018.75	ms	-71.77734375	-51.69677734	-76.35498047	mV
1530018.75	ms	-71.77734375	-51.7578125	-76.32446289	mV
1530018.875	ms	-71.83837891	-51.7578125	-76.32446289	mV
1530018.875	ms	-71.83837891	-51.72729492	-76.32446289	mV
1530018.875	ms	-71.89941406	-51.72729492	-76.32446289	mV
1530018.875	ms	-71.92993164	-51.7578125	-76.35498047	mV
1530018.875	ms	-71.96044922	-51.7578125	-76.38549805	mV
1530019	ms	-72.02148438	-51.7578125	-76.38549805	mV
1530019	ms	-72.02148438	-51.81884766	-76.38549805	mV
1530019	ms	-72.05200195	-51.81884766	-76.41601563	mV
1530019	ms	-71.9909668	-51.81884766	-76.38549805	mV
1530019	ms	-71.96044922	-51.84936523	-76.38549805	mV
1530019.125	ms	-71.86889648	-51.84936523	-76.38549805	mV
1530019.125	ms	-71.83837891	-51.84936523	-76.38549805	mV
1530019.125	ms	-71.77734375	-51.84936523	-76.38549805	mV
1530019.125	ms	-71.77734375	-51.84936523	-76.41601563	mV
1530019.125	ms	-71.71630859	-51.84936523	-76.38549805	mV
1530019.25	ms	-71.71630859	-51.84936523	-76.35498047	mV
1530019.25	ms	-71.71630859	-51.81884766	-76.32446289	mV
1530019.25	ms	-71.71630859	-51.81884766	-76.29394531	mV
1530019.25	ms	-71.71630859	-51.81884766	-76.29394531	mV
1530019.25	ms	-71.77734375	-51.81884766	-76.29394531	mV
1530019.375	ms	-71.83837891	-51.81884766	-76.29394531	mV
1530019.375	ms	-71.89941406	-51.84936523	-76.29394531	mV
1530019.375	ms	-71.96044922	-51.84936523	-76.29394531	mV
1530019.375	ms	-71.96044922	-51.84936523	-76.29394531	mV
1530019.375	ms	-72.05200195	-51.84936523	-76.29394531	mV
1530019.5	ms	-72.05200195	-51.87988281	-76.35498047	mV
1530019.5	ms	-72.08251953	-51.91040039	-76.38549805	mV
1530019.5	ms	-72.05200195	-51.91040039	-76.38549805	mV
1530019.5	ms	-72.05200195	-51.97143555	-76.38549805	mV
1530019.5	ms	-71.9909668	-51.97143555	-76.4465332	mV
1530019.625	ms	-71.92993164	-51.97143555	-76.4465332	mV
1530019.625	ms	-71.92993164	-51.97143555	-76.4465332	mV
1530019.625	ms	-71.86889648	-51.97143555	-76.4465332	mV
1530019.625	ms	-71.83837891	-51.97143555	-76.41601563	mV
1530019.625	ms	-71.74682617	-51.94091797	-76.38549805	mV
1530019.75	ms	-71.74682617	-51.94091797	-76.38549805	mV
1530019.75	ms	-71.68579102	-51.91040039	-76.35498047	mV
1530019.75	ms	-71.68579102	-51.87988281	-76.32446289	mV
1530019.75	ms	-71.68579102	-51.84936523	-76.32446289	mV
1530019.75	ms	-71.68579102	-51.84936523	-76.32446289	mV
1530019.875	ms	-71.68579102	-51.84936523	-76.32446289	mV
1530019.875	ms	-71.71630859	-51.84936523	-76.32446289	mV
1530019.875	ms	-71.71630859	-51.84936523	-76.32446289	mV
1530019.875	ms	-71.71630859	-51.84936523	-76.32446289	mV
1530019.875	ms	-71.77734375	-51.87988281	-76.32446289	mV
1530020	ms	-71.80786133	-51.84936523	-76.32446289	mV
1530020	ms	-71.83837891	-51.87988281	-76.32446289	mV
1530020	ms	-71.89941406	-51.87988281	-76.35498047	mV
1530020	ms	-71.89941406	-51.91040039	-76.35498047	mV
1530020	ms	-71.86889648	-51.91040039	-76.35498047	mV
1530020.125	ms	-71.86889648	-51.91040039	-76.35498047	mV
1530020.125	ms	-71.86889648	-51.91040039	-76.35498047	mV
1530020.125	ms	-71.96044922	-51.91040039	-76.38549805	mV
1530020.125	ms	-71.96044922	-51.91040039	-76.38549805	mV
1530020.125	ms	-72.02148438	-51.94091797	-76.38549805	mV
1530020.25	ms	-71.9909668	-51.91040039	-76.38549805	mV
1530020.25	ms	-72.02148438	-51.91040039	-76.35498047	mV
1530020.25	ms	-72.02148438	-51.91040039	-76.32446289	mV
1530020.25	ms	-71.9909668	-51.87988281	-76.29394531	mV
1530020.25	ms	-71.9909668	-51.87988281	-76.29394531	mV
1530020.375	ms	-71.96044922	-51.84936523	-76.35498047	mV
1530020.375	ms	-71.96044922	-51.84936523	-76.35498047	mV
1530020.375	ms	-71.96044922	-51.84936523	-76.35498047	mV
1530020.375	ms	-72.02148438	-51.87988281	-76.35498047	mV
1530020.375	ms	-72.05200195	-51.87988281	-76.35498047	mV
1530020.5	ms	-72.05200195	-51.87988281	-76.35498047	mV
1530020.5	ms	-72.05200195	-51.87988281	-76.38549805	mV
1530020.5	ms	-72.11303711	-51.87988281	-76.38549805	mV
1530020.5	ms	-72.11303711	-51.87988281	-76.38549805	mV
1530020.5	ms	-72.11303711	-51.87988281	-76.41601563	mV
1530020.625	ms	-72.11303711	-51.87988281	-76.41601563	mV
1530020.625	ms	-72.11303711	-51.87988281	-76.41601563	mV
1530020.625	ms	-72.08251953	-51.91040039	-76.41601563	mV
1530020.625	ms	-72.08251953	-51.91040039	-76.4465332	mV
1530020.625	ms	-72.08251953	-51.91040039	-76.4465332	mV
1530020.75	ms	-72.08251953	-51.91040039	-76.41601563	mV
1530020.75	ms	-72.08251953	-51.87988281	-76.41601563	mV
1530020.75	ms	-72.05200195	-51.87988281	-76.38549805	mV
1530020.75	ms	-72.05200195	-51.87988281	-76.35498047	mV
1530020.75	ms	-72.02148438	-51.84936523	-76.35498047	mV
1530020.875	ms	-72.02148438	-51.84936523	-76.35498047	mV
1530020.875	ms	-71.92993164	-51.87988281	-76.35498047	mV
1530020.875	ms	-71.96044922	-51.87988281	-76.35498047	mV
1530020.875	ms	-71.96044922	-51.87988281	-76.35498047	mV
1530020.875	ms	-71.96044922	-51.87988281	-76.35498047	mV
1530021	ms	-71.92993164	-51.87988281	-76.38549805	mV
1530021	ms	-71.92993164	-51.87988281	-76.38549805	mV
1530021	ms	-71.92993164	-51.91040039	-76.41601563	mV
1530021	ms	-71.92993164	-51.91040039	-76.41601563	mV
1530021	ms	-71.92993164	-51.94091797	-76.41601563	mV
1530021.125	ms	-71.89941406	-51.94091797	-76.38549805	mV
1530021.125	ms	-71.89941406	-51.94091797	-76.38549805	mV
1530021.125	ms	-71.89941406	-51.94091797	-76.38549805	mV
1530021.125	ms	-71.92993164	-51.94091797	-76.38549805	mV
[truncated: 600,422 more rows]
