# Supplementary material for: Multi-neuron intracellular recording in vivo via interacting autopatching robots
Source: eLife. 2018 Jan 3;7:e24656. doi: 10.7554/eLife.24656 (PMC5812718; doi:10.7554/eLife.24656)
Supplement: Figure 5—source data 3. [file elife-24656-fig5-data3.csv]

t	tUnits	cell1Vm	cell2Vm	VmUnits
0	s	-55.7250989	-60.02807751	mV
5.00E-05	s	-55.66406374	-60.05859509	mV
0.0001	s	-55.63354617	-59.99755993	mV
0.00015	s	-55.51147585	-59.96704236	mV
0.0002	s	-55.45044069	-59.84497204	mV
0.00025	s	-55.41992311	-59.72290173	mV
0.0003	s	-55.38940553	-59.66186657	mV
0.000350001	s	-55.35888796	-59.66186657	mV
0.000400001	s	-55.32837038	-59.69238415	mV
0.000450001	s	-55.35888796	-59.72290173	mV
0.000500001	s	-55.32837038	-59.7534193	mV
0.000550001	s	-55.32837038	-59.78393688	mV
0.000600001	s	-55.35888796	-59.78393688	mV
0.000650001	s	-55.35888796	-59.72290173	mV
0.000700001	s	-55.32837038	-59.72290173	mV
0.000750001	s	-55.2978528	-59.69238415	mV
0.000800001	s	-55.26733522	-59.66186657	mV
0.000850001	s	-55.20630006	-59.63134899	mV
0.000900001	s	-55.17578248	-59.63134899	mV
0.000950001	s	-55.1452649	-59.57031383	mV
0.001000002	s	-55.08422975	-59.63134899	mV
0.001050002	s	-55.08422975	-59.57031383	mV
0.001100002	s	-55.05371217	-59.63134899	mV
0.001150002	s	-55.02319459	-59.53979625	mV
0.001200002	s	-55.05371217	-59.4787611	mV
0.001250002	s	-55.05371217	-59.4787611	mV
0.001300002	s	-54.99267701	-59.44824352	mV
0.001350002	s	-54.99267701	-59.41772594	mV
0.001400002	s	-54.93164185	-59.38720836	mV
0.001450002	s	-54.96215943	-59.38720836	mV
0.001500002	s	-54.96215943	-59.35669078	mV
0.001550002	s	-54.96215943	-59.3261732	mV
0.001600003	s	-54.93164185	-59.29565562	mV
0.001650003	s	-54.96215943	-59.23462046	mV
0.001700003	s	-54.99267701	-59.17358531	mV
0.001750003	s	-54.99267701	-59.17358531	mV
0.001800003	s	-54.96215943	-59.14306773	mV
0.001850003	s	-54.96215943	-59.05151499	mV
0.001900003	s	-54.90112427	-59.02099741	mV
0.001950003	s	-54.8706067	-59.02099741	mV
0.002000003	s	-54.8706067	-59.02099741	mV
0.002050003	s	-54.8706067	-58.99047983	mV
0.002100003	s	-54.8706067	-59.02099741	mV
0.002150003	s	-54.8706067	-58.95996226	mV
0.002200003	s	-54.90112427	-58.8989271	mV
0.002250004	s	-54.8706067	-58.86840952	mV
0.002300004	s	-54.8706067	-58.77685678	mV
0.002350004	s	-54.8706067	-58.68530405	mV
0.002400004	s	-54.84008912	-58.68530405	mV
0.002450004	s	-54.84008912	-58.65478647	mV
0.002500004	s	-54.8706067	-58.65478647	mV
0.002550004	s	-54.90112427	-58.65478647	mV
0.002600004	s	-54.93164185	-58.62426889	mV
0.002650004	s	-54.90112427	-58.59375131	mV
0.002700004	s	-54.93164185	-58.53271615	mV
0.002750004	s	-54.93164185	-58.53271615	mV
0.002800004	s	-54.90112427	-58.47168099	mV
0.002850004	s	-54.96215943	-58.44116342	mV
0.002900005	s	-54.99267701	-58.44116342	mV
0.002950005	s	-55.02319459	-58.50219857	mV
0.003000005	s	-55.05371217	-58.47168099	mV
0.003050005	s	-55.02319459	-58.47168099	mV
0.003100005	s	-55.02319459	-58.41064584	mV
0.003150005	s	-54.99267701	-58.41064584	mV
0.003200005	s	-55.02319459	-58.38012826	mV
0.003250005	s	-55.05371217	-58.34961068	mV
0.003300005	s	-55.08422975	-58.3190931	mV
0.003350005	s	-55.05371217	-58.28857552	mV
0.003400005	s	-55.08422975	-58.28857552	mV
0.003450005	s	-55.05371217	-58.22754036	mV
0.003500005	s	-55.05371217	-58.16650521	mV
0.003550006	s	-55.08422975	-58.19702279	mV
0.003600006	s	-55.08422975	-58.19702279	mV
0.003650006	s	-55.02319459	-58.10547005	mV
0.003700006	s	-54.99267701	-58.10547005	mV
0.003750006	s	-54.93164185	-58.04443489	mV
0.003800006	s	-54.93164185	-58.04443489	mV
0.003850006	s	-54.8706067	-58.07495247	mV
0.003900006	s	-54.90112427	-58.10547005	mV
0.003950006	s	-54.8706067	-58.07495247	mV
0.004000006	s	-54.84008912	-58.04443489	mV
0.004050006	s	-54.77905396	-58.01391731	mV
0.004100006	s	-54.74853638	-58.04443489	mV
0.004150006	s	-54.77905396	-58.04443489	mV
0.004200007	s	-54.77905396	-57.98339973	mV
0.004250007	s	-54.77905396	-57.92236458	mV
0.004300007	s	-54.80957154	-57.98339973	mV
0.004350007	s	-54.80957154	-57.98339973	mV
0.004400007	s	-54.77905396	-58.01391731	mV
0.004450007	s	-54.7180188	-58.01391731	mV
0.004500007	s	-54.65698364	-58.01391731	mV
0.004550007	s	-54.59594849	-57.98339973	mV
0.004600007	s	-54.59594849	-57.92236458	mV
0.004650007	s	-54.59594849	-57.92236458	mV
0.004700007	s	-54.62646606	-57.891847	mV
0.004750007	s	-54.59594849	-57.86132942	mV
0.004800008	s	-54.47387817	-57.76977668	mV
0.004850008	s	-54.47387817	-57.7392591	mV
0.004900008	s	-54.53491333	-57.67822395	mV
0.004950008	s	-54.53491333	-57.64770637	mV
0.005000008	s	-54.47387817	-57.64770637	mV
0.005050008	s	-54.44336059	-57.58667121	mV
0.005100008	s	-54.44336059	-57.58667121	mV
0.005150008	s	-54.44336059	-57.52563605	mV
0.005200008	s	-54.47387817	-57.49511847	mV
0.005250008	s	-54.38232543	-57.43408332	mV
0.005300008	s	-54.2907727	-57.40356574	mV
0.005350008	s	-54.26025512	-57.40356574	mV
0.005400008	s	-54.26025512	-57.40356574	mV
0.005450009	s	-54.2907727	-57.37304816	mV
0.005500009	s	-54.26025512	-57.37304816	mV
0.005550009	s	-54.19921996	-57.28149542	mV
0.005600009	s	-54.1381848	-57.25097784	mV
0.005650009	s	-54.19921996	-57.22046026	mV
0.005700009	s	-54.22973754	-57.15942511	mV
0.005750009	s	-54.1381848	-57.09838995	mV
0.005800009	s	-54.10766723	-57.09838995	mV
0.005850009	s	-54.01611449	-57.03735479	mV
0.005900009	s	-54.04663207	-56.97631963	mV
0.005950009	s	-53.98559691	-57.03735479	mV
0.006000009	s	-54.01611449	-57.00683721	mV
0.006050009	s	-54.01611449	-57.06787237	mV
0.00610001	s	-53.95507933	-57.03735479	mV
0.00615001	s	-53.92456175	-57.00683721	mV
0.00620001	s	-53.86352659	-57.00683721	mV
0.00625001	s	-53.74145628	-56.91528448	mV
0.00630001	s	-53.7109387	-56.8847669	mV
0.00635001	s	-53.68042112	-56.91528448	mV
0.00640001	s	-53.64990354	-56.8847669	mV
0.00645001	s	-53.61938596	-56.82373174	mV
0.00650001	s	-53.58886839	-56.8847669	mV
0.00655001	s	-53.52783323	-56.85424932	mV
0.00660001	s	-53.43628049	-56.85424932	mV
0.00665001	s	-53.34472775	-56.82373174	mV
0.00670001	s	-53.25317502	-56.76269658	mV
0.006750011	s	-53.16162228	-56.70166142	mV
0.006800011	s	-53.10058712	-56.67114384	mV
0.006850011	s	-53.07006955	-56.67114384	mV
0.006900011	s	-53.07006955	-56.61010869	mV
0.006950011	s	-53.03955197	-56.61010869	mV
0.007000011	s	-52.97851681	-56.61010869	mV
0.007050011	s	-52.88696407	-56.54907353	mV
0.007100011	s	-52.82592892	-56.51855595	mV
0.007150011	s	-52.79541134	-56.48803837	mV
0.007200011	s	-52.7038586	-56.42700321	mV
0.007250011	s	-52.64282344	-56.36596806	mV
0.007300011	s	-52.64282344	-56.33545048	mV
0.007350011	s	-52.61230586	-56.27441532	mV
0.007400012	s	-52.61230586	-56.21338016	mV
0.007450012	s	-52.64282344	-56.18286258	mV
0.007500012	s	-52.61230586	-56.12182743	mV
0.007550012	s	-52.58178828	-56.09130985	mV
0.007600012	s	-52.52075313	-55.99975711	mV
0.007650012	s	-52.45971797	-55.90820437	mV
0.007700012	s	-52.39868281	-55.84716922	mV
0.007750012	s	-52.39868281	-55.78613406	mV
0.007800012	s	-52.33764765	-55.7250989	mV
0.007850012	s	-52.2766125	-55.60302859	mV
0.007900012	s	-52.2766125	-55.60302859	mV
0.007950012	s	-52.2766125	-55.60302859	mV
0.008000013	s	-52.2766125	-55.54199343	mV
0.008050013	s	-52.21557734	-55.48095827	mV
0.008100013	s	-52.21557734	-55.45044069	mV
0.008150013	s	-52.15454218	-55.41992311	mV
0.008200013	s	-52.09350702	-55.35888796	mV
0.008250013	s	-52.03247187	-55.2978528	mV
0.008300013	s	-51.97143671	-55.20630006	mV
0.008350013	s	-51.94091913	-55.11474733	mV
0.008400013	s	-51.97143671	-55.1452649	mV
0.008450013	s	-51.94091913	-55.11474733	mV
0.008500013	s	-51.97143671	-55.11474733	mV
0.008550013	s	-52.03247187	-55.08422975	mV
0.008600013	s	-52.06298944	-55.05371217	mV
0.008650014	s	-52.1240246	-55.02319459	mV
0.008700014	s	-52.1240246	-54.90112427	mV
0.008750014	s	-52.1240246	-54.80957154	mV
0.008800014	s	-52.15454218	-54.74853638	mV
0.008850014	s	-52.15454218	-54.65698364	mV
0.008900014	s	-52.15454218	-54.65698364	mV
0.008950014	s	-52.18505976	-54.62646606	mV
0.009000014	s	-52.24609492	-54.59594849	mV
0.009050014	s	-52.24609492	-54.59594849	mV
0.009100014	s	-52.30713008	-54.50439575	mV
0.009150014	s	-52.36816523	-54.50439575	mV
0.009200014	s	-52.36816523	-54.44336059	mV
0.009250014	s	-52.42920039	-54.38232543	mV
0.009300015	s	-52.45971797	-54.32129028	mV
0.009350015	s	-52.49023555	-54.26025512	mV
0.009400015	s	-52.55127071	-54.26025512	mV
0.009450015	s	-52.58178828	-54.22973754	mV
0.009500015	s	-52.61230586	-54.22973754	mV
0.009550015	s	-52.67334102	-54.26025512	mV
0.009600015	s	-52.73437618	-54.26025512	mV
0.009650015	s	-52.82592892	-54.22973754	mV
0.009700015	s	-52.85644649	-54.16870238	mV
0.009750015	s	-52.88696407	-54.10766723	mV
0.009800015	s	-52.88696407	-54.07714965	mV
0.009850015	s	-52.88696407	-54.04663207	mV
0.009900015	s	-52.85644649	-54.04663207	mV
0.009950016	s	-52.85644649	-54.07714965	mV
0.010000016	s	-52.88696407	-54.10766723	mV
0.010050016	s	-52.91748165	-54.1381848	mV
0.010100016	s	-52.91748165	-54.1381848	mV
0.010150016	s	-52.94799923	-54.10766723	mV
0.010200016	s	-52.91748165	-54.07714965	mV
0.010250016	s	-52.91748165	-54.04663207	mV
0.010300016	s	-52.85644649	-54.07714965	mV
0.010350016	s	-52.88696407	-54.07714965	mV
0.010400016	s	-52.88696407	-54.07714965	mV
0.010450016	s	-52.88696407	-54.16870238	mV
0.010500016	s	-52.91748165	-54.16870238	mV
0.010550016	s	-52.91748165	-54.22973754	mV
0.010600017	s	-52.85644649	-54.26025512	mV
0.010650017	s	-52.85644649	-54.2907727	mV
0.010700017	s	-52.82592892	-54.22973754	mV
0.010750017	s	-52.79541134	-54.26025512	mV
0.010800017	s	-52.82592892	-54.26025512	mV
0.010850017	s	-52.85644649	-54.26025512	mV
0.010900017	s	-52.88696407	-54.26025512	mV
0.010950017	s	-52.82592892	-54.32129028	mV
0.011000017	s	-52.79541134	-54.2907727	mV
0.011050017	s	-52.82592892	-54.32129028	mV
0.011100017	s	-52.79541134	-54.38232543	mV
0.011150017	s	-52.88696407	-54.44336059	mV
0.011200018	s	-52.88696407	-54.47387817	mV
0.011250018	s	-52.85644649	-54.44336059	mV
0.011300018	s	-52.85644649	-54.44336059	mV
0.011350018	s	-52.82592892	-54.41284301	mV
0.011400018	s	-52.79541134	-54.41284301	mV
0.011450018	s	-52.82592892	-54.44336059	mV
0.011500018	s	-52.88696407	-54.50439575	mV
0.011550018	s	-52.85644649	-54.50439575	mV
0.011600018	s	-52.82592892	-54.50439575	mV
0.011650018	s	-52.85644649	-54.44336059	mV
0.011700018	s	-52.82592892	-54.35180786	mV
0.011750018	s	-52.82592892	-54.2907727	mV
0.011800018	s	-52.91748165	-54.2907727	mV
0.011850019	s	-52.88696407	-54.2907727	mV
0.011900019	s	-52.88696407	-54.32129028	mV
0.011950019	s	-52.88696407	-54.2907727	mV
0.012000019	s	-52.88696407	-54.32129028	mV
0.012050019	s	-52.91748165	-54.35180786	mV
0.012100019	s	-52.97851681	-54.38232543	mV
0.012150019	s	-52.97851681	-54.38232543	mV
0.012200019	s	-52.91748165	-54.32129028	mV
0.012250019	s	-52.85644649	-54.26025512	mV
0.012300019	s	-52.91748165	-54.32129028	mV
0.012350019	s	-52.91748165	-54.38232543	mV
0.012400019	s	-52.94799923	-54.38232543	mV
0.012450019	s	-52.91748165	-54.41284301	mV
0.01250002	s	-52.91748165	-54.44336059	mV
0.01255002	s	-52.91748165	-54.47387817	mV
0.01260002	s	-52.85644649	-54.47387817	mV
0.01265002	s	-52.85644649	-54.50439575	mV
0.01270002	s	-52.79541134	-54.47387817	mV
0.01275002	s	-52.76489376	-54.53491333	mV
0.01280002	s	-52.73437618	-54.53491333	mV
0.01285002	s	-52.76489376	-54.56543091	mV
0.01290002	s	-52.79541134	-54.59594849	mV
0.01295002	s	-52.85644649	-54.65698364	mV
0.01300002	s	-52.82592892	-54.68750122	mV
0.01305002	s	-52.82592892	-54.77905396	mV
0.01310002	s	-52.76489376	-54.80957154	mV
0.013150021	s	-52.79541134	-54.77905396	mV
0.013200021	s	-52.88696407	-54.77905396	mV
0.013250021	s	-52.91748165	-54.77905396	mV
0.013300021	s	-52.79541134	-54.77905396	mV
0.013350021	s	-52.79541134	-54.77905396	mV
0.013400021	s	-52.79541134	-54.77905396	mV
0.013450021	s	-52.82592892	-54.77905396	mV
0.013500021	s	-52.82592892	-54.84008912	mV
0.013550021	s	-52.76489376	-54.84008912	mV
0.013600021	s	-52.73437618	-54.84008912	mV
0.013650021	s	-52.76489376	-54.77905396	mV
0.013700021	s	-52.85644649	-54.77905396	mV
0.013750021	s	-52.85644649	-54.77905396	mV
0.013800022	s	-52.76489376	-54.74853638	mV
0.013850022	s	-52.76489376	-54.7180188	mV
0.013900022	s	-52.76489376	-54.74853638	mV
0.013950022	s	-52.82592892	-54.80957154	mV
0.014000022	s	-52.88696407	-54.84008912	mV
0.014050022	s	-52.91748165	-54.84008912	mV
0.014100022	s	-52.85644649	-54.80957154	mV
0.014150022	s	-52.85644649	-54.84008912	mV
0.014200022	s	-52.79541134	-54.80957154	mV
0.014250022	s	-52.79541134	-54.80957154	mV
0.014300022	s	-52.88696407	-54.80957154	mV
0.014350022	s	-52.91748165	-54.90112427	mV
0.014400023	s	-52.91748165	-54.93164185	mV
0.014450023	s	-52.91748165	-54.96215943	mV
0.014500023	s	-52.88696407	-54.99267701	mV
0.014550023	s	-52.88696407	-55.02319459	mV
0.014600023	s	-52.85644649	-55.05371217	mV
0.014650023	s	-52.85644649	-55.05371217	mV
0.014700023	s	-52.94799923	-55.05371217	mV
0.014750023	s	-52.97851681	-55.05371217	mV
0.014800023	s	-53.00903439	-55.02319459	mV
0.014850023	s	-52.97851681	-54.99267701	mV
0.014900023	s	-52.94799923	-54.93164185	mV
0.014950023	s	-52.91748165	-54.93164185	mV
0.015000023	s	-52.91748165	-54.90112427	mV
0.015050024	s	-52.88696407	-54.90112427	mV
0.015100024	s	-52.88696407	-54.8706067	mV
0.015150024	s	-52.91748165	-54.77905396	mV
0.015200024	s	-52.91748165	-54.77905396	mV
0.015250024	s	-52.94799923	-54.77905396	mV
0.015300024	s	-53.00903439	-54.74853638	mV
0.015350024	s	-53.00903439	-54.68750122	mV
0.015400024	s	-52.97851681	-54.65698364	mV
0.015450024	s	-52.94799923	-54.65698364	mV
0.015500024	s	-52.97851681	-54.65698364	mV
0.015550024	s	-52.94799923	-54.62646606	mV
0.015600024	s	-52.97851681	-54.59594849	mV
0.015650024	s	-53.00903439	-54.59594849	mV
0.015700025	s	-53.07006955	-54.59594849	mV
0.015750025	s	-53.07006955	-54.56543091	mV
0.015800025	s	-53.1311047	-54.56543091	mV
0.015850025	s	-53.16162228	-54.50439575	mV
0.015900025	s	-53.22265744	-54.44336059	mV
0.015950025	s	-53.22265744	-54.47387817	mV
0.016000025	s	-53.22265744	-54.44336059	mV
0.016050025	s	-53.19213986	-54.44336059	mV
0.016100025	s	-53.19213986	-54.38232543	mV
0.016150025	s	-53.16162228	-54.2907727	mV
0.016200025	s	-53.16162228	-54.19921996	mV
0.016250025	s	-53.16162228	-54.10766723	mV
0.016300025	s	-53.16162228	-54.04663207	mV
0.016350026	s	-53.19213986	-53.98559691	mV
0.016400026	s	-53.22265744	-53.92456175	mV
0.016450026	s	-53.31421018	-53.95507933	mV
0.016500026	s	-53.34472775	-53.95507933	mV
0.016550026	s	-53.37524533	-53.89404417	mV
0.016600026	s	-53.37524533	-53.89404417	mV
0.016650026	s	-53.37524533	-53.83300902	mV
0.016700026	s	-53.34472775	-53.74145628	mV
0.016750026	s	-53.34472775	-53.64990354	mV
0.016800026	s	-53.2836926	-53.55835081	mV
0.016850026	s	-53.2836926	-53.43628049	mV
0.016900026	s	-53.25317502	-53.34472775	mV
0.016950026	s	-53.25317502	-53.22265744	mV
0.017000027	s	-53.2836926	-53.2836926	mV
0.017050027	s	-53.34472775	-53.2836926	mV
0.017100027	s	-53.37524533	-53.25317502	mV
0.017150027	s	-53.37524533	-53.22265744	mV
0.017200027	s	-53.40576291	-53.16162228	mV
0.017250027	s	-53.43628049	-53.1311047	mV
0.017300027	s	-53.43628049	-53.03955197	mV
0.017350027	s	-53.46679807	-52.97851681	mV
0.017400027	s	-53.52783323	-52.94799923	mV
0.017450027	s	-53.55835081	-52.91748165	mV
0.017500027	s	-53.52783323	-52.88696407	mV
0.017550027	s	-53.58886839	-52.85644649	mV
0.017600028	s	-53.58886839	-52.91748165	mV
0.017650028	s	-53.61938596	-52.85644649	mV
0.017700028	s	-53.61938596	-52.73437618	mV
0.017750028	s	-53.55835081	-52.64282344	mV
0.017800028	s	-53.52783323	-52.55127071	mV
0.017850028	s	-53.55835081	-52.49023555	mV
0.017900028	s	-53.52783323	-52.42920039	mV
0.017950028	s	-53.55835081	-52.39868281	mV
0.018000028	s	-53.55835081	-52.36816523	mV
0.018050028	s	-53.55835081	-52.36816523	mV
0.018100028	s	-53.58886839	-52.30713008	mV
0.018150028	s	-53.61938596	-52.2766125	mV
0.018200028	s	-53.61938596	-52.18505976	mV
0.018250029	s	-53.55835081	-52.1240246	mV
0.018300029	s	-53.52783323	-52.03247187	mV
0.018350029	s	-53.52783323	-51.87988397	mV
0.018400029	s	-53.52783323	-51.87988397	mV
0.018450029	s	-53.52783323	-51.81884881	mV
0.018500029	s	-53.58886839	-51.81884881	mV
0.018550029	s	-53.61938596	-51.84936639	mV
0.018600029	s	-53.61938596	-51.84936639	mV
0.018650029	s	-53.58886839	-51.75781366	mV
0.018700029	s	-53.58886839	-51.6967785	mV
0.018750029	s	-53.58886839	-51.63574334	mV
0.018800029	s	-53.55835081	-51.54419061	mV
0.018850029	s	-53.55835081	-51.54419061	mV
0.01890003	s	-53.61938596	-51.48315545	mV
0.01895003	s	-53.58886839	-51.45263787	mV
0.01900003	s	-53.58886839	-51.48315545	mV
0.01905003	s	-53.58886839	-51.48315545	mV
0.01910003	s	-53.55835081	-51.48315545	mV
0.01915003	s	-53.55835081	-51.42212029	mV
0.01920003	s	-53.55835081	-51.39160271	mV
0.01925003	s	-53.58886839	-51.42212029	mV
0.01930003	s	-53.58886839	-51.39160271	mV
0.01935003	s	-53.58886839	-51.39160271	mV
0.01940003	s	-53.49731565	-51.2695324	mV
0.01945003	s	-53.52783323	-51.30004997	mV
0.01950003	s	-53.52783323	-51.33056755	mV
0.019550031	s	-53.49731565	-51.30004997	mV
0.019600031	s	-53.58886839	-51.36108513	mV
0.019650031	s	-53.58886839	-51.36108513	mV
0.019700031	s	-53.58886839	-51.30004997	mV
0.019750031	s	-53.52783323	-51.23901482	mV
0.019800031	s	-53.52783323	-51.2695324	mV
0.019850031	s	-53.52783323	-51.20849724	mV
0.019900031	s	-53.55835081	-51.20849724	mV
0.019950031	s	-53.58886839	-51.20849724	mV
0.020000031	s	-53.55835081	-51.23901482	mV
0.020050031	s	-53.58886839	-51.30004997	mV
0.020100031	s	-53.61938596	-51.33056755	mV
0.020150031	s	-53.61938596	-51.33056755	mV
0.020200032	s	-53.68042112	-51.36108513	mV
0.020250032	s	-53.68042112	-51.33056755	mV
0.020300032	s	-53.68042112	-51.33056755	mV
0.020350032	s	-53.68042112	-51.23901482	mV
0.020400032	s	-53.68042112	-51.2695324	mV
0.020450032	s	-53.7109387	-51.30004997	mV
0.020500032	s	-53.7109387	-51.30004997	mV
0.020550032	s	-53.74145628	-51.39160271	mV
0.020600032	s	-53.7109387	-51.36108513	mV
0.020650032	s	-53.68042112	-51.33056755	mV
0.020700032	s	-53.64990354	-51.39160271	mV
0.020750032	s	-53.64990354	-51.36108513	mV
0.020800033	s	-53.64990354	-51.36108513	mV
0.020850033	s	-53.7109387	-51.30004997	mV
0.020900033	s	-53.77197386	-51.33056755	mV
0.020950033	s	-53.80249144	-51.36108513	mV
0.021000033	s	-53.80249144	-51.39160271	mV
0.021050033	s	-53.77197386	-51.42212029	mV
0.021100033	s	-53.77197386	-51.42212029	mV
0.021150033	s	-53.77197386	-51.42212029	mV
0.021200033	s	-53.80249144	-51.42212029	mV
0.021250033	s	-53.80249144	-51.42212029	mV
0.021300033	s	-53.86352659	-51.42212029	mV
0.021350033	s	-53.95507933	-51.39160271	mV
0.021400033	s	-53.95507933	-51.42212029	mV
0.021450034	s	-53.92456175	-51.39160271	mV
0.021500034	s	-53.92456175	-51.39160271	mV
0.021550034	s	-54.01611449	-51.39160271	mV
0.021600034	s	-54.07714965	-51.45263787	mV
0.021650034	s	-54.10766723	-51.45263787	mV
0.021700034	s	-54.07714965	-51.45263787	mV
0.021750034	s	-54.10766723	-51.42212029	mV
0.021800034	s	-54.10766723	-51.39160271	mV
0.021850034	s	-54.19921996	-51.33056755	mV
0.021900034	s	-54.22973754	-51.30004997	mV
0.021950034	s	-54.19921996	-51.23901482	mV
0.022000034	s	-54.22973754	-51.30004997	mV
0.022050034	s	-54.32129028	-51.33056755	mV
0.022100035	s	-54.41284301	-51.33056755	mV
0.022150035	s	-54.41284301	-51.30004997	mV
0.022200035	s	-54.38232543	-51.23901482	mV
0.022250035	s	-54.38232543	-51.17797966	mV
0.022300035	s	-54.35180786	-51.14746208	mV
0.022350035	s	-54.41284301	-51.08642692	mV
0.022400035	s	-54.47387817	-51.05590934	mV
0.022450035	s	-54.47387817	-51.05590934	mV
0.022500035	s	-54.44336059	-51.05590934	mV
0.022550035	s	-54.44336059	-50.99487419	mV
0.022600035	s	-54.47387817	-50.99487419	mV
0.022650035	s	-54.47387817	-50.96435661	mV
0.022700035	s	-54.53491333	-50.99487419	mV
0.022750036	s	-54.59594849	-50.96435661	mV
0.022800036	s	-54.65698364	-50.90332145	mV
0.022850036	s	-54.62646606	-50.90332145	mV
0.022900036	s	-54.62646606	-50.84228629	mV
0.022950036	s	-54.56543091	-50.78125114	mV
0.023000036	s	-54.56543091	-50.78125114	mV
0.023050036	s	-54.59594849	-50.78125114	mV
0.023100036	s	-54.62646606	-50.84228629	mV
0.023150036	s	-54.68750122	-50.84228629	mV
0.023200036	s	-54.7180188	-50.81176871	mV
0.023250036	s	-54.74853638	-50.81176871	mV
0.023300036	s	-54.74853638	-50.78125114	mV
0.023350036	s	-54.7180188	-50.65918082	mV
0.023400037	s	-54.68750122	-50.59814566	mV
0.023450037	s	-54.65698364	-50.5371105	mV
0.023500037	s	-54.65698364	-50.5371105	mV
0.023550037	s	-54.7180188	-50.50659293	mV
0.023600037	s	-54.7180188	-50.44555777	mV
0.023650037	s	-54.74853638	-50.41504019	mV
0.023700037	s	-54.80957154	-50.35400503	mV
0.023750037	s	-54.84008912	-50.29296987	mV
0.023800037	s	-54.84008912	-50.20141714	mV
0.023850037	s	-54.84008912	-50.14038198	mV
0.023900037	s	-54.84008912	-50.01831166	mV
0.023950037	s	-54.77905396	-49.98779409	mV
0.024000038	s	-54.80957154	-49.89624135	mV
0.024050038	s	-54.80957154	-49.89624135	mV
0.024100038	s	-54.84008912	-49.86572377	mV
0.024150038	s	-54.8706067	-49.83520619	mV
0.024200038	s	-54.90112427	-49.83520619	mV
0.024250038	s	-54.93164185	-49.80468861	mV
0.024300038	s	-54.93164185	-49.77417103	mV
0.024350038	s	-54.96215943	-49.71313588	mV
0.024400038	s	-54.99267701	-49.6826183	mV
0.024450038	s	-54.93164185	-49.62158314	mV
0.024500038	s	-54.96215943	-49.65210072	mV
0.024550038	s	-54.90112427	-49.59106556	mV
0.024600038	s	-54.90112427	-49.59106556	mV
0.024650039	s	-54.90112427	-49.62158314	mV
0.024700039	s	-54.96215943	-49.56054798	mV
0.024750039	s	-54.93164185	-49.5300304	mV
0.024800039	s	-54.93164185	-49.46899525	mV
0.024850039	s	-54.96215943	-49.40796009	mV
0.024900039	s	-55.02319459	-49.40796009	mV
0.024950039	s	-55.05371217	-49.37744251	mV
0.025000039	s	-55.08422975	-49.37744251	mV
0.025050039	s	-55.11474733	-49.37744251	mV
0.025100039	s	-55.11474733	-49.34692493	mV
0.025150039	s	-55.1452649	-49.34692493	mV
0.025200039	s	-55.08422975	-49.34692493	mV
0.025250039	s	-55.11474733	-49.31640735	mV
0.02530004	s	-55.08422975	-49.28588977	mV
0.02535004	s	-55.02319459	-49.19433704	mV
0.02540004	s	-55.02319459	-49.1027843	mV
0.02545004	s	-54.99267701	-49.04174914	mV
0.02550004	s	-54.99267701	-49.04174914	mV
0.02555004	s	-54.99267701	-48.95019641	mV
0.02560004	s	-54.99267701	-48.98071399	mV
0.02565004	s	-55.02319459	-48.91967883	mV
0.02570004	s	-55.08422975	-48.95019641	mV
0.02575004	s	-55.08422975	-48.91967883	mV
0.02580004	s	-55.11474733	-48.85864367	mV
0.02585004	s	-55.11474733	-48.85864367	mV
0.02590004	s	-55.08422975	-48.76709093	mV
0.025950041	s	-55.11474733	-48.73657335	mV
0.026000041	s	-55.08422975	-48.70605578	mV
0.026050041	s	-55.08422975	-48.64502062	mV
0.026100041	s	-55.11474733	-48.64502062	mV
0.026150041	s	-55.11474733	-48.6755382	mV
0.026200041	s	-55.11474733	-48.73657335	mV
0.026250041	s	-55.11474733	-48.6755382	mV
0.026300041	s	-55.11474733	-48.64502062	mV
0.026350041	s	-55.11474733	-48.64502062	mV
0.026400041	s	-55.11474733	-48.58398546	mV
0.026450041	s	-55.11474733	-48.55346788	mV
0.026500041	s	-55.05371217	-48.55346788	mV
0.026550041	s	-55.08422975	-48.55346788	mV
0.026600042	s	-55.05371217	-48.49243272	mV
0.026650042	s	-55.11474733	-48.5229503	mV
0.026700042	s	-55.1452649	-48.5229503	mV
0.026750042	s	-55.17578248	-48.5229503	mV
0.026800042	s	-55.26733522	-48.49243272	mV
0.026850042	s	-55.26733522	-48.46191515	mV
0.026900042	s	-55.23681764	-48.40087999	mV
0.026950042	s	-55.23681764	-48.37036241	mV
0.027000042	s	-55.23681764	-48.40087999	mV
0.027050042	s	-55.2978528	-48.37036241	mV
0.027100042	s	-55.35888796	-48.43139757	mV
0.027150042	s	-55.45044069	-48.43139757	mV
0.027200043	s	-55.48095827	-48.43139757	mV
0.027250043	s	-55.48095827	-48.46191515	mV
0.027300043	s	-55.48095827	-48.40087999	mV
0.027350043	s	-55.51147585	-48.40087999	mV
0.027400043	s	-55.48095827	-48.33984483	mV
0.027450043	s	-55.51147585	-48.30932725	mV
0.027500043	s	-55.60302859	-48.30932725	mV
0.027550043	s	-55.63354617	-48.30932725	mV
0.027600043	s	-55.69458132	-48.37036241	mV
0.027650043	s	-55.69458132	-48.40087999	mV
0.027700043	s	-55.69458132	-48.37036241	mV
0.027750043	s	-55.69458132	-48.37036241	mV
0.027800043	s	-55.7250989	-48.37036241	mV
0.027850044	s	-55.7250989	-48.40087999	mV
0.027900044	s	-55.75561648	-48.40087999	mV
0.027950044	s	-55.75561648	-48.37036241	mV
0.028000044	s	-55.78613406	-48.40087999	mV
0.028050044	s	-55.75561648	-48.46191515	mV
0.028100044	s	-55.78613406	-48.46191515	mV
0.028150044	s	-55.81665164	-48.5229503	mV
0.028200044	s	-55.84716922	-48.55346788	mV
0.028250044	s	-55.8776868	-48.61450304	mV
0.028300044	s	-55.90820437	-48.64502062	mV
0.028350044	s	-55.90820437	-48.61450304	mV
0.028400044	s	-55.90820437	-48.58398546	mV
0.028450044	s	-55.84716922	-48.58398546	mV
0.028500045	s	-55.93872195	-48.58398546	mV
0.028550045	s	-55.93872195	-48.6755382	mV
0.028600045	s	-55.99975711	-48.70605578	mV
0.028650045	s	-55.99975711	-48.73657335	mV
0.028700045	s	-55.96923953	-48.70605578	mV
0.028750045	s	-55.93872195	-48.76709093	mV
0.028800045	s	-55.96923953	-48.73657335	mV
0.028850045	s	-55.96923953	-48.73657335	mV
0.028900045	s	-55.96923953	-48.76709093	mV
0.028950045	s	-55.90820437	-48.76709093	mV
0.029000045	s	-55.90820437	-48.73657335	mV
0.029050045	s	-55.81665164	-48.70605578	mV
0.029100045	s	-55.84716922	-48.73657335	mV
0.029150046	s	-55.84716922	-48.82812609	mV
0.029200046	s	-55.8776868	-48.85864367	mV
0.029250046	s	-55.90820437	-48.88916125	mV
0.029300046	s	-55.90820437	-48.82812609	mV
0.029350046	s	-55.90820437	-48.82812609	mV
0.029400046	s	-55.8776868	-48.82812609	mV
0.029450046	s	-55.81665164	-48.76709093	mV
0.029500046	s	-55.78613406	-48.70605578	mV
0.029550046	s	-55.75561648	-48.76709093	mV
0.029600046	s	-55.7250989	-48.82812609	mV
0.029650046	s	-55.81665164	-48.85864367	mV
0.029700046	s	-55.84716922	-48.85864367	mV
0.029750046	s	-55.78613406	-48.88916125	mV
0.029800047	s	-55.63354617	-48.82812609	mV
0.029850047	s	-55.63354617	-48.82812609	mV
0.029900047	s	-55.63354617	-48.76709093	mV
0.029950047	s	-55.63354617	-48.76709093	mV
0.030000047	s	-55.60302859	-48.76709093	mV
0.030050047	s	-55.57251101	-48.82812609	mV
0.030100047	s	-55.60302859	-48.85864367	mV
0.030150047	s	-55.69458132	-48.91967883	mV
0.030200047	s	-55.66406374	-48.98071399	mV
0.030250047	s	-55.69458132	-48.95019641	mV
0.030300047	s	-55.66406374	-48.91967883	mV
0.030350047	s	-55.66406374	-48.91967883	mV
0.030400048	s	-55.7250989	-48.85864367	mV
0.030450048	s	-55.7250989	-48.82812609	mV
0.030500048	s	-55.66406374	-48.85864367	mV
0.030550048	s	-55.69458132	-48.79760851	mV
0.030600048	s	-55.7250989	-48.88916125	mV
0.030650048	s	-55.81665164	-48.85864367	mV
0.030700048	s	-55.81665164	-48.88916125	mV
0.030750048	s	-55.8776868	-48.91967883	mV
0.030800048	s	-55.81665164	-48.85864367	mV
0.030850048	s	-55.78613406	-48.82812609	mV
0.030900048	s	-55.81665164	-48.79760851	mV
0.030950048	s	-55.84716922	-48.79760851	mV
0.031000048	s	-55.90820437	-48.73657335	mV
0.031050049	s	-55.93872195	-48.76709093	mV
0.031100049	s	-55.90820437	-48.73657335	mV
0.031150049	s	-55.81665164	-48.70605578	mV
0.031200049	s	-55.81665164	-48.70605578	mV
0.031250049	s	-55.78613406	-48.70605578	mV
0.031300049	s	-55.81665164	-48.70605578	mV
0.031350049	s	-55.90820437	-48.6755382	mV
0.031400049	s	-55.93872195	-48.64502062	mV
0.031450049	s	-55.90820437	-48.6755382	mV
0.031500049	s	-55.8776868	-48.6755382	mV
0.031550049	s	-55.84716922	-48.64502062	mV
0.031600049	s	-55.84716922	-48.64502062	mV
0.031650049	s	-55.81665164	-48.6755382	mV
0.03170005	s	-55.84716922	-48.61450304	mV
0.03175005	s	-55.8776868	-48.64502062	mV
0.03180005	s	-55.8776868	-48.61450304	mV
0.03185005	s	-55.93872195	-48.58398546	mV
0.03190005	s	-55.93872195	-48.55346788	mV
0.03195005	s	-55.93872195	-48.55346788	mV
0.03200005	s	-55.8776868	-48.49243272	mV
0.03205005	s	-55.84716922	-48.5229503	mV
0.03210005	s	-55.84716922	-48.46191515	mV
0.03215005	s	-55.8776868	-48.5229503	mV
0.03220005	s	-55.84716922	-48.49243272	mV
0.03225005	s	-55.8776868	-48.49243272	mV
0.03230005	s	-55.90820437	-48.43139757	mV
0.032350051	s	-55.93872195	-48.40087999	mV
0.032400051	s	-55.90820437	-48.37036241	mV
0.032450051	s	-55.84716922	-48.30932725	mV
0.032500051	s	-55.8776868	-48.24829209	mV
0.032550051	s	-55.75561648	-48.15673936	mV
0.032600051	s	-55.7250989	-48.0957042	mV
0.032650051	s	-55.69458132	-48.0957042	mV
0.032700051	s	-55.7250989	-48.06518662	mV
0.032750051	s	-55.66406374	-48.03466904	mV
0.032800051	s	-55.69458132	-47.94311631	mV
0.032850051	s	-55.7250989	-47.91259873	mV
0.032900051	s	-55.7250989	-47.88208115	mV
0.032950051	s	-55.7250989	-47.79052841	mV
0.033000052	s	-55.66406374	-47.76001083	mV
0.033050052	s	-55.66406374	-47.72949325	mV
0.033100052	s	-55.60302859	-47.72949325	mV
0.033150052	s	-55.57251101	-47.69897568	mV
0.033200052	s	-55.60302859	-47.69897568	mV
0.033250052	s	-55.57251101	-47.63794052	mV
0.033300052	s	-55.57251101	-47.63794052	mV
0.033350052	s	-55.57251101	-47.63794052	mV
0.033400052	s	-55.54199343	-47.60742294	mV
0.033450052	s	-55.54199343	-47.57690536	mV
0.033500052	s	-55.51147585	-47.5158702	mV
0.033550052	s	-55.51147585	-47.42431747	mV
0.033600053	s	-55.45044069	-47.42431747	mV
0.033650053	s	-55.38940553	-47.39379989	mV
0.033700053	s	-55.38940553	-47.45483505	mV
0.033750053	s	-55.35888796	-47.45483505	mV
0.033800053	s	-55.32837038	-47.45483505	mV
0.033850053	s	-55.2978528	-47.36328231	mV
0.033900053	s	-55.23681764	-47.39379989	mV
0.033950053	s	-55.26733522	-47.39379989	mV
0.034000053	s	-55.23681764	-47.36328231	mV
0.034050053	s	-55.20630006	-47.42431747	mV
0.034100053	s	-55.20630006	-47.39379989	mV
0.034150053	s	-55.23681764	-47.42431747	mV
0.034200053	s	-55.17578248	-47.45483505	mV
0.034250054	s	-55.1452649	-47.48535262	mV
0.034300054	s	-55.11474733	-47.45483505	mV
0.034350054	s	-55.08422975	-47.42431747	mV
0.034400054	s	-55.11474733	-47.42431747	mV
0.034450054	s	-55.08422975	-47.45483505	mV
0.034500054	s	-55.08422975	-47.48535262	mV
0.034550054	s	-55.05371217	-47.5158702	mV
0.034600054	s	-54.99267701	-47.48535262	mV
0.034650054	s	-54.93164185	-47.5158702	mV
0.034700054	s	-54.8706067	-47.45483505	mV
0.034750054	s	-54.84008912	-47.42431747	mV
0.034800054	s	-54.77905396	-47.48535262	mV
0.034850054	s	-54.74853638	-47.48535262	mV
0.034900055	s	-54.68750122	-47.45483505	mV
0.034950055	s	-54.68750122	-47.48535262	mV
0.035000055	s	-54.65698364	-47.5158702	mV
0.035050055	s	-54.68750122	-47.60742294	mV
0.035100055	s	-54.65698364	-47.57690536	mV
0.035150055	s	-54.59594849	-47.57690536	mV
0.035200055	s	-54.56543091	-47.60742294	mV
0.035250055	s	-54.53491333	-47.60742294	mV
0.035300055	s	-54.53491333	-47.60742294	mV
0.035350055	s	-54.53491333	-47.60742294	mV
0.035400055	s	-54.53491333	-47.63794052	mV
0.035450055	s	-54.56543091	-47.6684581	mV
0.035500055	s	-54.59594849	-47.72949325	mV
0.035550056	s	-54.59594849	-47.72949325	mV
0.035600056	s	-54.56543091	-47.72949325	mV
0.035650056	s	-54.53491333	-47.72949325	mV
0.035700056	s	-54.50439575	-47.76001083	mV
0.035750056	s	-54.50439575	-47.72949325	mV
0.035800056	s	-54.50439575	-47.76001083	mV
0.035850056	s	-54.50439575	-47.72949325	mV
0.035900056	s	-54.56543091	-47.79052841	mV
0.035950056	s	-54.50439575	-47.82104599	mV
0.036000056	s	-54.50439575	-47.85156357	mV
0.036050056	s	-54.50439575	-47.85156357	mV
0.036100056	s	-54.44336059	-47.88208115	mV
0.036150056	s	-54.41284301	-47.91259873	mV
0.036200057	s	-54.47387817	-47.88208115	mV
0.036250057	s	-54.50439575	-47.91259873	mV
0.036300057	s	-54.47387817	-47.88208115	mV
0.036350057	s	-54.47387817	-47.88208115	mV
0.036400057	s	-54.41284301	-47.82104599	mV
0.036450057	s	-54.35180786	-47.82104599	mV
0.036500057	s	-54.38232543	-47.85156357	mV
0.036550057	s	-54.35180786	-47.88208115	mV
0.036600057	s	-54.35180786	-47.91259873	mV
0.036650057	s	-54.38232543	-47.88208115	mV
0.036700057	s	-54.32129028	-47.94311631	mV
0.036750057	s	-54.2907727	-47.91259873	mV
0.036800058	s	-54.26025512	-47.94311631	mV
0.036850058	s	-54.26025512	-47.88208115	mV
0.036900058	s	-54.2907727	-47.97363388	mV
0.036950058	s	-54.32129028	-48.03466904	mV
0.037000058	s	-54.2907727	-48.00415146	mV
0.037050058	s	-54.2907727	-48.03466904	mV
0.037100058	s	-54.32129028	-48.00415146	mV
0.037150058	s	-54.2907727	-48.00415146	mV
0.037200058	s	-54.32129028	-48.00415146	mV
0.037250058	s	-54.38232543	-48.00415146	mV
0.037300058	s	-54.35180786	-47.97363388	mV
0.037350058	s	-54.35180786	-47.97363388	mV
0.037400058	s	-54.32129028	-48.00415146	mV
0.037450059	s	-54.2907727	-48.03466904	mV
0.037500059	s	-54.32129028	-48.06518662	mV
0.037550059	s	-54.38232543	-48.06518662	mV
0.037600059	s	-54.41284301	-48.18725694	mV
0.037650059	s	-54.47387817	-48.15673936	mV
0.037700059	s	-54.50439575	-48.18725694	mV
0.037750059	s	-54.53491333	-48.21777452	mV
0.037800059	s	-54.53491333	-48.21777452	mV
0.037850059	s	-54.56543091	-48.24829209	mV
0.037900059	s	-54.53491333	-48.18725694	mV
0.037950059	s	-54.50439575	-48.24829209	mV
0.038000059	s	-54.50439575	-48.21777452	mV
0.038050059	s	-54.56543091	-48.24829209	mV
0.03810006	s	-54.59594849	-48.27880967	mV
0.03815006	s	-54.59594849	-48.27880967	mV
0.03820006	s	-54.53491333	-48.27880967	mV
0.03825006	s	-54.56543091	-48.33984483	mV
0.03830006	s	-54.65698364	-48.33984483	mV
0.03835006	s	-54.7180188	-48.37036241	mV
0.03840006	s	-54.68750122	-48.43139757	mV
0.03845006	s	-54.68750122	-48.43139757	mV
0.03850006	s	-54.7180188	-48.40087999	mV
0.03855006	s	-54.80957154	-48.40087999	mV
0.03860006	s	-54.8706067	-48.43139757	mV
0.03865006	s	-54.80957154	-48.40087999	mV
0.03870006	s	-54.77905396	-48.40087999	mV
0.038750061	s	-54.80957154	-48.40087999	mV
0.038800061	s	-54.90112427	-48.46191515	mV
0.038850061	s	-54.93164185	-48.5229503	mV
0.038900061	s	-54.93164185	-48.5229503	mV
0.038950061	s	-54.93164185	-48.55346788	mV
0.039000061	s	-54.96215943	-48.5229503	mV
0.039050061	s	-55.02319459	-48.58398546	mV
0.039100061	s	-55.1452649	-48.5229503	mV
0.039150061	s	-55.17578248	-48.61450304	mV
0.039200061	s	-55.17578248	-48.58398546	mV
0.039250061	s	-55.1452649	-48.64502062	mV
0.039300061	s	-55.17578248	-48.70605578	mV
0.039350061	s	-55.20630006	-48.73657335	mV
0.039400062	s	-55.26733522	-48.79760851	mV
0.039450062	s	-55.35888796	-48.85864367	mV
0.039500062	s	-55.35888796	-48.85864367	mV
0.039550062	s	-55.41992311	-48.82812609	mV
0.039600062	s	-55.38940553	-48.79760851	mV
0.039650062	s	-55.38940553	-48.73657335	mV
0.039700062	s	-55.35888796	-48.76709093	mV
0.039750062	s	-55.41992311	-48.79760851	mV
0.039800062	s	-55.48095827	-48.76709093	mV
0.039850062	s	-55.54199343	-48.85864367	mV
0.039900062	s	-55.57251101	-48.91967883	mV
0.039950062	s	-55.57251101	-48.95019641	mV
0.040000063	s	-55.60302859	-48.95019641	mV
0.040050063	s	-55.57251101	-48.88916125	mV
0.040100063	s	-55.54199343	-48.82812609	mV
0.040150063	s	-55.54199343	-48.82812609	mV
0.040200063	s	-55.57251101	-48.88916125	mV
0.040250063	s	-55.63354617	-48.95019641	mV
0.040300063	s	-55.66406374	-49.01123156	mV
0.040350063	s	-55.66406374	-49.07226672	mV
0.040400063	s	-55.69458132	-49.16381946	mV
0.040450063	s	-55.69458132	-49.22485462	mV
0.040500063	s	-55.63354617	-49.25537219	mV
0.040550063	s	-55.63354617	-49.25537219	mV
0.040600063	s	-55.57251101	-49.28588977	mV
0.040650064	s	-55.63354617	-49.31640735	mV
0.040700064	s	-55.60302859	-49.37744251	mV
0.040750064	s	-55.66406374	-49.40796009	mV
0.040800064	s	-55.66406374	-49.49951283	mV
0.040850064	s	-55.7250989	-49.59106556	mV
0.040900064	s	-55.69458132	-49.65210072	mV
0.040950064	s	-55.66406374	-49.6826183	mV
0.041000064	s	-55.60302859	-49.6826183	mV
0.041050064	s	-55.54199343	-49.6826183	mV
0.041100064	s	-55.51147585	-49.6826183	mV
0.041150064	s	-55.48095827	-49.65210072	mV
0.041200064	s	-55.45044069	-49.6826183	mV
0.041250064	s	-55.51147585	-49.74365346	mV
0.041300065	s	-55.48095827	-49.80468861	mV
0.041350065	s	-55.51147585	-49.83520619	mV
0.041400065	s	-55.57251101	-49.92675893	mV
0.041450065	s	-55.54199343	-49.95727651	mV
0.041500065	s	-55.57251101	-49.98779409	mV
0.041550065	s	-55.51147585	-50.04882924	mV
0.041600065	s	-55.48095827	-50.01831166	mV
0.041650065	s	-55.45044069	-50.01831166	mV
0.041700065	s	-55.41992311	-50.04882924	mV
0.041750065	s	-55.38940553	-50.07934682	mV
0.041800065	s	-55.38940553	-50.14038198	mV
0.041850065	s	-55.41992311	-50.20141714	mV
0.041900065	s	-55.45044069	-50.35400503	mV
0.041950066	s	-55.45044069	-50.35400503	mV
0.042000066	s	-55.48095827	-50.32348745	mV
0.042050066	s	-55.48095827	-50.32348745	mV
0.042100066	s	-55.48095827	-50.2624523	mV
0.042150066	s	-55.48095827	-50.32348745	mV
0.042200066	s	-55.51147585	-50.32348745	mV
0.042250066	s	-55.54199343	-50.41504019	mV
0.042300066	s	-55.54199343	-50.38452261	mV
0.042350066	s	-55.54199343	-50.41504019	mV
0.042400066	s	-55.54199343	-50.38452261	mV
0.042450066	s	-55.51147585	-50.38452261	mV
0.042500066	s	-55.51147585	-50.29296987	mV
0.042550066	s	-55.51147585	-50.29296987	mV
0.042600067	s	-55.54199343	-50.32348745	mV
0.042650067	s	-55.54199343	-50.32348745	mV
0.042700067	s	-55.57251101	-50.38452261	mV
0.042750067	s	-55.66406374	-50.41504019	mV
0.042800067	s	-55.7250989	-50.50659293	mV
0.042850067	s	-55.78613406	-50.59814566	mV
0.042900067	s	-55.81665164	-50.62866324	mV
0.042950067	s	-55.84716922	-50.62866324	mV
0.043000067	s	-55.90820437	-50.65918082	mV
0.043050067	s	-55.81665164	-50.65918082	mV
0.043100067	s	-55.84716922	-50.62866324	mV
0.043150067	s	-55.90820437	-50.65918082	mV
0.043200068	s	-55.93872195	-50.72021598	mV
0.043250068	s	-55.99975711	-50.81176871	mV
0.043300068	s	-56.03027469	-50.84228629	mV
0.043350068	s	-56.03027469	-50.90332145	mV
0.043400068	s	-56.03027469	-50.96435661	mV
0.043450068	s	-55.99975711	-50.96435661	mV
0.043500068	s	-55.99975711	-50.96435661	mV
0.043550068	s	-56.03027469	-50.96435661	mV
0.043600068	s	-55.99975711	-50.99487419	mV
0.043650068	s	-56.03027469	-51.02539177	mV
0.043700068	s	-56.06079227	-51.1169445	mV
0.043750068	s	-56.09130985	-51.14746208	mV
0.043800068	s	-56.12182743	-51.20849724	mV
0.043850069	s	-56.09130985	-51.2695324	mV
0.043900069	s	-56.12182743	-51.2695324	mV
0.043950069	s	-56.09130985	-51.30004997	mV
0.044000069	s	-56.12182743	-51.2695324	mV
0.044050069	s	-56.15234501	-51.33056755	mV
0.044100069	s	-56.15234501	-51.36108513	mV
0.044150069	s	-56.24389774	-51.39160271	mV
0.044200069	s	-56.24389774	-51.39160271	mV
0.044250069	s	-56.21338016	-51.39160271	mV
0.044300069	s	-56.21338016	-51.45263787	mV
0.044350069	s	-56.21338016	-51.51367303	mV
0.044400069	s	-56.21338016	-51.51367303	mV
0.044450069	s	-56.21338016	-51.54419061	mV
0.04450007	s	-56.27441532	-51.57470818	mV
0.04455007	s	-56.24389774	-51.57470818	mV
0.04460007	s	-56.27441532	-51.57470818	mV
0.04465007	s	-56.24389774	-51.54419061	mV
0.04470007	s	-56.24389774	-51.60522576	mV
0.04475007	s	-56.27441532	-51.66626092	mV
0.04480007	s	-56.33545048	-51.72729608	mV
0.04485007	s	-56.33545048	-51.75781366	mV
0.04490007	s	-56.36596806	-51.75781366	mV
0.04495007	s	-56.33545048	-51.72729608	mV
0.04500007	s	-56.27441532	-51.75781366	mV
0.04505007	s	-56.3049329	-51.72729608	mV
0.04510007	s	-56.3049329	-51.75781366	mV
0.045150071	s	-56.33545048	-51.72729608	mV
0.045200071	s	-56.36596806	-51.75781366	mV
0.045250071	s	-56.33545048	-51.72729608	mV
0.045300071	s	-56.33545048	-51.75781366	mV
0.045350071	s	-56.3049329	-51.75781366	mV
0.045400071	s	-56.36596806	-51.75781366	mV
0.045450071	s	-56.36596806	-51.78833124	mV
0.045500071	s	-56.36596806	-51.84936639	mV
0.045550071	s	-56.3049329	-51.81884881	mV
0.045600071	s	-56.24389774	-51.75781366	mV
0.045650071	s	-56.24389774	-51.78833124	mV
0.045700071	s	-56.27441532	-51.78833124	mV
0.045750071	s	-56.24389774	-51.78833124	mV
0.045800072	s	-56.27441532	-51.81884881	mV
0.045850072	s	-56.24389774	-51.84936639	mV
0.045900072	s	-56.27441532	-51.87988397	mV
0.045950072	s	-56.21338016	-51.81884881	mV
0.046000072	s	-56.18286258	-51.75781366	mV
0.046050072	s	-56.12182743	-51.75781366	mV
0.046100072	s	-56.12182743	-51.6967785	mV
0.046150072	s	-56.06079227	-51.72729608	mV
0.046200072	s	-56.09130985	-51.75781366	mV
0.046250072	s	-56.15234501	-51.81884881	mV
0.046300072	s	-56.21338016	-51.87988397	mV
0.046350072	s	-56.15234501	-51.87988397	mV
0.046400073	s	-56.09130985	-51.87988397	mV
0.046450073	s	-56.06079227	-51.84936639	mV
0.046500073	s	-56.09130985	-51.81884881	mV
0.046550073	s	-56.12182743	-51.81884881	mV
0.046600073	s	-56.09130985	-51.87988397	mV
0.046650073	s	-55.96923953	-51.87988397	mV
0.046700073	s	-55.99975711	-51.91040155	mV
0.046750073	s	-56.03027469	-51.94091913	mV
0.046800073	s	-56.09130985	-52.06298944	mV
0.046850073	s	-56.06079227	-52.09350702	mV
0.046900073	s	-56.03027469	-52.15454218	mV
0.046950073	s	-56.06079227	-52.18505976	mV
0.047000073	s	-56.12182743	-52.24609492	mV
0.047050074	s	-56.12182743	-52.24609492	mV
0.047100074	s	-56.03027469	-52.24609492	mV
0.047150074	s	-55.96923953	-52.24609492	mV
0.047200074	s	-55.96923953	-52.2766125	mV
0.047250074	s	-56.03027469	-52.33764765	mV
0.047300074	s	-56.06079227	-52.42920039	mV
0.047350074	s	-56.03027469	-52.39868281	mV
0.047400074	s	-55.96923953	-52.42920039	mV
0.047450074	s	-55.96923953	-52.42920039	mV
0.047500074	s	-55.96923953	-52.42920039	mV
0.047550074	s	-55.99975711	-52.45971797	mV
0.047600074	s	-56.09130985	-52.49023555	mV
0.047650074	s	-56.09130985	-52.55127071	mV
0.047700075	s	-56.09130985	-52.52075313	mV
0.047750075	s	-56.12182743	-52.52075313	mV
0.047800075	s	-56.09130985	-52.49023555	mV
0.047850075	s	-56.12182743	-52.55127071	mV
0.047900075	s	-56.15234501	-52.55127071	mV
0.047950075	s	-56.21338016	-52.58178828	mV
0.048000075	s	-56.27441532	-52.58178828	mV
0.048050075	s	-56.27441532	-52.61230586	mV
0.048100075	s	-56.27441532	-52.64282344	mV
0.048150075	s	-56.24389774	-52.67334102	mV
0.048200075	s	-56.24389774	-52.7038586	mV
0.048250075	s	-56.24389774	-52.73437618	mV
0.048300075	s	-56.3049329	-52.82592892	mV
0.048350076	s	-56.33545048	-52.82592892	mV
0.048400076	s	-56.36596806	-52.82592892	mV
0.048450076	s	-56.42700321	-52.85644649	mV
0.048500076	s	-56.42700321	-52.82592892	mV
0.048550076	s	-56.39648564	-52.79541134	mV
0.048600076	s	-56.39648564	-52.79541134	mV
0.048650076	s	-56.36596806	-52.79541134	mV
0.048700076	s	-56.36596806	-52.79541134	mV
0.048750076	s	-56.42700321	-52.76489376	mV
0.048800076	s	-56.45752079	-52.76489376	mV
0.048850076	s	-56.51855595	-52.76489376	mV
0.048900076	s	-56.61010869	-52.79541134	mV
0.048950076	s	-56.61010869	-52.79541134	mV
0.049000077	s	-56.67114384	-52.76489376	mV
0.049050077	s	-56.61010869	-52.76489376	mV
0.049100077	s	-56.57959111	-52.73437618	mV
0.049150077	s	-56.57959111	-52.73437618	mV
0.049200077	s	-56.61010869	-52.76489376	mV
0.049250077	s	-56.57959111	-52.79541134	mV
0.049300077	s	-56.61010869	-52.82592892	mV
0.049350077	s	-56.70166142	-52.88696407	mV
0.049400077	s	-56.70166142	-52.88696407	mV
0.049450077	s	-56.732179	-52.91748165	mV
0.049500077	s	-56.70166142	-52.88696407	mV
0.049550077	s	-56.70166142	-52.91748165	mV
0.049600078	s	-56.70166142	-52.91748165	mV
0.049650078	s	-56.70166142	-52.91748165	mV
0.049700078	s	-56.64062627	-52.94799923	mV
0.049750078	s	-56.67114384	-52.94799923	mV
0.049800078	s	-56.64062627	-53.00903439	mV
0.049850078	s	-56.70166142	-53.03955197	mV
0.049900078	s	-56.732179	-53.00903439	mV
0.049950078	s	-56.82373174	-53.03955197	mV
0.050000078	s	-56.79321416	-53.00903439	mV
0.050050078	s	-56.82373174	-53.03955197	mV
0.050100078	s	-56.79321416	-53.00903439	mV
0.050150078	s	-56.79321416	-53.00903439	mV
0.050200078	s	-56.76269658	-52.97851681	mV
0.050250079	s	-56.67114384	-52.94799923	mV
0.050300079	s	-56.67114384	-52.94799923	mV
0.050350079	s	-56.64062627	-52.97851681	mV
0.050400079	s	-56.64062627	-53.03955197	mV
0.050450079	s	-56.61010869	-53.03955197	mV
0.050500079	s	-56.61010869	-53.07006955	mV
0.050550079	s	-56.61010869	-53.07006955	mV
0.050600079	s	-56.67114384	-53.10058712	mV
0.050650079	s	-56.732179	-53.16162228	mV
0.050700079	s	-56.732179	-53.16162228	mV
0.050750079	s	-56.76269658	-53.16162228	mV
0.050800079	s	-56.76269658	-53.16162228	mV
0.050850079	s	-56.732179	-53.25317502	mV
0.05090008	s	-56.70166142	-53.25317502	mV
0.05095008	s	-56.70166142	-53.19213986	mV
0.05100008	s	-56.70166142	-53.22265744	mV
0.05105008	s	-56.67114384	-53.16162228	mV
0.05110008	s	-56.67114384	-53.22265744	mV
0.05115008	s	-56.64062627	-53.2836926	mV
0.05120008	s	-56.70166142	-53.2836926	mV
0.05125008	s	-56.67114384	-53.31421018	mV
0.05130008	s	-56.732179	-53.31421018	mV
0.05135008	s	-56.70166142	-53.34472775	mV
0.05140008	s	-56.732179	-53.40576291	mV
0.05145008	s	-56.70166142	-53.40576291	mV
0.05150008	s	-56.67114384	-53.40576291	mV
0.051550081	s	-56.67114384	-53.43628049	mV
0.051600081	s	-56.70166142	-53.43628049	mV
0.051650081	s	-56.70166142	-53.52783323	mV
0.051700081	s	-56.732179	-53.55835081	mV
0.051750081	s	-56.76269658	-53.58886839	mV
0.051800081	s	-56.85424932	-53.68042112	mV
0.051850081	s	-56.85424932	-53.74145628	mV
0.051900081	s	-56.8847669	-53.74145628	mV
0.051950081	s	-56.85424932	-53.77197386	mV
0.052000081	s	-56.85424932	-53.77197386	mV
0.052050081	s	-56.8847669	-53.77197386	mV
0.052100081	s	-56.8847669	-53.77197386	mV
0.052150081	s	-56.8847669	-53.77197386	mV
0.052200082	s	-56.94580205	-53.89404417	mV
0.052250082	s	-56.94580205	-53.95507933	mV
0.052300082	s	-56.97631963	-53.95507933	mV
0.052350082	s	-56.97631963	-53.98559691	mV
0.052400082	s	-56.97631963	-53.98559691	mV
0.052450082	s	-57.00683721	-53.98559691	mV
0.052500082	s	-57.00683721	-54.04663207	mV
0.052550082	s	-57.00683721	-54.04663207	mV
0.052600082	s	-57.06787237	-54.1381848	mV
0.052650082	s	-57.09838995	-54.1381848	mV
0.052700082	s	-57.03735479	-54.22973754	mV
0.052750082	s	-57.03735479	-54.22973754	mV
0.052800083	s	-57.03735479	-54.26025512	mV
0.052850083	s	-57.03735479	-54.26025512	mV
0.052900083	s	-57.12890753	-54.26025512	mV
0.052950083	s	-57.15942511	-54.32129028	mV
0.053000083	s	-57.18994268	-54.32129028	mV
0.053050083	s	-57.18994268	-54.32129028	mV
0.053100083	s	-57.12890753	-54.32129028	mV
0.053150083	s	-57.15942511	-54.32129028	mV
0.053200083	s	-57.15942511	-54.41284301	mV
0.053250083	s	-57.22046026	-54.41284301	mV
0.053300083	s	-57.28149542	-54.47387817	mV
0.053350083	s	-57.28149542	-54.50439575	mV
0.053400083	s	-57.28149542	-54.53491333	mV
0.053450084	s	-57.25097784	-54.44336059	mV
0.053500084	s	-57.25097784	-54.44336059	mV
0.053550084	s	-57.22046026	-54.44336059	mV
0.053600084	s	-57.312013	-54.44336059	mV
0.053650084	s	-57.312013	-54.41284301	mV
0.053700084	s	-57.312013	-54.41284301	mV
0.053750084	s	-57.28149542	-54.41284301	mV
0.053800084	s	-57.25097784	-54.44336059	mV
0.053850084	s	-57.28149542	-54.50439575	mV
0.053900084	s	-57.34253058	-54.50439575	mV
0.053950084	s	-57.34253058	-54.53491333	mV
0.054000084	s	-57.312013	-54.44336059	mV
0.054050084	s	-57.312013	-54.44336059	mV
0.054100085	s	-57.34253058	-54.47387817	mV
0.054150085	s	-57.34253058	-54.44336059	mV
0.054200085	s	-57.40356574	-54.44336059	mV
0.054250085	s	-57.43408332	-54.53491333	mV
0.054300085	s	-57.49511847	-54.56543091	mV
0.054350085	s	-57.55615363	-54.65698364	mV
0.054400085	s	-57.61718879	-54.62646606	mV
0.054450085	s	-57.64770637	-54.65698364	mV
0.054500085	s	-57.64770637	-54.65698364	mV
0.054550085	s	-57.58667121	-54.59594849	mV
0.054600085	s	-57.58667121	-54.59594849	mV
0.054650085	s	-57.58667121	-54.62646606	mV
0.054700085	s	-57.67822395	-54.65698364	mV
0.054750086	s	-57.67822395	-54.68750122	mV
0.054800086	s	-57.67822395	-54.7180188	mV
0.054850086	s	-57.67822395	-54.7180188	mV
0.054900086	s	-57.67822395	-54.7180188	mV
0.054950086	s	-57.76977668	-54.65698364	mV
0.055000086	s	-57.83081184	-54.68750122	mV
0.055050086	s	-57.76977668	-54.65698364	mV
0.055100086	s	-57.76977668	-54.65698364	mV
0.055150086	s	-57.80029426	-54.62646606	mV
0.055200086	s	-57.891847	-54.65698364	mV
0.055250086	s	-57.92236458	-54.68750122	mV
0.055300086	s	-57.80029426	-54.65698364	mV
0.055350086	s	-57.83081184	-54.65698364	mV
0.055400087	s	-57.83081184	-54.65698364	mV
0.055450087	s	-57.891847	-54.68750122	mV
0.055500087	s	-57.891847	-54.65698364	mV
0.055550087	s	-57.86132942	-54.65698364	mV
0.055600087	s	-57.83081184	-54.59594849	mV
0.055650087	s	-57.86132942	-54.62646606	mV
0.055700087	s	-57.95288215	-54.65698364	mV
0.055750087	s	-57.98339973	-54.7180188	mV
0.055800087	s	-57.98339973	-54.77905396	mV
0.055850087	s	-57.95288215	-54.77905396	mV
0.055900087	s	-57.891847	-54.77905396	mV
0.055950087	s	-57.92236458	-54.77905396	mV
0.056000088	s	-58.01391731	-54.77905396	mV
0.056050088	s	-58.01391731	-54.74853638	mV
0.056100088	s	-58.07495247	-54.68750122	mV
0.056150088	s	-58.07495247	-54.65698364	mV
0.056200088	s	-58.04443489	-54.68750122	mV
0.056250088	s	-58.01391731	-54.62646606	mV
0.056300088	s	-58.01391731	-54.65698364	mV
0.056350088	s	-58.01391731	-54.59594849	mV
0.056400088	s	-58.01391731	-54.59594849	mV
0.056450088	s	-58.04443489	-54.56543091	mV
0.056500088	s	-58.10547005	-54.50439575	mV
0.056550088	s	-58.10547005	-54.44336059	mV
0.056600088	s	-58.07495247	-54.41284301	mV
0.056650089	s	-58.04443489	-54.32129028	mV
0.056700089	s	-58.01391731	-54.26025512	mV
0.056750089	s	-58.04443489	-54.26025512	mV
0.056800089	s	-58.07495247	-54.22973754	mV
0.056850089	s	-58.10547005	-54.26025512	mV
0.056900089	s	-58.10547005	-54.22973754	mV
0.056950089	s	-58.19702279	-54.22973754	mV
0.057000089	s	-58.13598763	-54.16870238	mV
0.057050089	s	-58.16650521	-54.1381848	mV
0.057100089	s	-58.07495247	-54.07714965	mV
0.057150089	s	-58.07495247	-54.04663207	mV
0.057200089	s	-58.04443489	-54.04663207	mV
0.057250089	s	-58.07495247	-54.01611449	mV
0.05730009	s	-58.07495247	-54.07714965	mV
0.05735009	s	-58.13598763	-54.1381848	mV
0.05740009	s	-58.19702279	-54.16870238	mV
0.05745009	s	-58.22754036	-54.1381848	mV
0.05750009	s	-58.25805794	-54.10766723	mV
0.05755009	s	-58.19702279	-54.10766723	mV
0.05760009	s	-58.19702279	-54.04663207	mV
0.05765009	s	-58.13598763	-54.04663207	mV
0.05770009	s	-58.13598763	-54.04663207	mV
0.05775009	s	-58.07495247	-53.98559691	mV
0.05780009	s	-58.10547005	-54.04663207	mV
0.05785009	s	-58.10547005	-54.07714965	mV
0.05790009	s	-58.13598763	-54.10766723	mV
0.057950091	s	-58.13598763	-54.07714965	mV
0.058000091	s	-58.16650521	-54.07714965	mV
0.058050091	s	-58.16650521	-54.07714965	mV
0.058100091	s	-58.16650521	-54.10766723	mV
0.058150091	s	-58.16650521	-54.1381848	mV
0.058200091	s	-58.16650521	-54.07714965	mV
0.058250091	s	-58.16650521	-54.19921996	mV
0.058300091	s	-58.13598763	-54.22973754	mV
0.058350091	s	-58.13598763	-54.2907727	mV
0.058400091	s	-58.16650521	-54.35180786	mV
0.058450091	s	-58.16650521	-54.38232543	mV
0.058500091	s	-58.16650521	-54.35180786	mV
0.058550091	s	-58.16650521	-54.38232543	mV
0.058600092	s	-58.19702279	-54.47387817	mV
0.058650092	s	-58.25805794	-54.47387817	mV
0.058700092	s	-58.25805794	-54.50439575	mV
0.058750092	s	-58.3190931	-54.53491333	mV
0.058800092	s	-58.3190931	-54.59594849	mV
0.058850092	s	-58.3190931	-54.65698364	mV
0.058900092	s	-58.34961068	-54.68750122	mV
0.058950092	s	-58.34961068	-54.74853638	mV
0.059000092	s	-58.38012826	-54.7180188	mV
0.059050092	s	-58.41064584	-54.7180188	mV
0.059100092	s	-58.34961068	-54.7180188	mV
0.059150092	s	-58.38012826	-54.7180188	mV
0.059200093	s	-58.38012826	-54.68750122	mV
0.059250093	s	-58.38012826	-54.65698364	mV
0.059300093	s	-58.34961068	-54.65698364	mV
0.059350093	s	-58.38012826	-54.7180188	mV
0.059400093	s	-58.41064584	-54.74853638	mV
0.059450093	s	-58.47168099	-54.77905396	mV
0.059500093	s	-58.47168099	-54.80957154	mV
0.059550093	s	-58.53271615	-54.77905396	mV
0.059600093	s	-58.56323373	-54.74853638	mV
0.059650093	s	-58.62426889	-54.7180188	mV
0.059700093	s	-58.59375131	-54.74853638	mV
0.059750093	s	-58.59375131	-54.77905396	mV
0.059800093	s	-58.59375131	-54.80957154	mV
0.059850094	s	-58.62426889	-54.80957154	mV
0.059900094	s	-58.62426889	-54.84008912	mV
0.059950094	s	-58.65478647	-54.90112427	mV
0.060000094	s	-58.68530405	-54.93164185	mV
0.060050094	s	-58.68530405	-54.8706067	mV
0.060100094	s	-58.68530405	-54.93164185	mV
0.060150094	s	-58.71582162	-54.90112427	mV
0.060200094	s	-58.71582162	-54.8706067	mV
0.060250094	s	-58.68530405	-54.8706067	mV
0.060300094	s	-58.68530405	-54.90112427	mV
0.060350094	s	-58.68530405	-54.93164185	mV
0.060400094	s	-58.68530405	-54.99267701	mV
0.060450094	s	-58.7463392	-55.02319459	mV
0.060500095	s	-58.7463392	-55.08422975	mV
0.060550095	s	-58.71582162	-55.08422975	mV
0.060600095	s	-58.7463392	-55.11474733	mV
0.060650095	s	-58.7463392	-55.08422975	mV
0.060700095	s	-58.71582162	-55.1452649	mV
0.060750095	s	-58.68530405	-55.17578248	mV
0.060800095	s	-58.68530405	-55.20630006	mV
0.060850095	s	-58.71582162	-55.26733522	mV
0.060900095	s	-58.77685678	-55.35888796	mV
0.060950095	s	-58.77685678	-55.35888796	mV
0.061000095	s	-58.7463392	-55.32837038	mV
0.061050095	s	-58.7463392	-55.2978528	mV
0.061100095	s	-58.68530405	-55.35888796	mV
0.061150096	s	-58.68530405	-55.32837038	mV
0.061200096	s	-58.71582162	-55.35888796	mV
0.061250096	s	-58.71582162	-55.45044069	mV
0.061300096	s	-58.7463392	-55.48095827	mV
0.061350096	s	-58.7463392	-55.51147585	mV
0.061400096	s	-58.71582162	-55.57251101	mV
0.061450096	s	-58.71582162	-55.60302859	mV
0.061500096	s	-58.71582162	-55.63354617	mV
0.061550096	s	-58.77685678	-55.66406374	mV
0.061600096	s	-58.77685678	-55.69458132	mV
0.061650096	s	-58.80737436	-55.69458132	mV
0.061700096	s	-58.83789194	-55.7250989	mV
0.061750096	s	-58.80737436	-55.7250989	mV
0.061800097	s	-58.77685678	-55.81665164	mV
0.061850097	s	-58.80737436	-55.84716922	mV
0.061900097	s	-58.80737436	-55.93872195	mV
0.061950097	s	-58.8989271	-55.99975711	mV
0.062000097	s	-58.86840952	-56.03027469	mV
0.062050097	s	-58.86840952	-56.03027469	mV
0.062100097	s	-58.83789194	-55.99975711	mV
0.062150097	s	-58.80737436	-56.03027469	mV
0.062200097	s	-58.86840952	-56.03027469	mV
0.062250097	s	-58.83789194	-56.06079227	mV
0.062300097	s	-58.86840952	-56.12182743	mV
0.062350097	s	-58.80737436	-56.15234501	mV
0.062400098	s	-58.77685678	-56.12182743	mV
0.062450098	s	-58.7463392	-56.12182743	mV
0.062500098	s	-58.7463392	-56.21338016	mV
0.062550098	s	-58.71582162	-56.21338016	mV
0.062600098	s	-58.68530405	-56.18286258	mV
0.062650098	s	-58.68530405	-56.21338016	mV
0.062700098	s	-58.65478647	-56.24389774	mV
0.062750098	s	-58.59375131	-56.3049329	mV
0.062800098	s	-58.56323373	-56.3049329	mV
0.062850098	s	-58.53271615	-56.36596806	mV
0.062900098	s	-58.56323373	-56.39648564	mV
0.062950098	s	-58.56323373	-56.45752079	mV
0.063000098	s	-58.56323373	-56.45752079	mV
0.063050099	s	-58.47168099	-56.45752079	mV
0.063100099	s	-58.41064584	-56.39648564	mV
0.063150099	s	-58.41064584	-56.39648564	mV
0.063200099	s	-58.50219857	-56.42700321	mV
0.063250099	s	-58.53271615	-56.48803837	mV
0.063300099	s	-58.53271615	-56.54907353	mV
0.063350099	s	-58.44116342	-56.57959111	mV
0.063400099	s	-58.47168099	-56.67114384	mV
0.063450099	s	-58.50219857	-56.70166142	mV
0.063500099	s	-58.44116342	-56.70166142	mV
0.063550099	s	-58.34961068	-56.67114384	mV
0.063600099	s	-58.28857552	-56.64062627	mV
0.063650099	s	-58.3190931	-56.67114384	mV
0.0637001	s	-58.38012826	-56.70166142	mV
0.0637501	s	-58.34961068	-56.70166142	mV
0.0638001	s	-58.28857552	-56.67114384	mV
0.0638501	s	-58.3190931	-56.732179	mV
0.0639001	s	-58.34961068	-56.82373174	mV
0.0639501	s	-58.41064584	-56.8847669	mV
0.0640001	s	-58.41064584	-56.91528448	mV
0.0640501	s	-58.38012826	-56.94580205	mV
0.0641001	s	-58.3190931	-56.91528448	mV
0.0641501	s	-58.34961068	-56.91528448	mV
0.0642001	s	-58.38012826	-56.94580205	mV
0.0642501	s	-58.41064584	-57.00683721	mV
0.0643001	s	-58.41064584	-57.00683721	mV
0.064350101	s	-58.41064584	-57.06787237	mV
0.064400101	s	-58.38012826	-57.06787237	mV
0.064450101	s	-58.34961068	-57.06787237	mV
0.064500101	s	-58.3190931	-57.03735479	mV
0.064550101	s	-58.34961068	-57.09838995	mV
0.064600101	s	-58.38012826	-57.03735479	mV
0.064650101	s	-58.44116342	-57.06787237	mV
0.064700101	s	-58.47168099	-57.12890753	mV
0.064750101	s	-58.47168099	-57.15942511	mV
0.064800101	s	-58.47168099	-57.22046026	mV
0.064850101	s	-58.41064584	-57.22046026	mV
0.064900101	s	-58.38012826	-57.25097784	mV
0.064950101	s	-58.44116342	-57.28149542	mV
0.065000102	s	-58.47168099	-57.28149542	mV
0.065050102	s	-58.50219857	-57.312013	mV
0.065100102	s	-58.53271615	-57.25097784	mV
0.065150102	s	-58.53271615	-57.312013	mV
0.065200102	s	-58.50219857	-57.34253058	mV
0.065250102	s	-58.47168099	-57.34253058	mV
0.065300102	s	-58.44116342	-57.37304816	mV
0.065350102	s	-58.44116342	-57.43408332	mV
0.065400102	s	-58.50219857	-57.46460089	mV
0.065450102	s	-58.50219857	-57.46460089	mV
0.065500102	s	-58.53271615	-57.43408332	mV
0.065550102	s	-58.56323373	-57.43408332	mV
0.065600103	s	-58.56323373	-57.40356574	mV
0.065650103	s	-58.53271615	-57.40356574	mV
0.065700103	s	-58.53271615	-57.37304816	mV
0.065750103	s	-58.50219857	-57.34253058	mV
0.065800103	s	-58.47168099	-57.34253058	mV
0.065850103	s	-58.47168099	-57.40356574	mV
0.065900103	s	-58.53271615	-57.43408332	mV
0.065950103	s	-58.53271615	-57.49511847	mV
0.066000103	s	-58.56323373	-57.49511847	mV
0.066050103	s	-58.59375131	-57.49511847	mV
0.066100103	s	-58.65478647	-57.46460089	mV
0.066150103	s	-58.68530405	-57.43408332	mV
0.066200103	s	-58.65478647	-57.43408332	mV
0.066250104	s	-58.62426889	-57.43408332	mV
0.066300104	s	-58.59375131	-57.49511847	mV
0.066350104	s	-58.59375131	-57.52563605	mV
0.066400104	s	-58.56323373	-57.52563605	mV
0.066450104	s	-58.59375131	-57.55615363	mV
0.066500104	s	-58.62426889	-57.55615363	mV
0.066550104	s	-58.62426889	-57.58667121	mV
0.066600104	s	-58.65478647	-57.55615363	mV
0.066650104	s	-58.65478647	-57.55615363	mV
0.066700104	s	-58.68530405	-57.64770637	mV
0.066750104	s	-58.68530405	-57.61718879	mV
0.066800104	s	-58.68530405	-57.64770637	mV
0.066850104	s	-58.68530405	-57.67822395	mV
0.066900105	s	-58.65478647	-57.64770637	mV
0.066950105	s	-58.62426889	-57.61718879	mV
0.067000105	s	-58.59375131	-57.58667121	mV
0.067050105	s	-58.59375131	-57.58667121	mV
0.067100105	s	-58.56323373	-57.61718879	mV
0.067150105	s	-58.50219857	-57.64770637	mV
0.067200105	s	-58.50219857	-57.67822395	mV
0.067250105	s	-58.47168099	-57.64770637	mV
0.067300105	s	-58.50219857	-57.67822395	mV
0.067350105	s	-58.53271615	-57.7392591	mV
0.067400105	s	-58.56323373	-57.83081184	mV
0.067450105	s	-58.53271615	-57.83081184	mV
0.067500105	s	-58.56323373	-57.86132942	mV
0.067550106	s	-58.59375131	-57.83081184	mV
0.067600106	s	-58.59375131	-57.80029426	mV
0.067650106	s	-58.59375131	-57.83081184	mV
0.067700106	s	-58.59375131	-57.80029426	mV
0.067750106	s	-58.56323373	-57.80029426	mV
0.067800106	s	-58.53271615	-57.76977668	mV
0.067850106	s	-58.53271615	-57.76977668	mV
0.067900106	s	-58.56323373	-57.80029426	mV
0.067950106	s	-58.56323373	-57.83081184	mV
0.068000106	s	-58.56323373	-57.83081184	mV
0.068050106	s	-58.56323373	-57.83081184	mV
0.068100106	s	-58.59375131	-57.86132942	mV
0.068150106	s	-58.65478647	-57.891847	mV
0.068200107	s	-58.65478647	-57.86132942	mV
0.068250107	s	-58.65478647	-57.86132942	mV
0.068300107	s	-58.62426889	-57.83081184	mV
0.068350107	s	-58.65478647	-57.86132942	mV
0.068400107	s	-58.65478647	-57.95288215	mV
0.068450107	s	-58.65478647	-57.95288215	mV
0.068500107	s	-58.71582162	-58.04443489	mV
0.068550107	s	-58.7463392	-58.10547005	mV
0.068600107	s	-58.77685678	-58.10547005	mV
0.068650107	s	-58.80737436	-58.10547005	mV
0.068700107	s	-58.80737436	-58.10547005	mV
0.068750107	s	-58.83789194	-58.10547005	mV
0.068800108	s	-58.80737436	-58.13598763	mV
0.068850108	s	-58.80737436	-58.19702279	mV
0.068900108	s	-58.83789194	-58.3190931	mV
0.068950108	s	-58.8989271	-58.38012826	mV
0.069000108	s	-58.95996226	-58.44116342	mV
0.069050108	s	-58.95996226	-58.44116342	mV
0.069100108	s	-58.92944468	-58.41064584	mV
0.069150108	s	-58.8989271	-58.41064584	mV
0.069200108	s	-58.86840952	-58.41064584	mV
0.069250108	s	-58.86840952	-58.44116342	mV
0.069300108	s	-58.92944468	-58.53271615	mV
0.069350108	s	-58.95996226	-58.56323373	mV
0.069400108	s	-58.99047983	-58.62426889	mV
0.069450109	s	-58.99047983	-58.68530405	mV
0.069500109	s	-58.99047983	-58.71582162	mV
0.069550109	s	-58.95996226	-58.71582162	mV
0.069600109	s	-58.92944468	-58.68530405	mV
0.069650109	s	-58.99047983	-58.68530405	mV
0.069700109	s	-58.99047983	-58.71582162	mV
0.069750109	s	-59.02099741	-58.71582162	mV
0.069800109	s	-58.99047983	-58.7463392	mV
0.069850109	s	-58.99047983	-58.7463392	mV
0.069900109	s	-58.95996226	-58.7463392	mV
0.069950109	s	-58.99047983	-58.86840952	mV
0.070000109	s	-58.99047983	-58.86840952	mV
0.070050109	s	-59.05151499	-58.86840952	mV
0.07010011	s	-59.08203257	-58.92944468	mV
0.07015011	s	-59.02099741	-58.8989271	mV
0.07020011	s	-59.02099741	-58.8989271	mV
0.07025011	s	-58.99047983	-58.8989271	mV
0.07030011	s	-58.99047983	-58.99047983	mV
0.07035011	s	-59.05151499	-59.05151499	mV
0.07040011	s	-59.05151499	-59.05151499	mV
0.07045011	s	-59.02099741	-59.11255015	mV
0.07050011	s	-58.99047983	-59.08203257	mV
0.07055011	s	-59.02099741	-59.14306773	mV
0.07060011	s	-58.95996226	-59.11255015	mV
0.07065011	s	-59.02099741	-59.08203257	mV
0.07070011	s	-59.05151499	-59.11255015	mV
0.070750111	s	-59.05151499	-59.14306773	mV
0.070800111	s	-59.05151499	-59.23462046	mV
0.070850111	s	-59.05151499	-59.20410289	mV
0.070900111	s	-59.08203257	-59.29565562	mV
0.070950111	s	-59.11255015	-59.38720836	mV
0.071000111	s	-59.17358531	-59.41772594	mV
0.071050111	s	-59.17358531	-59.41772594	mV
0.071100111	s	-59.23462046	-59.41772594	mV
0.071150111	s	-59.23462046	-59.41772594	mV
0.071200111	s	-59.20410289	-59.4787611	mV
0.071250111	s	-59.17358531	-59.4787611	mV
0.071300111	s	-59.20410289	-59.4787611	mV
0.071350111	s	-59.26513804	-59.4787611	mV
0.071400112	s	-59.35669078	-59.50927867	mV
0.071450112	s	-59.38720836	-59.57031383	mV
0.071500112	s	-59.35669078	-59.57031383	mV
0.071550112	s	-59.35669078	-59.60083141	mV
0.071600112	s	-59.44824352	-59.66186657	mV
0.071650112	s	-59.44824352	-59.69238415	mV
0.071700112	s	-59.44824352	-59.66186657	mV
0.071750112	s	-59.41772594	-59.63134899	mV
0.071800112	s	-59.41772594	-59.66186657	mV
0.071850112	s	-59.44824352	-59.69238415	mV
0.071900112	s	-59.50927867	-59.7534193	mV
0.071950112	s	-59.4787611	-59.78393688	mV
0.072000113	s	-59.4787611	-59.84497204	mV
0.072050113	s	-59.50927867	-59.78393688	mV
0.072100113	s	-59.60083141	-59.84497204	mV
0.072150113	s	-59.66186657	-59.81445446	mV
0.072200113	s	-59.60083141	-59.78393688	mV
0.072250113	s	-59.57031383	-59.7534193	mV
0.072300113	s	-59.60083141	-59.81445446	mV
0.072350113	s	-59.63134899	-59.87548962	mV
0.072400113	s	-59.69238415	-59.93652478	mV
0.072450113	s	-59.72290173	-59.99755993	mV
0.072500113	s	-59.66186657	-59.99755993	mV
0.072550113	s	-59.63134899	-59.99755993	mV
0.072600113	s	-59.63134899	-59.99755993	mV
0.072650114	s	-59.66186657	-60.02807751	mV
0.072700114	s	-59.69238415	-59.99755993	mV
0.072750114	s	-59.78393688	-60.05859509	mV
0.072800114	s	-59.78393688	-60.08911267	mV
0.072850114	s	-59.78393688	-60.15014783	mV
0.072900114	s	-59.78393688	-60.11963025	mV
0.072950114	s	-59.78393688	-60.15014783	mV
0.073000114	s	-59.78393688	-60.11963025	mV
0.073050114	s	-59.81445446	-60.15014783	mV
0.073100114	s	-59.87548962	-60.08911267	mV
0.073150114	s	-59.93652478	-60.08911267	mV
0.073200114	s	-59.96704236	-60.05859509	mV
0.073250114	s	-59.93652478	-60.05859509	mV
0.073300115	s	-59.9060072	-60.02807751	mV
0.073350115	s	-59.93652478	-60.02807751	mV
0.073400115	s	-59.9060072	-60.05859509	mV
0.073450115	s	-59.9060072	-60.02807751	mV
0.073500115	s	-59.99755993	-60.05859509	mV
0.073550115	s	-60.08911267	-60.08911267	mV
0.073600115	s	-60.15014783	-60.11963025	mV
0.073650115	s	-60.18066541	-60.15014783	mV
0.073700115	s	-60.15014783	-60.11963025	mV
0.073750115	s	-60.15014783	-60.18066541	mV
0.073800115	s	-60.15014783	-60.18066541	mV
0.073850115	s	-60.15014783	-60.24170057	mV
0.073900115	s	-60.18066541	-60.24170057	mV
0.073950116	s	-60.18066541	-60.30273572	mV
0.074000116	s	-60.21118299	-60.30273572	mV
0.074050116	s	-60.24170057	-60.3332533	mV
0.074100116	s	-60.3332533	-60.3332533	mV
0.074150116	s	-60.30273572	-60.3332533	mV
0.074200116	s	-60.3332533	-60.30273572	mV
0.074250116	s	-60.27221814	-60.30273572	mV
0.074300116	s	-60.30273572	-60.3332533	mV
0.074350116	s	-60.24170057	-60.3332533	mV
0.074400116	s	-60.24170057	-60.39428846	mV
0.074450116	s	-60.30273572	-60.45532362	mV
0.074500116	s	-60.3332533	-60.45532362	mV
0.074550116	s	-60.36377088	-60.51635877	mV
0.074600117	s	-60.42480604	-60.57739393	mV
0.074650117	s	-60.4858412	-60.57739393	mV
0.074700117	s	-60.4858412	-60.57739393	mV
0.074750117	s	-60.54687635	-60.57739393	mV
0.074800117	s	-60.57739393	-60.60791151	mV
0.074850117	s	-60.54687635	-60.60791151	mV
0.074900117	s	-60.51635877	-60.63842909	mV
0.074950117	s	-60.51635877	-60.66894667	mV
0.075000117	s	-60.4858412	-60.69946425	mV
0.075050117	s	-60.45532362	-60.72998183	mV
0.075100117	s	-60.4858412	-60.72998183	mV
0.075150117	s	-60.4858412	-60.72998183	mV
0.075200118	s	-60.4858412	-60.79101698	mV
0.075250118	s	-60.4858412	-60.85205214	mV
0.075300118	s	-60.4858412	-60.85205214	mV
0.075350118	s	-60.51635877	-60.85205214	mV
0.075400118	s	-60.57739393	-60.88256972	mV
0.075450118	s	-60.57739393	-60.9130873	mV
0.075500118	s	-60.60791151	-60.94360488	mV
0.075550118	s	-60.54687635	-60.97412246	mV
0.075600118	s	-60.54687635	-60.9130873	mV
0.075650118	s	-60.51635877	-60.85205214	mV
0.075700118	s	-60.4858412	-60.82153456	mV
0.075750118	s	-60.45532362	-60.7604994	mV
0.075800118	s	-60.39428846	-60.69946425	mV
0.075850119	s	-60.39428846	-60.7604994	mV
0.075900119	s	-60.42480604	-60.7604994	mV
0.075950119	s	-60.45532362	-60.79101698	mV
0.076000119	s	-60.4858412	-60.79101698	mV
0.076050119	s	-60.4858412	-60.82153456	mV
0.076100119	s	-60.51635877	-60.82153456	mV
0.076150119	s	-60.54687635	-60.88256972	mV
0.076200119	s	-60.57739393	-60.88256972	mV
0.076250119	s	-60.57739393	-60.88256972	mV
0.076300119	s	-60.57739393	-60.9130873	mV
0.076350119	s	-60.54687635	-60.97412246	mV
0.076400119	s	-60.60791151	-61.03515761	mV
0.076450119	s	-60.60791151	-61.09619277	mV
0.07650012	s	-60.60791151	-61.06567519	mV
0.07655012	s	-60.66894667	-61.09619277	mV
0.07660012	s	-60.69946425	-61.09619277	mV
0.07665012	s	-60.69946425	-61.06567519	mV
0.07670012	s	-60.72998183	-61.09619277	mV
0.07675012	s	-60.66894667	-61.06567519	mV
0.07680012	s	-60.66894667	-61.06567519	mV
0.07685012	s	-60.66894667	-61.09619277	mV
0.07690012	s	-60.66894667	-61.21826309	mV
0.07695012	s	-60.66894667	-61.24878067	mV
0.07700012	s	-60.72998183	-61.30981582	mV
0.07705012	s	-60.72998183	-61.30981582	mV
0.07710012	s	-60.72998183	-61.3403334	mV
0.077150121	s	-60.72998183	-61.37085098	mV
0.077200121	s	-60.69946425	-61.30981582	mV
0.077250121	s	-60.69946425	-61.30981582	mV
0.077300121	s	-60.69946425	-61.27929824	mV
0.077350121	s	-60.63842909	-61.3403334	mV
0.077400121	s	-60.66894667	-61.3403334	mV
0.077450121	s	-60.69946425	-61.43188614	mV
0.077500121	s	-60.72998183	-61.4929213	mV
0.077550121	s	-60.72998183	-61.46240372	mV
0.077600121	s	-60.72998183	-61.43188614	mV
0.077650121	s	-60.69946425	-61.40136856	mV
0.077700121	s	-60.69946425	-61.40136856	mV
0.077750121	s	-60.69946425	-61.37085098	mV
0.077800122	s	-60.72998183	-61.43188614	mV
0.077850122	s	-60.79101698	-61.46240372	mV
0.077900122	s	-60.85205214	-61.55395645	mV
0.077950122	s	-60.79101698	-61.55395645	mV
0.078000122	s	-60.79101698	-61.58447403	mV
0.078050122	s	-60.7604994	-61.58447403	mV
0.078100122	s	-60.79101698	-61.61499161	mV
0.078150122	s	-60.82153456	-61.58447403	mV
0.078200122	s	-60.85205214	-61.58447403	mV
0.078250122	s	-60.88256972	-61.58447403	mV
0.078300122	s	-60.85205214	-61.58447403	mV
0.078350122	s	-60.88256972	-61.55395645	mV
0.078400123	s	-60.9130873	-61.58447403	mV
0.078450123	s	-60.9130873	-61.64550919	mV
0.078500123	s	-60.97412246	-61.67602677	mV
0.078550123	s	-61.06567519	-61.73706193	mV
0.078600123	s	-61.00464004	-61.67602677	mV
0.078650123	s	-61.00464004	-61.64550919	mV
0.078700123	s	-61.03515761	-61.67602677	mV
0.078750123	s	-61.06567519	-61.67602677	mV
0.078800123	s	-61.06567519	-61.67602677	mV
0.078850123	s	-61.15722793	-61.73706193	mV
0.078900123	s	-61.09619277	-61.79809708	mV
0.078950123	s	-61.12671035	-61.79809708	mV
0.079000123	s	-61.09619277	-61.85913224	mV
0.079050124	s	-61.15722793	-61.88964982	mV
0.079100124	s	-61.21826309	-61.85913224	mV
0.079150124	s	-61.21826309	-61.85913224	mV
0.079200124	s	-61.24878067	-61.9201674	mV
0.079250124	s	-61.21826309	-61.95068498	mV
0.079300124	s	-61.21826309	-61.95068498	mV
0.079350124	s	-61.21826309	-61.98120256	mV
0.079400124	s	-61.18774551	-62.07275529	mV
0.079450124	s	-61.12671035	-62.13379045	mV
0.079500124	s	-61.21826309	-62.13379045	mV
0.079550124	s	-61.24878067	-62.16430803	mV
0.079600124	s	-61.30981582	-62.25586077	mV
0.079650124	s	-61.27929824	-62.25586077	mV
0.079700125	s	-61.30981582	-62.25586077	mV
0.079750125	s	-61.21826309	-62.25586077	mV
0.079800125	s	-61.21826309	-62.25586077	mV
0.079850125	s	-61.24878067	-62.28637835	mV
0.079900125	s	-61.30981582	-62.31689592	mV
0.079950125	s	-61.27929824	-62.37793108	mV
0.080000125	s	-61.24878067	-62.3474135	mV
0.080050125	s	-61.30981582	-62.3474135	mV
0.080100125	s	-61.3403334	-62.3474135	mV
0.080150125	s	-61.40136856	-62.3474135	mV
0.080200125	s	-61.37085098	-62.28637835	mV
0.080250125	s	-61.37085098	-62.28637835	mV
0.080300125	s	-61.40136856	-62.28637835	mV
0.080350126	s	-61.52343888	-62.3474135	mV
0.080400126	s	-61.4929213	-62.3474135	mV
0.080450126	s	-61.46240372	-62.37793108	mV
0.080500126	s	-61.43188614	-62.43896624	mV
0.080550126	s	-61.46240372	-62.46948382	mV
0.080600126	s	-61.52343888	-62.5000014	mV
0.080650126	s	-61.55395645	-62.53051898	mV
0.080700126	s	-61.58447403	-62.53051898	mV
0.080750126	s	-61.52343888	-62.5000014	mV
0.080800126	s	-61.52343888	-62.53051898	mV
0.080850126	s	-61.55395645	-62.53051898	mV
0.080900126	s	-61.61499161	-62.65258929	mV
0.080950126	s	-61.67602677	-62.68310687	mV
0.081000127	s	-61.64550919	-62.71362445	mV
0.081050127	s	-61.64550919	-62.74414203	mV
0.081100127	s	-61.58447403	-62.71362445	mV
0.081150127	s	-61.58447403	-62.74414203	mV
0.081200127	s	-61.61499161	-62.71362445	mV
0.081250127	s	-61.67602677	-62.71362445	mV
0.081300127	s	-61.67602677	-62.80517719	mV
0.081350127	s	-61.73706193	-62.83569476	mV
0.081400127	s	-61.73706193	-62.86621234	mV
0.081450127	s	-61.70654435	-62.89672992	mV
0.081500127	s	-61.67602677	-62.9272475	mV
0.081550127	s	-61.70654435	-62.95776508	mV
0.081600128	s	-61.70654435	-62.98828266	mV
0.081650128	s	-61.73706193	-62.98828266	mV
0.081700128	s	-61.76757951	-62.95776508	mV
0.081750128	s	-61.79809708	-62.98828266	mV
0.081800128	s	-61.82861466	-63.01880024	mV
0.081850128	s	-61.79809708	-63.07983539	mV
0.081900128	s	-61.76757951	-63.04931782	mV
0.081950128	s	-61.73706193	-63.04931782	mV
0.082000128	s	-61.76757951	-63.04931782	mV
0.082050128	s	-61.70654435	-63.04931782	mV
0.082100128	s	-61.73706193	-63.04931782	mV
0.082150128	s	-61.76757951	-63.04931782	mV
0.082200128	s	-61.79809708	-63.01880024	mV
0.082250129	s	-61.82861466	-63.01880024	mV
0.082300129	s	-61.82861466	-63.04931782	mV
0.082350129	s	-61.85913224	-63.04931782	mV
0.082400129	s	-61.82861466	-63.04931782	mV
0.082450129	s	-61.82861466	-63.07983539	mV
0.082500129	s	-61.82861466	-63.11035297	mV
0.082550129	s	-61.79809708	-63.11035297	mV
0.082600129	s	-61.82861466	-63.14087055	mV
0.082650129	s	-61.85913224	-63.14087055	mV
0.082700129	s	-61.88964982	-63.07983539	mV
0.082750129	s	-61.9201674	-63.07983539	mV
0.082800129	s	-61.9201674	-63.07983539	mV
0.082850129	s	-61.9201674	-63.07983539	mV
0.08290013	s	-61.95068498	-63.04931782	mV
0.08295013	s	-61.9201674	-63.07983539	mV
0.08300013	s	-61.88964982	-63.14087055	mV
0.08305013	s	-61.85913224	-63.14087055	mV
0.08310013	s	-61.85913224	-63.14087055	mV
0.08315013	s	-61.88964982	-63.11035297	mV
0.08320013	s	-61.88964982	-63.07983539	mV
0.08325013	s	-61.9201674	-63.11035297	mV
0.08330013	s	-61.98120256	-63.11035297	mV
0.08335013	s	-62.04223771	-63.14087055	mV
0.08340013	s	-62.07275529	-63.20190571	mV
0.08345013	s	-62.07275529	-63.20190571	mV
0.08350013	s	-62.07275529	-63.20190571	mV
0.083550131	s	-62.07275529	-63.20190571	mV
0.083600131	s	-62.04223771	-63.04931782	mV
0.083650131	s	-61.98120256	-63.04931782	mV
0.083700131	s	-61.98120256	-63.01880024	mV
0.083750131	s	-61.98120256	-62.95776508	mV
0.083800131	s	-61.98120256	-62.98828266	mV
0.083850131	s	-62.01172014	-63.01880024	mV
0.083900131	s	-62.04223771	-63.04931782	mV
0.083950131	s	-62.07275529	-63.07983539	mV
0.084000131	s	-62.13379045	-63.14087055	mV
0.084050131	s	-62.22534319	-63.17138813	mV
0.084100131	s	-62.19482561	-63.17138813	mV
0.084150131	s	-62.22534319	-63.14087055	mV
0.084200132	s	-62.22534319	-63.14087055	mV
0.084250132	s	-62.22534319	-63.14087055	mV
0.084300132	s	-62.19482561	-63.17138813	mV
0.084350132	s	-62.22534319	-63.17138813	mV
0.084400132	s	-62.22534319	-63.23242329	mV
0.084450132	s	-62.25586077	-63.26294087	mV
0.084500132	s	-62.25586077	-63.26294087	mV
0.084550132	s	-62.28637835	-63.32397602	mV
0.084600132	s	-62.31689592	-63.32397602	mV
0.084650132	s	-62.28637835	-63.29345845	mV
0.084700132	s	-62.31689592	-63.26294087	mV
0.084750132	s	-62.28637835	-63.26294087	mV
0.084800133	s	-62.28637835	-63.23242329	mV
0.084850133	s	-62.28637835	-63.23242329	mV
0.084900133	s	-62.28637835	-63.20190571	mV
0.084950133	s	-62.28637835	-63.26294087	mV
0.085000133	s	-62.31689592	-63.26294087	mV
0.085050133	s	-62.3474135	-63.32397602	mV
0.085100133	s	-62.43896624	-63.32397602	mV
0.085150133	s	-62.40844866	-63.32397602	mV
0.085200133	s	-62.43896624	-63.3544936	mV
0.085250133	s	-62.43896624	-63.3544936	mV
0.085300133	s	-62.43896624	-63.32397602	mV
0.085350133	s	-62.43896624	-63.3544936	mV
0.085400133	s	-62.43896624	-63.41552876	mV
0.085450134	s	-62.46948382	-63.44604634	mV
0.085500134	s	-62.5000014	-63.47656392	mV
0.085550134	s	-62.5000014	-63.53759908	mV
0.085600134	s	-62.53051898	-63.56811666	mV
0.085650134	s	-62.59155413	-63.56811666	mV
0.085700134	s	-62.59155413	-63.53759908	mV
0.085750134	s	-62.53051898	-63.5070815	mV
0.085800134	s	-62.53051898	-63.47656392	mV
0.085850134	s	-62.56103655	-63.41552876	mV
0.085900134	s	-62.59155413	-63.44604634	mV
0.085950134	s	-62.65258929	-63.5070815	mV
0.086000134	s	-62.65258929	-63.53759908	mV
0.086050134	s	-62.68310687	-63.56811666	mV
0.086100135	s	-62.68310687	-63.5070815	mV
0.086150135	s	-62.68310687	-63.5070815	mV
0.086200135	s	-62.68310687	-63.47656392	mV
0.086250135	s	-62.71362445	-63.41552876	mV
0.086300135	s	-62.77465961	-63.38501118	mV
0.086350135	s	-62.77465961	-63.32397602	mV
0.086400135	s	-62.77465961	-63.32397602	mV
0.086450135	s	-62.74414203	-63.29345845	mV
0.086500135	s	-62.80517719	-63.32397602	mV
0.086550135	s	-62.77465961	-63.3544936	mV
0.086600135	s	-62.80517719	-63.26294087	mV
0.086650135	s	-62.83569476	-63.3544936	mV
0.086700135	s	-62.83569476	-63.32397602	mV
0.086750136	s	-62.80517719	-63.32397602	mV
0.086800136	s	-62.83569476	-63.29345845	mV
0.086850136	s	-62.77465961	-63.23242329	mV
0.086900136	s	-62.74414203	-63.26294087	mV
0.086950136	s	-62.80517719	-63.26294087	mV
0.087000136	s	-62.80517719	-63.29345845	mV
0.087050136	s	-62.86621234	-63.29345845	mV
0.087100136	s	-62.80517719	-63.23242329	mV
0.087150136	s	-62.77465961	-63.23242329	mV
0.087200136	s	-62.77465961	-63.20190571	mV
0.087250136	s	-62.77465961	-63.23242329	mV
0.087300136	s	-62.83569476	-63.20190571	mV
0.087350136	s	-62.86621234	-63.17138813	mV
0.087400137	s	-62.77465961	-63.17138813	mV
0.087450137	s	-62.80517719	-63.20190571	mV
0.087500137	s	-62.83569476	-63.29345845	mV
0.087550137	s	-62.77465961	-63.32397602	mV
0.087600137	s	-62.80517719	-63.3544936	mV
0.087650137	s	-62.83569476	-63.38501118	mV
0.087700137	s	-62.86621234	-63.3544936	mV
0.087750137	s	-62.89672992	-63.32397602	mV
0.087800137	s	-62.98828266	-63.32397602	mV
0.087850137	s	-62.89672992	-63.32397602	mV
0.087900137	s	-62.86621234	-63.23242329	mV
0.087950137	s	-62.86621234	-63.23242329	mV
0.088000138	s	-62.89672992	-63.23242329	mV
0.088050138	s	-62.95776508	-63.26294087	mV
0.088100138	s	-63.01880024	-63.29345845	mV
0.088150138	s	-63.04931782	-63.32397602	mV
0.088200138	s	-62.98828266	-63.23242329	mV
0.088250138	s	-62.95776508	-63.23242329	mV
0.088300138	s	-63.01880024	-63.23242329	mV
0.088350138	s	-63.07983539	-63.26294087	mV
0.088400138	s	-63.04931782	-63.26294087	mV
0.088450138	s	-63.01880024	-63.20190571	mV
0.088500138	s	-62.98828266	-63.26294087	mV
0.088550138	s	-63.04931782	-63.26294087	mV
0.088600138	s	-63.11035297	-63.32397602	mV
0.088650139	s	-63.07983539	-63.29345845	mV
0.088700139	s	-63.04931782	-63.32397602	mV
0.088750139	s	-63.04931782	-63.29345845	mV
0.088800139	s	-63.11035297	-63.32397602	mV
0.088850139	s	-63.14087055	-63.3544936	mV
0.088900139	s	-63.17138813	-63.38501118	mV
0.088950139	s	-63.11035297	-63.41552876	mV
0.089000139	s	-63.07983539	-63.41552876	mV
0.089050139	s	-63.14087055	-63.44604634	mV
0.089100139	s	-63.20190571	-63.5070815	mV
0.089150139	s	-63.20190571	-63.56811666	mV
0.089200139	s	-63.17138813	-63.56811666	mV
0.089250139	s	-63.14087055	-63.53759908	mV
0.08930014	s	-63.11035297	-63.59863423	mV
0.08935014	s	-63.04931782	-63.56811666	mV
0.08940014	s	-63.11035297	-63.62915181	mV
0.08945014	s	-63.20190571	-63.69018697	mV
0.08950014	s	-63.26294087	-63.72070455	mV
0.08955014	s	-63.26294087	-63.78173971	mV
0.08960014	s	-63.23242329	-63.72070455	mV
0.08965014	s	-63.17138813	-63.72070455	mV
0.08970014	s	-63.17138813	-63.65966939	mV
0.08975014	s	-63.17138813	-63.59863423	mV
0.08980014	s	-63.23242329	-63.62915181	mV
0.08985014	s	-63.26294087	-63.53759908	mV
0.08990014	s	-63.23242329	-63.56811666	mV
0.089950141	s	-63.32397602	-63.62915181	mV
0.090000141	s	-63.29345845	-63.62915181	mV
0.090050141	s	-63.29345845	-63.62915181	mV
0.090100141	s	-63.29345845	-63.62915181	mV
0.090150141	s	-63.26294087	-63.62915181	mV
0.090200141	s	-63.29345845	-63.62915181	mV
0.090250141	s	-63.3544936	-63.65966939	mV
0.090300141	s	-63.32397602	-63.62915181	mV
0.090350141	s	-63.3544936	-63.69018697	mV
0.090400141	s	-63.38501118	-63.72070455	mV
0.090450141	s	-63.3544936	-63.72070455	mV
0.090500141	s	-63.32397602	-63.75122213	mV
0.090550141	s	-63.32397602	-63.78173971	mV
0.090600142	s	-63.29345845	-63.75122213	mV
0.090650142	s	-63.26294087	-63.78173971	mV
0.090700142	s	-63.23242329	-63.78173971	mV
0.090750142	s	-63.29345845	-63.81225729	mV
0.090800142	s	-63.29345845	-63.81225729	mV
0.090850142	s	-63.32397602	-63.78173971	mV
0.090900142	s	-63.3544936	-63.84277486	mV
0.090950142	s	-63.3544936	-63.9343276	mV
0.091000142	s	-63.3544936	-63.96484518	mV
0.091050142	s	-63.32397602	-63.96484518	mV
0.091100142	s	-63.32397602	-63.96484518	mV
0.091150142	s	-63.32397602	-64.02588034	mV
0.091200143	s	-63.3544936	-64.05639792	mV
0.091250143	s	-63.38501118	-64.02588034	mV
0.091300143	s	-63.38501118	-63.96484518	mV
0.091350143	s	-63.41552876	-64.02588034	mV
0.091400143	s	-63.38501118	-63.99536276	mV
0.091450143	s	-63.44604634	-64.05639792	mV
0.091500143	s	-63.5070815	-64.11743307	mV
0.091550143	s	-63.47656392	-64.14795065	mV
0.091600143	s	-63.44604634	-64.17846823	mV
0.091650143	s	-63.44604634	-64.17846823	mV
0.091700143	s	-63.41552876	-64.17846823	mV
0.091750143	s	-63.38501118	-64.11743307	mV
0.091800143	s	-63.38501118	-64.14795065	mV
0.091850144	s	-63.41552876	-64.17846823	mV
0.091900144	s	-63.41552876	-64.30053855	mV
0.091950144	s	-63.47656392	-64.3615737	mV
0.092000144	s	-63.53759908	-64.42260886	mV
0.092050144	s	-63.56811666	-64.45312644	mV
0.092100144	s	-63.56811666	-64.45312644	mV
0.092150144	s	-63.59863423	-64.48364402	mV
0.092200144	s	-63.59863423	-64.48364402	mV
0.092250144	s	-63.56811666	-64.48364402	mV
0.092300144	s	-63.56811666	-64.42260886	mV
0.092350144	s	-63.5070815	-64.42260886	mV
0.092400144	s	-63.53759908	-64.42260886	mV
0.092450144	s	-63.5070815	-64.39209128	mV
0.092500145	s	-63.5070815	-64.42260886	mV
0.092550145	s	-63.53759908	-64.45312644	mV
0.092600145	s	-63.53759908	-64.5141616	mV
0.092650145	s	-63.56811666	-64.57519676	mV
0.092700145	s	-63.59863423	-64.60571433	mV
0.092750145	s	-63.56811666	-64.54467918	mV
0.092800145	s	-63.53759908	-64.54467918	mV
0.092850145	s	-63.53759908	-64.5141616	mV
0.092900145	s	-63.59863423	-64.54467918	mV
0.092950145	s	-63.62915181	-64.57519676	mV
0.093000145	s	-63.62915181	-64.60571433	mV
0.093050145	s	-63.65966939	-64.63623191	mV
0.093100145	s	-63.72070455	-64.66674949	mV
0.093150146	s	-63.75122213	-64.69726707	mV
0.093200146	s	-63.75122213	-64.69726707	mV
0.093250146	s	-63.78173971	-64.72778465	mV
0.093300146	s	-63.72070455	-64.72778465	mV
0.093350146	s	-63.72070455	-64.72778465	mV
0.093400146	s	-63.72070455	-64.75830223	mV
0.093450146	s	-63.72070455	-64.75830223	mV
0.093500146	s	-63.72070455	-64.78881981	mV
0.093550146	s	-63.78173971	-64.81933739	mV
0.093600146	s	-63.75122213	-64.81933739	mV
0.093650146	s	-63.81225729	-64.84985497	mV
0.093700146	s	-63.78173971	-64.81933739	mV
0.093750146	s	-63.72070455	-64.78881981	mV
0.093800147	s	-63.75122213	-64.75830223	mV
0.093850147	s	-63.69018697	-64.78881981	mV
0.093900147	s	-63.65966939	-64.78881981	mV
0.093950147	s	-63.72070455	-64.84985497	mV
0.094000147	s	-63.75122213	-64.88037254	mV
0.094050147	s	-63.75122213	-64.91089012	mV
0.094100147	s	-63.75122213	-64.97192528	mV
0.094150147	s	-63.72070455	-64.97192528	mV
0.094200147	s	-63.69018697	-64.9414077	mV
0.094250147	s	-63.65966939	-64.91089012	mV
0.094300147	s	-63.69018697	-64.81933739	mV
0.094350147	s	-63.62915181	-64.84985497	mV
0.094400148	s	-63.69018697	-64.91089012	mV
0.094450148	s	-63.72070455	-64.88037254	mV
0.094500148	s	-63.69018697	-64.9414077	mV
0.094550148	s	-63.69018697	-64.9414077	mV
0.094600148	s	-63.65966939	-64.97192528	mV
0.094650148	s	-63.65966939	-65.00244286	mV
0.094700148	s	-63.69018697	-65.00244286	mV
0.094750148	s	-63.72070455	-65.00244286	mV
0.094800148	s	-63.72070455	-64.97192528	mV
0.094850148	s	-63.65966939	-64.91089012	mV
0.094900148	s	-63.69018697	-64.91089012	mV
0.094950148	s	-63.65966939	-64.88037254	mV
0.095000148	s	-63.72070455	-64.91089012	mV
0.095050149	s	-63.78173971	-64.9414077	mV
0.095100149	s	-63.78173971	-65.00244286	mV
0.095150149	s	-63.75122213	-65.03296044	mV
0.095200149	s	-63.78173971	-65.00244286	mV
0.095250149	s	-63.75122213	-64.97192528	mV
0.095300149	s	-63.72070455	-64.9414077	mV
0.095350149	s	-63.78173971	-64.9414077	mV
0.095400149	s	-63.78173971	-64.9414077	mV
0.095450149	s	-63.78173971	-64.97192528	mV
0.095500149	s	-63.78173971	-65.00244286	mV
0.095550149	s	-63.78173971	-64.9414077	mV
0.095600149	s	-63.75122213	-65.00244286	mV
0.095650149	s	-63.75122213	-65.06347802	mV
0.09570015	s	-63.84277486	-65.06347802	mV
0.09575015	s	-63.81225729	-65.03296044	mV
0.09580015	s	-63.78173971	-64.91089012	mV
0.09585015	s	-63.78173971	-64.91089012	mV
0.09590015	s	-63.81225729	-64.91089012	mV
0.09595015	s	-63.81225729	-64.84985497	mV
0.09600015	s	-63.84277486	-64.81933739	mV
0.09605015	s	-63.84277486	-64.88037254	mV
0.09610015	s	-63.78173971	-64.84985497	mV
0.09615015	s	-63.72070455	-64.81933739	mV
0.09620015	s	-63.72070455	-64.75830223	mV
0.09625015	s	-63.72070455	-64.78881981	mV
0.09630015	s	-63.78173971	-64.72778465	mV
0.096350151	s	-63.84277486	-64.69726707	mV
0.096400151	s	-63.81225729	-64.69726707	mV
0.096450151	s	-63.81225729	-64.63623191	mV
0.096500151	s	-63.78173971	-64.63623191	mV
0.096550151	s	-63.87329244	-64.63623191	mV
0.096600151	s	-63.96484518	-64.63623191	mV
0.096650151	s	-63.90381002	-64.60571433	mV
0.096700151	s	-63.90381002	-64.57519676	mV
0.096750151	s	-63.84277486	-64.54467918	mV
0.096800151	s	-63.87329244	-64.48364402	mV
0.096850151	s	-63.90381002	-64.48364402	mV
0.096900151	s	-63.84277486	-64.48364402	mV
0.096950151	s	-63.84277486	-64.39209128	mV
0.097000152	s	-63.90381002	-64.39209128	mV
0.097050152	s	-63.96484518	-64.39209128	mV
0.097100152	s	-64.02588034	-64.42260886	mV
0.097150152	s	-63.96484518	-64.42260886	mV
0.097200152	s	-63.90381002	-64.39209128	mV
0.097250152	s	-63.9343276	-64.3615737	mV
0.097300152	s	-63.96484518	-64.30053855	mV
0.097350152	s	-63.99536276	-64.27002097	mV
0.097400152	s	-63.99536276	-64.20898581	mV
0.097450152	s	-63.96484518	-64.11743307	mV
0.097500152	s	-63.9343276	-64.05639792	mV
0.097550152	s	-63.96484518	-64.08691549	mV
0.097600153	s	-63.99536276	-64.11743307	mV
0.097650153	s	-64.02588034	-64.14795065	mV
0.097700153	s	-64.08691549	-64.14795065	mV
0.097750153	s	-64.05639792	-64.11743307	mV
0.097800153	s	-64.02588034	-64.05639792	mV
0.097850153	s	-63.99536276	-63.99536276	mV
0.097900153	s	-63.99536276	-63.96484518	mV
0.097950153	s	-64.02588034	-63.99536276	mV
0.098000153	s	-64.08691549	-64.05639792	mV
0.098050153	s	-64.14795065	-64.05639792	mV
0.098100153	s	-64.17846823	-64.14795065	mV
0.098150153	s	-64.17846823	-64.17846823	mV
0.098200153	s	-64.14795065	-64.17846823	mV
0.098250154	s	-64.14795065	-64.17846823	mV
0.098300154	s	-64.11743307	-64.14795065	mV
0.098350154	s	-64.11743307	-64.11743307	mV
0.098400154	s	-64.14795065	-64.08691549	mV
0.098450154	s	-64.17846823	-64.08691549	mV
0.098500154	s	-64.27002097	-64.11743307	mV
0.098550154	s	-64.30053855	-64.14795065	mV
0.098600154	s	-64.33105613	-64.17846823	mV
0.098650154	s	-64.33105613	-64.20898581	mV
0.098700154	s	-64.30053855	-64.23950339	mV
0.098750154	s	-64.23950339	-64.17846823	mV
0.098800154	s	-64.23950339	-64.17846823	mV
0.098850154	s	-64.27002097	-64.14795065	mV
0.098900155	s	-64.30053855	-64.11743307	mV
0.098950155	s	-64.33105613	-64.11743307	mV
0.099000155	s	-64.39209128	-64.11743307	mV
0.099050155	s	-64.39209128	-64.17846823	mV
0.099100155	s	-64.42260886	-64.20898581	mV
0.099150155	s	-64.39209128	-64.23950339	mV
0.099200155	s	-64.39209128	-64.20898581	mV
0.099250155	s	-64.3615737	-64.17846823	mV
0.099300155	s	-64.33105613	-64.11743307	mV
0.099350155	s	-64.33105613	-64.11743307	mV
0.099400155	s	-64.33105613	-64.08691549	mV
0.099450155	s	-64.3615737	-64.08691549	mV
0.099500155	s	-64.39209128	-64.05639792	mV
0.099550156	s	-64.42260886	-64.05639792	mV
0.099600156	s	-64.42260886	-64.05639792	mV
0.099650156	s	-64.42260886	-64.08691549	mV
0.099700156	s	-64.42260886	-64.11743307	mV
0.099750156	s	-64.39209128	-64.08691549	mV
0.099800156	s	-64.39209128	-64.05639792	mV
0.099850156	s	-64.39209128	-64.02588034	mV
0.099900156	s	-64.3615737	-63.96484518	mV
[truncated: 638,001 more rows]
