# Supplementary material for: Multi-neuron intracellular recording in vivo via interacting autopatching robots
Source: eLife. 2018 Jan 3;7:e24656. doi: 10.7554/eLife.24656 (PMC5812718; doi:10.7554/eLife.24656)
Supplement: Figure 5—source data 4. [file elife-24656-fig5-data4.csv]

t	tUnits	VmCh1	VmCh2	VmCh3	VmUnits
170	s	-56.82373174	-53.37524533	-56.15234501	mV
170.00005	s	-56.8847669	-53.40576291	-56.18286258	mV
170.0001	s	-56.8847669	-53.34472775	-56.21338016	mV
170.00015	s	-56.8847669	-53.37524533	-56.21338016	mV
170.0002	s	-56.91528448	-53.40576291	-56.27441532	mV
170.00025	s	-57.03735479	-53.46679807	-56.33545048	mV
170.0003	s	-57.03735479	-53.43628049	-56.33545048	mV
170.00035	s	-57.00683721	-53.40576291	-56.39648564	mV
170.0004	s	-57.00683721	-53.49731565	-56.51855595	mV
170.00045	s	-57.06787237	-53.52783323	-56.54907353	mV
170.0005	s	-57.06787237	-53.43628049	-56.61010869	mV
170.00055	s	-57.06787237	-53.40576291	-56.57959111	mV
170.0006	s	-57.06787237	-53.37524533	-56.64062627	mV
170.00065	s	-57.09838995	-53.40576291	-56.67114384	mV
170.0007	s	-57.15942511	-53.37524533	-56.70166142	mV
170.00075	s	-57.12890753	-53.37524533	-56.70166142	mV
170.0008	s	-57.12890753	-53.37524533	-56.732179	mV
170.00085	s	-57.12890753	-53.43628049	-56.76269658	mV
170.0009	s	-57.15942511	-53.43628049	-56.82373174	mV
170.00095	s	-57.18994268	-53.43628049	-56.85424932	mV
170.001	s	-57.22046026	-53.43628049	-56.8847669	mV
170.00105	s	-57.25097784	-53.40576291	-56.8847669	mV
170.0011	s	-57.25097784	-53.37524533	-56.85424932	mV
170.00115	s	-57.34253058	-53.43628049	-56.91528448	mV
170.0012	s	-57.37304816	-53.46679807	-56.94580205	mV
170.00125	s	-57.40356574	-53.49731565	-56.97631963	mV
170.0013	s	-57.37304816	-53.46679807	-57.00683721	mV
170.00135	s	-57.34253058	-53.46679807	-57.03735479	mV
170.0014	s	-57.312013	-53.43628049	-57.09838995	mV
170.00145	s	-57.312013	-53.37524533	-57.03735479	mV
170.0015	s	-57.40356574	-53.34472775	-57.09838995	mV
170.00155	s	-57.43408332	-53.37524533	-57.15942511	mV
170.0016	s	-57.40356574	-53.40576291	-57.25097784	mV
170.00165	s	-57.34253058	-53.37524533	-57.28149542	mV
170.0017	s	-57.34253058	-53.40576291	-57.34253058	mV
170.00175	s	-57.43408332	-53.46679807	-57.37304816	mV
170.0018	s	-57.49511847	-53.52783323	-57.49511847	mV
170.00185	s	-57.46460089	-53.52783323	-57.52563605	mV
170.0019	s	-57.37304816	-53.52783323	-57.58667121	mV
170.00195	s	-57.37304816	-53.49731565	-57.67822395	mV
170.002	s	-57.37304816	-53.52783323	-57.7392591	mV
170.00205	s	-57.46460089	-53.55835081	-57.76977668	mV
170.0021	s	-57.46460089	-53.58886839	-57.83081184	mV
170.00215	s	-57.43408332	-53.58886839	-57.92236458	mV
170.0022	s	-57.40356574	-53.55835081	-57.92236458	mV
170.00225	s	-57.37304816	-53.58886839	-57.95288215	mV
170.0023	s	-57.43408332	-53.74145628	-58.07495247	mV
170.00235	s	-57.52563605	-53.77197386	-58.13598763	mV
170.0024	s	-57.49511847	-53.74145628	-58.16650521	mV
170.00245	s	-57.46460089	-53.7109387	-58.22754036	mV
170.0025	s	-57.43408332	-53.61938596	-58.25805794	mV
170.00255	s	-57.37304816	-53.58886839	-58.22754036	mV
170.0026	s	-57.37304816	-53.55835081	-58.28857552	mV
170.00265	s	-57.43408332	-53.52783323	-58.34961068	mV
170.0027	s	-57.49511847	-53.55835081	-58.38012826	mV
170.00275	s	-57.52563605	-53.55835081	-58.44116342	mV
170.0028	s	-57.58667121	-53.61938596	-58.50219857	mV
170.00285	s	-57.61718879	-53.61938596	-58.56323373	mV
170.0029	s	-57.55615363	-53.58886839	-58.59375131	mV
170.00295	s	-57.55615363	-53.52783323	-58.65478647	mV
170.003	s	-57.52563605	-53.46679807	-58.71582162	mV
170.00305	s	-57.52563605	-53.43628049	-58.71582162	mV
170.0031	s	-57.55615363	-53.40576291	-58.7463392	mV
170.00315	s	-57.55615363	-53.34472775	-58.7463392	mV
170.0032	s	-57.58667121	-53.31421018	-58.83789194	mV
170.00325	s	-57.64770637	-53.31421018	-58.80737436	mV
170.0033	s	-57.61718879	-53.2836926	-58.86840952	mV
170.00335	s	-57.58667121	-53.16162228	-58.83789194	mV
170.0034	s	-57.64770637	-53.16162228	-58.86840952	mV
170.00345	s	-57.58667121	-53.1311047	-58.8989271	mV
170.0035	s	-57.61718879	-53.07006955	-58.86840952	mV
170.00355	s	-57.55615363	-53.03955197	-58.83789194	mV
170.0036	s	-57.55615363	-53.00903439	-58.83789194	mV
170.00365	s	-57.58667121	-53.00903439	-58.83789194	mV
170.0037	s	-57.55615363	-53.00903439	-58.86840952	mV
170.00375	s	-57.58667121	-53.03955197	-58.83789194	mV
170.0038	s	-57.61718879	-53.03955197	-58.86840952	mV
170.00385	s	-57.67822395	-53.07006955	-58.95996226	mV
170.0039	s	-57.70874152	-53.1311047	-58.92944468	mV
170.00395	s	-57.70874152	-53.07006955	-58.95996226	mV
170.004	s	-57.7392591	-53.03955197	-58.8989271	mV
170.00405	s	-57.67822395	-53.03955197	-58.92944468	mV
170.0041	s	-57.67822395	-52.97851681	-58.86840952	mV
170.00415	s	-57.67822395	-52.97851681	-58.7463392	mV
170.0042	s	-57.64770637	-52.91748165	-58.68530405	mV
170.00425	s	-57.70874152	-52.94799923	-58.65478647	mV
170.0043	s	-57.70874152	-52.94799923	-58.65478647	mV
170.00435	s	-57.80029426	-53.00903439	-58.62426889	mV
170.0044	s	-57.83081184	-53.16162228	-58.62426889	mV
170.00445	s	-57.83081184	-53.19213986	-58.56323373	mV
170.0045	s	-57.891847	-53.19213986	-58.47168099	mV
170.00455	s	-57.891847	-53.1311047	-58.44116342	mV
170.0046	s	-57.98339973	-53.1311047	-58.41064584	mV
170.00465	s	-58.01391731	-53.16162228	-58.38012826	mV
170.0047	s	-58.04443489	-53.19213986	-58.38012826	mV
170.00475	s	-58.10547005	-53.16162228	-58.44116342	mV
170.0048	s	-58.10547005	-53.19213986	-58.47168099	mV
170.00485	s	-58.10547005	-53.16162228	-58.50219857	mV
170.0049	s	-58.07495247	-53.1311047	-58.50219857	mV
170.00495	s	-58.07495247	-53.1311047	-58.53271615	mV
170.005	s	-58.04443489	-53.16162228	-58.53271615	mV
170.00505	s	-58.10547005	-53.1311047	-58.56323373	mV
170.0051	s	-58.16650521	-53.1311047	-58.47168099	mV
170.00515	s	-58.25805794	-53.1311047	-58.38012826	mV
170.0052	s	-58.3190931	-53.22265744	-58.34961068	mV
170.00525	s	-58.34961068	-53.2836926	-58.28857552	mV
170.0053	s	-58.3190931	-53.22265744	-58.16650521	mV
170.00535	s	-58.34961068	-53.31421018	-58.13598763	mV
170.0054	s	-58.44116342	-53.31421018	-58.10547005	mV
170.00545	s	-58.47168099	-53.22265744	-57.95288215	mV
170.0055	s	-58.56323373	-53.2836926	-57.891847	mV
170.00555	s	-58.56323373	-53.31421018	-57.83081184	mV
170.0056	s	-58.59375131	-53.37524533	-57.7392591	mV
170.00565	s	-58.62426889	-53.37524533	-57.67822395	mV
170.0057	s	-58.62426889	-53.40576291	-57.64770637	mV
170.00575	s	-58.65478647	-53.49731565	-57.61718879	mV
170.0058	s	-58.71582162	-53.52783323	-57.61718879	mV
170.00585	s	-58.7463392	-53.55835081	-57.58667121	mV
170.0059	s	-58.7463392	-53.58886839	-57.55615363	mV
170.00595	s	-58.71582162	-53.58886839	-57.52563605	mV
170.006	s	-58.71582162	-53.55835081	-57.37304816	mV
170.00605	s	-58.77685678	-53.55835081	-57.25097784	mV
170.0061	s	-58.83789194	-53.64990354	-57.12890753	mV
170.00615	s	-58.8989271	-53.64990354	-56.97631963	mV
170.0062	s	-58.8989271	-53.64990354	-56.82373174	mV
170.00625	s	-58.8989271	-53.64990354	-56.732179	mV
170.0063	s	-58.8989271	-53.68042112	-56.67114384	mV
170.00635	s	-58.99047983	-53.7109387	-56.61010869	mV
170.0064	s	-59.02099741	-53.77197386	-56.57959111	mV
170.00645	s	-59.08203257	-53.80249144	-56.57959111	mV
170.0065	s	-59.11255015	-53.92456175	-56.64062627	mV
170.00655	s	-59.11255015	-53.92456175	-56.64062627	mV
170.0066	s	-59.14306773	-53.92456175	-56.64062627	mV
170.00665	s	-59.20410289	-53.92456175	-56.64062627	mV
170.0067	s	-59.29565562	-53.98559691	-56.67114384	mV
170.00675	s	-59.35669078	-53.98559691	-56.70166142	mV
170.0068	s	-59.38720836	-53.95507933	-56.70166142	mV
170.00685	s	-59.41772594	-53.92456175	-56.732179	mV
170.0069	s	-59.44824352	-53.98559691	-56.76269658	mV
170.00695	s	-59.53979625	-53.98559691	-56.79321416	mV
170.007	s	-59.60083141	-53.98559691	-56.79321416	mV
170.00705	s	-59.60083141	-53.98559691	-56.79321416	mV
170.0071	s	-59.63134899	-53.98559691	-56.85424932	mV
170.00715	s	-59.66186657	-53.95507933	-56.79321416	mV
170.0072	s	-59.72290173	-54.01611449	-56.85424932	mV
170.00725	s	-59.84497204	-54.04663207	-56.8847669	mV
170.0073	s	-59.87548962	-53.98559691	-56.8847669	mV
170.00735	s	-59.9060072	-54.04663207	-56.85424932	mV
170.0074	s	-59.93652478	-54.04663207	-56.85424932	mV
170.00745	s	-59.99755993	-54.04663207	-56.85424932	mV
170.0075	s	-60.05859509	-54.07714965	-56.82373174	mV
170.00755	s	-60.08911267	-53.95507933	-56.732179	mV
170.0076	s	-60.11963025	-53.92456175	-56.70166142	mV
170.00765	s	-60.15014783	-53.95507933	-56.64062627	mV
170.0077	s	-60.21118299	-53.98559691	-56.67114384	mV
170.00775	s	-60.30273572	-54.04663207	-56.67114384	mV
170.0078	s	-60.30273572	-54.04663207	-56.61010869	mV
170.00785	s	-60.30273572	-54.04663207	-56.57959111	mV
170.0079	s	-60.36377088	-54.07714965	-56.54907353	mV
170.00795	s	-60.39428846	-54.10766723	-56.51855595	mV
170.008	s	-60.42480604	-54.04663207	-56.45752079	mV
170.00805	s	-60.39428846	-54.04663207	-56.39648564	mV
170.0081	s	-60.42480604	-54.04663207	-56.33545048	mV
170.00815	s	-60.45532362	-54.10766723	-56.3049329	mV
170.0082	s	-60.51635877	-54.1381848	-56.24389774	mV
170.00825	s	-60.4858412	-54.10766723	-56.15234501	mV
170.0083	s	-60.4858412	-54.07714965	-56.09130985	mV
170.00835	s	-60.51635877	-54.07714965	-56.06079227	mV
170.0084	s	-60.54687635	-54.07714965	-55.99975711	mV
170.00845	s	-60.54687635	-54.04663207	-55.96923953	mV
170.0085	s	-60.54687635	-53.98559691	-55.90820437	mV
170.00855	s	-60.51635877	-53.98559691	-55.93872195	mV
170.0086	s	-60.60791151	-54.1381848	-55.99975711	mV
170.00865	s	-60.66894667	-54.04663207	-55.96923953	mV
170.0087	s	-60.66894667	-54.07714965	-55.93872195	mV
170.00875	s	-60.66894667	-54.10766723	-55.8776868	mV
170.0088	s	-60.7604994	-54.1381848	-55.90820437	mV
170.00885	s	-60.88256972	-54.16870238	-55.90820437	mV
170.0089	s	-60.88256972	-54.16870238	-55.93872195	mV
170.00895	s	-60.9130873	-54.1381848	-55.8776868	mV
170.009	s	-60.97412246	-54.1381848	-55.8776868	mV
170.00905	s	-61.03515761	-54.1381848	-55.90820437	mV
170.0091	s	-61.03515761	-54.10766723	-55.90820437	mV
170.00915	s	-61.00464004	-54.10766723	-55.8776868	mV
170.0092	s	-61.09619277	-54.10766723	-55.90820437	mV
170.00925	s	-61.12671035	-54.1381848	-55.90820437	mV
170.0093	s	-61.15722793	-54.16870238	-55.93872195	mV
170.00935	s	-61.24878067	-54.16870238	-55.90820437	mV
170.0094	s	-61.21826309	-54.04663207	-55.90820437	mV
170.00945	s	-61.21826309	-54.01611449	-55.84716922	mV
170.0095	s	-61.18774551	-53.98559691	-55.81665164	mV
170.00955	s	-61.21826309	-53.98559691	-55.81665164	mV
170.0096	s	-61.21826309	-54.01611449	-55.81665164	mV
170.00965	s	-61.24878067	-54.01611449	-55.84716922	mV
170.0097	s	-61.30981582	-54.07714965	-55.78613406	mV
170.00975	s	-61.37085098	-54.1381848	-55.81665164	mV
170.0098	s	-61.37085098	-54.1381848	-55.84716922	mV
170.00985	s	-61.3403334	-54.1381848	-55.84716922	mV
170.0099	s	-61.30981582	-54.16870238	-55.84716922	mV
170.00995	s	-61.37085098	-54.19921996	-55.84716922	mV
170.01	s	-61.46240372	-54.26025512	-55.81665164	mV
170.01005	s	-61.43188614	-54.22973754	-55.84716922	mV
170.0101	s	-61.3403334	-54.19921996	-55.84716922	mV
170.01015	s	-61.3403334	-54.19921996	-55.84716922	mV
170.0102	s	-61.40136856	-54.26025512	-55.8776868	mV
170.01025	s	-61.4929213	-54.32129028	-55.90820437	mV
170.0103	s	-61.4929213	-54.35180786	-55.93872195	mV
170.01035	s	-61.43188614	-54.2907727	-55.93872195	mV
170.0104	s	-61.3403334	-54.26025512	-55.93872195	mV
170.01045	s	-61.37085098	-54.38232543	-55.90820437	mV
170.0105	s	-61.40136856	-54.47387817	-55.90820437	mV
170.01055	s	-61.43188614	-54.44336059	-55.7250989	mV
170.0106	s	-61.40136856	-54.44336059	-55.54199343	mV
170.01065	s	-61.3403334	-54.41284301	-55.38940553	mV
170.0107	s	-61.3403334	-54.41284301	-55.20630006	mV
170.01075	s	-61.30981582	-54.38232543	-55.08422975	mV
170.0108	s	-61.3403334	-54.44336059	-54.93164185	mV
170.01085	s	-61.40136856	-54.47387817	-54.8706067	mV
170.0109	s	-61.40136856	-54.53491333	-54.74853638	mV
170.01095	s	-61.3403334	-54.47387817	-54.68750122	mV
170.011	s	-61.30981582	-54.44336059	-54.59594849	mV
170.01105	s	-61.24878067	-54.38232543	-54.53491333	mV
170.0111	s	-61.21826309	-54.35180786	-54.47387817	mV
170.01115	s	-61.18774551	-54.32129028	-54.44336059	mV
170.0112	s	-61.21826309	-54.32129028	-54.38232543	mV
170.01125	s	-61.24878067	-54.35180786	-54.38232543	mV
170.0113	s	-61.3403334	-54.19921996	-54.26025512	mV
170.01135	s	-61.40136856	-54.26025512	-54.2907727	mV
170.0114	s	-61.37085098	-54.32129028	-54.38232543	mV
170.01145	s	-61.37085098	-54.26025512	-54.38232543	mV
170.0115	s	-61.30981582	-54.26025512	-54.41284301	mV
170.01155	s	-61.24878067	-54.16870238	-54.41284301	mV
170.0116	s	-61.27929824	-54.10766723	-54.41284301	mV
170.01165	s	-61.27929824	-54.04663207	-54.38232543	mV
170.0117	s	-61.24878067	-54.01611449	-54.41284301	mV
170.01175	s	-61.30981582	-53.92456175	-54.38232543	mV
170.0118	s	-61.37085098	-53.89404417	-54.41284301	mV
170.01185	s	-61.4929213	-53.86352659	-54.41284301	mV
170.0119	s	-61.52343888	-53.83300902	-54.44336059	mV
170.01195	s	-61.58447403	-53.74145628	-54.47387817	mV
170.012	s	-61.55395645	-53.61938596	-54.44336059	mV
170.01205	s	-61.52343888	-53.52783323	-54.41284301	mV
170.0121	s	-61.46240372	-53.34472775	-54.41284301	mV
170.01215	s	-61.46240372	-53.19213986	-54.44336059	mV
170.0122	s	-61.46240372	-53.1311047	-54.41284301	mV
170.01225	s	-61.43188614	-52.97851681	-54.47387817	mV
170.0123	s	-61.46240372	-52.91748165	-54.50439575	mV
170.01235	s	-61.55395645	-52.91748165	-54.56543091	mV
170.0124	s	-61.55395645	-52.79541134	-54.62646606	mV
170.01245	s	-61.58447403	-52.67334102	-54.65698364	mV
170.0125	s	-61.61499161	-52.52075313	-54.65698364	mV
170.01255	s	-61.58447403	-52.33764765	-54.7180188	mV
170.0126	s	-61.61499161	-52.24609492	-54.7180188	mV
170.01265	s	-61.58447403	-52.1240246	-54.7180188	mV
170.0127	s	-61.61499161	-52.03247187	-54.74853638	mV
170.01275	s	-61.64550919	-51.87988397	-54.77905396	mV
170.0128	s	-61.64550919	-51.78833124	-54.84008912	mV
170.01285	s	-61.70654435	-51.63574334	-54.8706067	mV
170.0129	s	-61.64550919	-51.54419061	-54.90112427	mV
170.01295	s	-61.64550919	-51.33056755	-54.90112427	mV
170.013	s	-61.61499161	-51.23901482	-54.96215943	mV
170.01305	s	-61.61499161	-51.08642692	-54.96215943	mV
170.0131	s	-61.64550919	-51.02539177	-54.99267701	mV
170.01315	s	-61.70654435	-50.96435661	-55.05371217	mV
170.0132	s	-61.70654435	-50.90332145	-55.11474733	mV
170.01325	s	-61.79809708	-50.81176871	-55.17578248	mV
170.0133	s	-61.79809708	-50.78125114	-55.20630006	mV
170.01335	s	-61.76757951	-50.65918082	-55.23681764	mV
170.0134	s	-61.76757951	-50.5371105	-55.26733522	mV
170.01345	s	-61.76757951	-50.47607535	-55.38940553	mV
170.0135	s	-61.82861466	-50.41504019	-55.45044069	mV
170.01355	s	-61.82861466	-50.32348745	-55.48095827	mV
170.0136	s	-61.76757951	-50.23193472	-55.45044069	mV
170.01365	s	-61.73706193	-50.14038198	-55.38940553	mV
170.0137	s	-61.70654435	-50.1098644	-55.32837038	mV
170.01375	s	-61.67602677	-50.04882924	-55.2978528	mV
170.0138	s	-61.67602677	-50.07934682	-55.20630006	mV
170.01385	s	-61.70654435	-50.04882924	-55.20630006	mV
170.0139	s	-61.70654435	-49.98779409	-55.11474733	mV
170.01395	s	-61.67602677	-49.95727651	-55.08422975	mV
170.014	s	-61.64550919	-49.92675893	-55.02319459	mV
170.01405	s	-61.61499161	-49.92675893	-55.05371217	mV
170.0141	s	-61.64550919	-49.86572377	-55.05371217	mV
170.01415	s	-61.70654435	-49.86572377	-55.05371217	mV
170.0142	s	-61.76757951	-49.86572377	-55.08422975	mV
170.01425	s	-61.76757951	-49.86572377	-55.1452649	mV
170.0143	s	-61.76757951	-49.83520619	-55.20630006	mV
170.01435	s	-61.76757951	-49.86572377	-55.20630006	mV
170.0144	s	-61.73706193	-49.80468861	-55.26733522	mV
170.01445	s	-61.79809708	-49.98779409	-55.45044069	mV
170.0145	s	-61.88964982	-49.95727651	-55.51147585	mV
170.01455	s	-61.88964982	-49.89624135	-55.54199343	mV
170.0146	s	-61.88964982	-49.89624135	-55.57251101	mV
170.01465	s	-61.85913224	-49.80468861	-55.63354617	mV
170.0147	s	-61.9201674	-49.80468861	-55.63354617	mV
170.01475	s	-61.95068498	-49.80468861	-55.75561648	mV
170.0148	s	-61.98120256	-49.83520619	-55.81665164	mV
170.01485	s	-62.04223771	-49.83520619	-55.8776868	mV
170.0149	s	-62.01172014	-49.74365346	-55.90820437	mV
170.01495	s	-62.04223771	-49.71313588	-55.96923953	mV
170.015	s	-62.01172014	-49.6826183	-56.03027469	mV
170.01505	s	-62.01172014	-49.65210072	-56.09130985	mV
170.0151	s	-62.04223771	-49.65210072	-56.15234501	mV
170.01515	s	-62.04223771	-49.59106556	-56.18286258	mV
170.0152	s	-61.95068498	-49.5300304	-56.21338016	mV
170.01525	s	-61.98120256	-49.40796009	-56.15234501	mV
170.0153	s	-61.98120256	-49.40796009	-56.24389774	mV
170.01535	s	-61.98120256	-49.43847767	-56.27441532	mV
170.0154	s	-61.98120256	-49.40796009	-56.33545048	mV
170.01545	s	-61.95068498	-49.34692493	-56.36596806	mV
170.0155	s	-61.88964982	-49.34692493	-56.39648564	mV
170.01555	s	-61.85913224	-49.31640735	-56.42700321	mV
170.0156	s	-61.9201674	-49.37744251	-56.45752079	mV
170.01565	s	-61.88964982	-49.34692493	-56.48803837	mV
170.0157	s	-61.85913224	-49.34692493	-56.48803837	mV
170.01575	s	-61.82861466	-49.34692493	-56.48803837	mV
170.0158	s	-61.73706193	-49.34692493	-56.45752079	mV
170.01585	s	-61.79809708	-49.37744251	-56.45752079	mV
170.0159	s	-61.79809708	-49.43847767	-56.51855595	mV
170.01595	s	-61.70654435	-49.37744251	-56.48803837	mV
170.016	s	-61.64550919	-49.40796009	-56.45752079	mV
170.01605	s	-61.55395645	-49.37744251	-56.48803837	mV
170.0161	s	-61.58447403	-49.40796009	-56.48803837	mV
170.01615	s	-61.55395645	-49.43847767	-56.48803837	mV
170.0162	s	-61.46240372	-49.37744251	-56.42700321	mV
170.01625	s	-61.43188614	-49.40796009	-56.45752079	mV
170.0163	s	-61.43188614	-49.56054798	-56.54907353	mV
170.01635	s	-61.43188614	-49.62158314	-56.54907353	mV
170.0164	s	-61.3403334	-49.59106556	-56.57959111	mV
170.01645	s	-61.27929824	-49.59106556	-56.54907353	mV
170.0165	s	-61.30981582	-49.59106556	-56.54907353	mV
170.01655	s	-61.24878067	-49.62158314	-56.61010869	mV
170.0166	s	-61.27929824	-49.62158314	-56.61010869	mV
170.01665	s	-61.21826309	-49.59106556	-56.61010869	mV
170.0167	s	-61.21826309	-49.59106556	-56.57959111	mV
170.01675	s	-61.24878067	-49.62158314	-56.64062627	mV
170.0168	s	-61.27929824	-49.65210072	-56.70166142	mV
170.01685	s	-61.24878067	-49.62158314	-56.732179	mV
170.0169	s	-61.21826309	-49.59106556	-56.76269658	mV
170.01695	s	-61.18774551	-49.59106556	-56.79321416	mV
170.017	s	-61.21826309	-49.59106556	-56.82373174	mV
170.01705	s	-61.12671035	-49.49951283	-56.79321416	mV
170.0171	s	-61.06567519	-49.49951283	-56.82373174	mV
170.01715	s	-61.06567519	-49.5300304	-56.79321416	mV
170.0172	s	-61.09619277	-49.5300304	-56.79321416	mV
170.01725	s	-61.06567519	-49.56054798	-56.79321416	mV
170.0173	s	-61.03515761	-49.49951283	-56.76269658	mV
170.01735	s	-61.00464004	-49.37744251	-56.67114384	mV
170.0174	s	-61.03515761	-49.40796009	-56.70166142	mV
170.01745	s	-61.06567519	-49.43847767	-56.76269658	mV
170.0175	s	-61.06567519	-49.46899525	-56.732179	mV
170.01755	s	-61.03515761	-49.43847767	-56.76269658	mV
170.0176	s	-61.03515761	-49.43847767	-56.732179	mV
170.01765	s	-61.03515761	-49.43847767	-56.732179	mV
170.0177	s	-61.09619277	-49.49951283	-56.79321416	mV
170.01775	s	-61.18774551	-49.49951283	-56.82373174	mV
170.0178	s	-61.24878067	-49.5300304	-56.91528448	mV
170.01785	s	-61.30981582	-49.59106556	-56.94580205	mV
170.0179	s	-61.3403334	-49.62158314	-57.00683721	mV
170.01795	s	-61.30981582	-49.62158314	-57.09838995	mV
170.018	s	-61.21826309	-49.5300304	-57.12890753	mV
170.01805	s	-61.21826309	-49.43847767	-57.12890753	mV
170.0181	s	-61.21826309	-49.40796009	-57.18994268	mV
170.01815	s	-61.27929824	-49.43847767	-57.25097784	mV
170.0182	s	-61.30981582	-49.46899525	-57.312013	mV
170.01825	s	-61.27929824	-49.40796009	-57.40356574	mV
170.0183	s	-61.24878067	-49.34692493	-57.40356574	mV
170.01835	s	-61.21826309	-49.31640735	-57.43408332	mV
170.0184	s	-61.27929824	-49.40796009	-57.55615363	mV
170.01845	s	-61.30981582	-49.43847767	-57.67822395	mV
170.0185	s	-61.30981582	-49.40796009	-57.70874152	mV
170.01855	s	-61.24878067	-49.34692493	-57.7392591	mV
170.0186	s	-61.18774551	-49.22485462	-57.76977668	mV
170.01865	s	-61.21826309	-49.22485462	-57.80029426	mV
170.0187	s	-61.30981582	-49.19433704	-57.83081184	mV
170.01875	s	-61.3403334	-49.19433704	-57.86132942	mV
170.0188	s	-61.24878067	-49.13330188	-57.891847	mV
170.01885	s	-61.21826309	-49.07226672	-57.891847	mV
170.0189	s	-61.18774551	-49.04174914	-57.95288215	mV
170.01895	s	-61.18774551	-48.98071399	-58.01391731	mV
170.019	s	-61.24878067	-48.98071399	-57.98339973	mV
170.01905	s	-61.24878067	-48.91967883	-58.07495247	mV
170.0191	s	-61.21826309	-48.85864367	-58.10547005	mV
170.01915	s	-61.15722793	-48.79760851	-58.07495247	mV
170.0192	s	-61.12671035	-48.70605578	-58.13598763	mV
170.01925	s	-61.09619277	-48.6755382	-58.13598763	mV
170.0193	s	-61.06567519	-48.6755382	-58.13598763	mV
170.01935	s	-61.12671035	-48.6755382	-58.16650521	mV
170.0194	s	-61.12671035	-48.64502062	-58.22754036	mV
170.01945	s	-61.12671035	-48.55346788	-58.19702279	mV
170.0195	s	-61.09619277	-48.55346788	-58.19702279	mV
170.01955	s	-61.00464004	-48.5229503	-58.22754036	mV
170.0196	s	-60.9130873	-48.46191515	-58.28857552	mV
170.01965	s	-60.9130873	-48.43139757	-58.3190931	mV
170.0197	s	-60.88256972	-48.43139757	-58.3190931	mV
170.01975	s	-60.9130873	-48.43139757	-58.34961068	mV
170.0198	s	-60.97412246	-48.43139757	-58.34961068	mV
170.01985	s	-61.03515761	-48.49243272	-58.41064584	mV
170.0199	s	-61.03515761	-48.5229503	-58.41064584	mV
170.01995	s	-61.00464004	-48.55346788	-58.44116342	mV
170.02	s	-61.00464004	-48.55346788	-58.53271615	mV
170.02005	s	-60.9130873	-48.55346788	-58.56323373	mV
170.0201	s	-60.82153456	-48.5229503	-58.56323373	mV
170.02015	s	-60.72998183	-48.5229503	-58.56323373	mV
170.0202	s	-60.72998183	-48.5229503	-58.59375131	mV
170.02025	s	-60.69946425	-48.58398546	-58.68530405	mV
170.0203	s	-60.72998183	-48.73657335	-58.7463392	mV
170.02035	s	-60.72998183	-48.76709093	-58.80737436	mV
170.0204	s	-60.72998183	-48.76709093	-58.80737436	mV
170.02045	s	-60.69946425	-48.76709093	-58.83789194	mV
170.0205	s	-60.72998183	-48.79760851	-58.86840952	mV
170.02055	s	-60.69946425	-48.76709093	-58.83789194	mV
170.0206	s	-60.63842909	-48.76709093	-58.83789194	mV
170.02065	s	-60.57739393	-48.76709093	-58.83789194	mV
170.0207	s	-60.51635877	-48.73657335	-58.86840952	mV
170.02075	s	-60.4858412	-48.76709093	-58.8989271	mV
170.0208	s	-60.45532362	-48.73657335	-58.8989271	mV
170.02085	s	-60.42480604	-48.70605578	-58.8989271	mV
170.0209	s	-60.39428846	-48.70605578	-58.86840952	mV
170.02095	s	-60.36377088	-48.70605578	-58.83789194	mV
170.021	s	-60.30273572	-48.6755382	-58.83789194	mV
170.02105	s	-60.24170057	-48.6755382	-58.86840952	mV
170.0211	s	-60.27221814	-48.6755382	-58.83789194	mV
170.02115	s	-60.30273572	-48.70605578	-58.80737436	mV
170.0212	s	-60.30273572	-48.76709093	-58.86840952	mV
170.02125	s	-60.3332533	-48.76709093	-58.83789194	mV
170.0213	s	-60.30273572	-48.73657335	-58.80737436	mV
170.02135	s	-60.21118299	-48.6755382	-58.71582162	mV
170.0214	s	-60.15014783	-48.6755382	-58.71582162	mV
170.02145	s	-60.11963025	-48.70605578	-58.71582162	mV
170.0215	s	-60.05859509	-48.6755382	-58.7463392	mV
170.02155	s	-60.02807751	-48.64502062	-58.71582162	mV
170.0216	s	-59.99755993	-48.6755382	-58.71582162	mV
170.02165	s	-59.93652478	-48.6755382	-58.65478647	mV
170.0217	s	-59.93652478	-48.6755382	-58.65478647	mV
170.02175	s	-59.87548962	-48.70605578	-58.65478647	mV
170.0218	s	-59.84497204	-48.6755382	-58.59375131	mV
170.02185	s	-59.81445446	-48.70605578	-58.62426889	mV
170.0219	s	-59.81445446	-48.79760851	-58.62426889	mV
170.02195	s	-59.81445446	-48.88916125	-58.68530405	mV
170.022	s	-59.84497204	-48.88916125	-58.68530405	mV
170.02205	s	-59.81445446	-48.91967883	-58.65478647	mV
170.0221	s	-59.7534193	-48.91967883	-58.62426889	mV
170.02215	s	-59.69238415	-49.1027843	-58.68530405	mV
170.0222	s	-59.72290173	-49.1027843	-58.71582162	mV
170.02225	s	-59.72290173	-49.16381946	-58.68530405	mV
170.0223	s	-59.72290173	-49.19433704	-58.62426889	mV
170.02235	s	-59.72290173	-49.22485462	-58.62426889	mV
170.0224	s	-59.69238415	-49.22485462	-58.62426889	mV
170.02245	s	-59.60083141	-49.28588977	-58.62426889	mV
170.0225	s	-59.57031383	-49.22485462	-58.53271615	mV
170.02255	s	-59.57031383	-49.28588977	-58.59375131	mV
170.0226	s	-59.57031383	-49.31640735	-58.56323373	mV
170.02265	s	-59.53979625	-49.28588977	-58.50219857	mV
170.0227	s	-59.50927867	-49.25537219	-58.50219857	mV
170.02275	s	-59.4787611	-49.25537219	-58.44116342	mV
170.0228	s	-59.41772594	-49.22485462	-58.44116342	mV
170.02285	s	-59.41772594	-49.25537219	-58.44116342	mV
170.0229	s	-59.44824352	-49.22485462	-58.41064584	mV
170.02295	s	-59.4787611	-49.25537219	-58.44116342	mV
170.023	s	-59.38720836	-49.16381946	-58.41064584	mV
170.02305	s	-59.38720836	-49.13330188	-58.41064584	mV
170.0231	s	-59.29565562	-49.13330188	-58.41064584	mV
170.02315	s	-59.35669078	-49.16381946	-58.38012826	mV
170.0232	s	-59.3261732	-49.01123156	-58.3190931	mV
170.02325	s	-59.38720836	-49.07226672	-58.25805794	mV
170.0233	s	-59.38720836	-49.01123156	-58.25805794	mV
170.02335	s	-59.38720836	-49.01123156	-58.19702279	mV
170.0234	s	-59.35669078	-49.01123156	-58.22754036	mV
170.02345	s	-59.44824352	-49.04174914	-58.25805794	mV
170.0235	s	-59.4787611	-49.04174914	-58.28857552	mV
170.02355	s	-59.4787611	-49.04174914	-58.22754036	mV
170.0236	s	-59.44824352	-48.98071399	-58.25805794	mV
170.02365	s	-59.4787611	-48.95019641	-58.25805794	mV
170.0237	s	-59.50927867	-48.98071399	-58.28857552	mV
170.02375	s	-59.53979625	-49.01123156	-58.3190931	mV
170.0238	s	-59.60083141	-49.01123156	-58.34961068	mV
170.02385	s	-59.57031383	-49.01123156	-58.34961068	mV
170.0239	s	-59.53979625	-48.98071399	-58.41064584	mV
170.02395	s	-59.57031383	-49.04174914	-58.44116342	mV
170.024	s	-59.60083141	-49.04174914	-58.47168099	mV
170.02405	s	-59.63134899	-49.01123156	-58.47168099	mV
170.0241	s	-59.60083141	-49.01123156	-58.53271615	mV
170.02415	s	-59.60083141	-49.01123156	-58.53271615	mV
170.0242	s	-59.63134899	-49.01123156	-58.53271615	mV
170.02425	s	-59.69238415	-49.16381946	-58.62426889	mV
170.0243	s	-59.69238415	-49.16381946	-58.65478647	mV
170.02435	s	-59.66186657	-49.1027843	-58.59375131	mV
170.0244	s	-59.66186657	-49.1027843	-58.53271615	mV
170.02445	s	-59.69238415	-49.13330188	-58.38012826	mV
170.0245	s	-59.72290173	-49.16381946	-58.25805794	mV
170.02455	s	-59.7534193	-49.13330188	-58.10547005	mV
170.0246	s	-59.72290173	-49.1027843	-57.86132942	mV
170.02465	s	-59.72290173	-49.07226672	-57.70874152	mV
170.0247	s	-59.7534193	-49.07226672	-57.58667121	mV
170.02475	s	-59.78393688	-49.1027843	-57.43408332	mV
170.0248	s	-59.7534193	-49.1027843	-57.312013	mV
170.02485	s	-59.69238415	-49.07226672	-57.15942511	mV
170.0249	s	-59.69238415	-49.1027843	-57.03735479	mV
170.02495	s	-59.69238415	-49.16381946	-56.91528448	mV
170.025	s	-59.63134899	-49.13330188	-56.79321416	mV
170.02505	s	-59.57031383	-49.07226672	-56.64062627	mV
170.0251	s	-59.50927867	-49.1027843	-56.57959111	mV
170.02515	s	-59.57031383	-49.16381946	-56.48803837	mV
170.0252	s	-59.60083141	-49.13330188	-56.42700321	mV
170.02525	s	-59.53979625	-49.16381946	-56.39648564	mV
170.0253	s	-59.50927867	-49.04174914	-56.3049329	mV
170.02535	s	-59.53979625	-49.13330188	-56.3049329	mV
170.0254	s	-59.60083141	-49.19433704	-56.33545048	mV
170.02545	s	-59.60083141	-49.16381946	-56.33545048	mV
170.0255	s	-59.60083141	-49.22485462	-56.36596806	mV
170.02555	s	-59.60083141	-49.25537219	-56.42700321	mV
170.0256	s	-59.66186657	-49.28588977	-56.48803837	mV
170.02565	s	-59.63134899	-49.28588977	-56.51855595	mV
170.0257	s	-59.57031383	-49.25537219	-56.51855595	mV
170.02575	s	-59.53979625	-49.28588977	-56.57959111	mV
170.0258	s	-59.60083141	-49.28588977	-56.64062627	mV
170.02585	s	-59.63134899	-49.31640735	-56.70166142	mV
170.0259	s	-59.63134899	-49.31640735	-56.76269658	mV
170.02595	s	-59.60083141	-49.31640735	-56.79321416	mV
170.026	s	-59.53979625	-49.28588977	-56.82373174	mV
170.02605	s	-59.53979625	-49.28588977	-56.8847669	mV
170.0261	s	-59.50927867	-49.22485462	-56.91528448	mV
170.02615	s	-59.4787611	-49.19433704	-57.00683721	mV
170.0262	s	-59.4787611	-49.16381946	-57.00683721	mV
170.02625	s	-59.4787611	-49.1027843	-57.06787237	mV
170.0263	s	-59.50927867	-49.07226672	-57.12890753	mV
170.02635	s	-59.60083141	-49.25537219	-57.25097784	mV
170.0264	s	-59.63134899	-49.25537219	-57.28149542	mV
170.02645	s	-59.66186657	-49.19433704	-57.312013	mV
170.0265	s	-59.57031383	-49.16381946	-57.28149542	mV
170.02655	s	-59.53979625	-49.07226672	-57.22046026	mV
170.0266	s	-59.57031383	-49.01123156	-57.15942511	mV
170.02665	s	-59.60083141	-49.01123156	-57.18994268	mV
170.0267	s	-59.63134899	-48.95019641	-57.12890753	mV
170.02675	s	-59.53979625	-48.88916125	-57.09838995	mV
170.0268	s	-59.50927867	-48.79760851	-57.00683721	mV
170.02685	s	-59.53979625	-48.76709093	-57.03735479	mV
170.0269	s	-59.63134899	-48.70605578	-57.03735479	mV
170.02695	s	-59.63134899	-48.64502062	-57.00683721	mV
170.027	s	-59.60083141	-48.55346788	-57.00683721	mV
170.02705	s	-59.57031383	-48.49243272	-57.03735479	mV
170.0271	s	-59.60083141	-48.40087999	-57.00683721	mV
170.02715	s	-59.63134899	-48.33984483	-57.03735479	mV
170.0272	s	-59.69238415	-48.37036241	-57.09838995	mV
170.02725	s	-59.72290173	-48.33984483	-57.09838995	mV
170.0273	s	-59.66186657	-48.24829209	-57.09838995	mV
170.02735	s	-59.63134899	-48.18725694	-57.12890753	mV
170.0274	s	-59.66186657	-48.12622178	-57.15942511	mV
170.02745	s	-59.7534193	-48.15673936	-57.22046026	mV
170.0275	s	-59.72290173	-48.12622178	-57.25097784	mV
170.02755	s	-59.81445446	-48.18725694	-57.312013	mV
170.0276	s	-59.84497204	-48.12622178	-57.37304816	mV
170.02765	s	-59.84497204	-47.97363388	-57.34253058	mV
170.0277	s	-59.81445446	-47.88208115	-57.34253058	mV
170.02775	s	-59.81445446	-47.82104599	-57.37304816	mV
170.0278	s	-59.84497204	-47.79052841	-57.37304816	mV
170.02785	s	-59.9060072	-47.69897568	-57.43408332	mV
170.0279	s	-59.93652478	-47.60742294	-57.43408332	mV
170.02795	s	-59.96704236	-47.57690536	-57.49511847	mV
170.028	s	-60.02807751	-47.54638778	-57.55615363	mV
170.02805	s	-60.02807751	-47.48535262	-57.58667121	mV
170.0281	s	-60.02807751	-47.42431747	-57.67822395	mV
170.02815	s	-59.99755993	-47.33276473	-57.7392591	mV
170.0282	s	-59.96704236	-47.27172957	-57.80029426	mV
170.02825	s	-59.99755993	-47.18017684	-57.86132942	mV
170.0283	s	-60.05859509	-47.0886241	-57.891847	mV
170.02835	s	-60.11963025	-47.02758894	-57.95288215	mV
170.0284	s	-60.18066541	-46.93603621	-57.98339973	mV
170.02845	s	-60.27221814	-46.87500105	-58.01391731	mV
170.0285	s	-60.27221814	-46.78344831	-58.04443489	mV
170.02855	s	-60.3332533	-46.72241315	-58.07495247	mV
170.0286	s	-60.30273572	-46.63086042	-58.07495247	mV
170.02865	s	-60.36377088	-46.53930768	-58.10547005	mV
170.0287	s	-60.36377088	-46.56982526	-58.19702279	mV
170.02875	s	-60.39428846	-46.5087901	-58.19702279	mV
170.0288	s	-60.42480604	-46.41723737	-58.16650521	mV
170.02885	s	-60.45532362	-46.35620221	-58.19702279	mV
170.0289	s	-60.51635877	-46.26464947	-58.22754036	mV
170.02895	s	-60.51635877	-46.23413189	-58.25805794	mV
170.029	s	-60.54687635	-46.11206158	-58.25805794	mV
170.02905	s	-60.57739393	-46.05102642	-58.25805794	mV
170.0291	s	-60.60791151	-45.95947368	-58.28857552	mV
170.02915	s	-60.63842909	-45.89843853	-58.3190931	mV
170.0292	s	-60.69946425	-45.86792095	-58.34961068	mV
170.02925	s	-60.7604994	-45.80688579	-58.34961068	mV
170.0293	s	-60.7604994	-45.74585063	-58.38012826	mV
170.02935	s	-60.7604994	-45.68481547	-58.41064584	mV
170.0294	s	-60.72998183	-45.62378032	-58.41064584	mV
170.02945	s	-60.72998183	-45.50171	-58.38012826	mV
170.0295	s	-60.72998183	-45.37963969	-58.3190931	mV
170.02955	s	-60.72998183	-45.25756937	-58.34961068	mV
170.0296	s	-60.72998183	-45.22705179	-58.34961068	mV
170.02965	s	-60.82153456	-45.19653421	-58.34961068	mV
170.0297	s	-60.85205214	-45.16601663	-58.3190931	mV
170.02975	s	-60.85205214	-45.13549906	-58.34961068	mV
170.0298	s	-60.88256972	-45.0744639	-58.3190931	mV
170.02985	s	-60.88256972	-45.04394632	-58.3190931	mV
170.0299	s	-60.88256972	-45.04394632	-58.38012826	mV
170.02995	s	-60.94360488	-45.04394632	-58.38012826	mV
170.03	s	-60.97412246	-45.04394632	-58.47168099	mV
170.03005	s	-61.06567519	-45.01342874	-58.50219857	mV
170.0301	s	-61.06567519	-44.95239358	-58.53271615	mV
170.03015	s	-61.00464004	-44.95239358	-58.53271615	mV
170.0302	s	-60.97412246	-44.86084085	-58.53271615	mV
170.03025	s	-60.94360488	-44.73877053	-58.53271615	mV
170.0303	s	-60.97412246	-44.67773537	-58.47168099	mV
170.03035	s	-61.00464004	-44.67773537	-58.53271615	mV
170.0304	s	-61.03515761	-44.70825295	-58.56323373	mV
170.03045	s	-61.03515761	-44.67773537	-58.59375131	mV
170.0305	s	-61.03515761	-44.64721779	-58.56323373	mV
170.03055	s	-60.97412246	-44.67773537	-58.65478647	mV
170.0306	s	-60.94360488	-44.64721779	-58.62426889	mV
170.03065	s	-60.94360488	-44.61670022	-58.62426889	mV
170.0307	s	-60.97412246	-44.58618264	-58.65478647	mV
170.03075	s	-61.06567519	-44.55566506	-58.65478647	mV
170.0308	s	-61.06567519	-44.4946299	-58.65478647	mV
170.03085	s	-61.09619277	-44.4946299	-58.68530405	mV
170.0309	s	-61.12671035	-44.40307716	-58.68530405	mV
170.03095	s	-61.09619277	-44.40307716	-58.71582162	mV
170.031	s	-61.12671035	-44.37255959	-58.71582162	mV
170.03105	s	-61.18774551	-44.43359474	-58.77685678	mV
170.0311	s	-61.21826309	-44.37255959	-58.80737436	mV
170.03115	s	-61.21826309	-44.37255959	-58.77685678	mV
170.0312	s	-61.21826309	-44.37255959	-58.80737436	mV
170.03125	s	-61.24878067	-44.37255959	-58.80737436	mV
170.0313	s	-61.27929824	-44.34204201	-58.83789194	mV
170.03135	s	-61.37085098	-44.37255959	-58.86840952	mV
170.0314	s	-61.37085098	-44.37255959	-58.8989271	mV
170.03145	s	-61.37085098	-44.34204201	-58.8989271	mV
170.0315	s	-61.37085098	-44.34204201	-58.86840952	mV
170.03155	s	-61.37085098	-44.34204201	-58.8989271	mV
170.0316	s	-61.40136856	-44.37255959	-58.92944468	mV
170.03165	s	-61.4929213	-44.37255959	-58.95996226	mV
170.0317	s	-61.4929213	-44.40307716	-58.95996226	mV
170.03175	s	-61.46240372	-44.40307716	-58.99047983	mV
170.0318	s	-61.43188614	-44.37255959	-58.99047983	mV
170.03185	s	-61.4929213	-44.43359474	-59.02099741	mV
170.0319	s	-61.52343888	-44.4946299	-59.02099741	mV
170.03195	s	-61.58447403	-44.55566506	-58.99047983	mV
170.032	s	-61.58447403	-44.55566506	-59.02099741	mV
170.03205	s	-61.55395645	-44.55566506	-59.05151499	mV
170.0321	s	-61.55395645	-44.55566506	-59.05151499	mV
170.03215	s	-61.58447403	-44.58618264	-59.02099741	mV
170.0322	s	-61.61499161	-44.61670022	-59.02099741	mV
170.03225	s	-61.64550919	-44.64721779	-59.02099741	mV
170.0323	s	-61.58447403	-44.61670022	-58.95996226	mV
170.03235	s	-61.61499161	-44.64721779	-58.95996226	mV
170.0324	s	-61.64550919	-44.67773537	-58.95996226	mV
170.03245	s	-61.67602677	-44.76928811	-58.92944468	mV
170.0325	s	-61.64550919	-44.76928811	-58.8989271	mV
170.03255	s	-61.67602677	-44.70825295	-58.80737436	mV
170.0326	s	-61.61499161	-44.64721779	-58.68530405	mV
170.03265	s	-61.64550919	-44.70825295	-58.68530405	mV
170.0327	s	-61.67602677	-44.73877053	-58.68530405	mV
170.03275	s	-61.67602677	-44.73877053	-58.68530405	mV
170.0328	s	-61.58447403	-44.76928811	-58.62426889	mV
170.03285	s	-61.58447403	-44.79980569	-58.65478647	mV
170.0329	s	-61.58447403	-44.83032327	-58.62426889	mV
170.03295	s	-61.64550919	-44.89135843	-58.62426889	mV
170.033	s	-61.58447403	-44.921876	-58.62426889	mV
170.03305	s	-61.58447403	-44.89135843	-58.56323373	mV
170.0331	s	-61.4929213	-44.98291116	-58.59375131	mV
170.03315	s	-61.52343888	-45.01342874	-58.59375131	mV
170.0332	s	-61.52343888	-45.0744639	-58.56323373	mV
170.03325	s	-61.52343888	-45.0744639	-58.56323373	mV
170.0333	s	-61.4929213	-45.0744639	-58.56323373	mV
170.03335	s	-61.4929213	-45.16601663	-58.56323373	mV
170.0334	s	-61.55395645	-45.34912211	-58.68530405	mV
170.03345	s	-61.55395645	-45.34912211	-58.71582162	mV
170.0335	s	-61.46240372	-45.34912211	-58.68530405	mV
170.03355	s	-61.46240372	-45.37963969	-58.71582162	mV
170.0336	s	-61.52343888	-45.41015726	-58.71582162	mV
170.03365	s	-61.4929213	-45.44067484	-58.71582162	mV
170.0337	s	-61.43188614	-45.37963969	-58.68530405	mV
170.03375	s	-61.40136856	-45.31860453	-58.7463392	mV
170.0338	s	-61.43188614	-45.34912211	-58.77685678	mV
170.03385	s	-61.3403334	-45.28808695	-58.77685678	mV
170.0339	s	-61.27929824	-45.25756937	-58.77685678	mV
170.03395	s	-61.18774551	-45.19653421	-58.83789194	mV
170.034	s	-61.21826309	-45.19653421	-58.83789194	mV
170.03405	s	-61.15722793	-45.19653421	-58.8989271	mV
170.0341	s	-61.06567519	-45.13549906	-58.86840952	mV
170.03415	s	-61.00464004	-45.13549906	-58.77685678	mV
170.0342	s	-61.00464004	-44.98291116	-58.62426889	mV
170.03425	s	-61.00464004	-45.01342874	-58.53271615	mV
170.0343	s	-60.94360488	-45.10498148	-58.47168099	mV
170.03435	s	-60.94360488	-45.04394632	-58.38012826	mV
170.0344	s	-60.94360488	-45.0744639	-58.25805794	mV
170.03445	s	-60.9130873	-45.10498148	-58.13598763	mV
170.0345	s	-60.9130873	-45.19653421	-58.10547005	mV
170.03455	s	-60.85205214	-45.16601663	-58.04443489	mV
170.0346	s	-60.72998183	-45.16601663	-58.01391731	mV
170.03465	s	-60.69946425	-45.13549906	-57.98339973	mV
170.0347	s	-60.63842909	-45.10498148	-57.95288215	mV
170.03475	s	-60.63842909	-45.13549906	-57.891847	mV
170.0348	s	-60.63842909	-45.19653421	-57.92236458	mV
170.03485	s	-60.63842909	-45.22705179	-57.92236458	mV
170.0349	s	-60.54687635	-45.22705179	-57.92236458	mV
170.03495	s	-60.4858412	-45.19653421	-57.92236458	mV
170.035	s	-60.42480604	-45.25756937	-58.01391731	mV
170.03505	s	-60.42480604	-45.34912211	-58.04443489	mV
170.0351	s	-60.45532362	-45.34912211	-58.07495247	mV
170.03515	s	-60.39428846	-45.34912211	-58.07495247	mV
170.0352	s	-60.27221814	-45.31860453	-58.07495247	mV
170.03525	s	-60.24170057	-45.28808695	-58.10547005	mV
170.0353	s	-60.24170057	-45.28808695	-58.13598763	mV
170.03535	s	-60.30273572	-45.37963969	-58.10547005	mV
170.0354	s	-60.21118299	-45.31860453	-58.13598763	mV
170.03545	s	-60.11963025	-45.34912211	-58.13598763	mV
170.0355	s	-60.02807751	-45.34912211	-58.16650521	mV
170.03555	s	-59.99755993	-45.37963969	-58.16650521	mV
170.0356	s	-59.99755993	-45.41015726	-58.19702279	mV
170.03565	s	-59.99755993	-45.44067484	-58.22754036	mV
170.0357	s	-59.96704236	-45.44067484	-58.22754036	mV
170.03575	s	-59.87548962	-45.50171	-58.25805794	mV
170.0358	s	-59.81445446	-45.50171	-58.22754036	mV
170.03585	s	-59.7534193	-45.47119242	-58.25805794	mV
170.0359	s	-59.7534193	-45.53222758	-58.22754036	mV
170.03595	s	-59.72290173	-45.62378032	-58.28857552	mV
170.036	s	-59.72290173	-45.68481547	-58.34961068	mV
170.03605	s	-59.72290173	-45.6542979	-58.3190931	mV
170.0361	s	-59.69238415	-45.68481547	-58.3190931	mV
170.03615	s	-59.63134899	-45.74585063	-58.41064584	mV
170.0362	s	-59.53979625	-45.74585063	-58.41064584	mV
170.03625	s	-59.50927867	-45.83740337	-58.47168099	mV
170.0363	s	-59.4787611	-45.89843853	-58.50219857	mV
170.03635	s	-59.4787611	-45.95947368	-58.50219857	mV
170.0364	s	-59.4787611	-45.98999126	-58.59375131	mV
170.03645	s	-59.4787611	-46.11206158	-58.53271615	mV
170.0365	s	-59.44824352	-46.14257916	-58.56323373	mV
170.03655	s	-59.44824352	-46.17309674	-58.62426889	mV
170.0366	s	-59.35669078	-46.23413189	-58.62426889	mV
170.03665	s	-59.29565562	-46.32568463	-58.68530405	mV
170.0367	s	-59.20410289	-46.29516705	-58.71582162	mV
170.03675	s	-59.11255015	-46.32568463	-58.68530405	mV
170.0368	s	-59.11255015	-46.35620221	-58.7463392	mV
170.03685	s	-59.11255015	-46.41723737	-58.7463392	mV
170.0369	s	-59.05151499	-46.56982526	-58.86840952	mV
170.03695	s	-59.05151499	-46.60034284	-58.92944468	mV
170.037	s	-59.02099741	-46.60034284	-58.92944468	mV
170.03705	s	-59.02099741	-46.69189557	-58.95996226	mV
170.0371	s	-58.99047983	-46.72241315	-58.99047983	mV
170.03715	s	-58.92944468	-46.75293073	-58.99047983	mV
170.0372	s	-58.86840952	-46.78344831	-59.02099741	mV
170.03725	s	-58.83789194	-46.81396589	-59.05151499	mV
170.0373	s	-58.80737436	-46.84448347	-59.08203257	mV
170.03735	s	-58.80737436	-46.90551863	-59.14306773	mV
170.0374	s	-58.71582162	-46.90551863	-59.14306773	mV
170.03745	s	-58.71582162	-46.90551863	-59.17358531	mV
170.0375	s	-58.65478647	-46.96655378	-59.23462046	mV
170.03755	s	-58.65478647	-46.99707136	-59.23462046	mV
170.0376	s	-58.62426889	-47.02758894	-59.26513804	mV
170.03765	s	-58.62426889	-47.0886241	-59.35669078	mV
170.0377	s	-58.68530405	-47.14965926	-59.38720836	mV
170.03775	s	-58.7463392	-47.21069441	-59.41772594	mV
170.0378	s	-58.7463392	-47.27172957	-59.44824352	mV
170.03785	s	-58.7463392	-47.36328231	-59.50927867	mV
170.0379	s	-58.71582162	-47.36328231	-59.53979625	mV
170.03795	s	-58.71582162	-47.39379989	-59.53979625	mV
170.038	s	-58.65478647	-47.45483505	-59.57031383	mV
170.03805	s	-58.65478647	-47.48535262	-59.63134899	mV
170.0381	s	-58.62426889	-47.5158702	-59.66186657	mV
170.03815	s	-58.65478647	-47.57690536	-59.7534193	mV
170.0382	s	-58.59375131	-47.60742294	-59.72290173	mV
170.03825	s	-58.59375131	-47.63794052	-59.7534193	mV
170.0383	s	-58.59375131	-47.60742294	-59.7534193	mV
170.03835	s	-58.53271615	-47.6684581	-59.7534193	mV
170.0384	s	-58.53271615	-47.72949325	-59.81445446	mV
170.03845	s	-58.56323373	-47.82104599	-59.87548962	mV
170.0385	s	-58.62426889	-47.88208115	-59.87548962	mV
170.03855	s	-58.68530405	-47.97363388	-59.9060072	mV
170.0386	s	-58.65478647	-48.06518662	-59.93652478	mV
170.03865	s	-58.59375131	-48.12622178	-59.9060072	mV
170.0387	s	-58.59375131	-48.12622178	-59.84497204	mV
170.03875	s	-58.56323373	-48.18725694	-59.84497204	mV
170.0388	s	-58.56323373	-48.24829209	-59.81445446	mV
170.03885	s	-58.62426889	-48.30932725	-59.81445446	mV
170.0389	s	-58.56323373	-48.37036241	-59.81445446	mV
170.03895	s	-58.53271615	-48.33984483	-59.78393688	mV
170.039	s	-58.44116342	-48.40087999	-59.78393688	mV
170.03905	s	-58.41064584	-48.46191515	-59.78393688	mV
170.0391	s	-58.3190931	-48.49243272	-59.78393688	mV
170.03915	s	-58.34961068	-48.5229503	-59.78393688	mV
170.0392	s	-58.28857552	-48.58398546	-59.78393688	mV
170.03925	s	-58.25805794	-48.58398546	-59.78393688	mV
170.0393	s	-58.16650521	-48.6755382	-59.7534193	mV
170.03935	s	-58.13598763	-48.73657335	-59.7534193	mV
170.0394	s	-58.07495247	-48.76709093	-59.69238415	mV
170.03945	s	-58.10547005	-48.82812609	-59.72290173	mV
170.0395	s	-58.10547005	-48.91967883	-59.69238415	mV
170.03955	s	-58.07495247	-48.91967883	-59.72290173	mV
170.0396	s	-58.01391731	-48.95019641	-59.66186657	mV
170.03965	s	-57.95288215	-48.95019641	-59.66186657	mV
170.0397	s	-57.891847	-49.01123156	-59.66186657	mV
170.03975	s	-57.891847	-49.1027843	-59.66186657	mV
170.0398	s	-57.92236458	-49.13330188	-59.63134899	mV
170.03985	s	-57.86132942	-49.16381946	-59.63134899	mV
170.0399	s	-57.83081184	-49.16381946	-59.53979625	mV
170.03995	s	-57.76977668	-49.25537219	-59.53979625	mV
170.04	s	-57.7392591	-49.31640735	-59.57031383	mV
170.04005	s	-57.76977668	-49.37744251	-59.57031383	mV
170.0401	s	-57.76977668	-49.37744251	-59.60083141	mV
170.04015	s	-57.70874152	-49.40796009	-59.57031383	mV
170.0402	s	-57.64770637	-49.46899525	-59.57031383	mV
170.04025	s	-57.58667121	-49.49951283	-59.60083141	mV
170.0403	s	-57.64770637	-49.59106556	-59.60083141	mV
170.04035	s	-57.67822395	-49.62158314	-59.63134899	mV
170.0404	s	-57.64770637	-49.6826183	-59.60083141	mV
170.04045	s	-57.64770637	-49.74365346	-59.63134899	mV
170.0405	s	-57.61718879	-49.77417103	-59.63134899	mV
170.04055	s	-57.61718879	-49.86572377	-59.69238415	mV
170.0406	s	-57.67822395	-49.95727651	-59.72290173	mV
170.04065	s	-57.64770637	-49.98779409	-59.72290173	mV
170.0407	s	-57.64770637	-50.01831166	-59.72290173	mV
170.04075	s	-57.61718879	-50.1098644	-59.69238415	mV
170.0408	s	-57.64770637	-50.04882924	-59.63134899	mV
170.04085	s	-57.7392591	-50.07934682	-59.63134899	mV
170.0409	s	-57.7392591	-50.14038198	-59.63134899	mV
170.04095	s	-57.70874152	-50.20141714	-59.60083141	mV
170.041	s	-57.7392591	-50.2624523	-59.63134899	mV
170.04105	s	-57.80029426	-50.32348745	-59.66186657	mV
170.0411	s	-57.86132942	-50.38452261	-59.69238415	mV
170.04115	s	-57.83081184	-50.38452261	-59.69238415	mV
170.0412	s	-57.83081184	-50.41504019	-59.72290173	mV
170.04125	s	-57.891847	-50.50659293	-59.69238415	mV
170.0413	s	-57.98339973	-50.56762808	-59.72290173	mV
170.04135	s	-57.95288215	-50.62866324	-59.72290173	mV
170.0414	s	-57.95288215	-50.62866324	-59.69238415	mV
170.04145	s	-57.98339973	-50.65918082	-59.72290173	mV
170.0415	s	-58.01391731	-50.6896984	-59.69238415	mV
170.04155	s	-58.07495247	-50.75073356	-59.7534193	mV
170.0416	s	-58.04443489	-50.72021598	-59.72290173	mV
170.04165	s	-58.01391731	-50.75073356	-59.69238415	mV
170.0417	s	-58.04443489	-50.72021598	-59.72290173	mV
170.04175	s	-58.10547005	-50.78125114	-59.72290173	mV
170.0418	s	-58.10547005	-50.75073356	-59.69238415	mV
170.04185	s	-58.13598763	-50.84228629	-59.72290173	mV
170.0419	s	-58.16650521	-50.93383903	-59.78393688	mV
170.04195	s	-58.22754036	-50.99487419	-59.81445446	mV
170.042	s	-58.22754036	-50.96435661	-59.81445446	mV
170.04205	s	-58.25805794	-50.99487419	-59.78393688	mV
170.0421	s	-58.25805794	-51.02539177	-59.7534193	mV
170.04215	s	-58.38012826	-51.08642692	-59.78393688	mV
170.0422	s	-58.44116342	-51.1169445	-59.84497204	mV
170.04225	s	-58.44116342	-51.08642692	-59.78393688	mV
170.0423	s	-58.41064584	-51.08642692	-59.78393688	mV
170.04235	s	-58.47168099	-51.1169445	-59.78393688	mV
170.0424	s	-58.50219857	-51.1169445	-59.78393688	mV
170.04245	s	-58.47168099	-51.08642692	-59.78393688	mV
170.0425	s	-58.47168099	-51.02539177	-59.7534193	mV
170.04255	s	-58.47168099	-50.99487419	-59.78393688	mV
170.0426	s	-58.53271615	-50.96435661	-59.81445446	mV
170.04265	s	-58.56323373	-50.96435661	-59.81445446	mV
170.0427	s	-58.56323373	-50.93383903	-59.87548962	mV
170.04275	s	-58.56323373	-50.90332145	-59.84497204	mV
170.0428	s	-58.53271615	-50.84228629	-59.87548962	mV
170.04285	s	-58.47168099	-50.75073356	-59.81445446	mV
170.0429	s	-58.41064584	-50.62866324	-59.72290173	mV
170.04295	s	-58.41064584	-50.5371105	-59.69238415	mV
170.043	s	-58.41064584	-50.50659293	-59.69238415	mV
170.04305	s	-58.50219857	-50.56762808	-59.7534193	mV
170.0431	s	-58.50219857	-50.5371105	-59.72290173	mV
170.04315	s	-58.41064584	-50.50659293	-59.7534193	mV
170.0432	s	-58.3190931	-50.38452261	-59.72290173	mV
170.04325	s	-58.34961068	-50.35400503	-59.72290173	mV
170.0433	s	-58.34961068	-50.35400503	-59.72290173	mV
170.04335	s	-58.44116342	-50.41504019	-59.72290173	mV
170.0434	s	-58.41064584	-50.38452261	-59.7534193	mV
170.04345	s	-58.38012826	-50.32348745	-59.72290173	mV
170.0435	s	-58.34961068	-50.32348745	-59.69238415	mV
170.04355	s	-58.41064584	-50.32348745	-59.72290173	mV
170.0436	s	-58.50219857	-50.35400503	-59.69238415	mV
170.04365	s	-58.47168099	-50.38452261	-59.66186657	mV
170.0437	s	-58.41064584	-50.32348745	-59.63134899	mV
170.04375	s	-58.41064584	-50.2624523	-59.57031383	mV
170.0438	s	-58.38012826	-50.23193472	-59.50927867	mV
170.04385	s	-58.47168099	-50.29296987	-59.4787611	mV
170.0439	s	-58.47168099	-50.32348745	-59.41772594	mV
170.04395	s	-58.44116342	-50.38452261	-59.38720836	mV
170.044	s	-58.44116342	-50.44555777	-59.41772594	mV
170.04405	s	-58.34961068	-50.44555777	-59.41772594	mV
170.0441	s	-58.34961068	-50.41504019	-59.35669078	mV
170.04415	s	-58.34961068	-50.44555777	-59.35669078	mV
170.0442	s	-58.41064584	-50.47607535	-59.29565562	mV
170.04425	s	-58.44116342	-50.47607535	-59.38720836	mV
170.0443	s	-58.41064584	-50.5371105	-59.38720836	mV
170.04435	s	-58.38012826	-50.5371105	-59.38720836	mV
170.0444	s	-58.3190931	-50.5371105	-59.38720836	mV
170.04445	s	-58.38012826	-50.50659293	-59.38720836	mV
170.0445	s	-58.34961068	-50.5371105	-59.38720836	mV
170.04455	s	-58.34961068	-50.5371105	-59.38720836	mV
170.0446	s	-58.41064584	-50.56762808	-59.41772594	mV
170.04465	s	-58.47168099	-50.65918082	-59.44824352	mV
170.0447	s	-58.53271615	-50.75073356	-59.4787611	mV
170.04475	s	-58.56323373	-50.75073356	-59.4787611	mV
170.0448	s	-58.56323373	-50.62866324	-59.41772594	mV
170.04485	s	-58.56323373	-50.65918082	-59.44824352	mV
170.0449	s	-58.50219857	-50.62866324	-59.44824352	mV
170.04495	s	-58.47168099	-50.62866324	-59.4787611	mV
170.045	s	-58.47168099	-50.62866324	-59.44824352	mV
170.04505	s	-58.50219857	-50.65918082	-59.4787611	mV
170.0451	s	-58.53271615	-50.62866324	-59.50927867	mV
170.04515	s	-58.59375131	-50.65918082	-59.60083141	mV
170.0452	s	-58.68530405	-50.72021598	-59.63134899	mV
170.04525	s	-58.68530405	-50.6896984	-59.63134899	mV
170.0453	s	-58.7463392	-50.65918082	-59.66186657	mV
170.04535	s	-58.77685678	-50.6896984	-59.69238415	mV
170.0454	s	-58.7463392	-50.65918082	-59.69238415	mV
170.04545	s	-58.71582162	-50.59814566	-59.72290173	mV
170.0455	s	-58.7463392	-50.59814566	-59.7534193	mV
170.04555	s	-58.68530405	-50.59814566	-59.78393688	mV
170.0456	s	-58.65478647	-50.59814566	-59.81445446	mV
170.04565	s	-58.7463392	-50.56762808	-59.87548962	mV
170.0457	s	-58.7463392	-50.56762808	-59.9060072	mV
170.04575	s	-58.7463392	-50.5371105	-59.87548962	mV
170.0458	s	-58.80737436	-50.5371105	-59.9060072	mV
170.04585	s	-58.83789194	-50.6896984	-59.99755993	mV
170.0459	s	-58.83789194	-50.6896984	-59.96704236	mV
170.04595	s	-58.86840952	-50.6896984	-59.99755993	mV
170.046	s	-58.86840952	-50.65918082	-60.05859509	mV
170.04605	s	-58.92944468	-50.6896984	-60.05859509	mV
170.0461	s	-58.92944468	-50.72021598	-60.02807751	mV
170.04615	s	-58.92944468	-50.72021598	-59.99755993	mV
170.0462	s	-58.8989271	-50.6896984	-59.9060072	mV
170.04625	s	-58.83789194	-50.62866324	-59.81445446	mV
170.0463	s	-58.80737436	-50.59814566	-59.7534193	mV
170.04635	s	-58.77685678	-50.59814566	-59.72290173	mV
170.0464	s	-58.77685678	-50.59814566	-59.66186657	mV
170.04645	s	-58.83789194	-50.65918082	-59.66186657	mV
170.0465	s	-58.8989271	-50.65918082	-59.66186657	mV
170.04655	s	-58.8989271	-50.75073356	-59.63134899	mV
170.0466	s	-58.92944468	-50.75073356	-59.63134899	mV
170.04665	s	-58.92944468	-50.65918082	-59.53979625	mV
170.0467	s	-58.92944468	-50.6896984	-59.53979625	mV
170.04675	s	-58.95996226	-50.72021598	-59.57031383	mV
170.0468	s	-59.02099741	-50.84228629	-59.53979625	mV
170.04685	s	-59.11255015	-50.84228629	-59.53979625	mV
170.0469	s	-59.14306773	-50.87280387	-59.50927867	mV
170.04695	s	-59.14306773	-50.87280387	-59.4787611	mV
170.047	s	-59.08203257	-50.90332145	-59.44824352	mV
170.04705	s	-59.11255015	-50.93383903	-59.4787611	mV
170.0471	s	-59.11255015	-51.02539177	-59.50927867	mV
170.04715	s	-59.11255015	-51.05590934	-59.4787611	mV
170.0472	s	-59.20410289	-51.1169445	-59.4787611	mV
170.04725	s	-59.17358531	-51.1169445	-59.50927867	mV
170.0473	s	-59.17358531	-51.08642692	-59.50927867	mV
170.04735	s	-59.11255015	-51.08642692	-59.50927867	mV
170.0474	s	-59.14306773	-51.1169445	-59.4787611	mV
170.04745	s	-59.14306773	-51.14746208	-59.50927867	mV
170.0475	s	-59.23462046	-51.14746208	-59.53979625	mV
170.04755	s	-59.26513804	-51.20849724	-59.57031383	mV
170.0476	s	-59.23462046	-51.20849724	-59.57031383	mV
170.04765	s	-59.20410289	-51.20849724	-59.60083141	mV
170.0477	s	-59.20410289	-51.33056755	-59.63134899	mV
170.04775	s	-59.20410289	-51.36108513	-59.66186657	mV
170.0478	s	-59.23462046	-51.42212029	-59.60083141	mV
170.04785	s	-59.26513804	-51.45263787	-59.57031383	mV
170.0479	s	-59.23462046	-51.48315545	-59.57031383	mV
170.04795	s	-59.20410289	-51.51367303	-59.53979625	mV
170.048	s	-59.20410289	-51.54419061	-59.50927867	mV
170.04805	s	-59.23462046	-51.57470818	-59.50927867	mV
170.0481	s	-59.26513804	-51.63574334	-59.53979625	mV
170.04815	s	-59.26513804	-51.66626092	-59.57031383	mV
170.0482	s	-59.23462046	-51.66626092	-59.53979625	mV
170.04825	s	-59.20410289	-51.72729608	-59.53979625	mV
170.0483	s	-59.17358531	-51.72729608	-59.53979625	mV
170.04835	s	-59.17358531	-51.78833124	-59.57031383	mV
170.0484	s	-59.20410289	-51.84936639	-59.57031383	mV
170.04845	s	-59.20410289	-51.91040155	-59.60083141	mV
170.0485	s	-59.17358531	-51.94091913	-59.53979625	mV
170.04855	s	-59.14306773	-51.91040155	-59.50927867	mV
170.0486	s	-59.14306773	-51.97143671	-59.57031383	mV
170.04865	s	-59.17358531	-52.03247187	-59.57031383	mV
170.0487	s	-59.23462046	-52.06298944	-59.60083141	mV
170.04875	s	-59.20410289	-52.09350702	-59.63134899	mV
170.0488	s	-59.17358531	-52.09350702	-59.60083141	mV
170.04885	s	-59.17358531	-52.15454218	-59.60083141	mV
170.0489	s	-59.23462046	-52.21557734	-59.53979625	mV
170.04895	s	-59.29565562	-52.30713008	-59.53979625	mV
170.049	s	-59.26513804	-52.33764765	-59.50927867	mV
170.04905	s	-59.20410289	-52.42920039	-59.50927867	mV
170.0491	s	-59.26513804	-52.49023555	-59.4787611	mV
170.04915	s	-59.29565562	-52.58178828	-59.50927867	mV
170.0492	s	-59.35669078	-52.61230586	-59.50927867	mV
170.04925	s	-59.38720836	-52.64282344	-59.4787611	mV
170.0493	s	-59.3261732	-52.7038586	-59.41772594	mV
170.04935	s	-59.41772594	-52.76489376	-59.41772594	mV
170.0494	s	-59.44824352	-52.85644649	-59.41772594	mV
170.04945	s	-59.50927867	-52.91748165	-59.38720836	mV
170.0495	s	-59.53979625	-52.94799923	-59.35669078	mV
170.04955	s	-59.4787611	-53.07006955	-59.35669078	mV
170.0496	s	-59.53979625	-53.16162228	-59.38720836	mV
170.04965	s	-59.66186657	-53.2836926	-59.38720836	mV
170.0497	s	-59.66186657	-53.31421018	-59.38720836	mV
170.04975	s	-59.60083141	-53.34472775	-59.3261732	mV
170.0498	s	-59.66186657	-53.37524533	-59.3261732	mV
170.04985	s	-59.78393688	-53.46679807	-59.29565562	mV
170.0499	s	-59.84497204	-53.49731565	-59.3261732	mV
170.04995	s	-59.84497204	-53.52783323	-59.29565562	mV
170.05	s	-59.81445446	-53.55835081	-59.23462046	mV
170.05005	s	-59.81445446	-53.58886839	-59.29565562	mV
170.0501	s	-59.93652478	-53.68042112	-59.29565562	mV
170.05015	s	-59.93652478	-53.64990354	-59.3261732	mV
170.0502	s	-59.87548962	-53.68042112	-59.29565562	mV
170.05025	s	-59.84497204	-53.64990354	-59.29565562	mV
170.0503	s	-59.9060072	-53.74145628	-59.29565562	mV
170.05035	s	-59.93652478	-53.74145628	-59.35669078	mV
170.0504	s	-59.9060072	-53.64990354	-59.26513804	mV
170.05045	s	-59.9060072	-53.7109387	-59.3261732	mV
170.0505	s	-59.99755993	-53.74145628	-59.38720836	mV
170.05055	s	-60.05859509	-53.80249144	-59.41772594	mV
170.0506	s	-60.05859509	-53.83300902	-59.44824352	mV
170.05065	s	-60.08911267	-53.86352659	-59.4787611	mV
170.0507	s	-60.15014783	-53.95507933	-59.53979625	mV
170.05075	s	-60.21118299	-53.95507933	-59.60083141	mV
170.0508	s	-60.21118299	-54.01611449	-59.60083141	mV
170.05085	s	-60.18066541	-54.01611449	-59.60083141	mV
170.0509	s	-60.21118299	-54.04663207	-59.60083141	mV
170.05095	s	-60.24170057	-54.07714965	-59.57031383	mV
170.051	s	-60.27221814	-54.1381848	-59.60083141	mV
170.05105	s	-60.30273572	-54.16870238	-59.63134899	mV
170.0511	s	-60.3332533	-54.19921996	-59.63134899	mV
170.05115	s	-60.3332533	-54.19921996	-59.63134899	mV
170.0512	s	-60.39428846	-54.26025512	-59.66186657	mV
170.05125	s	-60.39428846	-54.32129028	-59.66186657	mV
170.0513	s	-60.4858412	-54.38232543	-59.63134899	mV
170.05135	s	-60.51635877	-54.47387817	-59.69238415	mV
170.0514	s	-60.54687635	-54.44336059	-59.72290173	mV
170.05145	s	-60.51635877	-54.59594849	-59.78393688	mV
170.0515	s	-60.51635877	-54.59594849	-59.81445446	mV
170.05155	s	-60.57739393	-54.65698364	-59.84497204	mV
170.0516	s	-60.63842909	-54.80957154	-59.81445446	mV
170.05165	s	-60.63842909	-54.77905396	-59.81445446	mV
170.0517	s	-60.63842909	-54.80957154	-59.87548962	mV
170.05175	s	-60.60791151	-54.80957154	-59.87548962	mV
170.0518	s	-60.63842909	-54.84008912	-59.87548962	mV
170.05185	s	-60.72998183	-54.96215943	-59.9060072	mV
170.0519	s	-60.72998183	-55.02319459	-59.9060072	mV
170.05195	s	-60.69946425	-55.02319459	-59.9060072	mV
170.052	s	-60.63842909	-55.02319459	-59.87548962	mV
170.05205	s	-60.66894667	-55.05371217	-59.9060072	mV
170.0521	s	-60.72998183	-55.11474733	-59.9060072	mV
170.05215	s	-60.72998183	-55.20630006	-59.87548962	mV
170.0522	s	-60.72998183	-55.20630006	-59.84497204	mV
170.05225	s	-60.66894667	-55.23681764	-59.81445446	mV
170.0523	s	-60.60791151	-55.20630006	-59.78393688	mV
170.05235	s	-60.63842909	-55.26733522	-59.72290173	mV
170.0524	s	-60.63842909	-55.26733522	-59.69238415	mV
170.05245	s	-60.66894667	-55.32837038	-59.60083141	mV
170.0525	s	-60.72998183	-55.2978528	-59.50927867	mV
170.05255	s	-60.69946425	-55.35888796	-59.44824352	mV
170.0526	s	-60.60791151	-55.38940553	-59.44824352	mV
170.05265	s	-60.57739393	-55.38940553	-59.35669078	mV
170.0527	s	-60.4858412	-55.45044069	-59.35669078	mV
170.05275	s	-60.4858412	-55.45044069	-59.3261732	mV
170.0528	s	-60.4858412	-55.51147585	-59.26513804	mV
170.05285	s	-60.4858412	-55.60302859	-59.23462046	mV
170.0529	s	-60.54687635	-55.63354617	-59.17358531	mV
170.05295	s	-60.57739393	-55.7250989	-59.17358531	mV
170.053	s	-60.57739393	-55.81665164	-59.11255015	mV
170.05305	s	-60.51635877	-55.81665164	-59.08203257	mV
170.0531	s	-60.4858412	-55.81665164	-59.08203257	mV
170.05315	s	-60.4858412	-55.81665164	-58.99047983	mV
170.0532	s	-60.39428846	-55.78613406	-58.95996226	mV
170.05325	s	-60.3332533	-55.84716922	-58.92944468	mV
170.0533	s	-60.24170057	-55.84716922	-58.8989271	mV
170.05335	s	-60.24170057	-55.8776868	-58.8989271	mV
170.0534	s	-60.24170057	-55.93872195	-58.8989271	mV
170.05345	s	-60.24170057	-55.99975711	-58.8989271	mV
170.0535	s	-60.27221814	-56.06079227	-58.8989271	mV
170.05355	s	-60.27221814	-56.21338016	-58.95996226	mV
170.0536	s	-60.24170057	-56.24389774	-58.95996226	mV
170.05365	s	-60.15014783	-56.24389774	-58.99047983	mV
170.0537	s	-60.11963025	-56.21338016	-58.99047983	mV
170.05375	s	-60.02807751	-56.18286258	-58.95996226	mV
170.0538	s	-59.93652478	-56.18286258	-58.92944468	mV
170.05385	s	-59.9060072	-56.15234501	-58.92944468	mV
170.0539	s	-59.9060072	-56.21338016	-58.8989271	mV
170.05395	s	-59.93652478	-56.21338016	-58.92944468	mV
170.054	s	-59.93652478	-56.21338016	-58.92944468	mV
170.05405	s	-59.99755993	-56.24389774	-58.92944468	mV
170.0541	s	-59.99755993	-56.3049329	-58.95996226	mV
170.05415	s	-59.96704236	-56.3049329	-58.8989271	mV
170.0542	s	-59.96704236	-56.33545048	-58.86840952	mV
170.05425	s	-59.96704236	-56.33545048	-58.83789194	mV
170.0543	s	-59.9060072	-56.36596806	-58.80737436	mV
170.05435	s	-59.87548962	-56.27441532	-58.68530405	mV
170.0544	s	-59.9060072	-56.3049329	-58.62426889	mV
170.05445	s	-59.9060072	-56.3049329	-58.59375131	mV
170.0545	s	-59.87548962	-56.36596806	-58.56323373	mV
170.05455	s	-59.87548962	-56.36596806	-58.47168099	mV
170.0546	s	-59.84497204	-56.39648564	-58.47168099	mV
170.05465	s	-59.81445446	-56.45752079	-58.44116342	mV
170.0547	s	-59.81445446	-56.45752079	-58.41064584	mV
170.05475	s	-59.84497204	-56.48803837	-58.41064584	mV
170.0548	s	-59.9060072	-56.57959111	-58.44116342	mV
170.05485	s	-59.96704236	-56.57959111	-58.41064584	mV
170.0549	s	-59.96704236	-56.61010869	-58.38012826	mV
170.05495	s	-59.96704236	-56.64062627	-58.38012826	mV
170.055	s	-59.99755993	-56.67114384	-58.3190931	mV
170.05505	s	-59.99755993	-56.70166142	-58.28857552	mV
170.0551	s	-60.08911267	-56.70166142	-58.28857552	mV
170.05515	s	-60.05859509	-56.79321416	-58.25805794	mV
170.0552	s	-60.05859509	-56.82373174	-58.19702279	mV
170.05525	s	-60.02807751	-56.82373174	-58.16650521	mV
170.0553	s	-60.02807751	-56.8847669	-58.13598763	mV
170.05535	s	-59.99755993	-56.8847669	-58.07495247	mV
170.0554	s	-59.99755993	-56.94580205	-58.04443489	mV
170.05545	s	-59.99755993	-57.00683721	-58.01391731	mV
170.0555	s	-60.02807751	-57.00683721	-58.01391731	mV
170.05555	s	-60.05859509	-57.00683721	-57.95288215	mV
170.0556	s	-60.05859509	-57.00683721	-57.891847	mV
170.05565	s	-60.02807751	-56.97631963	-57.76977668	mV
170.0557	s	-60.02807751	-56.97631963	-57.70874152	mV
170.05575	s	-60.02807751	-56.97631963	-57.64770637	mV
170.0558	s	-60.05859509	-57.03735479	-57.55615363	mV
170.05585	s	-60.11963025	-57.00683721	-57.43408332	mV
170.0559	s	-60.11963025	-57.03735479	-57.37304816	mV
170.05595	s	-60.11963025	-57.03735479	-57.34253058	mV
170.056	s	-60.08911267	-57.03735479	-57.312013	mV
170.05605	s	-60.08911267	-57.03735479	-57.28149542	mV
170.0561	s	-60.15014783	-57.09838995	-57.25097784	mV
170.05615	s	-60.21118299	-57.09838995	-57.25097784	mV
170.0562	s	-60.21118299	-57.00683721	-57.15942511	mV
170.05625	s	-60.21118299	-56.91528448	-57.06787237	mV
170.0563	s	-60.18066541	-56.91528448	-57.03735479	mV
170.05635	s	-60.24170057	-56.91528448	-57.03735479	mV
170.0564	s	-60.24170057	-56.91528448	-57.03735479	mV
170.05645	s	-60.30273572	-56.97631963	-57.03735479	mV
170.0565	s	-60.27221814	-57.00683721	-56.94580205	mV
170.05655	s	-60.30273572	-56.97631963	-56.97631963	mV
170.0566	s	-60.24170057	-56.97631963	-56.97631963	mV
170.05665	s	-60.27221814	-57.00683721	-57.00683721	mV
170.0567	s	-60.3332533	-57.03735479	-56.97631963	mV
170.05675	s	-60.39428846	-57.03735479	-57.03735479	mV
170.0568	s	-60.36377088	-57.03735479	-57.00683721	mV
170.05685	s	-60.36377088	-56.97631963	-56.97631963	mV
170.0569	s	-60.36377088	-57.00683721	-57.00683721	mV
170.05695	s	-60.42480604	-57.03735479	-56.94580205	mV
170.057	s	-60.45532362	-57.06787237	-56.97631963	mV
170.05705	s	-60.42480604	-57.18994268	-57.00683721	mV
170.0571	s	-60.42480604	-57.18994268	-56.94580205	mV
170.05715	s	-60.39428846	-57.15942511	-56.94580205	mV
170.0572	s	-60.45532362	-57.18994268	-56.94580205	mV
170.05725	s	-60.45532362	-57.15942511	-56.91528448	mV
170.0573	s	-60.42480604	-57.09838995	-56.8847669	mV
170.05735	s	-60.39428846	-57.06787237	-56.85424932	mV
170.0574	s	-60.36377088	-57.06787237	-56.82373174	mV
170.05745	s	-60.36377088	-57.06787237	-56.82373174	mV
170.0575	s	-60.42480604	-57.09838995	-56.85424932	mV
170.05755	s	-60.36377088	-57.09838995	-56.85424932	mV
170.0576	s	-60.30273572	-57.09838995	-56.8847669	mV
170.05765	s	-60.24170057	-57.06787237	-56.91528448	mV
170.0577	s	-60.27221814	-57.09838995	-56.94580205	mV
170.05775	s	-60.27221814	-57.09838995	-57.00683721	mV
170.0578	s	-60.18066541	-57.03735479	-56.97631963	mV
170.05785	s	-60.11963025	-57.03735479	-57.03735479	mV
170.0579	s	-60.02807751	-57.06787237	-57.06787237	mV
170.05795	s	-60.02807751	-57.09838995	-57.12890753	mV
170.058	s	-59.99755993	-57.09838995	-57.12890753	mV
170.05805	s	-59.87548962	-57.09838995	-57.15942511	mV
170.0581	s	-59.81445446	-57.00683721	-57.12890753	mV
170.05815	s	-59.7534193	-57.09838995	-57.15942511	mV
170.0582	s	-59.81445446	-57.12890753	-57.22046026	mV
170.05825	s	-59.72290173	-57.09838995	-57.25097784	mV
170.0583	s	-59.63134899	-57.12890753	-57.25097784	mV
170.05835	s	-59.53979625	-57.12890753	-57.22046026	mV
170.0584	s	-59.57031383	-57.12890753	-57.22046026	mV
170.05845	s	-59.4787611	-57.09838995	-57.12890753	mV
170.0585	s	-59.38720836	-57.12890753	-57.09838995	mV
170.05855	s	-59.3261732	-57.12890753	-57.00683721	mV
170.0586	s	-59.29565562	-57.15942511	-56.94580205	mV
170.05865	s	-59.20410289	-57.15942511	-56.85424932	mV
170.0587	s	-59.11255015	-57.09838995	-56.76269658	mV
170.05875	s	-59.05151499	-57.09838995	-56.76269658	mV
170.0588	s	-58.99047983	-57.12890753	-56.67114384	mV
170.05885	s	-58.99047983	-57.18994268	-56.67114384	mV
170.0589	s	-58.8989271	-57.28149542	-56.67114384	mV
170.05895	s	-58.86840952	-57.28149542	-56.61010869	mV
170.059	s	-58.8989271	-57.312013	-56.54907353	mV
170.05905	s	-58.92944468	-57.37304816	-56.54907353	mV
170.0591	s	-58.86840952	-57.34253058	-56.54907353	mV
170.05915	s	-58.77685678	-57.34253058	-56.51855595	mV
170.0592	s	-58.77685678	-57.312013	-56.48803837	mV
170.05925	s	-58.7463392	-57.312013	-56.51855595	mV
170.0593	s	-58.71582162	-57.34253058	-56.51855595	mV
170.05935	s	-58.68530405	-57.312013	-56.51855595	mV
170.0594	s	-58.68530405	-57.312013	-56.45752079	mV
170.05945	s	-58.68530405	-57.312013	-56.45752079	mV
170.0595	s	-58.62426889	-57.28149542	-56.42700321	mV
170.05955	s	-58.65478647	-57.34253058	-56.39648564	mV
170.0596	s	-58.71582162	-57.40356574	-56.42700321	mV
170.05965	s	-58.68530405	-57.43408332	-56.45752079	mV
170.0597	s	-58.59375131	-57.40356574	-56.48803837	mV
170.05975	s	-58.56323373	-57.40356574	-56.51855595	mV
170.0598	s	-58.53271615	-57.40356574	-56.51855595	mV
170.05985	s	-58.50219857	-57.40356574	-56.54907353	mV
170.0599	s	-58.56323373	-57.46460089	-56.57959111	mV
170.05995	s	-58.53271615	-57.40356574	-56.51855595	mV
170.06	s	-58.44116342	-57.34253058	-56.51855595	mV
170.06005	s	-58.38012826	-57.37304816	-56.48803837	mV
170.0601	s	-58.38012826	-57.40356574	-56.51855595	mV
170.06015	s	-58.41064584	-57.43408332	-56.57959111	mV
170.0602	s	-58.44116342	-57.49511847	-56.64062627	mV
170.06025	s	-58.34961068	-57.43408332	-56.67114384	mV
170.0603	s	-58.28857552	-57.43408332	-56.67114384	mV
170.06035	s	-58.22754036	-57.43408332	-56.67114384	mV
170.0604	s	-58.28857552	-57.46460089	-56.70166142	mV
170.06045	s	-58.3190931	-57.49511847	-56.70166142	mV
170.0605	s	-58.25805794	-57.49511847	-56.70166142	mV
170.06055	s	-58.16650521	-57.49511847	-56.732179	mV
170.0606	s	-58.16650521	-57.49511847	-56.70166142	mV
170.06065	s	-58.16650521	-57.49511847	-56.732179	mV
170.0607	s	-58.13598763	-57.43408332	-56.732179	mV
170.06075	s	-58.19702279	-57.55615363	-56.76269658	mV
170.0608	s	-58.16650521	-57.61718879	-56.85424932	mV
170.06085	s	-58.10547005	-57.55615363	-56.82373174	mV
170.0609	s	-58.07495247	-57.52563605	-56.76269658	mV
170.06095	s	-57.98339973	-57.46460089	-56.70166142	mV
170.061	s	-57.98339973	-57.46460089	-56.70166142	mV
170.06105	s	-57.98339973	-57.46460089	-56.70166142	mV
170.0611	s	-58.01391731	-57.49511847	-56.64062627	mV
170.06115	s	-58.01391731	-57.52563605	-56.64062627	mV
170.0612	s	-58.04443489	-57.52563605	-56.54907353	mV
170.06125	s	-58.04443489	-57.55615363	-56.57959111	mV
170.0613	s	-58.04443489	-57.52563605	-56.54907353	mV
170.06135	s	-58.01391731	-57.52563605	-56.57959111	mV
170.0614	s	-57.98339973	-57.43408332	-56.54907353	mV
170.06145	s	-57.92236458	-57.43408332	-56.51855595	mV
170.0615	s	-57.891847	-57.37304816	-56.54907353	mV
170.06155	s	-57.86132942	-57.34253058	-56.54907353	mV
170.0616	s	-57.891847	-57.312013	-56.51855595	mV
170.06165	s	-57.86132942	-57.34253058	-56.61010869	mV
170.0617	s	-57.891847	-57.28149542	-56.64062627	mV
170.06175	s	-57.95288215	-57.312013	-56.64062627	mV
170.0618	s	-57.95288215	-57.22046026	-56.64062627	mV
170.06185	s	-57.95288215	-57.15942511	-56.64062627	mV
170.0619	s	-57.95288215	-57.15942511	-56.67114384	mV
170.06195	s	-57.891847	-57.06787237	-56.732179	mV
170.062	s	-57.86132942	-57.06787237	-56.732179	mV
170.06205	s	-57.83081184	-57.00683721	-56.67114384	mV
170.0621	s	-57.80029426	-57.00683721	-56.732179	mV
170.06215	s	-57.76977668	-56.97631963	-56.732179	mV
170.0622	s	-57.76977668	-56.97631963	-56.732179	mV
170.06225	s	-57.83081184	-57.00683721	-56.76269658	mV
170.0623	s	-57.86132942	-57.00683721	-56.79321416	mV
170.06235	s	-57.891847	-56.97631963	-56.79321416	mV
170.0624	s	-57.891847	-56.97631963	-56.85424932	mV
170.06245	s	-57.86132942	-56.94580205	-56.82373174	mV
170.0625	s	-57.83081184	-56.8847669	-56.82373174	mV
170.06255	s	-57.76977668	-56.8847669	-56.85424932	mV
170.0626	s	-57.70874152	-56.8847669	-56.94580205	mV
170.06265	s	-57.67822395	-56.82373174	-56.94580205	mV
170.0627	s	-57.61718879	-56.8847669	-57.00683721	mV
170.06275	s	-57.64770637	-56.85424932	-57.06787237	mV
170.0628	s	-57.61718879	-56.79321416	-57.09838995	mV
170.06285	s	-57.55615363	-56.79321416	-57.18994268	mV
170.0629	s	-57.49511847	-56.85424932	-57.28149542	mV
170.06295	s	-57.43408332	-56.85424932	-57.25097784	mV
170.063	s	-57.43408332	-56.79321416	-57.34253058	mV
170.06305	s	-57.46460089	-56.85424932	-57.40356574	mV
170.0631	s	-57.49511847	-56.85424932	-57.46460089	mV
170.06315	s	-57.52563605	-56.8847669	-57.52563605	mV
170.0632	s	-57.49511847	-56.8847669	-57.58667121	mV
170.06325	s	-57.43408332	-56.91528448	-57.61718879	mV
170.0633	s	-57.40356574	-56.91528448	-57.70874152	mV
170.06335	s	-57.34253058	-56.8847669	-57.76977668	mV
170.0634	s	-57.34253058	-56.8847669	-57.83081184	mV
170.06345	s	-57.312013	-56.8847669	-57.891847	mV
170.0635	s	-57.34253058	-56.8847669	-57.98339973	mV
170.06355	s	-57.28149542	-56.82373174	-57.98339973	mV
170.0636	s	-57.25097784	-56.76269658	-57.95288215	mV
170.06365	s	-57.22046026	-56.76269658	-58.01391731	mV
170.0637	s	-57.18994268	-56.82373174	-58.07495247	mV
170.06375	s	-57.18994268	-56.732179	-58.10547005	mV
170.0638	s	-57.22046026	-56.82373174	-58.19702279	mV
170.06385	s	-57.28149542	-56.85424932	-58.25805794	mV
170.0639	s	-57.28149542	-56.732179	-58.28857552	mV
170.06395	s	-57.25097784	-56.67114384	-58.25805794	mV
170.064	s	-57.22046026	-56.67114384	-58.28857552	mV
170.06405	s	-57.25097784	-56.70166142	-58.34961068	mV
170.0641	s	-57.28149542	-56.76269658	-58.44116342	mV
170.06415	s	-57.312013	-56.82373174	-58.47168099	mV
170.0642	s	-57.34253058	-56.82373174	-58.59375131	mV
170.06425	s	-57.37304816	-56.76269658	-58.62426889	mV
170.0643	s	-57.28149542	-56.82373174	-58.62426889	mV
170.06435	s	-57.28149542	-56.82373174	-58.65478647	mV
170.0644	s	-57.28149542	-56.91528448	-58.71582162	mV
170.06445	s	-57.37304816	-56.91528448	-58.68530405	mV
170.0645	s	-57.37304816	-56.94580205	-58.71582162	mV
170.06455	s	-57.37304816	-57.00683721	-58.7463392	mV
170.0646	s	-57.37304816	-57.03735479	-58.71582162	mV
170.06465	s	-57.34253058	-57.03735479	-58.7463392	mV
170.0647	s	-57.37304816	-57.09838995	-58.71582162	mV
170.06475	s	-57.40356574	-57.15942511	-58.80737436	mV
170.0648	s	-57.37304816	-57.18994268	-58.83789194	mV
170.06485	s	-57.40356574	-57.15942511	-58.86840952	mV
170.0649	s	-57.34253058	-57.15942511	-58.86840952	mV
170.06495	s	-57.312013	-57.22046026	-58.86840952	mV
170.065	s	-57.37304816	-57.37304816	-58.95996226	mV
170.06505	s	-57.37304816	-57.43408332	-58.95996226	mV
170.0651	s	-57.43408332	-57.40356574	-58.92944468	mV
170.06515	s	-57.37304816	-57.43408332	-58.8989271	mV
170.0652	s	-57.40356574	-57.46460089	-58.92944468	mV
170.06525	s	-57.40356574	-57.49511847	-58.95996226	mV
170.0653	s	-57.43408332	-57.55615363	-58.99047983	mV
170.06535	s	-57.46460089	-57.52563605	-58.95996226	mV
170.0654	s	-57.46460089	-57.55615363	-58.92944468	mV
170.06545	s	-57.40356574	-57.55615363	-58.92944468	mV
170.0655	s	-57.43408332	-57.55615363	-58.8989271	mV
170.06555	s	-57.49511847	-57.64770637	-58.95996226	mV
170.0656	s	-57.52563605	-57.64770637	-58.92944468	mV
170.06565	s	-57.49511847	-57.67822395	-58.92944468	mV
170.0657	s	-57.43408332	-57.67822395	-58.95996226	mV
170.06575	s	-57.43408332	-57.67822395	-58.92944468	mV
170.0658	s	-57.49511847	-57.70874152	-58.92944468	mV
170.06585	s	-57.46460089	-57.7392591	-58.8989271	mV
170.0659	s	-57.43408332	-57.67822395	-58.80737436	mV
170.06595	s	-57.40356574	-57.70874152	-58.77685678	mV
170.066	s	-57.43408332	-57.70874152	-58.71582162	mV
170.06605	s	-57.46460089	-57.64770637	-58.62426889	mV
170.0661	s	-57.46460089	-57.67822395	-58.53271615	mV
170.06615	s	-57.40356574	-57.70874152	-58.47168099	mV
170.0662	s	-57.34253058	-57.70874152	-58.47168099	mV
170.06625	s	-57.37304816	-57.76977668	-58.44116342	mV
170.0663	s	-57.46460089	-57.80029426	-58.41064584	mV
170.06635	s	-57.40356574	-57.76977668	-58.38012826	mV
170.0664	s	-57.40356574	-57.76977668	-58.25805794	mV
170.06645	s	-57.37304816	-57.80029426	-58.04443489	mV
170.0665	s	-57.40356574	-57.86132942	-57.83081184	mV
170.06655	s	-57.43408332	-57.891847	-57.64770637	mV
170.0666	s	-57.43408332	-57.891847	-57.40356574	mV
170.06665	s	-57.43408332	-57.95288215	-57.15942511	mV
170.0667	s	-57.49511847	-58.01391731	-56.97631963	mV
170.06675	s	-57.58667121	-58.07495247	-56.82373174	mV
170.0668	s	-57.52563605	-58.10547005	-56.67114384	mV
170.06685	s	-57.55615363	-58.13598763	-56.48803837	mV
170.0669	s	-57.58667121	-58.10547005	-56.36596806	mV
170.06695	s	-57.61718879	-58.16650521	-56.33545048	mV
170.067	s	-57.61718879	-58.16650521	-56.18286258	mV
170.06705	s	-57.55615363	-58.16650521	-56.15234501	mV
170.0671	s	-57.55615363	-58.28857552	-56.21338016	mV
170.06715	s	-57.55615363	-58.28857552	-56.18286258	mV
170.0672	s	-57.52563605	-58.28857552	-56.15234501	mV
170.06725	s	-57.49511847	-58.3190931	-56.09130985	mV
170.0673	s	-57.43408332	-58.3190931	-56.18286258	mV
170.06735	s	-57.49511847	-58.34961068	-56.18286258	mV
170.0674	s	-57.49511847	-58.38012826	-56.18286258	mV
170.06745	s	-57.40356574	-58.34961068	-56.18286258	mV
170.0675	s	-57.40356574	-58.38012826	-56.21338016	mV
170.06755	s	-57.40356574	-58.41064584	-56.24389774	mV
170.0676	s	-57.43408332	-58.50219857	-56.3049329	mV
170.06765	s	-57.46460089	-58.53271615	-56.33545048	mV
170.0677	s	-57.46460089	-58.56323373	-56.42700321	mV
170.06775	s	-57.49511847	-58.59375131	-56.45752079	mV
170.0678	s	-57.46460089	-58.68530405	-56.51855595	mV
170.06785	s	-57.49511847	-58.68530405	-56.61010869	mV
170.0679	s	-57.46460089	-58.65478647	-56.61010869	mV
170.06795	s	-57.43408332	-58.65478647	-56.67114384	mV
170.068	s	-57.37304816	-58.65478647	-56.76269658	mV
170.06805	s	-57.312013	-58.7463392	-56.76269658	mV
170.0681	s	-57.34253058	-58.71582162	-56.85424932	mV
170.06815	s	-57.37304816	-58.8989271	-56.91528448	mV
170.0682	s	-57.46460089	-58.95996226	-57.00683721	mV
170.06825	s	-57.43408332	-58.99047983	-57.06787237	mV
170.0683	s	-57.34253058	-59.02099741	-57.12890753	mV
170.06835	s	-57.34253058	-59.05151499	-57.18994268	mV
170.0684	s	-57.37304816	-59.11255015	-57.25097784	mV
170.06845	s	-57.40356574	-59.17358531	-57.312013	mV
170.0685	s	-57.43408332	-59.20410289	-57.34253058	mV
170.06855	s	-57.43408332	-59.23462046	-57.37304816	mV
170.0686	s	-57.46460089	-59.26513804	-57.43408332	mV
170.06865	s	-57.52563605	-59.26513804	-57.46460089	mV
170.0687	s	-57.64770637	-59.41772594	-57.55615363	mV
170.06875	s	-57.70874152	-59.4787611	-57.61718879	mV
170.0688	s	-57.64770637	-59.4787611	-57.61718879	mV
170.06885	s	-57.61718879	-59.4787611	-57.67822395	mV
170.0689	s	-57.61718879	-59.50927867	-57.67822395	mV
170.06895	s	-57.7392591	-59.66186657	-57.76977668	mV
170.069	s	-57.80029426	-59.72290173	-57.7392591	mV
170.06905	s	-57.891847	-59.7534193	-57.76977668	mV
170.0691	s	-57.891847	-59.7534193	-57.76977668	mV
170.06915	s	-57.86132942	-59.78393688	-57.80029426	mV
170.0692	s	-57.83081184	-59.81445446	-57.76977668	mV
170.06925	s	-57.86132942	-59.84497204	-57.80029426	mV
170.0693	s	-57.92236458	-59.87548962	-57.83081184	mV
170.06935	s	-57.95288215	-59.9060072	-57.86132942	mV
170.0694	s	-58.04443489	-59.9060072	-57.891847	mV
170.06945	s	-58.07495247	-59.96704236	-57.95288215	mV
170.0695	s	-58.13598763	-60.02807751	-58.01391731	mV
170.06955	s	-58.13598763	-60.05859509	-58.01391731	mV
170.0696	s	-58.19702279	-60.05859509	-58.01391731	mV
170.06965	s	-58.19702279	-60.08911267	-58.07495247	mV
170.0697	s	-58.16650521	-60.05859509	-58.07495247	mV
170.06975	s	-58.25805794	-60.02807751	-58.13598763	mV
170.0698	s	-58.28857552	-60.02807751	-58.13598763	mV
170.06985	s	-58.3190931	-60.02807751	-58.16650521	mV
170.0699	s	-58.38012826	-60.05859509	-58.16650521	mV
170.06995	s	-58.47168099	-60.08911267	-58.22754036	mV
170.07	s	-58.47168099	-59.96704236	-58.13598763	mV
170.07005	s	-58.53271615	-59.99755993	-58.19702279	mV
170.0701	s	-58.62426889	-60.02807751	-58.25805794	mV
170.07015	s	-58.62426889	-59.99755993	-58.28857552	mV
170.0702	s	-58.71582162	-60.02807751	-58.3190931	mV
170.07025	s	-58.7463392	-59.99755993	-58.3190931	mV
170.0703	s	-58.77685678	-59.99755993	-58.3190931	mV
170.07035	s	-58.77685678	-59.96704236	-58.38012826	mV
170.0704	s	-58.83789194	-59.96704236	-58.41064584	mV
170.07045	s	-58.86840952	-59.96704236	-58.41064584	mV
170.0705	s	-58.99047983	-59.96704236	-58.41064584	mV
170.07055	s	-59.05151499	-59.99755993	-58.47168099	mV
170.0706	s	-59.17358531	-60.05859509	-58.50219857	mV
170.07065	s	-59.23462046	-60.05859509	-58.47168099	mV
170.0707	s	-59.29565562	-60.08911267	-58.50219857	mV
170.07075	s	-59.23462046	-60.02807751	-58.47168099	mV
170.0708	s	-59.23462046	-59.99755993	-58.44116342	mV
170.07085	s	-59.20410289	-59.96704236	-58.38012826	mV
170.0709	s	-59.14306773	-59.93652478	-58.38012826	mV
170.07095	s	-59.20410289	-59.84497204	-58.38012826	mV
170.071	s	-59.23462046	-59.84497204	-58.41064584	mV
170.07105	s	-59.3261732	-59.96704236	-58.47168099	mV
170.0711	s	-59.35669078	-59.96704236	-58.47168099	mV
170.07115	s	-59.35669078	-59.96704236	-58.44116342	mV
170.0712	s	-59.35669078	-59.93652478	-58.50219857	mV
170.07125	s	-59.38720836	-59.96704236	-58.53271615	mV
170.0713	s	-59.38720836	-59.93652478	-58.56323373	mV
170.07135	s	-59.38720836	-59.93652478	-58.59375131	mV
170.0714	s	-59.38720836	-59.93652478	-58.59375131	mV
170.07145	s	-59.41772594	-59.93652478	-58.56323373	mV
170.0715	s	-59.38720836	-59.9060072	-58.53271615	mV
170.07155	s	-59.3261732	-59.84497204	-58.50219857	mV
170.0716	s	-59.3261732	-59.78393688	-58.44116342	mV
170.07165	s	-59.23462046	-59.78393688	-58.44116342	mV
170.0717	s	-59.23462046	-59.72290173	-58.44116342	mV
170.07175	s	-59.23462046	-59.72290173	-58.41064584	mV
170.0718	s	-59.26513804	-59.69238415	-58.44116342	mV
170.07185	s	-59.20410289	-59.63134899	-58.34961068	mV
170.0719	s	-59.20410289	-59.4787611	-58.25805794	mV
170.07195	s	-59.17358531	-59.50927867	-58.13598763	mV
170.072	s	-59.17358531	-59.44824352	-58.07495247	mV
170.07205	s	-59.17358531	-59.35669078	-57.98339973	mV
170.0721	s	-59.20410289	-59.35669078	-57.95288215	mV
170.07215	s	-59.26513804	-59.35669078	-57.891847	mV
170.0722	s	-59.29565562	-59.29565562	-57.92236458	mV
170.07225	s	-59.26513804	-59.23462046	-57.83081184	mV
170.0723	s	-59.29565562	-59.17358531	-57.80029426	mV
170.07235	s	-59.29565562	-59.08203257	-57.7392591	mV
170.0724	s	-59.29565562	-59.02099741	-57.7392591	mV
170.07245	s	-59.35669078	-58.95996226	-57.67822395	mV
170.0725	s	-59.35669078	-58.8989271	-57.61718879	mV
170.07255	s	-59.35669078	-58.77685678	-57.55615363	mV
170.0726	s	-59.29565562	-58.71582162	-57.46460089	mV
170.07265	s	-59.26513804	-58.62426889	-57.40356574	mV
170.0727	s	-59.3261732	-58.56323373	-57.40356574	mV
170.07275	s	-59.29565562	-58.53271615	-57.312013	mV
170.0728	s	-59.35669078	-58.47168099	-57.25097784	mV
170.07285	s	-59.3261732	-58.38012826	-57.18994268	mV
170.0729	s	-59.26513804	-58.28857552	-57.15942511	mV
170.07295	s	-59.20410289	-58.28857552	-57.12890753	mV
170.073	s	-59.17358531	-58.19702279	-57.03735479	mV
170.07305	s	-59.20410289	-58.13598763	-56.94580205	mV
170.0731	s	-59.29565562	-58.07495247	-56.8847669	mV
170.07315	s	-59.29565562	-57.98339973	-56.76269658	mV
170.0732	s	-59.26513804	-57.95288215	-56.70166142	mV
170.07325	s	-59.26513804	-57.92236458	-56.67114384	mV
170.0733	s	-59.29565562	-57.92236458	-56.67114384	mV
170.07335	s	-59.29565562	-57.86132942	-56.64062627	mV
170.0734	s	-59.3261732	-57.83081184	-56.61010869	mV
170.07345	s	-59.26513804	-57.7392591	-56.57959111	mV
170.0735	s	-59.26513804	-57.70874152	-56.54907353	mV
170.07355	s	-59.26513804	-57.67822395	-56.57959111	mV
170.0736	s	-59.35669078	-57.67822395	-56.57959111	mV
170.07365	s	-59.35669078	-57.64770637	-56.61010869	mV
170.0737	s	-59.35669078	-57.58667121	-56.61010869	mV
170.07375	s	-59.3261732	-57.61718879	-56.64062627	mV
170.0738	s	-59.41772594	-57.61718879	-56.70166142	mV
170.07385	s	-59.44824352	-57.64770637	-56.76269658	mV
170.0739	s	-59.50927867	-57.61718879	-56.79321416	mV
170.07395	s	-59.44824352	-57.55615363	-56.79321416	mV
170.074	s	-59.4787611	-57.37304816	-56.732179	mV
170.07405	s	-59.4787611	-57.37304816	-56.79321416	mV
170.0741	s	-59.57031383	-57.40356574	-56.8847669	mV
170.07415	s	-59.63134899	-57.43408332	-56.91528448	mV
170.0742	s	-59.66186657	-57.40356574	-57.00683721	mV
170.07425	s	-59.66186657	-57.40356574	-57.03735479	mV
170.0743	s	-59.69238415	-57.40356574	-57.06787237	mV
170.07435	s	-59.72290173	-57.34253058	-57.12890753	mV
170.0744	s	-59.78393688	-57.34253058	-57.15942511	mV
170.07445	s	-59.7534193	-57.28149542	-57.18994268	mV
170.0745	s	-59.7534193	-57.25097784	-57.22046026	mV
170.07455	s	-59.7534193	-57.28149542	-57.22046026	mV
170.0746	s	-59.78393688	-57.28149542	-57.28149542	mV
170.07465	s	-59.81445446	-57.28149542	-57.28149542	mV
170.0747	s	-59.7534193	-57.22046026	-57.28149542	mV
170.07475	s	-59.78393688	-57.25097784	-57.312013	mV
170.0748	s	-59.7534193	-57.28149542	-57.34253058	mV
170.07485	s	-59.84497204	-57.25097784	-57.37304816	mV
170.0749	s	-59.78393688	-57.22046026	-57.34253058	mV
170.07495	s	-59.72290173	-57.22046026	-57.37304816	mV
170.075	s	-59.78393688	-57.28149542	-57.43408332	mV
170.07505	s	-59.81445446	-57.40356574	-57.52563605	mV
170.0751	s	-59.87548962	-57.40356574	-57.52563605	mV
170.07515	s	-59.84497204	-57.43408332	-57.55615363	mV
170.0752	s	-59.87548962	-57.49511847	-57.64770637	mV
170.07525	s	-59.96704236	-57.55615363	-57.70874152	mV
170.0753	s	-59.99755993	-57.52563605	-57.76977668	mV
170.07535	s	-59.99755993	-57.55615363	-57.80029426	mV
170.0754	s	-60.02807751	-57.52563605	-57.83081184	mV
170.07545	s	-60.05859509	-57.58667121	-57.891847	mV
170.0755	s	-60.11963025	-57.64770637	-57.98339973	mV
170.07555	s	-60.05859509	-57.61718879	-57.98339973	mV
170.0756	s	-60.02807751	-57.58667121	-58.01391731	mV
170.07565	s	-60.05859509	-57.58667121	-58.07495247	mV
170.0757	s	-60.08911267	-57.61718879	-58.10547005	mV
170.07575	s	-60.08911267	-57.64770637	-58.16650521	mV
170.0758	s	-60.05859509	-57.61718879	-58.16650521	mV
170.07585	s	-60.05859509	-57.61718879	-58.22754036	mV
170.0759	s	-60.08911267	-57.67822395	-58.3190931	mV
170.07595	s	-60.15014783	-57.70874152	-58.34961068	mV
170.076	s	-60.15014783	-57.7392591	-58.41064584	mV
170.07605	s	-60.18066541	-57.7392591	-58.41064584	mV
170.0761	s	-60.15014783	-57.61718879	-58.41064584	mV
170.07615	s	-60.18066541	-57.67822395	-58.47168099	mV
170.0762	s	-60.15014783	-57.67822395	-58.47168099	mV
170.07625	s	-60.05859509	-57.70874152	-58.53271615	mV
170.0763	s	-60.05859509	-57.67822395	-58.59375131	mV
170.07635	s	-60.02807751	-57.7392591	-58.62426889	mV
170.0764	s	-60.08911267	-57.80029426	-58.7463392	mV
170.07645	s	-60.15014783	-57.86132942	-58.77685678	mV
170.0765	s	-60.15014783	-57.83081184	-58.80737436	mV
170.07655	s	-60.08911267	-57.83081184	-58.77685678	mV
170.0766	s	-60.05859509	-57.83081184	-58.80737436	mV
170.07665	s	-60.08911267	-57.86132942	-58.83789194	mV
170.0767	s	-60.15014783	-57.95288215	-58.86840952	mV
170.07675	s	-60.18066541	-58.01391731	-58.8989271	mV
170.0768	s	-60.15014783	-57.98339973	-58.95996226	mV
170.07685	s	-60.08911267	-57.95288215	-58.95996226	mV
170.0769	s	-60.11963025	-57.98339973	-58.99047983	mV
170.07695	s	-60.18066541	-58.07495247	-58.95996226	mV
170.077	s	-60.24170057	-58.07495247	-59.02099741	mV
170.07705	s	-60.18066541	-58.04443489	-59.05151499	mV
170.0771	s	-60.11963025	-58.04443489	-59.08203257	mV
170.07715	s	-60.15014783	-58.16650521	-59.14306773	mV
170.0772	s	-60.24170057	-58.19702279	-59.17358531	mV
170.07725	s	-60.24170057	-58.22754036	-59.20410289	mV
170.0773	s	-60.27221814	-58.22754036	-59.26513804	mV
170.07735	s	-60.24170057	-58.19702279	-59.29565562	mV
170.0774	s	-60.21118299	-58.19702279	-59.29565562	mV
170.07745	s	-60.18066541	-58.13598763	-59.35669078	mV
170.0775	s	-60.21118299	-58.07495247	-59.35669078	mV
170.07755	s	-60.27221814	-58.10547005	-59.3261732	mV
170.0776	s	-60.3332533	-58.13598763	-59.35669078	mV
170.07765	s	-60.39428846	-58.16650521	-59.35669078	mV
170.0777	s	-60.36377088	-58.16650521	-59.35669078	mV
170.07775	s	-60.36377088	-58.10547005	-59.35669078	mV
170.0778	s	-60.3332533	-58.10547005	-59.38720836	mV
170.07785	s	-60.3332533	-58.01391731	-59.35669078	mV
170.0779	s	-60.36377088	-58.01391731	-59.38720836	mV
170.07795	s	-60.42480604	-57.98339973	-59.38720836	mV
170.078	s	-60.45532362	-58.01391731	-59.41772594	mV
170.07805	s	-60.51635877	-58.01391731	-59.44824352	mV
170.0781	s	-60.57739393	-58.04443489	-59.4787611	mV
170.07815	s	-60.60791151	-58.07495247	-59.4787611	mV
170.0782	s	-60.57739393	-57.95288215	-59.41772594	mV
170.07825	s	-60.60791151	-57.95288215	-59.4787611	mV
170.0783	s	-60.57739393	-57.92236458	-59.50927867	mV
170.07835	s	-60.54687635	-57.92236458	-59.50927867	mV
170.0784	s	-60.57739393	-57.92236458	-59.53979625	mV
170.07845	s	-60.57739393	-57.92236458	-59.53979625	mV
170.0785	s	-60.60791151	-57.92236458	-59.53979625	mV
170.07855	s	-60.66894667	-57.891847	-59.4787611	mV
170.0786	s	-60.69946425	-57.92236458	-59.38720836	mV
170.07865	s	-60.7604994	-57.891847	-59.29565562	mV
170.0787	s	-60.7604994	-57.891847	-59.23462046	mV
170.07875	s	-60.79101698	-57.83081184	-59.11255015	mV
170.0788	s	-60.79101698	-57.76977668	-59.02099741	mV
170.07885	s	-60.79101698	-57.76977668	-58.99047983	mV
170.0789	s	-60.7604994	-57.70874152	-58.86840952	mV
170.07895	s	-60.79101698	-57.64770637	-58.77685678	mV
170.079	s	-60.79101698	-57.61718879	-58.71582162	mV
170.07905	s	-60.82153456	-57.58667121	-58.62426889	mV
170.0791	s	-60.79101698	-57.49511847	-58.56323373	mV
170.07915	s	-60.82153456	-57.46460089	-58.47168099	mV
170.0792	s	-60.82153456	-57.40356574	-58.41064584	mV
170.07925	s	-60.85205214	-57.55615363	-58.44116342	mV
170.0793	s	-60.9130873	-57.55615363	-58.41064584	mV
170.07935	s	-60.97412246	-57.52563605	-58.41064584	mV
170.0794	s	-61.03515761	-57.52563605	-58.38012826	mV
170.07945	s	-61.03515761	-57.46460089	-58.38012826	mV
170.0795	s	-61.00464004	-57.43408332	-58.34961068	mV
170.07955	s	-60.97412246	-57.34253058	-58.25805794	mV
170.0796	s	-60.94360488	-57.28149542	-58.19702279	mV
170.07965	s	-60.9130873	-57.22046026	-58.10547005	mV
170.0797	s	-60.9130873	-57.25097784	-58.04443489	mV
170.07975	s	-60.9130873	-57.25097784	-58.01391731	mV
170.0798	s	-60.97412246	-57.25097784	-58.01391731	mV
170.07985	s	-60.97412246	-57.22046026	-58.01391731	mV
170.0799	s	-60.94360488	-57.22046026	-58.01391731	mV
170.07995	s	-60.94360488	-57.22046026	-57.98339973	mV
170.08	s	-60.9130873	-57.18994268	-57.98339973	mV
170.08005	s	-60.94360488	-57.18994268	-58.01391731	mV
170.0801	s	-60.97412246	-57.25097784	-57.98339973	mV
170.08015	s	-61.03515761	-57.25097784	-58.01391731	mV
170.0802	s	-61.06567519	-57.25097784	-58.01391731	mV
170.08025	s	-61.06567519	-57.22046026	-57.98339973	mV
170.0803	s	-61.03515761	-57.09838995	-57.92236458	mV
170.08035	s	-61.00464004	-57.12890753	-57.92236458	mV
170.0804	s	-61.00464004	-57.15942511	-57.92236458	mV
170.08045	s	-61.06567519	-57.12890753	-57.92236458	mV
170.0805	s	-61.00464004	-57.18994268	-57.86132942	mV
170.08055	s	-61.00464004	-57.18994268	-57.76977668	mV
170.0806	s	-60.97412246	-57.15942511	-57.67822395	mV
170.08065	s	-60.94360488	-57.18994268	-57.55615363	mV
170.0807	s	-60.9130873	-57.22046026	-57.43408332	mV
170.08075	s	-60.94360488	-57.28149542	-57.37304816	mV
170.0808	s	-60.94360488	-57.34253058	-57.34253058	mV
170.08085	s	-60.94360488	-57.37304816	-57.28149542	mV
170.0809	s	-60.94360488	-57.40356574	-57.312013	mV
170.08095	s	-60.9130873	-57.40356574	-57.22046026	mV
170.081	s	-60.9130873	-57.43408332	-57.22046026	mV
170.08105	s	-60.9130873	-57.46460089	-57.18994268	mV
170.0811	s	-60.94360488	-57.49511847	-57.22046026	mV
170.08115	s	-60.97412246	-57.55615363	-57.22046026	mV
170.0812	s	-60.97412246	-57.58667121	-57.22046026	mV
170.08125	s	-60.94360488	-57.64770637	-57.22046026	mV
170.0813	s	-60.94360488	-57.7392591	-57.28149542	mV
170.08135	s	-60.97412246	-57.891847	-57.40356574	mV
170.0814	s	-61.00464004	-57.92236458	-57.43408332	mV
170.08145	s	-61.06567519	-57.98339973	-57.49511847	mV
170.0815	s	-61.09619277	-57.98339973	-57.49511847	mV
170.08155	s	-61.06567519	-57.98339973	-57.52563605	mV
170.0816	s	-61.06567519	-57.98339973	-57.55615363	mV
170.08165	s	-61.06567519	-58.04443489	-57.58667121	mV
170.0817	s	-61.09619277	-58.13598763	-57.64770637	mV
170.08175	s	-61.15722793	-58.13598763	-57.67822395	mV
170.0818	s	-61.18774551	-58.22754036	-57.70874152	mV
170.08185	s	-61.12671035	-58.19702279	-57.76977668	mV
170.0819	s	-61.15722793	-58.25805794	-57.80029426	mV
170.08195	s	-61.15722793	-58.28857552	-57.891847	mV
170.082	s	-61.21826309	-58.28857552	-57.95288215	mV
170.08205	s	-61.24878067	-58.3190931	-57.98339973	mV
170.0821	s	-61.18774551	-58.3190931	-58.04443489	mV
170.08215	s	-61.15722793	-58.3190931	-58.07495247	mV
170.0822	s	-61.15722793	-58.38012826	-58.07495247	mV
170.08225	s	-61.15722793	-58.41064584	-58.16650521	mV
170.0823	s	-61.21826309	-58.44116342	-58.25805794	mV
170.08235	s	-61.15722793	-58.44116342	-58.28857552	mV
170.0824	s	-61.12671035	-58.34961068	-58.28857552	mV
170.08245	s	-61.09619277	-58.34961068	-58.38012826	mV
170.0825	s	-61.12671035	-58.41064584	-58.44116342	mV
170.08255	s	-61.15722793	-58.38012826	-58.50219857	mV
170.0826	s	-61.15722793	-58.38012826	-58.50219857	mV
170.08265	s	-61.09619277	-58.38012826	-58.53271615	mV
170.0827	s	-61.12671035	-58.44116342	-58.53271615	mV
170.08275	s	-61.18774551	-58.50219857	-58.50219857	mV
170.0828	s	-61.24878067	-58.50219857	-58.47168099	mV
170.08285	s	-61.18774551	-58.53271615	-58.44116342	mV
170.0829	s	-61.15722793	-58.53271615	-58.44116342	mV
170.08295	s	-61.21826309	-58.62426889	-58.41064584	mV
170.083	s	-61.24878067	-58.65478647	-58.38012826	mV
170.08305	s	-61.27929824	-58.68530405	-58.3190931	mV
170.0831	s	-61.27929824	-58.62426889	-58.22754036	mV
170.08315	s	-61.27929824	-58.65478647	-58.13598763	mV
170.0832	s	-61.37085098	-58.68530405	-58.10547005	mV
170.08325	s	-61.43188614	-58.71582162	-58.04443489	mV
170.0833	s	-61.40136856	-58.71582162	-57.86132942	mV
170.08335	s	-61.37085098	-58.71582162	-57.70874152	mV
170.0834	s	-61.40136856	-58.71582162	-57.58667121	mV
170.08345	s	-61.4929213	-58.86840952	-57.52563605	mV
170.0835	s	-61.40136856	-58.83789194	-57.37304816	mV
170.08355	s	-61.40136856	-58.83789194	-57.22046026	mV
170.0836	s	-61.40136856	-58.77685678	-57.12890753	mV
170.08365	s	-61.46240372	-58.80737436	-57.06787237	mV
170.0837	s	-61.43188614	-58.80737436	-56.97631963	mV
170.08375	s	-61.43188614	-58.80737436	-56.8847669	mV
170.0838	s	-61.43188614	-58.80737436	-56.82373174	mV
170.08385	s	-61.55395645	-58.83789194	-56.82373174	mV
170.0839	s	-61.52343888	-58.83789194	-56.76269658	mV
170.08395	s	-61.52343888	-58.83789194	-56.70166142	mV
170.084	s	-61.52343888	-58.83789194	-56.70166142	mV
170.08405	s	-61.61499161	-58.8989271	-56.67114384	mV
170.0841	s	-61.67602677	-58.92944468	-56.61010869	mV
170.08415	s	-61.67602677	-58.8989271	-56.57959111	mV
170.0842	s	-61.67602677	-58.92944468	-56.54907353	mV
170.08425	s	-61.61499161	-58.95996226	-56.57959111	mV
170.0843	s	-61.67602677	-59.02099741	-56.57959111	mV
170.08435	s	-61.67602677	-59.02099741	-56.61010869	mV
170.0844	s	-61.70654435	-59.02099741	-56.61010869	mV
170.08445	s	-61.67602677	-59.05151499	-56.64062627	mV
170.0845	s	-61.67602677	-58.95996226	-56.61010869	mV
170.08455	s	-61.70654435	-58.99047983	-56.61010869	mV
170.0846	s	-61.70654435	-59.08203257	-56.61010869	mV
170.08465	s	-61.73706193	-59.11255015	-56.61010869	mV
170.0847	s	-61.73706193	-59.14306773	-56.61010869	mV
170.08475	s	-61.67602677	-59.14306773	-56.54907353	mV
170.0848	s	-61.61499161	-59.20410289	-56.54907353	mV
170.08485	s	-61.64550919	-59.20410289	-56.54907353	mV
170.0849	s	-61.70654435	-59.29565562	-56.54907353	mV
170.08495	s	-61.76757951	-59.35669078	-56.51855595	mV
170.085	s	-61.70654435	-59.3261732	-56.51855595	mV
170.08505	s	-61.67602677	-59.29565562	-56.51855595	mV
170.0851	s	-61.61499161	-59.35669078	-56.51855595	mV
170.08515	s	-61.70654435	-59.41772594	-56.48803837	mV
170.0852	s	-61.79809708	-59.4787611	-56.51855595	mV
170.08525	s	-61.76757951	-59.4787611	-56.54907353	mV
170.0853	s	-61.73706193	-59.4787611	-56.57959111	mV
170.08535	s	-61.67602677	-59.44824352	-56.64062627	mV
170.0854	s	-61.76757951	-59.4787611	-56.67114384	mV
170.08545	s	-61.85913224	-59.57031383	-56.732179	mV
170.0855	s	-61.85913224	-59.57031383	-56.82373174	mV
170.08555	s	-61.82861466	-59.60083141	-56.91528448	mV
170.0856	s	-61.76757951	-59.57031383	-56.91528448	mV
170.08565	s	-61.73706193	-59.53979625	-56.94580205	mV
170.0857	s	-61.82861466	-59.57031383	-56.97631963	mV
170.08575	s	-61.88964982	-59.60083141	-57.00683721	mV
170.0858	s	-61.95068498	-59.60083141	-57.03735479	mV
170.08585	s	-61.95068498	-59.63134899	-57.09838995	mV
170.0859	s	-61.9201674	-59.60083141	-57.12890753	mV
170.08595	s	-61.88964982	-59.60083141	-57.15942511	mV
170.086	s	-61.82861466	-59.50927867	-57.18994268	mV
170.08605	s	-61.85913224	-59.50927867	-57.22046026	mV
170.0861	s	-61.88964982	-59.50927867	-57.25097784	mV
170.08615	s	-61.95068498	-59.53979625	-57.312013	mV
170.0862	s	-61.98120256	-59.63134899	-57.37304816	mV
170.08625	s	-62.04223771	-59.63134899	-57.43408332	mV
170.0863	s	-62.07275529	-59.63134899	-57.52563605	mV
170.08635	s	-62.07275529	-59.60083141	-57.52563605	mV
170.0864	s	-62.07275529	-59.57031383	-57.61718879	mV
170.08645	s	-62.10327287	-59.53979625	-57.64770637	mV
170.0865	s	-62.07275529	-59.4787611	-57.64770637	mV
170.08655	s	-62.07275529	-59.44824352	-57.61718879	mV
170.0866	s	-62.10327287	-59.35669078	-57.55615363	mV
170.08665	s	-62.10327287	-59.3261732	-57.46460089	mV
170.0867	s	-62.13379045	-59.38720836	-57.43408332	mV
170.08675	s	-62.19482561	-59.38720836	-57.43408332	mV
170.0868	s	-62.19482561	-59.44824352	-57.43408332	mV
170.08685	s	-62.25586077	-59.44824352	-57.40356574	mV
170.0869	s	-62.25586077	-59.44824352	-57.40356574	mV
170.08695	s	-62.25586077	-59.4787611	-57.37304816	mV
170.087	s	-62.22534319	-59.41772594	-57.34253058	mV
170.08705	s	-62.19482561	-59.38720836	-57.37304816	mV
170.0871	s	-62.16430803	-59.35669078	-57.34253058	mV
170.08715	s	-62.16430803	-59.35669078	-57.34253058	mV
170.0872	s	-62.19482561	-59.38720836	-57.40356574	mV
170.08725	s	-62.19482561	-59.41772594	-57.46460089	mV
170.0873	s	-62.22534319	-59.41772594	-57.49511847	mV
170.08735	s	-62.31689592	-59.50927867	-57.55615363	mV
170.0874	s	-62.3474135	-59.53979625	-57.58667121	mV
170.08745	s	-62.3474135	-59.53979625	-57.61718879	mV
170.0875	s	-62.28637835	-59.53979625	-57.61718879	mV
170.08755	s	-62.28637835	-59.50927867	-57.64770637	mV
170.0876	s	-62.22534319	-59.50927867	-57.70874152	mV
170.08765	s	-62.19482561	-59.53979625	-57.7392591	mV
170.0877	s	-62.19482561	-59.63134899	-57.80029426	mV
170.08775	s	-62.25586077	-59.63134899	-57.86132942	mV
170.0878	s	-62.25586077	-59.63134899	-57.891847	mV
170.08785	s	-62.25586077	-59.63134899	-57.95288215	mV
170.0879	s	-62.22534319	-59.66186657	-57.98339973	mV
170.08795	s	-62.22534319	-59.66186657	-58.01391731	mV
170.088	s	-62.25586077	-59.63134899	-58.10547005	mV
170.08805	s	-62.31689592	-59.66186657	-58.10547005	mV
170.0881	s	-62.28637835	-59.72290173	-58.19702279	mV
170.08815	s	-62.37793108	-59.7534193	-58.22754036	mV
170.0882	s	-62.43896624	-59.78393688	-58.28857552	mV
170.08825	s	-62.43896624	-59.78393688	-58.3190931	mV
170.0883	s	-62.46948382	-59.78393688	-58.34961068	mV
170.08835	s	-62.43896624	-59.78393688	-58.34961068	mV
170.0884	s	-62.43896624	-59.78393688	-58.38012826	mV
170.08845	s	-62.46948382	-59.81445446	-58.38012826	mV
170.0885	s	-62.5000014	-59.84497204	-58.41064584	mV
170.08855	s	-62.53051898	-59.84497204	-58.34961068	mV
170.0886	s	-62.5000014	-59.9060072	-58.34961068	mV
170.08865	s	-62.5000014	-59.84497204	-58.28857552	mV
170.0887	s	-62.5000014	-59.78393688	-58.16650521	mV
170.08875	s	-62.5000014	-59.69238415	-58.13598763	mV
170.0888	s	-62.53051898	-59.78393688	-58.13598763	mV
170.08885	s	-62.62207171	-59.81445446	-58.13598763	mV
170.0889	s	-62.65258929	-59.78393688	-58.19702279	mV
170.08895	s	-62.65258929	-59.81445446	-58.22754036	mV
170.089	s	-62.62207171	-59.78393688	-58.22754036	mV
170.08905	s	-62.65258929	-59.78393688	-58.25805794	mV
170.0891	s	-62.71362445	-59.78393688	-58.28857552	mV
170.08915	s	-62.80517719	-59.81445446	-58.3190931	mV
170.0892	s	-62.86621234	-59.87548962	-58.3190931	mV
170.08925	s	-62.86621234	-59.84497204	-58.28857552	mV
170.0893	s	-62.89672992	-59.9060072	-58.28857552	mV
170.08935	s	-62.89672992	-59.93652478	-58.22754036	mV
170.0894	s	-62.89672992	-59.9060072	-58.25805794	mV
170.08945	s	-62.95776508	-59.93652478	-58.25805794	mV
170.0895	s	-63.01880024	-59.96704236	-58.22754036	mV
170.08955	s	-62.98828266	-59.96704236	-58.22754036	mV
170.0896	s	-63.01880024	-59.96704236	-58.22754036	mV
170.08965	s	-63.01880024	-59.93652478	-58.22754036	mV
170.0897	s	-63.04931782	-59.99755993	-58.25805794	mV
170.08975	s	-63.11035297	-60.05859509	-58.3190931	mV
170.0898	s	-63.14087055	-60.18066541	-58.41064584	mV
170.08985	s	-63.14087055	-60.15014783	-58.47168099	mV
170.0899	s	-63.11035297	-60.15014783	-58.44116342	mV
170.08995	s	-63.11035297	-60.11963025	-58.47168099	mV
170.09	s	-63.14087055	-60.11963025	-58.56323373	mV
170.09005	s	-63.20190571	-60.08911267	-58.56323373	mV
170.0901	s	-63.20190571	-60.08911267	-58.62426889	mV
170.09015	s	-63.14087055	-60.08911267	-58.62426889	mV
170.0902	s	-63.14087055	-60.05859509	-58.68530405	mV
170.09025	s	-63.14087055	-60.08911267	-58.71582162	mV
170.0903	s	-63.14087055	-60.11963025	-58.7463392	mV
170.09035	s	-63.14087055	-60.11963025	-58.77685678	mV
170.0904	s	-63.14087055	-60.11963025	-58.83789194	mV
170.09045	s	-63.04931782	-60.08911267	-58.86840952	mV
170.0905	s	-63.04931782	-60.11963025	-58.92944468	mV
170.09055	s	-63.11035297	-60.11963025	-58.99047983	mV
170.0906	s	-63.11035297	-60.18066541	-58.99047983	mV
170.09065	s	-63.04931782	-60.08911267	-58.99047983	mV
170.0907	s	-63.07983539	-60.08911267	-59.02099741	mV
170.09075	s	-63.04931782	-60.11963025	-59.08203257	mV
170.0908	s	-63.07983539	-60.18066541	-59.08203257	mV
170.09085	s	-63.07983539	-60.05859509	-59.05151499	mV
170.0909	s	-63.04931782	-60.08911267	-59.14306773	mV
170.09095	s	-63.01880024	-60.11963025	-59.14306773	mV
170.091	s	-62.98828266	-60.11963025	-59.14306773	mV
170.09105	s	-63.01880024	-60.15014783	-59.26513804	mV
170.0911	s	-62.98828266	-60.15014783	-59.23462046	mV
170.09115	s	-62.98828266	-60.15014783	-59.20410289	mV
170.0912	s	-62.9272475	-60.18066541	-59.23462046	mV
170.09125	s	-62.95776508	-60.18066541	-59.23462046	mV
170.0913	s	-63.01880024	-60.21118299	-59.29565562	mV
170.09135	s	-62.98828266	-60.24170057	-59.3261732	mV
170.0914	s	-62.98828266	-60.27221814	-59.35669078	mV
170.09145	s	-62.98828266	-60.30273572	-59.41772594	mV
170.0915	s	-62.98828266	-60.36377088	-59.4787611	mV
170.09155	s	-63.04931782	-60.36377088	-59.50927867	mV
170.0916	s	-62.98828266	-60.36377088	-59.57031383	mV
170.09165	s	-62.98828266	-60.51635877	-59.66186657	mV
170.0917	s	-63.01880024	-60.51635877	-59.69238415	mV
170.09175	s	-63.14087055	-60.54687635	-59.7534193	mV
170.0918	s	-63.11035297	-60.57739393	-59.78393688	mV
170.09185	s	-63.11035297	-60.57739393	-59.84497204	mV
170.0919	s	-63.14087055	-60.57739393	-59.87548962	mV
170.09195	s	-63.20190571	-60.60791151	-59.96704236	mV
170.092	s	-63.23242329	-60.57739393	-59.99755993	mV
170.09205	s	-63.17138813	-60.60791151	-59.99755993	mV
170.0921	s	-63.17138813	-60.57739393	-60.08911267	mV
170.09215	s	-63.23242329	-60.60791151	-60.11963025	mV
170.0922	s	-63.20190571	-60.66894667	-60.11963025	mV
170.09225	s	-63.20190571	-60.60791151	-60.11963025	mV
170.0923	s	-63.17138813	-60.63842909	-60.21118299	mV
170.09235	s	-63.23242329	-60.69946425	-60.21118299	mV
170.0924	s	-63.29345845	-60.72998183	-60.27221814	mV
170.09245	s	-63.29345845	-60.7604994	-60.27221814	mV
170.0925	s	-63.29345845	-60.72998183	-60.27221814	mV
170.09255	s	-63.26294087	-60.7604994	-60.30273572	mV
170.0926	s	-63.32397602	-60.7604994	-60.3332533	mV
170.09265	s	-63.38501118	-60.82153456	-60.30273572	mV
170.0927	s	-63.44604634	-60.69946425	-60.18066541	mV
170.09275	s	-63.47656392	-60.7604994	-60.21118299	mV
170.0928	s	-63.5070815	-60.7604994	-60.21118299	mV
170.09285	s	-63.53759908	-60.79101698	-60.21118299	mV
170.0929	s	-63.59863423	-60.88256972	-60.27221814	mV
170.09295	s	-63.53759908	-60.9130873	-60.27221814	mV
170.093	s	-63.53759908	-60.88256972	-60.24170057	mV
170.09305	s	-63.53759908	-60.85205214	-60.21118299	mV
170.0931	s	-63.5070815	-60.85205214	-60.18066541	mV
170.09315	s	-63.62915181	-60.94360488	-60.21118299	mV
170.0932	s	-63.69018697	-60.9130873	-60.21118299	mV
170.09325	s	-63.72070455	-60.97412246	-60.24170057	mV
170.0933	s	-63.65966939	-60.94360488	-60.21118299	mV
170.09335	s	-63.72070455	-61.03515761	-60.24170057	mV
170.0934	s	-63.75122213	-61.12671035	-60.24170057	mV
170.09345	s	-63.81225729	-61.24878067	-60.30273572	mV
170.0935	s	-63.84277486	-61.40136856	-60.39428846	mV
170.09355	s	-63.75122213	-61.43188614	-60.45532362	mV
170.0936	s	-63.75122213	-61.43188614	-60.42480604	mV
170.09365	s	-63.75122213	-61.46240372	-60.42480604	mV
170.0937	s	-63.87329244	-61.52343888	-60.4858412	mV
170.09375	s	-63.87329244	-61.61499161	-60.54687635	mV
170.0938	s	-63.81225729	-61.64550919	-60.54687635	mV
170.09385	s	-63.78173971	-61.64550919	-60.54687635	mV
170.0939	s	-63.75122213	-61.64550919	-60.57739393	mV
170.09395	s	-63.78173971	-61.70654435	-60.63842909	mV
170.094	s	-63.84277486	-61.73706193	-60.66894667	mV
170.09405	s	-63.81225729	-61.79809708	-60.66894667	mV
170.0941	s	-63.78173971	-61.82861466	-60.72998183	mV
170.09415	s	-63.72070455	-61.82861466	-60.7604994	mV
170.0942	s	-63.65966939	-61.85913224	-60.7604994	mV
170.09425	s	-63.65966939	-61.85913224	-60.7604994	mV
170.0943	s	-63.59863423	-61.82861466	-60.7604994	mV
170.09435	s	-63.59863423	-61.79809708	-60.72998183	mV
170.0944	s	-63.59863423	-61.85913224	-60.7604994	mV
170.09445	s	-63.59863423	-61.88964982	-60.82153456	mV
170.0945	s	-63.5070815	-61.88964982	-60.82153456	mV
170.09455	s	-63.44604634	-61.85913224	-60.82153456	mV
170.0946	s	-63.3544936	-61.9201674	-60.9130873	mV
170.09465	s	-63.29345845	-61.85913224	-60.9130873	mV
170.0947	s	-63.26294087	-61.9201674	-60.9130873	mV
170.09475	s	-63.26294087	-61.98120256	-60.97412246	mV
170.0948	s	-63.20190571	-61.95068498	-60.97412246	mV
170.09485	s	-63.23242329	-62.04223771	-61.00464004	mV
170.0949	s	-63.14087055	-62.07275529	-61.00464004	mV
170.09495	s	-63.11035297	-62.13379045	-61.03515761	mV
170.095	s	-63.04931782	-62.16430803	-61.00464004	mV
170.09505	s	-62.95776508	-62.16430803	-61.03515761	mV
170.0951	s	-62.89672992	-62.19482561	-61.06567519	mV
170.09515	s	-62.86621234	-62.28637835	-61.15722793	mV
170.0952	s	-62.80517719	-62.28637835	-61.15722793	mV
170.09525	s	-62.71362445	-62.31689592	-61.12671035	mV
170.0953	s	-62.71362445	-62.3474135	-61.12671035	mV
170.09535	s	-62.68310687	-62.3474135	-61.12671035	mV
170.0954	s	-62.65258929	-62.3474135	-61.15722793	mV
170.09545	s	-62.62207171	-62.3474135	-61.12671035	mV
170.0955	s	-62.59155413	-62.31689592	-61.09619277	mV
170.09555	s	-62.59155413	-62.37793108	-61.12671035	mV
170.0956	s	-62.59155413	-62.40844866	-61.12671035	mV
170.09565	s	-62.62207171	-62.37793108	-61.09619277	mV
170.0957	s	-62.56103655	-62.37793108	-61.06567519	mV
170.09575	s	-62.5000014	-62.3474135	-60.97412246	mV
170.0958	s	-62.43896624	-62.3474135	-60.88256972	mV
170.09585	s	-62.37793108	-62.3474135	-60.79101698	mV
170.0959	s	-62.28637835	-62.31689592	-60.72998183	mV
170.09595	s	-62.28637835	-62.31689592	-60.66894667	mV
170.096	s	-62.25586077	-62.28637835	-60.63842909	mV
170.09605	s	-62.25586077	-62.28637835	-60.57739393	mV
170.0961	s	-62.31689592	-62.31689592	-60.54687635	mV
170.09615	s	-62.3474135	-62.28637835	-60.51635877	mV
170.0962	s	-62.3474135	-62.16430803	-60.36377088	mV
170.09625	s	-62.31689592	-62.16430803	-60.39428846	mV
170.0963	s	-62.31689592	-62.22534319	-60.30273572	mV
170.09635	s	-62.28637835	-62.22534319	-60.36377088	mV
170.0964	s	-62.28637835	-62.28637835	-60.36377088	mV
170.09645	s	-62.28637835	-62.28637835	-60.42480604	mV
170.0965	s	-62.28637835	-62.28637835	-60.42480604	mV
170.09655	s	-62.25586077	-62.25586077	-60.45532362	mV
170.0966	s	-62.16430803	-62.25586077	-60.45532362	mV
170.09665	s	-62.16430803	-62.22534319	-60.45532362	mV
170.0967	s	-62.10327287	-62.25586077	-60.45532362	mV
170.09675	s	-62.07275529	-62.22534319	-60.45532362	mV
170.0968	s	-62.10327287	-62.28637835	-60.4858412	mV
170.09685	s	-62.10327287	-62.28637835	-60.51635877	mV
170.0969	s	-62.13379045	-62.25586077	-60.4858412	mV
170.09695	s	-62.04223771	-62.22534319	-60.45532362	mV
170.097	s	-62.01172014	-62.19482561	-60.4858412	mV
170.09705	s	-61.98120256	-62.22534319	-60.54687635	mV
170.0971	s	-61.98120256	-62.25586077	-60.57739393	mV
170.09715	s	-61.98120256	-62.28637835	-60.60791151	mV
170.0972	s	-62.04223771	-62.31689592	-60.60791151	mV
170.09725	s	-62.04223771	-62.43896624	-60.72998183	mV
170.0973	s	-62.01172014	-62.43896624	-60.72998183	mV
170.09735	s	-62.01172014	-62.43896624	-60.72998183	mV
170.0974	s	-61.95068498	-62.43896624	-60.72998183	mV
170.09745	s	-61.95068498	-62.46948382	-60.7604994	mV
170.0975	s	-62.01172014	-62.46948382	-60.85205214	mV
170.09755	s	-62.01172014	-62.46948382	-60.85205214	mV
170.0976	s	-61.9201674	-62.43896624	-60.85205214	mV
170.09765	s	-61.85913224	-62.40844866	-60.85205214	mV
170.0977	s	-61.79809708	-62.40844866	-60.88256972	mV
170.09775	s	-61.79809708	-62.3474135	-60.9130873	mV
170.0978	s	-61.79809708	-62.46948382	-61.00464004	mV
170.09785	s	-61.82861466	-62.46948382	-61.00464004	mV
170.0979	s	-61.79809708	-62.43896624	-61.03515761	mV
170.09795	s	-61.76757951	-62.43896624	-61.06567519	mV
170.098	s	-61.67602677	-62.43896624	-61.12671035	mV
170.09805	s	-61.70654435	-62.40844866	-61.12671035	mV
170.0981	s	-61.67602677	-62.46948382	-61.15722793	mV
170.09815	s	-61.73706193	-62.40844866	-61.18774551	mV
170.0982	s	-61.67602677	-62.40844866	-61.21826309	mV
170.09825	s	-61.67602677	-62.40844866	-61.21826309	mV
170.0983	s	-61.64550919	-62.22534319	-61.12671035	mV
170.09835	s	-61.67602677	-62.28637835	-61.15722793	mV
170.0984	s	-61.70654435	-62.28637835	-61.21826309	mV
170.09845	s	-61.73706193	-62.31689592	-61.27929824	mV
170.0985	s	-61.67602677	-62.28637835	-61.24878067	mV
170.09855	s	-61.64550919	-62.28637835	-61.30981582	mV
170.0986	s	-61.67602677	-62.28637835	-61.30981582	mV
170.09865	s	-61.67602677	-62.31689592	-61.3403334	mV
170.0987	s	-61.70654435	-62.3474135	-61.40136856	mV
170.09875	s	-61.70654435	-62.31689592	-61.43188614	mV
170.0988	s	-61.70654435	-62.31689592	-61.43188614	mV
170.09885	s	-61.73706193	-62.3474135	-61.4929213	mV
170.0989	s	-61.73706193	-62.40844866	-61.52343888	mV
170.09895	s	-61.76757951	-62.43896624	-61.52343888	mV
170.099	s	-61.76757951	-62.40844866	-61.55395645	mV
170.09905	s	-61.73706193	-62.3474135	-61.55395645	mV
170.0991	s	-61.73706193	-62.31689592	-61.61499161	mV
170.09915	s	-61.79809708	-62.3474135	-61.61499161	mV
170.0992	s	-61.82861466	-62.3474135	-61.67602677	mV
170.09925	s	-61.88964982	-62.28637835	-61.67602677	mV
170.0993	s	-61.88964982	-62.22534319	-61.67602677	mV
170.09935	s	-61.9201674	-62.3474135	-61.76757951	mV
170.0994	s	-61.98120256	-62.40844866	-61.82861466	mV
170.09945	s	-61.98120256	-62.3474135	-61.79809708	mV
170.0995	s	-61.98120256	-62.31689592	-61.82861466	mV
170.09955	s	-62.01172014	-62.22534319	-61.79809708	mV
170.0996	s	-62.01172014	-62.19482561	-61.82861466	mV
170.09965	s	-62.04223771	-62.19482561	-61.88964982	mV
170.0997	s	-62.07275529	-62.16430803	-61.85913224	mV
170.09975	s	-62.04223771	-62.10327287	-61.85913224	mV
170.0998	s	-62.04223771	-62.07275529	-61.85913224	mV
170.09985	s	-62.10327287	-62.10327287	-61.88964982	mV
170.0999	s	-62.13379045	-62.04223771	-61.9201674	mV
[truncated: 98,002 more rows]
