# Supplementary material for: Multi-neuron intracellular recording in vivo via interacting autopatching robots
Source: eLife. 2018 Jan 3;7:e24656. doi: 10.7554/eLife.24656 (PMC5812718; doi:10.7554/eLife.24656)
Supplement: Figure 5—source data 5. [file elife-24656-fig5-data5.csv]

RecDepth	DepthUnits	Access resistance (M-Ohms)	AccUnits	MembraneResistance	MemUnits	MembraneCapacitance	CapUnits	HoldingCurrent	CurrUnits	HoldingVoltage	VoltUnits
460.02	um	94.27	Mohms	62.7	Mohms	21.3	pF	22	pA	-65	mV
433.15	um	90.25	Mohms	115.5	Mohms	12.5	pF	-23.8	pA	-65	mV
551.21	um	76.05	Mohms	47.2	Mohms	33.9	pF	-81.8	pA	-65	mV
597.62	um	8.3	Mohms	65.2	Mohms	16.6	pF	-182.9	pA	-65	mV
416.87	um	95.08	Mohms	46.8	Mohms	23.8	pF	69.6	pA	-65	mV
453.50	um	115.78	Mohms	87.3	Mohms	19.1	pF	47	pA	-65	mV
503.98	um	79.78	Mohms	45.7	Mohms	31.9	pF	-33.6	pA	-65	mV
479.56	um	76.14	Mohms	119.5	Mohms	14.2	pF	11.6	pA	-65	mV
642.40	um	23.48	Mohms	85	Mohms	35.5	pF	-4.3	pA	-65	mV
460.02	um	71.39	Mohms	106.8	Mohms	18.7	pF	21.4	pA	-65	mV
459.20	um	42.64	Mohms	113.6	Mohms	31.4	pF	17.1	pA	-65	mV
544.69	um	89.43	Mohms	38.6	Mohms	29.7	pF	-123.3	pA	-65	mV
709.16	um	84.44	Mohms	41.4	Mohms	31.1	pF	-73.2	pA	-65	mV
584.59	um	79.88	Mohms	79.1	Mohms	24.6	pF	-15.3	pA	-65	mV
575.63	um	21.85	Mohms	49.6	Mohms	17.3	pF	-32.6	pA	-65	mV
411.98	um	15.87	Mohms	137.5	Mohms	35	pF	-0.6	pA	-65	mV
450.25	um	84.41	Mohms	62.2	Mohms	46.6	pF	4.3	pA	-65	mV
534.92	um	28.24	Mohms	64.5	Mohms	18.8	pF	22	pA	-65	mV
491.77	um	12.07	Mohms	109.5	Mohms	14.3	pF	-7.3	pA	-65	mV
477.93	um	74	Mohms	99.4	Mohms	16.3	pF	2.4	pA	-65	mV
457.57	um	182.43	Mohms	55.9	Mohms	15.8	pF	12.8	pA	-65	mV
503.17	um	53.19	Mohms	79.5	Mohms	43.7	pF	-45.8	pA	-65	mV
512.94	um	129.9	Mohms	75.6	Mohms	23.4	pF	-153.4	pA	-65	mV
605.76	um	65.71	Mohms	54.9	Mohms	22	pF	-11.6	pA	-65	mV
674.96	um	53.1	Mohms	179.2	Mohms	33.5	pF	-19.5	pA	-65	mV
