# Supplementary material for: Multi-neuron intracellular recording in vivo via interacting autopatching robots
Source: eLife. 2018 Jan 3;7:e24656. doi: 10.7554/eLife.24656 (PMC5812718; doi:10.7554/eLife.24656)
Supplement: Figure 5—source data 6. [file elife-24656-fig5-data6.csv]

RecDepth	DepthUnits	AccessResistance	AccUnits	MembraneResistance	MemUnits	MembraneCapacitance	CapUnits	HoldingCurrent	CurrUnits	HoldingVoltage	VoltUnits
600	um	43.37	Mohms	80.9	Mohms	31.5	pF	53.7	pA	-65	mV
556	um	54.66	Mohms	158.6	Mohms	27.6	pF	44.6	pA	-65	mV
493	um	93.58	Mohms	134.3	Mohms	42.1	pF	-5.5	pA	-65	mV
564	um	62.77	Mohms	230.3	Mohms	24.6	pF	-39.1	pA	-65	mV
630	um	216.58	Mohms	53.4	Mohms	18.7	pF	-9.8	pA	-65	mV
750	um	73.45	Mohms	206.8	Mohms	36	pF	-59.4	pA	-65	mV
466	um	67.32	Mohms	229.1	Mohms	35.2	pF	51.3	pA	-65	mV
450	um	8.91	Mohms	36.5	Mohms	16.2	pF	71.4	pA	-65	mV
750	um	73.54	Mohms	130.2	Mohms	28.4	pF	-114.7	pA	-65	mV
534	um	109.27	Mohms	83.4	Mohms	27.3	pF	3.7	pA	-65	mV
488	um	8.47	Mohms	105.4	Mohms	13.3	pF	-53.7	pA	-65	mV
600	um	172.26	Mohms	78.6	Mohms	15.7	pF	-62.9	pA	-65	mV
566	um	94.68	Mohms	157.9	Mohms	39.6	pF	103.8	pA	-65	mV
544	um	131.27	Mohms	183.4	Mohms	18.9	pF	39.1	pA	-65	mV
478	um	100.75	Mohms	134	Mohms	26.8	pF	-119	pA	-65	mV
444	um	123.7	Mohms	83.7	Mohms	34.2	pF	-61.6	pA	-65	mV
512	um	128.43	Mohms	147	Mohms	19.9	pF	-0.6	pA	-65	mV
567	um	150.17	Mohms	73.5	Mohms	16.8	pF	-69	pA	-65	mV
556	um	20.75	Mohms	200.4	Mohms	52.6	pF	-36.6	pA	-65	mV
568	um	113.94	Mohms	70.5	Mohms	27.4	pF	52.5	pA	-65	mV
775	um	95.08	Mohms	85.1	Mohms	50.2	pF	-87.9	pA	-65	mV
700	um	95.11	Mohms	80.2	Mohms	33.6	pF	23.8	pA	-65	mV
509	um	109.1	Mohms	73.5	Mohms	43.9	pF	62.3	pA	-65	mV
762	um	15.07	Mohms	52.3	Mohms	27.7	pF	7.9	pA	-65	mV
672	um	214.1	Mohms	322.7	Mohms	14.6	pF	91.6	pA	-65	mV
480	um	129.46	Mohms	139.6	Mohms	21.4	pF	-65.9	pA	-65	mV
575	um	33.57	Mohms	50.1	Mohms	40.3	pF	-55.5	pA	-65	mV
390	um	65.09	Mohms	274.7	Mohms	53	pF	31.1	pA	-65	mV
339	um	147.89	Mohms	40.3	Mohms	40.9	pF	26.2	pA	-65	mV
439	um	108.98	Mohms	242	Mohms	31.1	pF	59.8	pA	-65	mV
452	um	81.18	Mohms	31.7	Mohms	21.1	pF	-94	pA	-65	mV
624	um	73.18	Mohms	171.8	Mohms	35.3	pF	-12.8	pA	-65	mV
478	um	36.54	Mohms	76.1	Mohms	46.2	pF	23.2	pA	-65	mV
466	um	41.22	Mohms	271.8	Mohms	24.1	pF	5.5	pA	-65	mV
534	um	59.85	Mohms	91.5	Mohms	34.5	pF	-105	pA	-65	mV
613	um	126.13	Mohms	61.9	Mohms	18.7	pF	70.8	pA	-65	mV
607	um	39.12	Mohms	112.1	Mohms	14.9	pF	17.1	pA	-65	mV
440	um	83.05	Mohms	117.5	Mohms	21.3	pF	136.7	pA	-65	mV
454	um	39.24	Mohms	66.3	Mohms	45.1	pF	53.7	pA	-65	mV
501	um	133.55	Mohms	192.9	Mohms	22.3	pF	172.1	pA	-65	mV
488	um	57.83	Mohms	52.3	Mohms	27.8	pF	123.9	pA	-65	mV
491	um	48.96	Mohms	55.6	Mohms	30.2	pF	92.8	pA	-65	mV
621	um	52.93	Mohms	107.8	Mohms	38.4	pF	-48.21	pA	-65	mV
556	um	193.36	Mohms	106.1	Mohms	40.8	pF	113.5	pA	-65	mV
542	um	85.39	Mohms	191.3	Mohms	56.9	pF	117.8	pA	-65	mV
514	um	83.86	Mohms	41.2	Mohms	31.6	pF	-110.5	pA	-65	mV
652	um	33.16	Mohms	70.5	Mohms	53.6	pF	-95.8	pA	-65	mV
782	um	141.14	Mohms	260.1	Mohms	58.1	pF	120.2	pA	-65	mV
338	um	100.01	Mohms	58.8	Mohms	26	pF	101.9	pA	-65	mV
395	um	102.28	Mohms	50.7	Mohms	52.7	pF	1.2	pA	-65	mV
485	um	92.88	Mohms	60.2	Mohms	59.3	pF	12.8	pA	-65	mV
813	um	43.92	Mohms	122.3	Mohms	36.8	pF	-133.2	pA	-65	mV
553	um	147.2	Mohms	72.3	Mohms	48.2	pF	-139.8	pA	-65	mV
580	um	38.34	Mohms	55.7	Mohms	46.1	pF	-102.5	pA	-65	mV
736	um	154.98	Mohms	39.4	Mohms	38	pF	-18.3	pA	-65	mV
655	um	185.42	Mohms	36.1	Mohms	45.8	pF	61.6	pA	-65	mV
381	um	108.31	Mohms	79.8	Mohms	20.8	pF	130.6	pA	-65	mV
364	um	107.96	Mohms	74.1	Mohms	11.9	pF	118.5	pA	-65	mV
471.3	um	85.84	Mohms	56.2	Mohms	15.6	pF	116.1	pA	-65	mV
589	um	27.65	Mohms	117.7	Mohms	17.7	pF	130.6	pA	-65	mV
388	um	53.76	Mohms	67.2	Mohms	27.5	pF	37.2	pA	-65	mV
478	um	127.43	Mohms	36.9	Mohms	24.3	pF	-2.4	pA	-65	mV
598	um	80.25	Mohms	56.5	Mohms	27.9	pF	-26.9	pA	-65	mV
431	um	46.02	Mohms	56.9	Mohms	80.2	pF	-60.79	pA	-65	mV
424	um	21.42	Mohms	100.5	Mohms	68.4	pF	-23.2	pA	-65	mV
662	um	78.3	Mohms	131.6	Mohms	44.5	pF	70.2	pA	-65	mV
511	um	35.08	Mohms	64	Mohms	41.7	pF	-78.9	pA	-65	mV
