# Supplementary material for: Multi-neuron intracellular recording in vivo via interacting autopatching robots
Source: eLife. 2018 Jan 3;7:e24656. doi: 10.7554/eLife.24656 (PMC5812718; doi:10.7554/eLife.24656)
Supplement: Figure 5—source data 7. [file elife-24656-fig5-data7.csv]

RecDepth	DepthUnits	AccessResistance	AccUnits	MembraneResistance	MemUnits	MembraneCapacitance	CapUnits	HoldingCurrent	CurrUnits	HoldingVoltage	VoltUnits
454	um	44.66	Mohms	122.6	Mohms	46.3	pF	56.2	pA	-65	mV
554.39	um	17.78	Mohms	165.7	Mohms	21.7	pF	20.8	pA	-65	mV
468	um	47.59	Mohms	129.9	Mohms	41.2	pF	-45.2	pA	-65	mV
455	um	83.9	Mohms	62.3	Mohms	25.1	pF	0.6	pA	-65	mV
485	um	76.22	Mohms	67.5	Mohms	27.8	pF	6.1	pA	-65	mV
410	um	12.03	Mohms	130	Mohms	14.3	pF	-1.2	pA	-65	mV
392	um	92.68	Mohms	85	Mohms	20	pF	-34.8	pA	-65	mV
418	um	33.74	Mohms	96.9	Mohms	82.2	pF	-5.5	pA	-65	mV
407	um	56.75	Mohms	123.9	Mohms	33.6	pF	-72.6	pA	-65	mV
479	um	31.69	Mohms	133.6	Mohms	12.4	pF	-194.1	pA	-65	mV
506	um	25.5	Mohms	200.1	Mohms	18.4	pF	-47	pA	-65	mV
379.50	um	54.07	Mohms	104.7	Mohms	37.7	pF	-7.9	pA	-65	mV
406.73	um	33.44	Mohms	96.1	Mohms	61.4	pF	20.8	pA	-65	mV
349.72	um	70.04	Mohms	54.1	Mohms	35.5	pF	-92.2	pA	-65	mV
428.86	um	88.31	Mohms	113.2	Mohms	20	pF	31.1	pA	-65	mV
498.63	um	53.01	Mohms	60	Mohms	46.4	pF	81.8	pA	-65	mV
530.11	um	28.71	Mohms	186.6	Mohms	18.8	pF	1.2	pA	-65	mV
512.24	um	73.72	Mohms	164.8	Mohms	37.5	pF	-11.6	pA	-65	mV
547.98	um	71.12	Mohms	83.3	Mohms	51	pF	-114.7	pA	-65	mV
513.09	um	116.79	Mohms	106	Mohms	23.5	pF	56.8	pA	-65	mV
530.11	um	61.36	Mohms	102.9	Mohms	57	pF	8.5	pA	-65	mV
473.95	um	97.7	Mohms	110.1	Mohms	54.1	pF	11	pA	-65	mV
570.96	um	82.75	Mohms	226.4	Mohms	71.6	pF	-23.8	pA	-65	mV
499.48	um	20.48	Mohms	189.5	Mohms	15.3	pF	-21.4	pA	-65	mV
545.42	um	41.25	Mohms	91.2	Mohms	60.5	pF	-47	pA	-65	mV
409.54	um	47.67	Mohms	74.6	Mohms	54.4	pF	6.5	pA	-65	mV
552.83	um	20.16	Mohms	72.4	Mohms	19.9	pF	-95.9	pA	-65	mV
