# Supplementary material for: Multi-neuron intracellular recording in vivo via interacting autopatching robots
Source: eLife. 2018 Jan 3;7:e24656. doi: 10.7554/eLife.24656 (PMC5812718; doi:10.7554/eLife.24656)
Supplement: Supplementary file 2. — The Supplementary file 2 contains all the CAD files needed to produce the PCB’s and custom-made parts of the multipatcher hardware. [file elife-24656-supp2.zip]

Archive with 71 entries (62 files):
- Hardware assembly supplementary file/
- Hardware assembly supplementary file/Gerber files/
- Hardware assembly supplementary file/Gerber files/.DS_Store
- __MACOSX/
- __MACOSX/Hardware assembly supplementary file/
- __MACOSX/Hardware assembly supplementary file/Gerber files/
- __MACOSX/Hardware assembly supplementary file/Gerber files/._.DS_Store
- Hardware assembly supplementary file/Gerber files/pressure_board/
- Hardware assembly supplementary file/Gerber files/pressure_board/pressure_board.cmp
- __MACOSX/Hardware assembly supplementary file/Gerber files/pressure_board/
- __MACOSX/Hardware assembly supplementary file/Gerber files/pressure_board/._pressure_board.cmp
- Hardware assembly supplementary file/Gerber files/pressure_board/pressure_board.drd
- __MACOSX/Hardware assembly supplementary file/Gerber files/pressure_board/._pressure_board.drd
- Hardware assembly supplementary file/Gerber files/pressure_board/pressure_board.plc
- __MACOSX/Hardware assembly supplementary file/Gerber files/pressure_board/._pressure_board.plc
- Hardware assembly supplementary file/Gerber files/pressure_board/pressure_board.sol
- __MACOSX/Hardware assembly supplementary file/Gerber files/pressure_board/._pressure_board.sol
- Hardware assembly supplementary file/Gerber files/pressure_board/pressure_board.stc
- __MACOSX/Hardware assembly supplementary file/Gerber files/pressure_board/._pressure_board.stc
- Hardware assembly supplementary file/Gerber files/pressure_board/pressure_board.sts
- __MACOSX/Hardware assembly supplementary file/Gerber files/pressure_board/._pressure_board.sts
- __MACOSX/Hardware assembly supplementary file/Gerber files/._pressure_board
- Hardware assembly supplementary file/Gerber files/pressure_board.asm
- __MACOSX/Hardware assembly supplementary file/Gerber files/._pressure_board.asm
- Hardware assembly supplementary file/Gerber files/pressure_board_bom.txt
- __MACOSX/Hardware assembly supplementary file/Gerber files/._pressure_board_bom.txt
- Hardware assembly supplementary file/Gerber files/pressure_board_bom.xlsx
- __MACOSX/Hardware assembly supplementary file/Gerber files/._pressure_board_bom.xlsx
- Hardware assembly supplementary file/Gerber files/valve-relay board/
- Hardware assembly supplementary file/Gerber files/valve-relay board/valve-relay_board.cmp
- __MACOSX/Hardware assembly supplementary file/Gerber files/valve-relay board/
- __MACOSX/Hardware assembly supplementary file/Gerber files/valve-relay board/._valve-relay_board.cmp
- Hardware assembly supplementary file/Gerber files/valve-relay board/valve-relay_board.drd
- __MACOSX/Hardware assembly supplementary file/Gerber files/valve-relay board/._valve-relay_board.drd
- Hardware assembly supplementary file/Gerber files/valve-relay board/valve-relay_board.gpi
- __MACOSX/Hardware assembly supplementary file/Gerber files/valve-relay board/._valve-relay_board.gpi
- Hardware assembly supplementary file/Gerber files/valve-relay board/valve-relay_board.plc
- __MACOSX/Hardware assembly supplementary file/Gerber files/valve-relay board/._valve-relay_board.plc
- Hardware assembly supplementary file/Gerber files/valve-relay board/valve-relay_board.sol
- __MACOSX/Hardware assembly supplementary file/Gerber files/valve-relay board/._valve-relay_board.sol
- Hardware assembly supplementary file/Gerber files/valve-relay board/valve-relay_board.stc
- __MACOSX/Hardware assembly supplementary file/Gerber files/valve-relay board/._valve-relay_board.stc
- Hardware assembly supplementary file/Gerber files/valve-relay board/valve-relay_board.sts
- __MACOSX/Hardware assembly supplementary file/Gerber files/valve-relay board/._valve-relay_board.sts
- __MACOSX/Hardware assembly supplementary file/Gerber files/._valve-relay board
- Hardware assembly supplementary file/Gerber files/valve-relay_board.asm
- __MACOSX/Hardware assembly supplementary file/Gerber files/._valve-relay_board.asm
- Hardware assembly supplementary file/Gerber files/valve-relay_board_bom.txt
- __MACOSX/Hardware assembly supplementary file/Gerber files/._valve-relay_board_bom.txt
- Hardware assembly supplementary file/Gerber files/valve-relay_board_bom.xlsx
- __MACOSX/Hardware assembly supplementary file/Gerber files/._valve-relay_board_bom.xlsx
- __MACOSX/Hardware assembly supplementary file/._Gerber files
- Hardware assembly supplementary file/multipatcher structural base, platform, & manometer clamp.ai
- __MACOSX/Hardware assembly supplementary file/._multipatcher structural base, platform, & manometer clamp.ai
- Hardware assembly supplementary file/Multipatcher_fluidicsbox_backpanel.ai
- __MACOSX/Hardware assembly supplementary file/._Multipatcher_fluidicsbox_backpanel.ai
- Hardware assembly supplementary file/Multipatcher_signalswitch_backpanel.ai
- __MACOSX/Hardware assembly supplementary file/._Multipatcher_signalswitch_backpanel.ai
- Hardware assembly supplementary file/Multipatcher_signalswitch_frontandbackpanel.ai
- __MACOSX/Hardware assembly supplementary file/._Multipatcher_signalswitch_frontandbackpanel.ai
- Hardware assembly supplementary file/Multipatcher_signalswitch_frontpanel.ai
- __MACOSX/Hardware assembly supplementary file/._Multipatcher_signalswitch_frontpanel.ai
- Hardware assembly supplementary file/pressure_board.brd
- __MACOSX/Hardware assembly supplementary file/._pressure_board.brd
- Hardware assembly supplementary file/pressure_board.sch
- __MACOSX/Hardware assembly supplementary file/._pressure_board.sch
- Hardware assembly supplementary file/valve-relay_board.brd
- __MACOSX/Hardware assembly supplementary file/._valve-relay_board.brd
- Hardware assembly supplementary file/valve-relay_board.sch
- __MACOSX/Hardware assembly supplementary file/._valve-relay_board.sch
- __MACOSX/._Hardware assembly supplementary file
