# Supplementary material for: Multi-neuron intracellular recording in vivo via interacting autopatching robots
Source: eLife. 2018 Jan 3;7:e24656. doi: 10.7554/eLife.24656 (PMC5812718; doi:10.7554/eLife.24656)
Supplement: Supplementary file 2. — The Supplementary file 2 contains all the CAD files needed to produce the PCB’s and custom-made parts of the multipatcher hardware. [file elife-24656-supp2.zip › Hardware assembly supplementary file/Gerber files/pressure_board/pressure_board.cmp]

G75*
G70*
%OFA0B0*%
%FSLAX24Y24*%
%IPPOS*%
%LPD*%
%AMOC8*
5,1,8,0,0,1.08239X$1,22.5*
%
%ADD10C,0.0840*%
%ADD11C,0.0550*%
%ADD12C,0.0600*%
%ADD13OC8,0.0520*%
%ADD14C,0.0160*%
%ADD15C,0.0100*%
%ADD16C,0.1502*%
D10*
X003696Y005477D02*
X004536Y005477D01*
X004536Y006855D02*
X003696Y006855D01*
X003696Y008233D02*
X004536Y008233D01*
X004536Y009610D02*
X003696Y009610D01*
X003696Y010988D02*
X004536Y010988D01*
X004536Y012366D02*
X003696Y012366D01*
X003696Y013744D02*
X004536Y013744D01*
X004536Y015122D02*
X003696Y015122D01*
X003696Y017110D02*
X004536Y017110D01*
X004536Y018488D02*
X003696Y018488D01*
X006971Y019563D02*
X006971Y020403D01*
X008349Y020403D02*
X008349Y019563D01*
X009727Y019563D02*
X009727Y020403D01*
X011105Y020403D02*
X011105Y019563D01*
X012483Y019563D02*
X012483Y020403D01*
X013860Y020403D02*
X013860Y019563D01*
X015238Y019563D02*
X015238Y020403D01*
X016616Y020403D02*
X016616Y019563D01*
X017994Y019563D02*
X017994Y020403D01*
X019372Y020403D02*
X019372Y019563D01*
X020750Y019563D02*
X020750Y020403D01*
X022128Y020403D02*
X022128Y019563D01*
X025860Y019563D02*
X025860Y020403D01*
X027238Y020403D02*
X027238Y019563D01*
X029563Y018250D02*
X030403Y018250D01*
X030403Y016872D02*
X029563Y016872D01*
X029563Y015494D02*
X030403Y015494D01*
X030403Y014116D02*
X029563Y014116D01*
X029563Y012738D02*
X030403Y012738D01*
X030403Y011360D02*
X029563Y011360D01*
X029563Y009983D02*
X030403Y009983D01*
X030403Y008605D02*
X029563Y008605D01*
X029563Y007227D02*
X030403Y007227D01*
X030403Y005849D02*
X029563Y005849D01*
X028116Y004536D02*
X028116Y003696D01*
X026738Y003696D02*
X026738Y004536D01*
X025360Y004536D02*
X025360Y003696D01*
X023983Y003696D02*
X023983Y004536D01*
X022116Y004536D02*
X022116Y003696D01*
X020738Y003696D02*
X020738Y004536D01*
X019360Y004536D02*
X019360Y003696D01*
X017983Y003696D02*
X017983Y004536D01*
D11*
X014049Y007049D03*
X013049Y007049D03*
X013549Y008049D03*
X014549Y008049D03*
X008549Y008049D03*
X007549Y008049D03*
X007049Y007049D03*
X008049Y007049D03*
D12*
X009549Y014749D02*
X009549Y015349D01*
X010549Y015349D02*
X010549Y014749D01*
X011549Y014749D02*
X011549Y015349D01*
X023549Y015349D02*
X023549Y014749D01*
X024549Y014749D02*
X024549Y015349D01*
X025549Y015349D02*
X025549Y014749D01*
D13*
X025049Y017049D03*
X023049Y017049D03*
X011549Y017049D03*
X009549Y017049D03*
D14*
X002529Y021440D02*
X002529Y002529D01*
X031562Y002529D01*
X031562Y021440D01*
X030782Y021440D01*
X031066Y021322D01*
X031322Y021066D01*
X031461Y020731D01*
X031461Y020368D01*
X031322Y020033D01*
X031066Y019777D01*
X030731Y019638D01*
X030368Y019638D01*
X030033Y019777D01*
X029777Y020033D01*
X029638Y020368D01*
X029638Y020731D01*
X029777Y021066D01*
X030033Y021322D01*
X030317Y021440D01*
X003782Y021440D01*
X004066Y021322D01*
X004322Y021066D01*
X004461Y020731D01*
X004461Y020368D01*
X004322Y020033D01*
X004066Y019777D01*
X003731Y019638D01*
X003368Y019638D01*
X003033Y019777D01*
X002777Y020033D01*
X002638Y020368D01*
X002638Y020731D01*
X002777Y021066D01*
X003033Y021322D01*
X003317Y021440D01*
X002529Y021440D01*
X002529Y021386D02*
X003189Y021386D01*
X002939Y021228D02*
X002529Y021228D01*
X002529Y021069D02*
X002781Y021069D01*
X002713Y020911D02*
X002529Y020911D01*
X002529Y020752D02*
X002647Y020752D01*
X002638Y020594D02*
X002529Y020594D01*
X002529Y020435D02*
X002638Y020435D01*
X002676Y020277D02*
X002529Y020277D01*
X002529Y020118D02*
X002742Y020118D01*
X002850Y019960D02*
X002529Y019960D01*
X002529Y019801D02*
X003009Y019801D01*
X003357Y019643D02*
X002529Y019643D01*
X002529Y019484D02*
X006391Y019484D01*
X006391Y019447D02*
X006479Y019234D01*
X006642Y019071D01*
X006855Y018983D01*
X007086Y018983D01*
X007299Y019071D01*
X007462Y019234D01*
X007551Y019447D01*
X007551Y020518D01*
X007462Y020731D01*
X007299Y020894D01*
X007086Y020983D01*
X006855Y020983D01*
X006642Y020894D01*
X006479Y020731D01*
X006391Y020518D01*
X006391Y019447D01*
X006441Y019326D02*
X002529Y019326D01*
X002529Y019167D02*
X006546Y019167D01*
X006791Y019009D02*
X004795Y019009D01*
X004865Y018980D02*
X004652Y019068D01*
X003581Y019068D01*
X003368Y018980D01*
X003205Y018817D01*
X003116Y018604D01*
X003116Y018373D01*
X003205Y018160D01*
X003368Y017997D01*
X003581Y017908D01*
X004652Y017908D01*
X004865Y017997D01*
X005028Y018160D01*
X005116Y018373D01*
X005116Y018604D01*
X005028Y018817D01*
X004865Y018980D01*
X004995Y018850D02*
X008339Y018850D01*
X008339Y018983D02*
X008339Y009136D01*
X007672Y008469D01*
X007636Y008484D01*
X007463Y008484D01*
X007303Y008418D01*
X007181Y008296D01*
X007114Y008136D01*
X007114Y007963D01*
X007181Y007803D01*
X007303Y007681D01*
X007463Y007614D01*
X007636Y007614D01*
X007796Y007681D01*
X007918Y007803D01*
X007984Y007963D01*
X007984Y008136D01*
X007969Y008172D01*
X008636Y008839D01*
X008759Y008962D01*
X008759Y019153D01*
X008840Y019234D01*
X008929Y019447D01*
X008929Y020518D01*
X008840Y020731D01*
X008677Y020894D01*
X008464Y020983D01*
X008233Y020983D01*
X008020Y020894D01*
X007857Y020731D01*
X007769Y020518D01*
X007769Y019447D01*
X007857Y019234D01*
X008020Y019071D01*
X008233Y018983D01*
X008339Y018983D01*
X008169Y019009D02*
X007150Y019009D01*
X007396Y019167D02*
X007923Y019167D01*
X007819Y019326D02*
X007501Y019326D01*
X007551Y019484D02*
X007769Y019484D01*
X007769Y019643D02*
X007551Y019643D01*
X007551Y019801D02*
X007769Y019801D01*
X007769Y019960D02*
X007551Y019960D01*
X007551Y020118D02*
X007769Y020118D01*
X007769Y020277D02*
X007551Y020277D01*
X007551Y020435D02*
X007769Y020435D01*
X007800Y020594D02*
X007519Y020594D01*
X007441Y020752D02*
X007878Y020752D01*
X008061Y020911D02*
X007259Y020911D01*
X006683Y020911D02*
X004386Y020911D01*
X004452Y020752D02*
X006500Y020752D01*
X006422Y020594D02*
X004461Y020594D01*
X004461Y020435D02*
X006391Y020435D01*
X006391Y020277D02*
X004423Y020277D01*
X004357Y020118D02*
X006391Y020118D01*
X006391Y019960D02*
X004249Y019960D01*
X004090Y019801D02*
X006391Y019801D01*
X006391Y019643D02*
X003742Y019643D01*
X003437Y019009D02*
X002529Y019009D01*
X002529Y018850D02*
X003238Y018850D01*
X003153Y018692D02*
X002529Y018692D01*
X002529Y018533D02*
X003116Y018533D01*
X003116Y018375D02*
X002529Y018375D01*
X002529Y018216D02*
X003181Y018216D01*
X003307Y018058D02*
X002529Y018058D01*
X002529Y017899D02*
X008339Y017899D01*
X008339Y017741D02*
X002529Y017741D01*
X002529Y017582D02*
X003348Y017582D01*
X003368Y017602D02*
X003205Y017439D01*
X003116Y017226D01*
X003116Y016995D01*
X003205Y016782D01*
X003368Y016619D01*
X003581Y016530D01*
X004652Y016530D01*
X004865Y016619D01*
X005028Y016782D01*
X005116Y016995D01*
X005116Y017226D01*
X005028Y017439D01*
X004865Y017602D01*
X004652Y017690D01*
X003581Y017690D01*
X003368Y017602D01*
X003198Y017424D02*
X002529Y017424D01*
X002529Y017265D02*
X003133Y017265D01*
X003116Y017107D02*
X002529Y017107D01*
X002529Y016948D02*
X003136Y016948D01*
X003201Y016790D02*
X002529Y016790D01*
X002529Y016631D02*
X003355Y016631D01*
X002529Y016473D02*
X008339Y016473D01*
X008339Y016631D02*
X004878Y016631D01*
X005031Y016790D02*
X008339Y016790D01*
X008339Y016948D02*
X005097Y016948D01*
X005116Y017107D02*
X008339Y017107D01*
X008339Y017265D02*
X005100Y017265D01*
X005034Y017424D02*
X008339Y017424D01*
X008339Y017582D02*
X004885Y017582D01*
X004926Y018058D02*
X008339Y018058D01*
X008339Y018216D02*
X005052Y018216D01*
X005116Y018375D02*
X008339Y018375D01*
X008339Y018533D02*
X005116Y018533D01*
X005080Y018692D02*
X008339Y018692D01*
X008759Y018692D02*
X012339Y018692D01*
X012339Y018850D02*
X008759Y018850D01*
X008759Y019009D02*
X009547Y019009D01*
X009611Y018983D02*
X009398Y019071D01*
X009235Y019234D01*
X009147Y019447D01*
X009147Y020518D01*
X009235Y020731D01*
X009398Y020894D01*
X009611Y020983D01*
X009842Y020983D01*
X010055Y020894D01*
X010218Y020731D01*
X010307Y020518D01*
X010307Y019447D01*
X010218Y019234D01*
X010055Y019071D01*
X009842Y018983D01*
X009611Y018983D01*
X009906Y019009D02*
X010925Y019009D01*
X010989Y018983D02*
X011220Y018983D01*
X011433Y019071D01*
X011596Y019234D01*
X011685Y019447D01*
X011685Y020518D01*
X011596Y020731D01*
X011433Y020894D01*
X011220Y020983D01*
X010989Y020983D01*
X010776Y020894D01*
X010613Y020731D01*
X010525Y020518D01*
X010525Y019447D01*
X010613Y019234D01*
X010776Y019071D01*
X010989Y018983D01*
X011284Y019009D02*
X012303Y019009D01*
X012339Y018994D02*
X012339Y008962D01*
X012462Y008839D01*
X013130Y008172D01*
X013114Y008136D01*
X013114Y007963D01*
X013181Y007803D01*
X013303Y007681D01*
X013463Y007614D01*
X013636Y007614D01*
X013796Y007681D01*
X013918Y007803D01*
X013984Y007963D01*
X013984Y008136D01*
X013918Y008296D01*
X013796Y008418D01*
X013636Y008484D01*
X013463Y008484D01*
X013427Y008469D01*
X012759Y009136D01*
X012759Y019049D01*
X012811Y019071D01*
X012974Y019234D01*
X013063Y019447D01*
X013063Y020518D01*
X012974Y020731D01*
X012811Y020894D01*
X012598Y020983D01*
X012367Y020983D01*
X012154Y020894D01*
X011991Y020731D01*
X011903Y020518D01*
X011903Y019447D01*
X011991Y019234D01*
X012154Y019071D01*
X012339Y018994D01*
X012057Y019167D02*
X011530Y019167D01*
X011634Y019326D02*
X011953Y019326D01*
X011903Y019484D02*
X011685Y019484D01*
X011685Y019643D02*
X011903Y019643D01*
X011903Y019801D02*
X011685Y019801D01*
X011685Y019960D02*
X011903Y019960D01*
X011903Y020118D02*
X011685Y020118D01*
X011685Y020277D02*
X011903Y020277D01*
X011903Y020435D02*
X011685Y020435D01*
X011653Y020594D02*
X011934Y020594D01*
X012012Y020752D02*
X011575Y020752D01*
X011393Y020911D02*
X012194Y020911D01*
X012771Y020911D02*
X013572Y020911D01*
X013532Y020894D02*
X013369Y020731D01*
X013280Y020518D01*
X013280Y019447D01*
X013369Y019234D01*
X013532Y019071D01*
X013745Y018983D01*
X013976Y018983D01*
X014189Y019071D01*
X014352Y019234D01*
X014440Y019447D01*
X014440Y020518D01*
X014352Y020731D01*
X014189Y020894D01*
X013976Y020983D01*
X013745Y020983D01*
X013532Y020894D01*
X013390Y020752D02*
X012953Y020752D01*
X013031Y020594D02*
X013312Y020594D01*
X013280Y020435D02*
X013063Y020435D01*
X013063Y020277D02*
X013280Y020277D01*
X013280Y020118D02*
X013063Y020118D01*
X013063Y019960D02*
X013280Y019960D01*
X013280Y019801D02*
X013063Y019801D01*
X013063Y019643D02*
X013280Y019643D01*
X013280Y019484D02*
X013063Y019484D01*
X013012Y019326D02*
X013331Y019326D01*
X013435Y019167D02*
X012908Y019167D01*
X012759Y019009D02*
X013681Y019009D01*
X014040Y019009D02*
X015059Y019009D01*
X015123Y018983D02*
X015354Y018983D01*
X015567Y019071D01*
X015730Y019234D01*
X015818Y019447D01*
X015818Y020518D01*
X015730Y020731D01*
X015567Y020894D01*
X015354Y020983D01*
X015123Y020983D01*
X014910Y020894D01*
X014747Y020731D01*
X014658Y020518D01*
X014658Y019447D01*
X014747Y019234D01*
X014910Y019071D01*
X015123Y018983D01*
X015418Y019009D02*
X016339Y019009D01*
X016339Y019049D02*
X016339Y006962D01*
X016462Y006839D01*
X018208Y005094D01*
X018123Y005122D01*
X018043Y005134D01*
X018043Y004176D01*
X018583Y004176D01*
X018583Y004584D01*
X018568Y004677D01*
X018540Y004762D01*
X018780Y004521D01*
X018780Y003581D01*
X018869Y003368D01*
X019032Y003205D01*
X019245Y003116D01*
X019476Y003116D01*
X019689Y003205D01*
X019852Y003368D01*
X019940Y003581D01*
X019940Y004652D01*
X019852Y004865D01*
X019689Y005028D01*
X019476Y005116D01*
X019245Y005116D01*
X019032Y005028D01*
X018950Y004946D01*
X016759Y007136D01*
X016759Y018994D01*
X016945Y019071D01*
X017108Y019234D01*
X017196Y019447D01*
X017196Y020518D01*
X017108Y020731D01*
X016945Y020894D01*
X016732Y020983D01*
X016501Y020983D01*
X016288Y020894D01*
X016125Y020731D01*
X016036Y020518D01*
X016036Y019447D01*
X016125Y019234D01*
X016288Y019071D01*
X016339Y019049D01*
X016191Y019167D02*
X015664Y019167D01*
X015768Y019326D02*
X016087Y019326D01*
X016036Y019484D02*
X015818Y019484D01*
X015818Y019643D02*
X016036Y019643D01*
X016036Y019801D02*
X015818Y019801D01*
X015818Y019960D02*
X016036Y019960D01*
X016036Y020118D02*
X015818Y020118D01*
X015818Y020277D02*
X016036Y020277D01*
X016036Y020435D02*
X015818Y020435D01*
X015787Y020594D02*
X016068Y020594D01*
X016146Y020752D02*
X015709Y020752D01*
X015527Y020911D02*
X016328Y020911D01*
X016904Y020911D02*
X017706Y020911D01*
X017666Y020894D02*
X017503Y020731D01*
X017414Y020518D01*
X017414Y019447D01*
X017503Y019234D01*
X017666Y019071D01*
X017879Y018983D01*
X018110Y018983D01*
X018323Y019071D01*
X018486Y019234D01*
X018574Y019447D01*
X018574Y020518D01*
X018486Y020731D01*
X018323Y020894D01*
X018110Y020983D01*
X017879Y020983D01*
X017666Y020894D01*
X017524Y020752D02*
X017087Y020752D01*
X017165Y020594D02*
X017446Y020594D01*
X017414Y020435D02*
X017196Y020435D01*
X017196Y020277D02*
X017414Y020277D01*
X017414Y020118D02*
X017196Y020118D01*
X017196Y019960D02*
X017414Y019960D01*
X017414Y019801D02*
X017196Y019801D01*
X017196Y019643D02*
X017414Y019643D01*
X017414Y019484D02*
X017196Y019484D01*
X017146Y019326D02*
X017465Y019326D01*
X017569Y019167D02*
X017042Y019167D01*
X016796Y019009D02*
X017815Y019009D01*
X018174Y019009D02*
X019193Y019009D01*
X019257Y018983D02*
X019488Y018983D01*
X019701Y019071D01*
X019864Y019234D01*
X019952Y019447D01*
X019952Y020518D01*
X019864Y020731D01*
X019701Y020894D01*
X019488Y020983D01*
X019257Y020983D01*
X019044Y020894D01*
X018881Y020731D01*
X018792Y020518D01*
X018792Y019447D01*
X018881Y019234D01*
X019044Y019071D01*
X019257Y018983D01*
X019552Y019009D02*
X020339Y019009D01*
X020339Y019153D02*
X020339Y008962D01*
X020462Y008839D01*
X024208Y005094D01*
X024123Y005122D01*
X024043Y005134D01*
X024043Y004176D01*
X024583Y004176D01*
X024583Y004584D01*
X024568Y004677D01*
X024540Y004762D01*
X024780Y004521D01*
X024780Y003581D01*
X024869Y003368D01*
X025032Y003205D01*
X025245Y003116D01*
X025476Y003116D01*
X025689Y003205D01*
X025852Y003368D01*
X025940Y003581D01*
X025940Y004652D01*
X025852Y004865D01*
X025689Y005028D01*
X025476Y005116D01*
X025245Y005116D01*
X025032Y005028D01*
X024950Y004946D01*
X020759Y009136D01*
X020759Y018983D01*
X020866Y018983D01*
X021079Y019071D01*
X021242Y019234D01*
X021330Y019447D01*
X021330Y020518D01*
X021242Y020731D01*
X021079Y020894D01*
X020866Y020983D01*
X020635Y020983D01*
X020422Y020894D01*
X020259Y020731D01*
X020170Y020518D01*
X020170Y019447D01*
X020259Y019234D01*
X020339Y019153D01*
X020325Y019167D02*
X019797Y019167D01*
X019902Y019326D02*
X020220Y019326D01*
X020170Y019484D02*
X019952Y019484D01*
X019952Y019643D02*
X020170Y019643D01*
X020170Y019801D02*
X019952Y019801D01*
X019952Y019960D02*
X020170Y019960D01*
X020170Y020118D02*
X019952Y020118D01*
X019952Y020277D02*
X020170Y020277D01*
X020170Y020435D02*
X019952Y020435D01*
X019921Y020594D02*
X020202Y020594D01*
X020280Y020752D02*
X019843Y020752D01*
X019660Y020911D02*
X020462Y020911D01*
X021038Y020911D02*
X021840Y020911D01*
X021800Y020894D02*
X022013Y020983D01*
X022244Y020983D01*
X022457Y020894D01*
X022620Y020731D01*
X022708Y020518D01*
X022708Y019447D01*
X022620Y019234D01*
X022457Y019071D01*
X022244Y018983D01*
X022013Y018983D01*
X021800Y019071D01*
X021636Y019234D01*
X021548Y019447D01*
X021548Y020518D01*
X021636Y020731D01*
X021800Y020894D01*
X021658Y020752D02*
X021221Y020752D01*
X021299Y020594D02*
X021580Y020594D01*
X021548Y020435D02*
X021330Y020435D01*
X021330Y020277D02*
X021548Y020277D01*
X021548Y020118D02*
X021330Y020118D01*
X021330Y019960D02*
X021548Y019960D01*
X021548Y019801D02*
X021330Y019801D01*
X021330Y019643D02*
X021548Y019643D01*
X021548Y019484D02*
X021330Y019484D01*
X021280Y019326D02*
X021598Y019326D01*
X021703Y019167D02*
X021175Y019167D01*
X020929Y019009D02*
X021949Y019009D01*
X022307Y019009D02*
X025681Y019009D01*
X025745Y018983D02*
X025976Y018983D01*
X026189Y019071D01*
X026352Y019234D01*
X026440Y019447D01*
X026440Y020518D01*
X026352Y020731D01*
X026189Y020894D01*
X025976Y020983D01*
X025745Y020983D01*
X025532Y020894D01*
X025369Y020731D01*
X025280Y020518D01*
X025280Y019447D01*
X025369Y019234D01*
X025532Y019071D01*
X025745Y018983D01*
X026040Y019009D02*
X027003Y019009D01*
X027008Y019006D02*
X027098Y018977D01*
X027178Y018965D01*
X027178Y019923D01*
X026638Y019923D01*
X026638Y019515D01*
X026653Y019422D01*
X026682Y019332D01*
X026725Y019248D01*
X026781Y019172D01*
X026848Y019105D01*
X026924Y019049D01*
X027008Y019006D01*
X027178Y019009D02*
X027298Y019009D01*
X027298Y018965D02*
X027379Y018977D01*
X027469Y019006D01*
X027553Y019049D01*
X027629Y019105D01*
X027696Y019172D01*
X027752Y019248D01*
X027794Y019332D01*
X027824Y019422D01*
X027838Y019515D01*
X027838Y019923D01*
X027298Y019923D01*
X027298Y020043D01*
X027178Y020043D01*
X027178Y021000D01*
X027098Y020988D01*
X027008Y020959D01*
X026924Y020916D01*
X026848Y020860D01*
X026781Y020793D01*
X026725Y020717D01*
X026682Y020633D01*
X026653Y020543D01*
X026638Y020450D01*
X026638Y020043D01*
X027178Y020043D01*
X027178Y019923D01*
X027298Y019923D01*
X027298Y018965D01*
X027474Y019009D02*
X031562Y019009D01*
X031562Y019167D02*
X027692Y019167D01*
X027791Y019326D02*
X031562Y019326D01*
X031562Y019484D02*
X027834Y019484D01*
X027838Y019643D02*
X030357Y019643D01*
X030009Y019801D02*
X027838Y019801D01*
X027838Y020043D02*
X027298Y020043D01*
X027298Y021000D01*
X027379Y020988D01*
X027469Y020959D01*
X027553Y020916D01*
X027629Y020860D01*
X027696Y020793D01*
X027752Y020717D01*
X027794Y020633D01*
X027824Y020543D01*
X027838Y020450D01*
X027838Y020043D01*
X027838Y020118D02*
X029742Y020118D01*
X029676Y020277D02*
X027838Y020277D01*
X027838Y020435D02*
X029638Y020435D01*
X029638Y020594D02*
X027807Y020594D01*
X027726Y020752D02*
X029647Y020752D01*
X029713Y020911D02*
X027559Y020911D01*
X027298Y020911D02*
X027178Y020911D01*
X027178Y020752D02*
X027298Y020752D01*
X027298Y020594D02*
X027178Y020594D01*
X027178Y020435D02*
X027298Y020435D01*
X027298Y020277D02*
X027178Y020277D01*
X027178Y020118D02*
X027298Y020118D01*
X027298Y019960D02*
X029850Y019960D01*
X030742Y019643D02*
X031562Y019643D01*
X031562Y019801D02*
X031090Y019801D01*
X031249Y019960D02*
X031562Y019960D01*
X031562Y020118D02*
X031357Y020118D01*
X031423Y020277D02*
X031562Y020277D01*
X031562Y020435D02*
X031461Y020435D01*
X031461Y020594D02*
X031562Y020594D01*
X031562Y020752D02*
X031452Y020752D01*
X031386Y020911D02*
X031562Y020911D01*
X031562Y021069D02*
X031318Y021069D01*
X031160Y021228D02*
X031562Y021228D01*
X031562Y021386D02*
X030910Y021386D01*
X030189Y021386D02*
X003910Y021386D01*
X004160Y021228D02*
X029939Y021228D01*
X029781Y021069D02*
X004318Y021069D01*
X008637Y020911D02*
X009439Y020911D01*
X009256Y020752D02*
X008819Y020752D01*
X008897Y020594D02*
X009178Y020594D01*
X009147Y020435D02*
X008929Y020435D01*
X008929Y020277D02*
X009147Y020277D01*
X009147Y020118D02*
X008929Y020118D01*
X008929Y019960D02*
X009147Y019960D01*
X009147Y019801D02*
X008929Y019801D01*
X008929Y019643D02*
X009147Y019643D01*
X009147Y019484D02*
X008929Y019484D01*
X008878Y019326D02*
X009197Y019326D01*
X009301Y019167D02*
X008774Y019167D01*
X008759Y018533D02*
X012339Y018533D01*
X012339Y018375D02*
X008759Y018375D01*
X008759Y018216D02*
X012339Y018216D01*
X012339Y018058D02*
X008759Y018058D01*
X008759Y017899D02*
X012339Y017899D01*
X012339Y017741D02*
X008759Y017741D01*
X008759Y017582D02*
X012339Y017582D01*
X012339Y017424D02*
X011769Y017424D01*
X011723Y017469D02*
X011375Y017469D01*
X011129Y017223D01*
X011129Y016875D01*
X011375Y016629D01*
X011723Y016629D01*
X011969Y016875D01*
X011969Y017223D01*
X011723Y017469D01*
X011927Y017265D02*
X012339Y017265D01*
X012339Y017107D02*
X011969Y017107D01*
X011969Y016948D02*
X012339Y016948D01*
X012339Y016790D02*
X011884Y016790D01*
X011725Y016631D02*
X012339Y016631D01*
X012339Y016473D02*
X009270Y016473D01*
X009259Y016462D02*
X009426Y016629D01*
X009723Y016629D01*
X009969Y016875D01*
X009969Y017223D01*
X009723Y017469D01*
X009375Y017469D01*
X009129Y017223D01*
X009129Y016926D01*
X008962Y016759D01*
X008839Y016636D01*
X008839Y015962D01*
X009176Y015626D01*
X009159Y015610D01*
X009089Y015441D01*
X009089Y014658D01*
X009159Y014489D01*
X009289Y014359D01*
X009458Y014289D01*
X009641Y014289D01*
X009810Y014359D01*
X009939Y014489D01*
X010009Y014658D01*
X010009Y015441D01*
X009939Y015610D01*
X009810Y015739D01*
X009641Y015809D01*
X009586Y015809D01*
X009259Y016136D01*
X009259Y016462D01*
X009259Y016314D02*
X012339Y016314D01*
X012339Y016156D02*
X009259Y016156D01*
X009398Y015997D02*
X012339Y015997D01*
X012339Y015839D02*
X009557Y015839D01*
X009869Y015680D02*
X010230Y015680D01*
X010289Y015739D02*
X010159Y015610D01*
X010089Y015441D01*
X010089Y014658D01*
X010159Y014489D01*
X010289Y014359D01*
X010458Y014289D01*
X010641Y014289D01*
X010810Y014359D01*
X010939Y014489D01*
X011009Y014658D01*
X011009Y015441D01*
X010939Y015610D01*
X010810Y015739D01*
X010641Y015809D01*
X010458Y015809D01*
X010289Y015739D01*
X010123Y015522D02*
X009976Y015522D01*
X010009Y015363D02*
X010089Y015363D01*
X010089Y015205D02*
X010009Y015205D01*
X010009Y015046D02*
X010089Y015046D01*
X010089Y014888D02*
X010009Y014888D01*
X010009Y014729D02*
X010089Y014729D01*
X010125Y014571D02*
X009973Y014571D01*
X009863Y014412D02*
X010236Y014412D01*
X010863Y014412D02*
X011208Y014412D01*
X011183Y014437D02*
X011237Y014383D01*
X011298Y014339D01*
X011365Y014305D01*
X011437Y014281D01*
X011512Y014269D01*
X011529Y014269D01*
X011529Y015029D01*
X011069Y015029D01*
X011069Y014712D01*
X011081Y014637D01*
X011105Y014565D01*
X011139Y014498D01*
X011183Y014437D01*
X011103Y014571D02*
X010973Y014571D01*
X011009Y014729D02*
X011069Y014729D01*
X011069Y014888D02*
X011009Y014888D01*
X011009Y015046D02*
X011529Y015046D01*
X011529Y015029D02*
X011529Y015069D01*
X011069Y015069D01*
X011069Y015387D01*
X011081Y015462D01*
X011105Y015534D01*
X011139Y015601D01*
X011183Y015662D01*
X011237Y015716D01*
X011298Y015760D01*
X011365Y015794D01*
X011437Y015818D01*
X011512Y015829D01*
X011529Y015829D01*
X011529Y015069D01*
X011569Y015069D01*
X011569Y015829D01*
X011587Y015829D01*
X011662Y015818D01*
X011734Y015794D01*
X011801Y015760D01*
X011862Y015716D01*
X011916Y015662D01*
X011960Y015601D01*
X011994Y015534D01*
X012018Y015462D01*
X012029Y015387D01*
X012029Y015069D01*
X011569Y015069D01*
X011569Y015029D01*
X011569Y014269D01*
X011587Y014269D01*
X011662Y014281D01*
X011734Y014305D01*
X011801Y014339D01*
X011862Y014383D01*
X011916Y014437D01*
X011960Y014498D01*
X011994Y014565D01*
X012018Y014637D01*
X012029Y014712D01*
X012029Y015029D01*
X011569Y015029D01*
X011529Y015029D01*
X011569Y015046D02*
X012339Y015046D01*
X012339Y014888D02*
X012029Y014888D01*
X012029Y014729D02*
X012339Y014729D01*
X012339Y014571D02*
X011996Y014571D01*
X011891Y014412D02*
X012339Y014412D01*
X012339Y014254D02*
X008759Y014254D01*
X008759Y014412D02*
X009236Y014412D01*
X009125Y014571D02*
X008759Y014571D01*
X008759Y014729D02*
X009089Y014729D01*
X009089Y014888D02*
X008759Y014888D01*
X008759Y015046D02*
X009089Y015046D01*
X009089Y015205D02*
X008759Y015205D01*
X008759Y015363D02*
X009089Y015363D01*
X009123Y015522D02*
X008759Y015522D01*
X008759Y015680D02*
X009121Y015680D01*
X008963Y015839D02*
X008759Y015839D01*
X008759Y015997D02*
X008839Y015997D01*
X008839Y016156D02*
X008759Y016156D01*
X008759Y016314D02*
X008839Y016314D01*
X008839Y016473D02*
X008759Y016473D01*
X008759Y016631D02*
X008839Y016631D01*
X008759Y016790D02*
X008993Y016790D01*
X009129Y016948D02*
X008759Y016948D01*
X008759Y017107D02*
X009129Y017107D01*
X009172Y017265D02*
X008759Y017265D01*
X008759Y017424D02*
X009330Y017424D01*
X009769Y017424D02*
X011330Y017424D01*
X011172Y017265D02*
X009927Y017265D01*
X009969Y017107D02*
X011129Y017107D01*
X011129Y016948D02*
X009969Y016948D01*
X009884Y016790D02*
X011215Y016790D01*
X011373Y016631D02*
X009725Y016631D01*
X008339Y016314D02*
X002529Y016314D01*
X002529Y016156D02*
X008339Y016156D01*
X008339Y015997D02*
X002529Y015997D01*
X002529Y015839D02*
X008339Y015839D01*
X008339Y015680D02*
X004704Y015680D01*
X004652Y015702D02*
X004865Y015614D01*
X005028Y015451D01*
X005116Y015238D01*
X005116Y015007D01*
X005028Y014794D01*
X004865Y014631D01*
X004652Y014542D01*
X003581Y014542D01*
X003368Y014631D01*
X003205Y014794D01*
X003116Y015007D01*
X003116Y015238D01*
X003205Y015451D01*
X003368Y015614D01*
X003581Y015702D01*
X004652Y015702D01*
X004957Y015522D02*
X008339Y015522D01*
X008339Y015363D02*
X005064Y015363D01*
X005116Y015205D02*
X008339Y015205D01*
X008339Y015046D02*
X005116Y015046D01*
X005067Y014888D02*
X008339Y014888D01*
X008339Y014729D02*
X004964Y014729D01*
X004721Y014571D02*
X008339Y014571D01*
X008339Y014412D02*
X002529Y014412D01*
X002529Y014254D02*
X003411Y014254D01*
X003368Y014236D02*
X003581Y014324D01*
X004652Y014324D01*
X004865Y014236D01*
X005028Y014073D01*
X005116Y013860D01*
X005116Y013629D01*
X005028Y013416D01*
X004865Y013253D01*
X004652Y013164D01*
X003581Y013164D01*
X003368Y013253D01*
X003205Y013416D01*
X003116Y013629D01*
X003116Y013860D01*
X003205Y014073D01*
X003368Y014236D01*
X003227Y014095D02*
X002529Y014095D01*
X002529Y013937D02*
X003148Y013937D01*
X003116Y013778D02*
X002529Y013778D01*
X002529Y013620D02*
X003120Y013620D01*
X003186Y013461D02*
X002529Y013461D01*
X002529Y013303D02*
X003317Y013303D01*
X003581Y012946D02*
X003368Y012858D01*
X003205Y012695D01*
X003116Y012482D01*
X003116Y012251D01*
X003205Y012038D01*
X003368Y011875D01*
X003581Y011786D01*
X004652Y011786D01*
X004865Y011875D01*
X005028Y012038D01*
X005116Y012251D01*
X005116Y012482D01*
X005028Y012695D01*
X004865Y012858D01*
X004652Y012946D01*
X003581Y012946D01*
X003337Y012827D02*
X002529Y012827D01*
X002529Y012669D02*
X003194Y012669D01*
X003128Y012510D02*
X002529Y012510D01*
X002529Y012352D02*
X003116Y012352D01*
X003140Y012193D02*
X002529Y012193D01*
X002529Y012035D02*
X003208Y012035D01*
X003366Y011876D02*
X002529Y011876D01*
X002529Y011718D02*
X008339Y011718D01*
X008339Y011876D02*
X004867Y011876D01*
X005025Y012035D02*
X008339Y012035D01*
X008339Y012193D02*
X005093Y012193D01*
X005116Y012352D02*
X008339Y012352D01*
X008339Y012510D02*
X005104Y012510D01*
X005039Y012669D02*
X008339Y012669D01*
X008339Y012827D02*
X004896Y012827D01*
X004915Y013303D02*
X008339Y013303D01*
X008339Y013461D02*
X005047Y013461D01*
X005113Y013620D02*
X008339Y013620D01*
X008339Y013778D02*
X005116Y013778D01*
X005084Y013937D02*
X008339Y013937D01*
X008339Y014095D02*
X005005Y014095D01*
X004822Y014254D02*
X008339Y014254D01*
X008759Y014095D02*
X012339Y014095D01*
X012339Y013937D02*
X008759Y013937D01*
X008759Y013778D02*
X012339Y013778D01*
X012339Y013620D02*
X008759Y013620D01*
X008759Y013461D02*
X012339Y013461D01*
X012339Y013303D02*
X008759Y013303D01*
X008759Y013144D02*
X012339Y013144D01*
X012339Y012986D02*
X008759Y012986D01*
X008759Y012827D02*
X012339Y012827D01*
X012339Y012669D02*
X008759Y012669D01*
X008759Y012510D02*
X012339Y012510D01*
X012339Y012352D02*
X008759Y012352D01*
X008759Y012193D02*
X012339Y012193D01*
X012339Y012035D02*
X008759Y012035D01*
X008759Y011876D02*
X012339Y011876D01*
X012339Y011718D02*
X008759Y011718D01*
X008759Y011559D02*
X012339Y011559D01*
X012339Y011401D02*
X008759Y011401D01*
X008759Y011242D02*
X012339Y011242D01*
X012339Y011084D02*
X008759Y011084D01*
X008759Y010925D02*
X012339Y010925D01*
X012339Y010767D02*
X008759Y010767D01*
X008759Y010608D02*
X012339Y010608D01*
X012339Y010450D02*
X008759Y010450D01*
X008759Y010291D02*
X012339Y010291D01*
X012339Y010133D02*
X008759Y010133D01*
X008759Y009974D02*
X012339Y009974D01*
X012339Y009816D02*
X008759Y009816D01*
X008759Y009657D02*
X012339Y009657D01*
X012339Y009499D02*
X008759Y009499D01*
X008759Y009340D02*
X012339Y009340D01*
X012339Y009182D02*
X008759Y009182D01*
X008759Y009023D02*
X012339Y009023D01*
X012437Y008865D02*
X008662Y008865D01*
X008503Y008706D02*
X012595Y008706D01*
X012754Y008548D02*
X008345Y008548D01*
X008463Y008484D02*
X008303Y008418D01*
X008181Y008296D01*
X008114Y008136D01*
X008114Y007963D01*
X008181Y007803D01*
X008303Y007681D01*
X008463Y007614D01*
X008636Y007614D01*
X008796Y007681D01*
X008918Y007803D01*
X008984Y007963D01*
X008984Y008136D01*
X008918Y008296D01*
X008796Y008418D01*
X008636Y008484D01*
X008463Y008484D01*
X008274Y008389D02*
X008186Y008389D01*
X008154Y008231D02*
X008028Y008231D01*
X007984Y008072D02*
X008114Y008072D01*
X008135Y007914D02*
X007964Y007914D01*
X007871Y007755D02*
X008228Y007755D01*
X008136Y007484D02*
X007963Y007484D01*
X007803Y007418D01*
X007681Y007296D01*
X007614Y007136D01*
X007614Y006963D01*
X007496Y006963D01*
X007493Y006943D02*
X007504Y007014D01*
X007504Y007042D01*
X007057Y007042D01*
X007057Y007057D01*
X007504Y007057D01*
X007504Y007085D01*
X007493Y007156D01*
X007471Y007224D01*
X007439Y007288D01*
X007397Y007346D01*
X007346Y007397D01*
X007288Y007439D01*
X007224Y007471D01*
X007156Y007493D01*
X007085Y007504D01*
X007057Y007504D01*
X007057Y007057D01*
X007042Y007057D01*
X007042Y007504D01*
X007014Y007504D01*
X006943Y007493D01*
X006875Y007471D01*
X006811Y007439D01*
X006753Y007397D01*
X006702Y007346D01*
X006660Y007288D01*
X006628Y007224D01*
X006606Y007156D01*
X006594Y007085D01*
X006594Y007057D01*
X007042Y007057D01*
X007042Y007042D01*
X007057Y007042D01*
X007057Y006594D01*
X007085Y006594D01*
X007156Y006606D01*
X007224Y006628D01*
X007288Y006660D01*
X007346Y006702D01*
X007397Y006753D01*
X007439Y006811D01*
X007471Y006875D01*
X007493Y006943D01*
X007614Y006963D02*
X007681Y006803D01*
X007803Y006681D01*
X007963Y006614D01*
X008136Y006614D01*
X008296Y006681D01*
X008418Y006803D01*
X008484Y006963D01*
X012602Y006963D01*
X012606Y006943D02*
X012628Y006875D01*
X012660Y006811D01*
X012702Y006753D01*
X012753Y006702D01*
X012811Y006660D01*
X012875Y006628D01*
X012943Y006606D01*
X013014Y006594D01*
X013042Y006594D01*
X013042Y007042D01*
X013057Y007042D01*
X013057Y007057D01*
X013504Y007057D01*
X013504Y007085D01*
X013493Y007156D01*
X013471Y007224D01*
X013439Y007288D01*
X013397Y007346D01*
X013346Y007397D01*
X013288Y007439D01*
X013224Y007471D01*
X013156Y007493D01*
X013085Y007504D01*
X013057Y007504D01*
X013057Y007057D01*
X013042Y007057D01*
X013042Y007504D01*
X013014Y007504D01*
X012943Y007493D01*
X012875Y007471D01*
X012811Y007439D01*
X012753Y007397D01*
X012702Y007346D01*
X012660Y007288D01*
X012628Y007224D01*
X012606Y007156D01*
X012594Y007085D01*
X012594Y007057D01*
X013042Y007057D01*
X013042Y007042D01*
X012594Y007042D01*
X012594Y007014D01*
X012606Y006943D01*
X012665Y006804D02*
X008419Y006804D01*
X008484Y006963D02*
X008484Y007136D01*
X008418Y007296D01*
X008296Y007418D01*
X008136Y007484D01*
X008247Y007438D02*
X012811Y007438D01*
X012656Y007280D02*
X008425Y007280D01*
X008484Y007121D02*
X012600Y007121D01*
X013042Y007121D02*
X013057Y007121D01*
X013057Y007042D02*
X013504Y007042D01*
X013504Y007014D01*
X013493Y006943D01*
X013471Y006875D01*
X013439Y006811D01*
X013397Y006753D01*
X013346Y006702D01*
X013288Y006660D01*
X013224Y006628D01*
X013156Y006606D01*
X013085Y006594D01*
X013057Y006594D01*
X013057Y007042D01*
X013057Y006963D02*
X013042Y006963D01*
X013042Y006804D02*
X013057Y006804D01*
X013042Y006646D02*
X013057Y006646D01*
X013260Y006646D02*
X013349Y006646D01*
X013434Y006804D02*
X013507Y006804D01*
X013496Y006963D02*
X013614Y006963D01*
X013630Y006927D01*
X012962Y006259D01*
X005759Y006259D01*
X005759Y008136D01*
X004803Y009093D01*
X004865Y009119D01*
X005028Y009282D01*
X005116Y009495D01*
X005116Y009726D01*
X005028Y009939D01*
X004865Y010102D01*
X004652Y010190D01*
X003581Y010190D01*
X003368Y010102D01*
X003205Y009939D01*
X003116Y009726D01*
X003116Y009495D01*
X003205Y009282D01*
X003368Y009119D01*
X003581Y009030D01*
X004339Y009030D01*
X004339Y008962D01*
X004462Y008839D01*
X004489Y008813D01*
X003581Y008813D01*
X003368Y008724D01*
X003205Y008561D01*
X003116Y008348D01*
X003116Y008117D01*
X003205Y007904D01*
X003368Y007741D01*
X003581Y007653D01*
X004652Y007653D01*
X004865Y007741D01*
X005028Y007904D01*
X005116Y008117D01*
X005116Y008186D01*
X005339Y007962D01*
X005339Y005962D01*
X005462Y005839D01*
X013136Y005839D01*
X013259Y005962D01*
X013927Y006630D01*
X013963Y006614D01*
X014136Y006614D01*
X014296Y006681D01*
X014418Y006803D01*
X014484Y006963D01*
X016339Y006963D01*
X016339Y007121D02*
X014484Y007121D01*
X014484Y007136D02*
X014418Y007296D01*
X014296Y007418D01*
X014136Y007484D01*
X013963Y007484D01*
X013803Y007418D01*
X013681Y007296D01*
X013614Y007136D01*
X013614Y006963D01*
X013614Y007121D02*
X013499Y007121D01*
X013443Y007280D02*
X013674Y007280D01*
X013852Y007438D02*
X013288Y007438D01*
X013057Y007438D02*
X013042Y007438D01*
X013042Y007280D02*
X013057Y007280D01*
X013228Y007755D02*
X008871Y007755D01*
X008964Y007914D02*
X013135Y007914D01*
X013114Y008072D02*
X008984Y008072D01*
X008945Y008231D02*
X013071Y008231D01*
X012912Y008389D02*
X008825Y008389D01*
X008068Y008865D02*
X005031Y008865D01*
X005189Y008706D02*
X007909Y008706D01*
X007751Y008548D02*
X005348Y008548D01*
X005506Y008389D02*
X007274Y008389D01*
X007154Y008231D02*
X005665Y008231D01*
X005759Y008072D02*
X007114Y008072D01*
X007135Y007914D02*
X005759Y007914D01*
X005759Y007755D02*
X007228Y007755D01*
X007288Y007438D02*
X007852Y007438D01*
X007674Y007280D02*
X007443Y007280D01*
X007499Y007121D02*
X007614Y007121D01*
X007680Y006804D02*
X007434Y006804D01*
X007260Y006646D02*
X007887Y006646D01*
X008212Y006646D02*
X012839Y006646D01*
X013032Y006329D02*
X005759Y006329D01*
X005759Y006487D02*
X013190Y006487D01*
X013467Y006170D02*
X017131Y006170D01*
X016973Y006329D02*
X013626Y006329D01*
X013784Y006487D02*
X016814Y006487D01*
X016656Y006646D02*
X014212Y006646D01*
X014419Y006804D02*
X016497Y006804D01*
X016774Y007121D02*
X022180Y007121D01*
X022339Y006963D02*
X016933Y006963D01*
X017091Y006804D02*
X022497Y006804D01*
X022656Y006646D02*
X017250Y006646D01*
X017408Y006487D02*
X022814Y006487D01*
X022973Y006329D02*
X017567Y006329D01*
X017725Y006170D02*
X023131Y006170D01*
X023290Y006012D02*
X017884Y006012D01*
X018042Y005853D02*
X023448Y005853D01*
X023607Y005695D02*
X018201Y005695D01*
X018359Y005536D02*
X023765Y005536D01*
X023924Y005378D02*
X018518Y005378D01*
X018676Y005219D02*
X024082Y005219D01*
X024043Y005061D02*
X023923Y005061D01*
X023923Y005134D02*
X023842Y005122D01*
X023752Y005092D01*
X023668Y005050D01*
X023592Y004994D01*
X023525Y004927D01*
X023469Y004851D01*
X023426Y004767D01*
X023397Y004677D01*
X023383Y004584D01*
X023383Y004176D01*
X023923Y004176D01*
X023923Y004056D01*
X024043Y004056D01*
X024043Y004176D01*
X023923Y004176D01*
X023923Y005134D01*
X023923Y004902D02*
X024043Y004902D01*
X024043Y004744D02*
X023923Y004744D01*
X023923Y004585D02*
X024043Y004585D01*
X024043Y004427D02*
X023923Y004427D01*
X023923Y004268D02*
X024043Y004268D01*
X024043Y004110D02*
X024780Y004110D01*
X024780Y004268D02*
X024583Y004268D01*
X024583Y004427D02*
X024780Y004427D01*
X024716Y004585D02*
X024582Y004585D01*
X024558Y004744D02*
X024546Y004744D01*
X024835Y005061D02*
X025111Y005061D01*
X024676Y005219D02*
X031562Y005219D01*
X031562Y005061D02*
X028366Y005061D01*
X028445Y005028D02*
X028232Y005116D01*
X028001Y005116D01*
X027788Y005028D01*
X027625Y004865D01*
X027536Y004652D01*
X027536Y003581D01*
X027625Y003368D01*
X027788Y003205D01*
X028001Y003116D01*
X028232Y003116D01*
X028445Y003205D01*
X028608Y003368D01*
X028696Y003581D01*
X028696Y004652D01*
X028608Y004865D01*
X028445Y005028D01*
X028571Y004902D02*
X031562Y004902D01*
X031562Y004744D02*
X028658Y004744D01*
X028696Y004585D02*
X031562Y004585D01*
X031562Y004427D02*
X030812Y004427D01*
X030731Y004461D02*
X030368Y004461D01*
X030033Y004322D01*
X029777Y004066D01*
X029638Y003731D01*
X029638Y003368D01*
X029777Y003033D01*
X030033Y002777D01*
X030368Y002638D01*
X030731Y002638D01*
X031066Y002777D01*
X031322Y003033D01*
X031461Y003368D01*
X031461Y003731D01*
X031322Y004066D01*
X031066Y004322D01*
X030731Y004461D01*
X031119Y004268D02*
X031562Y004268D01*
X031562Y004110D02*
X031278Y004110D01*
X031369Y003951D02*
X031562Y003951D01*
X031562Y003793D02*
X031435Y003793D01*
X031461Y003634D02*
X031562Y003634D01*
X031562Y003476D02*
X031461Y003476D01*
X031440Y003317D02*
X031562Y003317D01*
X031562Y003159D02*
X031374Y003159D01*
X031289Y003000D02*
X031562Y003000D01*
X031562Y002842D02*
X031131Y002842D01*
X030840Y002683D02*
X031562Y002683D01*
X030259Y002683D02*
X003840Y002683D01*
X003731Y002638D02*
X004066Y002777D01*
X004322Y003033D01*
X004461Y003368D01*
X004461Y003731D01*
X004322Y004066D01*
X004066Y004322D01*
X003731Y004461D01*
X003368Y004461D01*
X003033Y004322D01*
X002777Y004066D01*
X002638Y003731D01*
X002638Y003368D01*
X002777Y003033D01*
X003033Y002777D01*
X003368Y002638D01*
X003731Y002638D01*
X003259Y002683D02*
X002529Y002683D01*
X002529Y002842D02*
X002968Y002842D01*
X002810Y003000D02*
X002529Y003000D01*
X002529Y003159D02*
X002725Y003159D01*
X002659Y003317D02*
X002529Y003317D01*
X002529Y003476D02*
X002638Y003476D01*
X002638Y003634D02*
X002529Y003634D01*
X002529Y003793D02*
X002664Y003793D01*
X002730Y003951D02*
X002529Y003951D01*
X002529Y004110D02*
X002821Y004110D01*
X002980Y004268D02*
X002529Y004268D01*
X002529Y004427D02*
X003287Y004427D01*
X003812Y004427D02*
X005179Y004427D01*
X005179Y004402D02*
X005256Y004117D01*
X005403Y003862D01*
X005612Y003653D01*
X005867Y003506D01*
X006152Y003429D01*
X006447Y003429D01*
X006732Y003506D01*
X006987Y003653D01*
X007196Y003862D01*
X007343Y004117D01*
X007419Y004402D01*
X007419Y004697D01*
X007343Y004982D01*
X007196Y005237D01*
X006987Y005446D01*
X006732Y005593D01*
X006447Y005669D01*
X006152Y005669D01*
X005867Y005593D01*
X005612Y005446D01*
X005403Y005237D01*
X005256Y004982D01*
X005179Y004697D01*
X005179Y004402D01*
X005215Y004268D02*
X004119Y004268D01*
X004278Y004110D02*
X005260Y004110D01*
X005351Y003951D02*
X004369Y003951D01*
X004435Y003793D02*
X005472Y003793D01*
X005644Y003634D02*
X004461Y003634D01*
X004461Y003476D02*
X005978Y003476D01*
X006620Y003476D02*
X008978Y003476D01*
X008867Y003506D02*
X009152Y003429D01*
X009447Y003429D01*
X009732Y003506D01*
X009987Y003653D01*
X010196Y003862D01*
X010343Y004117D01*
X010419Y004402D01*
X010419Y004697D01*
X010343Y004982D01*
X010196Y005237D01*
X009987Y005446D01*
X009732Y005593D01*
X009447Y005669D01*
X009152Y005669D01*
X008867Y005593D01*
X008612Y005446D01*
X008403Y005237D01*
X008256Y004982D01*
X008179Y004697D01*
X008179Y004402D01*
X008256Y004117D01*
X008403Y003862D01*
X008612Y003653D01*
X008867Y003506D01*
X008644Y003634D02*
X006955Y003634D01*
X007127Y003793D02*
X008472Y003793D01*
X008351Y003951D02*
X007247Y003951D01*
X007339Y004110D02*
X008260Y004110D01*
X008215Y004268D02*
X007384Y004268D01*
X007419Y004427D02*
X008179Y004427D01*
X008179Y004585D02*
X007419Y004585D01*
X007407Y004744D02*
X008192Y004744D01*
X008235Y004902D02*
X007364Y004902D01*
X007297Y005061D02*
X008302Y005061D01*
X008393Y005219D02*
X007206Y005219D01*
X007055Y005378D02*
X008544Y005378D01*
X008769Y005536D02*
X006830Y005536D01*
X005769Y005536D02*
X005116Y005536D01*
X005116Y005592D02*
X005116Y005361D01*
X005028Y005148D01*
X004865Y004985D01*
X004652Y004897D01*
X003581Y004897D01*
X003368Y004985D01*
X003205Y005148D01*
X003116Y005361D01*
X003116Y005592D01*
X003205Y005805D01*
X003368Y005968D01*
X003581Y006057D01*
X004652Y006057D01*
X004865Y005968D01*
X005028Y005805D01*
X005116Y005592D01*
X005074Y005695D02*
X017607Y005695D01*
X017448Y005853D02*
X013150Y005853D01*
X013309Y006012D02*
X017290Y006012D01*
X017765Y005536D02*
X015830Y005536D01*
X015732Y005593D02*
X015987Y005446D01*
X016196Y005237D01*
X016343Y004982D01*
X016419Y004697D01*
X016419Y004402D01*
X016343Y004117D01*
X016196Y003862D01*
X015987Y003653D01*
X015732Y003506D01*
X015447Y003429D01*
X015152Y003429D01*
X014867Y003506D01*
X014612Y003653D01*
X014403Y003862D01*
X014256Y004117D01*
X014179Y004402D01*
X014179Y004697D01*
X014256Y004982D01*
X014403Y005237D01*
X014612Y005446D01*
X014867Y005593D01*
X015152Y005669D01*
X015447Y005669D01*
X015732Y005593D01*
X016055Y005378D02*
X017924Y005378D01*
X018082Y005219D02*
X016206Y005219D01*
X016297Y005061D02*
X017690Y005061D01*
X017668Y005050D02*
X017592Y004994D01*
X017525Y004927D01*
X017469Y004851D01*
X017426Y004767D01*
X017397Y004677D01*
X017383Y004584D01*
X017383Y004176D01*
X017923Y004176D01*
X017923Y004056D01*
X018043Y004056D01*
X018043Y004176D01*
X017923Y004176D01*
X017923Y005134D01*
X017842Y005122D01*
X017752Y005092D01*
X017668Y005050D01*
X017507Y004902D02*
X016364Y004902D01*
X016407Y004744D02*
X017419Y004744D01*
X017383Y004585D02*
X016419Y004585D01*
X016419Y004427D02*
X017383Y004427D01*
X017383Y004268D02*
X016384Y004268D01*
X016339Y004110D02*
X017923Y004110D01*
X017923Y004056D02*
X017383Y004056D01*
X017383Y003649D01*
X017397Y003556D01*
X017426Y003466D01*
X017469Y003382D01*
X017525Y003306D01*
X017592Y003239D01*
X017668Y003183D01*
X017752Y003140D01*
X017842Y003111D01*
X017923Y003098D01*
X017923Y004056D01*
X017923Y003951D02*
X018043Y003951D01*
X018043Y004056D02*
X018043Y003098D01*
X018123Y003111D01*
X018213Y003140D01*
X018297Y003183D01*
X018373Y003239D01*
X018440Y003306D01*
X018496Y003382D01*
X018539Y003466D01*
X018568Y003556D01*
X018583Y003649D01*
X018583Y004056D01*
X018043Y004056D01*
X018043Y004110D02*
X018780Y004110D01*
X018780Y004268D02*
X018583Y004268D01*
X018583Y004427D02*
X018780Y004427D01*
X018716Y004585D02*
X018582Y004585D01*
X018558Y004744D02*
X018546Y004744D01*
X018835Y005061D02*
X019111Y005061D01*
X019610Y005061D02*
X020489Y005061D01*
X020410Y005028D02*
X020623Y005116D01*
X020854Y005116D01*
X021067Y005028D01*
X021230Y004865D01*
X021318Y004652D01*
X021318Y003581D01*
X021230Y003368D01*
X021067Y003205D01*
X020854Y003116D01*
X020623Y003116D01*
X020410Y003205D01*
X020247Y003368D01*
X020158Y003581D01*
X020158Y004652D01*
X020247Y004865D01*
X020410Y005028D01*
X020284Y004902D02*
X019815Y004902D01*
X019902Y004744D02*
X020197Y004744D01*
X020158Y004585D02*
X019940Y004585D01*
X019940Y004427D02*
X020158Y004427D01*
X020158Y004268D02*
X019940Y004268D01*
X019940Y004110D02*
X020158Y004110D01*
X020158Y003951D02*
X019940Y003951D01*
X019940Y003793D02*
X020158Y003793D01*
X020158Y003634D02*
X019940Y003634D01*
X019897Y003476D02*
X020202Y003476D01*
X020297Y003317D02*
X019802Y003317D01*
X019579Y003159D02*
X020520Y003159D01*
X020957Y003159D02*
X021898Y003159D01*
X022001Y003116D02*
X022232Y003116D01*
X022445Y003205D01*
X022608Y003368D01*
X022696Y003581D01*
X022696Y004652D01*
X022608Y004865D01*
X022445Y005028D01*
X022232Y005116D01*
X022001Y005116D01*
X021788Y005028D01*
X021625Y004865D01*
X021536Y004652D01*
X021536Y003581D01*
X021625Y003368D01*
X021788Y003205D01*
X022001Y003116D01*
X022335Y003159D02*
X023716Y003159D01*
X023752Y003140D02*
X023842Y003111D01*
X023923Y003098D01*
X023923Y004056D01*
X023383Y004056D01*
X023383Y003649D01*
X023397Y003556D01*
X023426Y003466D01*
X023469Y003382D01*
X023525Y003306D01*
X023592Y003239D01*
X023668Y003183D01*
X023752Y003140D01*
X023923Y003159D02*
X024043Y003159D01*
X024043Y003098D02*
X024123Y003111D01*
X024213Y003140D01*
X024297Y003183D01*
X024373Y003239D01*
X024440Y003306D01*
X024496Y003382D01*
X024539Y003466D01*
X024568Y003556D01*
X024583Y003649D01*
X024583Y004056D01*
X024043Y004056D01*
X024043Y003098D01*
X024249Y003159D02*
X025142Y003159D01*
X024919Y003317D02*
X024449Y003317D01*
X024542Y003476D02*
X024824Y003476D01*
X024780Y003634D02*
X024580Y003634D01*
X024583Y003793D02*
X024780Y003793D01*
X024780Y003951D02*
X024583Y003951D01*
X024043Y003951D02*
X023923Y003951D01*
X023923Y003793D02*
X024043Y003793D01*
X024043Y003634D02*
X023923Y003634D01*
X023923Y003476D02*
X024043Y003476D01*
X024043Y003317D02*
X023923Y003317D01*
X023516Y003317D02*
X022558Y003317D01*
X022653Y003476D02*
X023423Y003476D01*
X023385Y003634D02*
X022696Y003634D01*
X022696Y003793D02*
X023383Y003793D01*
X023383Y003951D02*
X022696Y003951D01*
X022696Y004110D02*
X023923Y004110D01*
X023383Y004268D02*
X022696Y004268D01*
X022696Y004427D02*
X023383Y004427D01*
X023383Y004585D02*
X022696Y004585D01*
X022658Y004744D02*
X023419Y004744D01*
X023507Y004902D02*
X022571Y004902D01*
X022366Y005061D02*
X023690Y005061D01*
X024201Y005695D02*
X028982Y005695D01*
X028977Y005708D02*
X029006Y005618D01*
X029049Y005534D01*
X029105Y005458D01*
X029172Y005391D01*
X029248Y005335D01*
X029332Y005293D01*
X029422Y005263D01*
X029515Y005249D01*
X029923Y005249D01*
X029923Y005789D01*
X030043Y005789D01*
X030043Y005909D01*
X031000Y005909D01*
X030988Y005989D01*
X030959Y006079D01*
X030916Y006163D01*
X030860Y006240D01*
X030793Y006306D01*
X030717Y006362D01*
X030633Y006405D01*
X030543Y006434D01*
X030450Y006449D01*
X030043Y006449D01*
X030043Y005909D01*
X029923Y005909D01*
X029923Y006449D01*
X029515Y006449D01*
X029422Y006434D01*
X029332Y006405D01*
X029248Y006362D01*
X029172Y006306D01*
X029105Y006240D01*
X029049Y006163D01*
X029006Y006079D01*
X028977Y005989D01*
X028965Y005909D01*
X029923Y005909D01*
X029923Y005789D01*
X028965Y005789D01*
X028977Y005708D01*
X029048Y005536D02*
X024359Y005536D01*
X024518Y005378D02*
X029190Y005378D01*
X028985Y006012D02*
X023884Y006012D01*
X024042Y005853D02*
X029923Y005853D01*
X030043Y005853D02*
X031562Y005853D01*
X031562Y005695D02*
X030983Y005695D01*
X030988Y005708D02*
X031000Y005789D01*
X030043Y005789D01*
X030043Y005249D01*
X030450Y005249D01*
X030543Y005263D01*
X030633Y005293D01*
X030717Y005335D01*
X030793Y005391D01*
X030860Y005458D01*
X030916Y005534D01*
X030959Y005618D01*
X030988Y005708D01*
X030917Y005536D02*
X031562Y005536D01*
X031562Y005378D02*
X030775Y005378D01*
X030980Y006012D02*
X031562Y006012D01*
X031562Y006170D02*
X030910Y006170D01*
X030762Y006329D02*
X031562Y006329D01*
X031562Y006487D02*
X023408Y006487D01*
X023567Y006329D02*
X029203Y006329D01*
X029055Y006170D02*
X023725Y006170D01*
X023250Y006646D02*
X031562Y006646D01*
X031562Y006804D02*
X030801Y006804D01*
X030731Y006735D02*
X030894Y006898D01*
X030983Y007111D01*
X030983Y007342D01*
X030894Y007555D01*
X030731Y007718D01*
X030518Y007807D01*
X029447Y007807D01*
X029234Y007718D01*
X029071Y007555D01*
X028983Y007342D01*
X028983Y007111D01*
X029071Y006898D01*
X029234Y006735D01*
X029447Y006647D01*
X030518Y006647D01*
X030731Y006735D01*
X030921Y006963D02*
X031562Y006963D01*
X031562Y007121D02*
X030983Y007121D01*
X030983Y007280D02*
X031562Y007280D01*
X031562Y007438D02*
X030943Y007438D01*
X030852Y007597D02*
X031562Y007597D01*
X031562Y007755D02*
X030641Y007755D01*
X030543Y008019D02*
X030633Y008049D01*
X030717Y008091D01*
X030793Y008147D01*
X030860Y008214D01*
X030916Y008290D01*
X030959Y008374D01*
X030988Y008464D01*
X031000Y008545D01*
X030043Y008545D01*
X030043Y008665D01*
X031000Y008665D01*
X030988Y008745D01*
X030959Y008835D01*
X030916Y008919D01*
X030860Y008995D01*
X030793Y009062D01*
X030717Y009118D01*
X030633Y009161D01*
X030543Y009190D01*
X030450Y009205D01*
X030043Y009205D01*
X030043Y008665D01*
X029923Y008665D01*
X029923Y009205D01*
X029515Y009205D01*
X029422Y009190D01*
X029332Y009161D01*
X029248Y009118D01*
X029172Y009062D01*
X029105Y008995D01*
X029049Y008919D01*
X029006Y008835D01*
X028977Y008745D01*
X028965Y008665D01*
X029923Y008665D01*
X029923Y008545D01*
X030043Y008545D01*
X030043Y008005D01*
X030450Y008005D01*
X030543Y008019D01*
X030680Y008072D02*
X031562Y008072D01*
X031562Y007914D02*
X021982Y007914D01*
X022140Y007755D02*
X029324Y007755D01*
X029113Y007597D02*
X022299Y007597D01*
X022457Y007438D02*
X029022Y007438D01*
X028983Y007280D02*
X022616Y007280D01*
X022774Y007121D02*
X028983Y007121D01*
X029044Y006963D02*
X022933Y006963D01*
X023091Y006804D02*
X029164Y006804D01*
X029923Y006329D02*
X030043Y006329D01*
X030043Y006170D02*
X029923Y006170D01*
X029923Y006012D02*
X030043Y006012D01*
X030043Y005695D02*
X029923Y005695D01*
X029923Y005536D02*
X030043Y005536D01*
X030043Y005378D02*
X029923Y005378D01*
X030287Y004427D02*
X028696Y004427D01*
X028696Y004268D02*
X029980Y004268D01*
X029821Y004110D02*
X028696Y004110D01*
X028696Y003951D02*
X029730Y003951D01*
X029664Y003793D02*
X028696Y003793D01*
X028696Y003634D02*
X029638Y003634D01*
X029638Y003476D02*
X028653Y003476D01*
X028558Y003317D02*
X029659Y003317D01*
X029725Y003159D02*
X028335Y003159D01*
X027898Y003159D02*
X026957Y003159D01*
X026854Y003116D02*
X027067Y003205D01*
X027230Y003368D01*
X027318Y003581D01*
X027318Y004652D01*
X027230Y004865D01*
X027067Y005028D01*
X026854Y005116D01*
X026623Y005116D01*
X026410Y005028D01*
X026247Y004865D01*
X026158Y004652D01*
X026158Y003581D01*
X026247Y003368D01*
X026410Y003205D01*
X026623Y003116D01*
X026854Y003116D01*
X026520Y003159D02*
X025579Y003159D01*
X025802Y003317D02*
X026297Y003317D01*
X026202Y003476D02*
X025897Y003476D01*
X025940Y003634D02*
X026158Y003634D01*
X026158Y003793D02*
X025940Y003793D01*
X025940Y003951D02*
X026158Y003951D01*
X026158Y004110D02*
X025940Y004110D01*
X025940Y004268D02*
X026158Y004268D01*
X026158Y004427D02*
X025940Y004427D01*
X025940Y004585D02*
X026158Y004585D01*
X026197Y004744D02*
X025902Y004744D01*
X025815Y004902D02*
X026284Y004902D01*
X026489Y005061D02*
X025610Y005061D01*
X026988Y005061D02*
X027867Y005061D01*
X027662Y004902D02*
X027193Y004902D01*
X027280Y004744D02*
X027575Y004744D01*
X027536Y004585D02*
X027318Y004585D01*
X027318Y004427D02*
X027536Y004427D01*
X027536Y004268D02*
X027318Y004268D01*
X027318Y004110D02*
X027536Y004110D01*
X027536Y003951D02*
X027318Y003951D01*
X027318Y003793D02*
X027536Y003793D01*
X027536Y003634D02*
X027318Y003634D01*
X027275Y003476D02*
X027580Y003476D01*
X027675Y003317D02*
X027180Y003317D01*
X029810Y003000D02*
X004289Y003000D01*
X004374Y003159D02*
X017716Y003159D01*
X017923Y003159D02*
X018043Y003159D01*
X018043Y003317D02*
X017923Y003317D01*
X017923Y003476D02*
X018043Y003476D01*
X018043Y003634D02*
X017923Y003634D01*
X017923Y003793D02*
X018043Y003793D01*
X017423Y003476D02*
X015620Y003476D01*
X015955Y003634D02*
X017385Y003634D01*
X017383Y003793D02*
X016127Y003793D01*
X016247Y003951D02*
X017383Y003951D01*
X017923Y004268D02*
X018043Y004268D01*
X018043Y004427D02*
X017923Y004427D01*
X017923Y004585D02*
X018043Y004585D01*
X018043Y004744D02*
X017923Y004744D01*
X017923Y004902D02*
X018043Y004902D01*
X018043Y005061D02*
X017923Y005061D01*
X018583Y003951D02*
X018780Y003951D01*
X018780Y003793D02*
X018583Y003793D01*
X018580Y003634D02*
X018780Y003634D01*
X018824Y003476D02*
X018542Y003476D01*
X018449Y003317D02*
X018919Y003317D01*
X019142Y003159D02*
X018249Y003159D01*
X017516Y003317D02*
X004440Y003317D01*
X004131Y002842D02*
X029968Y002842D01*
X029923Y008005D02*
X029515Y008005D01*
X029422Y008019D01*
X029332Y008049D01*
X029248Y008091D01*
X029172Y008147D01*
X029105Y008214D01*
X029049Y008290D01*
X029006Y008374D01*
X028977Y008464D01*
X028965Y008545D01*
X029923Y008545D01*
X029923Y008005D01*
X029923Y008072D02*
X030043Y008072D01*
X030043Y008231D02*
X029923Y008231D01*
X029923Y008389D02*
X030043Y008389D01*
X030043Y008548D02*
X031562Y008548D01*
X031562Y008706D02*
X030994Y008706D01*
X030943Y008865D02*
X031562Y008865D01*
X031562Y009023D02*
X030832Y009023D01*
X030567Y009182D02*
X031562Y009182D01*
X031562Y009340D02*
X020759Y009340D01*
X020759Y009182D02*
X029398Y009182D01*
X029447Y009403D02*
X029234Y009491D01*
X029071Y009654D01*
X028983Y009867D01*
X028983Y010098D01*
X029071Y010311D01*
X029234Y010474D01*
X029447Y010563D01*
X030518Y010563D01*
X030731Y010474D01*
X030894Y010311D01*
X030983Y010098D01*
X030983Y009867D01*
X030894Y009654D01*
X030731Y009491D01*
X030518Y009403D01*
X029447Y009403D01*
X029226Y009499D02*
X020759Y009499D01*
X020759Y009657D02*
X029069Y009657D01*
X029004Y009816D02*
X020759Y009816D01*
X020759Y009974D02*
X028983Y009974D01*
X028997Y010133D02*
X020759Y010133D01*
X020759Y010291D02*
X029063Y010291D01*
X029210Y010450D02*
X020759Y010450D01*
X020759Y010608D02*
X031562Y010608D01*
X031562Y010450D02*
X030755Y010450D01*
X030902Y010291D02*
X031562Y010291D01*
X031562Y010133D02*
X030968Y010133D01*
X030983Y009974D02*
X031562Y009974D01*
X031562Y009816D02*
X030961Y009816D01*
X030896Y009657D02*
X031562Y009657D01*
X031562Y009499D02*
X030739Y009499D01*
X030043Y009182D02*
X029923Y009182D01*
X029923Y009023D02*
X030043Y009023D01*
X030043Y008865D02*
X029923Y008865D01*
X029923Y008706D02*
X030043Y008706D01*
X029923Y008548D02*
X021348Y008548D01*
X021506Y008389D02*
X029002Y008389D01*
X029092Y008231D02*
X021665Y008231D01*
X021823Y008072D02*
X029285Y008072D01*
X028971Y008706D02*
X021189Y008706D01*
X021031Y008865D02*
X029022Y008865D01*
X029133Y009023D02*
X020872Y009023D01*
X020595Y008706D02*
X016759Y008706D01*
X016759Y008548D02*
X020754Y008548D01*
X020912Y008389D02*
X016759Y008389D01*
X016759Y008231D02*
X021071Y008231D01*
X021229Y008072D02*
X016759Y008072D01*
X016759Y007914D02*
X021388Y007914D01*
X021546Y007755D02*
X016759Y007755D01*
X016759Y007597D02*
X021705Y007597D01*
X021863Y007438D02*
X016759Y007438D01*
X016759Y007280D02*
X022022Y007280D01*
X020437Y008865D02*
X016759Y008865D01*
X016759Y009023D02*
X020339Y009023D01*
X020339Y009182D02*
X016759Y009182D01*
X016759Y009340D02*
X020339Y009340D01*
X020339Y009499D02*
X016759Y009499D01*
X016759Y009657D02*
X020339Y009657D01*
X020339Y009816D02*
X016759Y009816D01*
X016759Y009974D02*
X020339Y009974D01*
X020339Y010133D02*
X016759Y010133D01*
X016759Y010291D02*
X020339Y010291D01*
X020339Y010450D02*
X016759Y010450D01*
X016759Y010608D02*
X020339Y010608D01*
X020339Y010767D02*
X016759Y010767D01*
X016759Y010925D02*
X020339Y010925D01*
X020339Y011084D02*
X016759Y011084D01*
X016759Y011242D02*
X020339Y011242D01*
X020339Y011401D02*
X016759Y011401D01*
X016759Y011559D02*
X020339Y011559D01*
X020339Y011718D02*
X016759Y011718D01*
X016759Y011876D02*
X020339Y011876D01*
X020339Y012035D02*
X016759Y012035D01*
X016759Y012193D02*
X020339Y012193D01*
X020339Y012352D02*
X016759Y012352D01*
X016759Y012510D02*
X020339Y012510D01*
X020339Y012669D02*
X016759Y012669D01*
X016759Y012827D02*
X020339Y012827D01*
X020339Y012986D02*
X016759Y012986D01*
X016759Y013144D02*
X020339Y013144D01*
X020339Y013303D02*
X016759Y013303D01*
X016759Y013461D02*
X020339Y013461D01*
X020339Y013620D02*
X016759Y013620D01*
X016759Y013778D02*
X020339Y013778D01*
X020339Y013937D02*
X016759Y013937D01*
X016759Y014095D02*
X020339Y014095D01*
X020339Y014254D02*
X016759Y014254D01*
X016759Y014412D02*
X020339Y014412D01*
X020339Y014571D02*
X016759Y014571D01*
X016759Y014729D02*
X020339Y014729D01*
X020339Y014888D02*
X016759Y014888D01*
X016759Y015046D02*
X020339Y015046D01*
X020339Y015205D02*
X016759Y015205D01*
X016759Y015363D02*
X020339Y015363D01*
X020339Y015522D02*
X016759Y015522D01*
X016759Y015680D02*
X020339Y015680D01*
X020339Y015839D02*
X016759Y015839D01*
X016759Y015997D02*
X020339Y015997D01*
X020339Y016156D02*
X016759Y016156D01*
X016759Y016314D02*
X020339Y016314D01*
X020339Y016473D02*
X016759Y016473D01*
X016759Y016631D02*
X020339Y016631D01*
X020339Y016790D02*
X016759Y016790D01*
X016759Y016948D02*
X020339Y016948D01*
X020339Y017107D02*
X016759Y017107D01*
X016759Y017265D02*
X020339Y017265D01*
X020339Y017424D02*
X016759Y017424D01*
X016759Y017582D02*
X020339Y017582D01*
X020339Y017741D02*
X016759Y017741D01*
X016759Y017899D02*
X020339Y017899D01*
X020339Y018058D02*
X016759Y018058D01*
X016759Y018216D02*
X020339Y018216D01*
X020339Y018375D02*
X016759Y018375D01*
X016759Y018533D02*
X020339Y018533D01*
X020339Y018692D02*
X016759Y018692D01*
X016759Y018850D02*
X020339Y018850D01*
X020759Y018850D02*
X031562Y018850D01*
X031562Y018692D02*
X030781Y018692D01*
X030731Y018742D02*
X030518Y018830D01*
X029447Y018830D01*
X029234Y018742D01*
X029071Y018579D01*
X028983Y018366D01*
X028983Y018135D01*
X029071Y017922D01*
X029234Y017759D01*
X029447Y017670D01*
X030518Y017670D01*
X030731Y017759D01*
X030894Y017922D01*
X030983Y018135D01*
X030983Y018366D01*
X030894Y018579D01*
X030731Y018742D01*
X030913Y018533D02*
X031562Y018533D01*
X031562Y018375D02*
X030979Y018375D01*
X030983Y018216D02*
X031562Y018216D01*
X031562Y018058D02*
X030951Y018058D01*
X030872Y017899D02*
X031562Y017899D01*
X031562Y017741D02*
X030689Y017741D01*
X030633Y017428D02*
X030543Y017458D01*
X030450Y017472D01*
X030043Y017472D01*
X030043Y016932D01*
X031000Y016932D01*
X030988Y017013D01*
X030959Y017103D01*
X030916Y017187D01*
X030860Y017263D01*
X030793Y017330D01*
X030717Y017385D01*
X030633Y017428D01*
X030641Y017424D02*
X031562Y017424D01*
X031562Y017582D02*
X020759Y017582D01*
X020759Y017424D02*
X022830Y017424D01*
X022875Y017469D02*
X022629Y017223D01*
X022629Y016875D01*
X022875Y016629D01*
X023172Y016629D01*
X023339Y016462D01*
X023339Y015760D01*
X023289Y015739D01*
X023159Y015610D01*
X023089Y015441D01*
X023089Y014658D01*
X023159Y014489D01*
X023289Y014359D01*
X023458Y014289D01*
X023641Y014289D01*
X023810Y014359D01*
X023939Y014489D01*
X024009Y014658D01*
X024009Y015441D01*
X023939Y015610D01*
X023810Y015739D01*
X023759Y015760D01*
X023759Y016636D01*
X023636Y016759D01*
X023469Y016926D01*
X023469Y017223D01*
X023223Y017469D01*
X022875Y017469D01*
X022672Y017265D02*
X020759Y017265D01*
X020759Y017107D02*
X022629Y017107D01*
X022629Y016948D02*
X020759Y016948D01*
X020759Y016790D02*
X022715Y016790D01*
X022873Y016631D02*
X020759Y016631D01*
X020759Y016473D02*
X023329Y016473D01*
X023339Y016314D02*
X020759Y016314D01*
X020759Y016156D02*
X023339Y016156D01*
X023339Y015997D02*
X020759Y015997D01*
X020759Y015839D02*
X023339Y015839D01*
X023230Y015680D02*
X020759Y015680D01*
X020759Y015522D02*
X023123Y015522D01*
X023089Y015363D02*
X020759Y015363D01*
X020759Y015205D02*
X023089Y015205D01*
X023089Y015046D02*
X020759Y015046D01*
X020759Y014888D02*
X023089Y014888D01*
X023089Y014729D02*
X020759Y014729D01*
X020759Y014571D02*
X023125Y014571D01*
X023236Y014412D02*
X020759Y014412D01*
X020759Y014254D02*
X028977Y014254D01*
X028977Y014257D02*
X029006Y014347D01*
X029049Y014431D01*
X029105Y014507D01*
X029172Y014574D01*
X029248Y014630D01*
X029332Y014672D01*
X029422Y014702D01*
X029515Y014716D01*
X029923Y014716D01*
X029923Y014176D01*
X030043Y014176D01*
X031000Y014176D01*
X030988Y014257D01*
X030959Y014347D01*
X030916Y014431D01*
X030860Y014507D01*
X030793Y014574D01*
X030717Y014630D01*
X030633Y014672D01*
X030543Y014702D01*
X030450Y014716D01*
X030043Y014716D01*
X030043Y014176D01*
X030043Y014056D01*
X031000Y014056D01*
X030988Y013976D01*
X030959Y013886D01*
X030916Y013802D01*
X030860Y013726D01*
X030793Y013659D01*
X030717Y013603D01*
X030633Y013560D01*
X030543Y013531D01*
X030450Y013516D01*
X030043Y013516D01*
X030043Y014056D01*
X029923Y014056D01*
X029923Y013516D01*
X029515Y013516D01*
X029422Y013531D01*
X029332Y013560D01*
X029248Y013603D01*
X029172Y013659D01*
X029105Y013726D01*
X029049Y013802D01*
X029006Y013886D01*
X028977Y013976D01*
X028965Y014056D01*
X029923Y014056D01*
X029923Y014176D01*
X028965Y014176D01*
X028977Y014257D01*
X029040Y014412D02*
X025891Y014412D01*
X025916Y014437D02*
X025862Y014383D01*
X025801Y014339D01*
X025734Y014305D01*
X025662Y014281D01*
X025587Y014269D01*
X025569Y014269D01*
X025569Y015029D01*
X025529Y015029D01*
X025069Y015029D01*
X025069Y014712D01*
X025081Y014637D01*
X025105Y014565D01*
X025139Y014498D01*
X025183Y014437D01*
X025237Y014383D01*
X025298Y014339D01*
X025365Y014305D01*
X025437Y014281D01*
X025512Y014269D01*
X025529Y014269D01*
X025529Y015029D01*
X025529Y015069D01*
X025069Y015069D01*
X025069Y015387D01*
X025081Y015462D01*
X025105Y015534D01*
X025139Y015601D01*
X025183Y015662D01*
X025237Y015716D01*
X025298Y015760D01*
X025365Y015794D01*
X025437Y015818D01*
X025512Y015829D01*
X025529Y015829D01*
X025529Y015069D01*
X025569Y015069D01*
X025569Y015829D01*
X025587Y015829D01*
X025662Y015818D01*
X025734Y015794D01*
X025801Y015760D01*
X025862Y015716D01*
X025916Y015662D01*
X025960Y015601D01*
X025994Y015534D01*
X026018Y015462D01*
X026029Y015387D01*
X026029Y015069D01*
X025569Y015069D01*
X025569Y015029D01*
X026029Y015029D01*
X026029Y014712D01*
X026018Y014637D01*
X025994Y014565D01*
X025960Y014498D01*
X025916Y014437D01*
X025996Y014571D02*
X029169Y014571D01*
X029234Y015003D02*
X029447Y014914D01*
X030518Y014914D01*
X030731Y015003D01*
X030894Y015166D01*
X030983Y015379D01*
X030983Y015610D01*
X030894Y015823D01*
X030731Y015986D01*
X030518Y016074D01*
X029447Y016074D01*
X029234Y015986D01*
X029071Y015823D01*
X028983Y015610D01*
X028983Y015379D01*
X029071Y015166D01*
X029234Y015003D01*
X029190Y015046D02*
X025569Y015046D01*
X025529Y015046D02*
X025009Y015046D01*
X025009Y014888D02*
X025069Y014888D01*
X025069Y014729D02*
X025009Y014729D01*
X025009Y014658D02*
X024939Y014489D01*
X024810Y014359D01*
X024641Y014289D01*
X024458Y014289D01*
X024289Y014359D01*
X024159Y014489D01*
X024089Y014658D01*
X024089Y015441D01*
X024159Y015610D01*
X024289Y015739D01*
X024458Y015809D01*
X024641Y015809D01*
X024810Y015739D01*
X024939Y015610D01*
X025009Y015441D01*
X025009Y014658D01*
X024973Y014571D02*
X025103Y014571D01*
X025208Y014412D02*
X024863Y014412D01*
X024236Y014412D02*
X023863Y014412D01*
X023973Y014571D02*
X024125Y014571D01*
X024089Y014729D02*
X024009Y014729D01*
X024009Y014888D02*
X024089Y014888D01*
X024089Y015046D02*
X024009Y015046D01*
X024009Y015205D02*
X024089Y015205D01*
X024089Y015363D02*
X024009Y015363D01*
X023976Y015522D02*
X024123Y015522D01*
X024230Y015680D02*
X023869Y015680D01*
X023759Y015839D02*
X029087Y015839D01*
X029012Y015680D02*
X025897Y015680D01*
X025998Y015522D02*
X028983Y015522D01*
X028989Y015363D02*
X026029Y015363D01*
X026029Y015205D02*
X029055Y015205D01*
X029262Y015997D02*
X023759Y015997D01*
X023759Y016156D02*
X031562Y016156D01*
X031562Y016314D02*
X030627Y016314D01*
X030633Y016316D02*
X030717Y016359D01*
X030793Y016415D01*
X030860Y016481D01*
X030916Y016558D01*
X030959Y016642D01*
X030988Y016732D01*
X031000Y016812D01*
X030043Y016812D01*
X030043Y016932D01*
X029923Y016932D01*
X029923Y017472D01*
X029515Y017472D01*
X029422Y017458D01*
X029332Y017428D01*
X029248Y017385D01*
X029172Y017330D01*
X029105Y017263D01*
X029049Y017187D01*
X029006Y017103D01*
X028977Y017013D01*
X028965Y016932D01*
X029923Y016932D01*
X029923Y016812D01*
X030043Y016812D01*
X030043Y016272D01*
X030450Y016272D01*
X030543Y016287D01*
X030633Y016316D01*
X030852Y016473D02*
X031562Y016473D01*
X031562Y016631D02*
X030953Y016631D01*
X030997Y016790D02*
X031562Y016790D01*
X031562Y016948D02*
X030998Y016948D01*
X030956Y017107D02*
X031562Y017107D01*
X031562Y017265D02*
X030858Y017265D01*
X030043Y017265D02*
X029923Y017265D01*
X029923Y017107D02*
X030043Y017107D01*
X030043Y016948D02*
X029923Y016948D01*
X029923Y016812D02*
X028965Y016812D01*
X028977Y016732D01*
X029006Y016642D01*
X029049Y016558D01*
X029105Y016481D01*
X029172Y016415D01*
X029248Y016359D01*
X029332Y016316D01*
X029422Y016287D01*
X029515Y016272D01*
X029923Y016272D01*
X029923Y016812D01*
X029923Y016790D02*
X030043Y016790D01*
X030043Y016631D02*
X029923Y016631D01*
X029923Y016473D02*
X030043Y016473D01*
X030043Y016314D02*
X029923Y016314D01*
X029338Y016314D02*
X023759Y016314D01*
X023759Y016473D02*
X029113Y016473D01*
X029012Y016631D02*
X025225Y016631D01*
X025223Y016629D02*
X025469Y016875D01*
X025469Y017223D01*
X025223Y017469D01*
X024875Y017469D01*
X024629Y017223D01*
X024629Y016875D01*
X024875Y016629D01*
X025223Y016629D01*
X025384Y016790D02*
X028968Y016790D01*
X028967Y016948D02*
X025469Y016948D01*
X025469Y017107D02*
X029009Y017107D01*
X029107Y017265D02*
X025427Y017265D01*
X025269Y017424D02*
X029324Y017424D01*
X029276Y017741D02*
X020759Y017741D01*
X020759Y017899D02*
X029093Y017899D01*
X029014Y018058D02*
X020759Y018058D01*
X020759Y018216D02*
X028983Y018216D01*
X028986Y018375D02*
X020759Y018375D01*
X020759Y018533D02*
X029052Y018533D01*
X029184Y018692D02*
X020759Y018692D01*
X018947Y019167D02*
X018420Y019167D01*
X018524Y019326D02*
X018842Y019326D01*
X018792Y019484D02*
X018574Y019484D01*
X018574Y019643D02*
X018792Y019643D01*
X018792Y019801D02*
X018574Y019801D01*
X018574Y019960D02*
X018792Y019960D01*
X018792Y020118D02*
X018574Y020118D01*
X018574Y020277D02*
X018792Y020277D01*
X018792Y020435D02*
X018574Y020435D01*
X018543Y020594D02*
X018824Y020594D01*
X018902Y020752D02*
X018465Y020752D01*
X018282Y020911D02*
X019084Y020911D01*
X016339Y018850D02*
X012759Y018850D01*
X012759Y018692D02*
X016339Y018692D01*
X016339Y018533D02*
X012759Y018533D01*
X012759Y018375D02*
X016339Y018375D01*
X016339Y018216D02*
X012759Y018216D01*
X012759Y018058D02*
X016339Y018058D01*
X016339Y017899D02*
X012759Y017899D01*
X012759Y017741D02*
X016339Y017741D01*
X016339Y017582D02*
X012759Y017582D01*
X012759Y017424D02*
X016339Y017424D01*
X016339Y017265D02*
X012759Y017265D01*
X012759Y017107D02*
X016339Y017107D01*
X016339Y016948D02*
X012759Y016948D01*
X012759Y016790D02*
X016339Y016790D01*
X016339Y016631D02*
X012759Y016631D01*
X012759Y016473D02*
X016339Y016473D01*
X016339Y016314D02*
X012759Y016314D01*
X012759Y016156D02*
X016339Y016156D01*
X016339Y015997D02*
X012759Y015997D01*
X012759Y015839D02*
X016339Y015839D01*
X016339Y015680D02*
X012759Y015680D01*
X012759Y015522D02*
X016339Y015522D01*
X016339Y015363D02*
X012759Y015363D01*
X012759Y015205D02*
X016339Y015205D01*
X016339Y015046D02*
X012759Y015046D01*
X012759Y014888D02*
X016339Y014888D01*
X016339Y014729D02*
X012759Y014729D01*
X012759Y014571D02*
X016339Y014571D01*
X016339Y014412D02*
X012759Y014412D01*
X012759Y014254D02*
X016339Y014254D01*
X016339Y014095D02*
X012759Y014095D01*
X012759Y013937D02*
X016339Y013937D01*
X016339Y013778D02*
X012759Y013778D01*
X012759Y013620D02*
X016339Y013620D01*
X016339Y013461D02*
X012759Y013461D01*
X012759Y013303D02*
X016339Y013303D01*
X016339Y013144D02*
X012759Y013144D01*
X012759Y012986D02*
X016339Y012986D01*
X016339Y012827D02*
X012759Y012827D01*
X012759Y012669D02*
X016339Y012669D01*
X016339Y012510D02*
X012759Y012510D01*
X012759Y012352D02*
X016339Y012352D01*
X016339Y012193D02*
X012759Y012193D01*
X012759Y012035D02*
X016339Y012035D01*
X016339Y011876D02*
X012759Y011876D01*
X012759Y011718D02*
X016339Y011718D01*
X016339Y011559D02*
X012759Y011559D01*
X012759Y011401D02*
X016339Y011401D01*
X016339Y011242D02*
X012759Y011242D01*
X012759Y011084D02*
X016339Y011084D01*
X016339Y010925D02*
X012759Y010925D01*
X012759Y010767D02*
X016339Y010767D01*
X016339Y010608D02*
X012759Y010608D01*
X012759Y010450D02*
X016339Y010450D01*
X016339Y010291D02*
X012759Y010291D01*
X012759Y010133D02*
X016339Y010133D01*
X016339Y009974D02*
X012759Y009974D01*
X012759Y009816D02*
X016339Y009816D01*
X016339Y009657D02*
X012759Y009657D01*
X012759Y009499D02*
X016339Y009499D01*
X016339Y009340D02*
X012759Y009340D01*
X012759Y009182D02*
X016339Y009182D01*
X016339Y009023D02*
X012872Y009023D01*
X013031Y008865D02*
X016339Y008865D01*
X016339Y008706D02*
X013189Y008706D01*
X013348Y008548D02*
X016339Y008548D01*
X016339Y008389D02*
X014825Y008389D01*
X014796Y008418D02*
X014636Y008484D01*
X014463Y008484D01*
X014303Y008418D01*
X014181Y008296D01*
X014114Y008136D01*
X014114Y007963D01*
X014181Y007803D01*
X014303Y007681D01*
X014463Y007614D01*
X014636Y007614D01*
X014796Y007681D01*
X014918Y007803D01*
X014984Y007963D01*
X014984Y008136D01*
X014918Y008296D01*
X014796Y008418D01*
X014945Y008231D02*
X016339Y008231D01*
X016339Y008072D02*
X014984Y008072D01*
X014964Y007914D02*
X016339Y007914D01*
X016339Y007755D02*
X014871Y007755D01*
X014228Y007755D02*
X013871Y007755D01*
X013964Y007914D02*
X014135Y007914D01*
X014114Y008072D02*
X013984Y008072D01*
X013945Y008231D02*
X014154Y008231D01*
X014274Y008389D02*
X013825Y008389D01*
X014247Y007438D02*
X016339Y007438D01*
X016339Y007280D02*
X014425Y007280D01*
X014484Y007136D02*
X014484Y006963D01*
X016339Y007597D02*
X005759Y007597D01*
X005759Y007438D02*
X006811Y007438D01*
X006656Y007280D02*
X005759Y007280D01*
X005759Y007121D02*
X006600Y007121D01*
X006594Y007042D02*
X006594Y007014D01*
X006606Y006943D01*
X006628Y006875D01*
X006660Y006811D01*
X006702Y006753D01*
X006753Y006702D01*
X006811Y006660D01*
X006875Y006628D01*
X006943Y006606D01*
X007014Y006594D01*
X007042Y006594D01*
X007042Y007042D01*
X006594Y007042D01*
X006602Y006963D02*
X005759Y006963D01*
X005759Y006804D02*
X006665Y006804D01*
X006839Y006646D02*
X005759Y006646D01*
X005339Y006646D02*
X005078Y006646D01*
X005116Y006739D02*
X005028Y006526D01*
X004865Y006363D01*
X004652Y006275D01*
X003581Y006275D01*
X003368Y006363D01*
X003205Y006526D01*
X003116Y006739D01*
X003116Y006970D01*
X003205Y007183D01*
X003368Y007346D01*
X003581Y007435D01*
X004652Y007435D01*
X004865Y007346D01*
X005028Y007183D01*
X005116Y006970D01*
X005116Y006739D01*
X005116Y006804D02*
X005339Y006804D01*
X005339Y006963D02*
X005116Y006963D01*
X005054Y007121D02*
X005339Y007121D01*
X005339Y007280D02*
X004931Y007280D01*
X005339Y007438D02*
X002529Y007438D01*
X002529Y007280D02*
X003302Y007280D01*
X003179Y007121D02*
X002529Y007121D01*
X002529Y006963D02*
X003116Y006963D01*
X003116Y006804D02*
X002529Y006804D01*
X002529Y006646D02*
X003155Y006646D01*
X003243Y006487D02*
X002529Y006487D01*
X002529Y006329D02*
X003450Y006329D01*
X003473Y006012D02*
X002529Y006012D01*
X002529Y006170D02*
X005339Y006170D01*
X005339Y006012D02*
X004760Y006012D01*
X004980Y005853D02*
X005448Y005853D01*
X005544Y005378D02*
X005116Y005378D01*
X005058Y005219D02*
X005393Y005219D01*
X005302Y005061D02*
X004941Y005061D01*
X004666Y004902D02*
X005235Y004902D01*
X005192Y004744D02*
X002529Y004744D01*
X002529Y004902D02*
X003567Y004902D01*
X003292Y005061D02*
X002529Y005061D01*
X002529Y005219D02*
X003175Y005219D01*
X003116Y005378D02*
X002529Y005378D01*
X002529Y005536D02*
X003116Y005536D01*
X003159Y005695D02*
X002529Y005695D01*
X002529Y005853D02*
X003253Y005853D01*
X002529Y004585D02*
X005179Y004585D01*
X005339Y006329D02*
X004783Y006329D01*
X004990Y006487D02*
X005339Y006487D01*
X005339Y007597D02*
X002529Y007597D01*
X002529Y007755D02*
X003353Y007755D01*
X003201Y007914D02*
X002529Y007914D01*
X002529Y008072D02*
X003135Y008072D01*
X003116Y008231D02*
X002529Y008231D01*
X002529Y008389D02*
X003134Y008389D01*
X003199Y008548D02*
X002529Y008548D01*
X002529Y008706D02*
X003350Y008706D01*
X003305Y009182D02*
X002529Y009182D01*
X002529Y009340D02*
X003180Y009340D01*
X003116Y009499D02*
X002529Y009499D01*
X002529Y009657D02*
X003116Y009657D01*
X003154Y009816D02*
X002529Y009816D01*
X002529Y009974D02*
X003240Y009974D01*
X003442Y010133D02*
X002529Y010133D01*
X002529Y010291D02*
X008339Y010291D01*
X008339Y010133D02*
X004791Y010133D01*
X004993Y009974D02*
X008339Y009974D01*
X008339Y009816D02*
X005079Y009816D01*
X005116Y009657D02*
X008339Y009657D01*
X008339Y009499D02*
X005116Y009499D01*
X005052Y009340D02*
X008339Y009340D01*
X008339Y009182D02*
X004928Y009182D01*
X004872Y009023D02*
X008226Y009023D01*
X008339Y010450D02*
X004752Y010450D01*
X004652Y010408D02*
X004865Y010497D01*
X005028Y010660D01*
X005116Y010873D01*
X005116Y011104D01*
X005028Y011317D01*
X004865Y011480D01*
X004652Y011568D01*
X003581Y011568D01*
X003368Y011480D01*
X003205Y011317D01*
X003116Y011104D01*
X003116Y010873D01*
X003205Y010660D01*
X003368Y010497D01*
X003581Y010408D01*
X004652Y010408D01*
X004977Y010608D02*
X008339Y010608D01*
X008339Y010767D02*
X005072Y010767D01*
X005116Y010925D02*
X008339Y010925D01*
X008339Y011084D02*
X005116Y011084D01*
X005059Y011242D02*
X008339Y011242D01*
X008339Y011401D02*
X004944Y011401D01*
X004673Y011559D02*
X008339Y011559D01*
X008339Y012986D02*
X002529Y012986D01*
X002529Y013144D02*
X008339Y013144D01*
X011009Y015205D02*
X011069Y015205D01*
X011069Y015363D02*
X011009Y015363D01*
X010976Y015522D02*
X011101Y015522D01*
X011202Y015680D02*
X010869Y015680D01*
X011529Y015680D02*
X011569Y015680D01*
X011569Y015522D02*
X011529Y015522D01*
X011529Y015363D02*
X011569Y015363D01*
X011569Y015205D02*
X011529Y015205D01*
X011529Y014888D02*
X011569Y014888D01*
X011569Y014729D02*
X011529Y014729D01*
X011529Y014571D02*
X011569Y014571D01*
X011569Y014412D02*
X011529Y014412D01*
X012029Y015205D02*
X012339Y015205D01*
X012339Y015363D02*
X012029Y015363D01*
X011998Y015522D02*
X012339Y015522D01*
X012339Y015680D02*
X011897Y015680D01*
X010679Y019167D02*
X010152Y019167D01*
X010256Y019326D02*
X010575Y019326D01*
X010525Y019484D02*
X010307Y019484D01*
X010307Y019643D02*
X010525Y019643D01*
X010525Y019801D02*
X010307Y019801D01*
X010307Y019960D02*
X010525Y019960D01*
X010525Y020118D02*
X010307Y020118D01*
X010307Y020277D02*
X010525Y020277D01*
X010525Y020435D02*
X010307Y020435D01*
X010275Y020594D02*
X010556Y020594D01*
X010634Y020752D02*
X010197Y020752D01*
X010015Y020911D02*
X010816Y020911D01*
X014149Y020911D02*
X014950Y020911D01*
X014768Y020752D02*
X014331Y020752D01*
X014409Y020594D02*
X014690Y020594D01*
X014658Y020435D02*
X014440Y020435D01*
X014440Y020277D02*
X014658Y020277D01*
X014658Y020118D02*
X014440Y020118D01*
X014440Y019960D02*
X014658Y019960D01*
X014658Y019801D02*
X014440Y019801D01*
X014440Y019643D02*
X014658Y019643D01*
X014658Y019484D02*
X014440Y019484D01*
X014390Y019326D02*
X014709Y019326D01*
X014813Y019167D02*
X014286Y019167D01*
X020759Y014095D02*
X029923Y014095D01*
X030043Y014095D02*
X031562Y014095D01*
X031562Y013937D02*
X030975Y013937D01*
X030899Y013778D02*
X031562Y013778D01*
X031562Y013620D02*
X030740Y013620D01*
X030555Y013303D02*
X031562Y013303D01*
X031562Y013461D02*
X020759Y013461D01*
X020759Y013303D02*
X029410Y013303D01*
X029447Y013318D02*
X029234Y013230D01*
X029071Y013067D01*
X028983Y012854D01*
X028983Y012623D01*
X029071Y012410D01*
X029234Y012247D01*
X029447Y012158D01*
X030518Y012158D01*
X030731Y012247D01*
X030894Y012410D01*
X030983Y012623D01*
X030983Y012854D01*
X030894Y013067D01*
X030731Y013230D01*
X030518Y013318D01*
X029447Y013318D01*
X029148Y013144D02*
X020759Y013144D01*
X020759Y012986D02*
X029037Y012986D01*
X028983Y012827D02*
X020759Y012827D01*
X020759Y012669D02*
X028983Y012669D01*
X029029Y012510D02*
X020759Y012510D01*
X020759Y012352D02*
X029129Y012352D01*
X029363Y012193D02*
X020759Y012193D01*
X020759Y012035D02*
X031562Y012035D01*
X031562Y012193D02*
X030602Y012193D01*
X030543Y011946D02*
X030450Y011960D01*
X030043Y011960D01*
X030043Y011420D01*
X031000Y011420D01*
X030988Y011501D01*
X030959Y011591D01*
X030916Y011675D01*
X030860Y011751D01*
X030793Y011818D01*
X030717Y011874D01*
X030633Y011917D01*
X030543Y011946D01*
X030711Y011876D02*
X031562Y011876D01*
X031562Y011718D02*
X030884Y011718D01*
X030969Y011559D02*
X031562Y011559D01*
X031562Y011401D02*
X030043Y011401D01*
X030043Y011420D02*
X030043Y011300D01*
X031000Y011300D01*
X030988Y011220D01*
X030959Y011130D01*
X030916Y011046D01*
X030860Y010970D01*
X030793Y010903D01*
X030717Y010847D01*
X030633Y010804D01*
X030543Y010775D01*
X030450Y010760D01*
X030043Y010760D01*
X030043Y011300D01*
X029923Y011300D01*
X029923Y010760D01*
X029515Y010760D01*
X029422Y010775D01*
X029332Y010804D01*
X029248Y010847D01*
X029172Y010903D01*
X029105Y010970D01*
X029049Y011046D01*
X029006Y011130D01*
X028977Y011220D01*
X028965Y011300D01*
X029923Y011300D01*
X029923Y011420D01*
X029923Y011960D01*
X029515Y011960D01*
X029422Y011946D01*
X029332Y011917D01*
X029248Y011874D01*
X029172Y011818D01*
X029105Y011751D01*
X029049Y011675D01*
X029006Y011591D01*
X028977Y011501D01*
X028965Y011420D01*
X029923Y011420D01*
X030043Y011420D01*
X029923Y011401D02*
X020759Y011401D01*
X020759Y011559D02*
X028996Y011559D01*
X029081Y011718D02*
X020759Y011718D01*
X020759Y011876D02*
X029254Y011876D01*
X029923Y011876D02*
X030043Y011876D01*
X030043Y011718D02*
X029923Y011718D01*
X029923Y011559D02*
X030043Y011559D01*
X030043Y011242D02*
X029923Y011242D01*
X029923Y011084D02*
X030043Y011084D01*
X030043Y010925D02*
X029923Y010925D01*
X029923Y010767D02*
X030043Y010767D01*
X030491Y010767D02*
X031562Y010767D01*
X031562Y010925D02*
X030816Y010925D01*
X030935Y011084D02*
X031562Y011084D01*
X031562Y011242D02*
X030991Y011242D01*
X029474Y010767D02*
X020759Y010767D01*
X020759Y010925D02*
X029149Y010925D01*
X029030Y011084D02*
X020759Y011084D01*
X020759Y011242D02*
X028974Y011242D01*
X030836Y012352D02*
X031562Y012352D01*
X031562Y012510D02*
X030936Y012510D01*
X030983Y012669D02*
X031562Y012669D01*
X031562Y012827D02*
X030983Y012827D01*
X030928Y012986D02*
X031562Y012986D01*
X031562Y013144D02*
X030817Y013144D01*
X030043Y013620D02*
X029923Y013620D01*
X029923Y013778D02*
X030043Y013778D01*
X030043Y013937D02*
X029923Y013937D01*
X029923Y014254D02*
X030043Y014254D01*
X030043Y014412D02*
X029923Y014412D01*
X029923Y014571D02*
X030043Y014571D01*
X030796Y014571D02*
X031562Y014571D01*
X031562Y014729D02*
X026029Y014729D01*
X026029Y014888D02*
X031562Y014888D01*
X031562Y015046D02*
X030775Y015046D01*
X030910Y015205D02*
X031562Y015205D01*
X031562Y015363D02*
X030976Y015363D01*
X030983Y015522D02*
X031562Y015522D01*
X031562Y015680D02*
X030953Y015680D01*
X030878Y015839D02*
X031562Y015839D01*
X031562Y015997D02*
X030703Y015997D01*
X030043Y017424D02*
X029923Y017424D01*
X027298Y019167D02*
X027178Y019167D01*
X027178Y019326D02*
X027298Y019326D01*
X027298Y019484D02*
X027178Y019484D01*
X027178Y019643D02*
X027298Y019643D01*
X027298Y019801D02*
X027178Y019801D01*
X027178Y019960D02*
X026440Y019960D01*
X026440Y020118D02*
X026638Y020118D01*
X026638Y020277D02*
X026440Y020277D01*
X026440Y020435D02*
X026638Y020435D01*
X026670Y020594D02*
X026409Y020594D01*
X026331Y020752D02*
X026751Y020752D01*
X026917Y020911D02*
X026149Y020911D01*
X025572Y020911D02*
X022416Y020911D01*
X022598Y020752D02*
X025390Y020752D01*
X025312Y020594D02*
X022677Y020594D01*
X022708Y020435D02*
X025280Y020435D01*
X025280Y020277D02*
X022708Y020277D01*
X022708Y020118D02*
X025280Y020118D01*
X025280Y019960D02*
X022708Y019960D01*
X022708Y019801D02*
X025280Y019801D01*
X025280Y019643D02*
X022708Y019643D01*
X022708Y019484D02*
X025280Y019484D01*
X025331Y019326D02*
X022658Y019326D01*
X022553Y019167D02*
X025435Y019167D01*
X026286Y019167D02*
X026785Y019167D01*
X026686Y019326D02*
X026390Y019326D01*
X026440Y019484D02*
X026643Y019484D01*
X026638Y019643D02*
X026440Y019643D01*
X026440Y019801D02*
X026638Y019801D01*
X024830Y017424D02*
X023269Y017424D01*
X023427Y017265D02*
X024672Y017265D01*
X024629Y017107D02*
X023469Y017107D01*
X023469Y016948D02*
X024629Y016948D01*
X024715Y016790D02*
X023606Y016790D01*
X023759Y016631D02*
X024873Y016631D01*
X024869Y015680D02*
X025202Y015680D01*
X025101Y015522D02*
X024976Y015522D01*
X025009Y015363D02*
X025069Y015363D01*
X025069Y015205D02*
X025009Y015205D01*
X025529Y015205D02*
X025569Y015205D01*
X025569Y015363D02*
X025529Y015363D01*
X025529Y015522D02*
X025569Y015522D01*
X025569Y015680D02*
X025529Y015680D01*
X025529Y014888D02*
X025569Y014888D01*
X025569Y014729D02*
X025529Y014729D01*
X025529Y014571D02*
X025569Y014571D01*
X025569Y014412D02*
X025529Y014412D01*
X028990Y013937D02*
X020759Y013937D01*
X020759Y013778D02*
X029066Y013778D01*
X029225Y013620D02*
X020759Y013620D01*
X030925Y014412D02*
X031562Y014412D01*
X031562Y014254D02*
X030988Y014254D01*
X030964Y008389D02*
X031562Y008389D01*
X031562Y008231D02*
X030873Y008231D01*
X021867Y005061D02*
X020988Y005061D01*
X021193Y004902D02*
X021662Y004902D01*
X021575Y004744D02*
X021280Y004744D01*
X021318Y004585D02*
X021536Y004585D01*
X021536Y004427D02*
X021318Y004427D01*
X021318Y004268D02*
X021536Y004268D01*
X021536Y004110D02*
X021318Y004110D01*
X021318Y003951D02*
X021536Y003951D01*
X021536Y003793D02*
X021318Y003793D01*
X021318Y003634D02*
X021536Y003634D01*
X021580Y003476D02*
X021275Y003476D01*
X021180Y003317D02*
X021675Y003317D01*
X014978Y003476D02*
X012620Y003476D01*
X012732Y003506D02*
X012987Y003653D01*
X013196Y003862D01*
X013343Y004117D01*
X013419Y004402D01*
X013419Y004697D01*
X013343Y004982D01*
X013196Y005237D01*
X012987Y005446D01*
X012732Y005593D01*
X012447Y005669D01*
X012152Y005669D01*
X011867Y005593D01*
X011612Y005446D01*
X011403Y005237D01*
X011256Y004982D01*
X011179Y004697D01*
X011179Y004402D01*
X011256Y004117D01*
X011403Y003862D01*
X011612Y003653D01*
X011867Y003506D01*
X012152Y003429D01*
X012447Y003429D01*
X012732Y003506D01*
X012955Y003634D02*
X014644Y003634D01*
X014472Y003793D02*
X013127Y003793D01*
X013247Y003951D02*
X014351Y003951D01*
X014260Y004110D02*
X013339Y004110D01*
X013384Y004268D02*
X014215Y004268D01*
X014179Y004427D02*
X013419Y004427D01*
X013419Y004585D02*
X014179Y004585D01*
X014192Y004744D02*
X013407Y004744D01*
X013364Y004902D02*
X014235Y004902D01*
X014302Y005061D02*
X013297Y005061D01*
X013206Y005219D02*
X014393Y005219D01*
X014544Y005378D02*
X013055Y005378D01*
X012830Y005536D02*
X014769Y005536D01*
X011978Y003476D02*
X009620Y003476D01*
X009955Y003634D02*
X011644Y003634D01*
X011472Y003793D02*
X010127Y003793D01*
X010247Y003951D02*
X011351Y003951D01*
X011260Y004110D02*
X010339Y004110D01*
X010384Y004268D02*
X011215Y004268D01*
X011179Y004427D02*
X010419Y004427D01*
X010419Y004585D02*
X011179Y004585D01*
X011192Y004744D02*
X010407Y004744D01*
X010364Y004902D02*
X011235Y004902D01*
X011302Y005061D02*
X010297Y005061D01*
X010206Y005219D02*
X011393Y005219D01*
X011544Y005378D02*
X010055Y005378D01*
X009830Y005536D02*
X011769Y005536D01*
X007057Y006646D02*
X007042Y006646D01*
X007042Y006804D02*
X007057Y006804D01*
X007042Y006963D02*
X007057Y006963D01*
X007042Y007121D02*
X007057Y007121D01*
X007042Y007280D02*
X007057Y007280D01*
X007042Y007438D02*
X007057Y007438D01*
X005339Y007755D02*
X004880Y007755D01*
X005032Y007914D02*
X005339Y007914D01*
X005229Y008072D02*
X005098Y008072D01*
X004437Y008865D02*
X002529Y008865D01*
X002529Y009023D02*
X004339Y009023D01*
X003481Y010450D02*
X002529Y010450D01*
X002529Y010608D02*
X003256Y010608D01*
X003160Y010767D02*
X002529Y010767D01*
X002529Y010925D02*
X003116Y010925D01*
X003116Y011084D02*
X002529Y011084D01*
X002529Y011242D02*
X003174Y011242D01*
X003289Y011401D02*
X002529Y011401D01*
X002529Y011559D02*
X003559Y011559D01*
X003512Y014571D02*
X002529Y014571D01*
X002529Y014729D02*
X003269Y014729D01*
X003166Y014888D02*
X002529Y014888D01*
X002529Y015046D02*
X003116Y015046D01*
X003116Y015205D02*
X002529Y015205D01*
X002529Y015363D02*
X003168Y015363D01*
X003276Y015522D02*
X002529Y015522D01*
X002529Y015680D02*
X003528Y015680D01*
D15*
X009049Y016049D02*
X009549Y015549D01*
X009549Y015049D01*
X009049Y016049D02*
X009049Y016549D01*
X009549Y017049D01*
X008549Y019549D02*
X008349Y019983D01*
X008549Y019549D02*
X008549Y009049D01*
X007549Y008049D01*
X005549Y008049D02*
X004549Y009049D01*
X004549Y009549D01*
X004116Y009610D01*
X005549Y008049D02*
X005549Y006049D01*
X013049Y006049D01*
X014049Y007049D01*
X013549Y008049D02*
X012549Y009049D01*
X012549Y019549D01*
X012483Y019983D01*
X016549Y019549D02*
X016616Y019983D01*
X016549Y019549D02*
X016549Y007049D01*
X019049Y004549D01*
X019360Y004116D01*
X020549Y009049D02*
X025049Y004549D01*
X025360Y004116D01*
X020549Y009049D02*
X020549Y019549D01*
X020750Y019983D01*
X023049Y017049D02*
X023549Y016549D01*
X023549Y015049D01*
D16*
X030549Y020549D03*
X030549Y003549D03*
X003549Y003549D03*
X003549Y020549D03*
M02*
