# Supplementary material for: Multi-neuron intracellular recording in vivo via interacting autopatching robots
Source: eLife. 2018 Jan 3;7:e24656. doi: 10.7554/eLife.24656 (PMC5812718; doi:10.7554/eLife.24656)
Supplement: Supplementary file 2. — The Supplementary file 2 contains all the CAD files needed to produce the PCB’s and custom-made parts of the multipatcher hardware. [file elife-24656-supp2.zip › Hardware assembly supplementary file/Gerber files/pressure_board/pressure_board.drd]

%
M48
M72
T01C0.0320
T02C0.0350
T03C0.0400
T04C0.0560
T05C0.1102
T06C0.1280
%
T01
X9549Y17049
X11549Y17049
X23049Y17049
X25049Y17049
T02
X14549Y8049
X13549Y8049
X13049Y7049
X14049Y7049
X8549Y8049
X7549Y8049
X7049Y7049
X8049Y7049
T03
X9549Y15049
X10549Y15049
X11549Y15049
X23549Y15049
X24549Y15049
X25549Y15049
T04
X29983Y15494
X29983Y14116
X29983Y12738
X29983Y11360
X29983Y9983
X29983Y8605
X29983Y7227
X29983Y5849
X28116Y4116
X26738Y4116
X25360Y4116
X23983Y4116
X22116Y4116
X20738Y4116
X19360Y4116
X17983Y4116
X4116Y5477
X4116Y6855
X4116Y8233
X4116Y9610
X4116Y10988
X4116Y12366
X4116Y13744
X4116Y15122
X4116Y17110
X4116Y18488
X6971Y19983
X8349Y19983
X9727Y19983
X11105Y19983
X12483Y19983
X13860Y19983
X15238Y19983
X16616Y19983
X17994Y19983
X19372Y19983
X20750Y19983
X22128Y19983
X25860Y19983
X27238Y19983
X29983Y18250
X29983Y16872
T05
X3549Y3549
X3549Y20549
X30549Y20549
X30549Y3549
T06
X15299Y4549
X12299Y4549
X9299Y4549
X6299Y4549
M30
