# Supplementary material for: Multi-neuron intracellular recording in vivo via interacting autopatching robots
Source: eLife. 2018 Jan 3;7:e24656. doi: 10.7554/eLife.24656 (PMC5812718; doi:10.7554/eLife.24656)
Supplement: Supplementary file 2. — The Supplementary file 2 contains all the CAD files needed to produce the PCB’s and custom-made parts of the multipatcher hardware. [file elife-24656-supp2.zip › Hardware assembly supplementary file/Gerber files/pressure_board/pressure_board.plc]

G75*
G70*
%OFA0B0*%
%FSLAX24Y24*%
%IPPOS*%
%LPD*%
%AMOC8*
5,1,8,0,0,1.08239X$1,22.5*
%
%ADD10C,0.0000*%
%ADD11C,0.0080*%
%ADD12R,0.0413X0.1447*%
%ADD13C,0.0040*%
%ADD14R,0.1447X0.0413*%
%ADD15C,0.0020*%
%ADD16C,0.0060*%
%ADD17C,0.0050*%
%ADD18R,0.4200X0.0300*%
%ADD19R,0.0750X0.0200*%
%ADD20R,0.0300X0.0200*%
%ADD21C,0.0120*%
D10*
X002049Y002049D02*
X002049Y021920D01*
X032042Y021920D01*
X032042Y002049D01*
X002049Y002049D01*
X005659Y004549D02*
X005661Y004599D01*
X005667Y004649D01*
X005677Y004698D01*
X005690Y004747D01*
X005708Y004794D01*
X005729Y004840D01*
X005753Y004883D01*
X005781Y004925D01*
X005812Y004965D01*
X005846Y005002D01*
X005883Y005036D01*
X005923Y005067D01*
X005965Y005095D01*
X006008Y005119D01*
X006054Y005140D01*
X006101Y005158D01*
X006150Y005171D01*
X006199Y005181D01*
X006249Y005187D01*
X006299Y005189D01*
X006349Y005187D01*
X006399Y005181D01*
X006448Y005171D01*
X006497Y005158D01*
X006544Y005140D01*
X006590Y005119D01*
X006633Y005095D01*
X006675Y005067D01*
X006715Y005036D01*
X006752Y005002D01*
X006786Y004965D01*
X006817Y004925D01*
X006845Y004883D01*
X006869Y004840D01*
X006890Y004794D01*
X006908Y004747D01*
X006921Y004698D01*
X006931Y004649D01*
X006937Y004599D01*
X006939Y004549D01*
X006937Y004499D01*
X006931Y004449D01*
X006921Y004400D01*
X006908Y004351D01*
X006890Y004304D01*
X006869Y004258D01*
X006845Y004215D01*
X006817Y004173D01*
X006786Y004133D01*
X006752Y004096D01*
X006715Y004062D01*
X006675Y004031D01*
X006633Y004003D01*
X006590Y003979D01*
X006544Y003958D01*
X006497Y003940D01*
X006448Y003927D01*
X006399Y003917D01*
X006349Y003911D01*
X006299Y003909D01*
X006249Y003911D01*
X006199Y003917D01*
X006150Y003927D01*
X006101Y003940D01*
X006054Y003958D01*
X006008Y003979D01*
X005965Y004003D01*
X005923Y004031D01*
X005883Y004062D01*
X005846Y004096D01*
X005812Y004133D01*
X005781Y004173D01*
X005753Y004215D01*
X005729Y004258D01*
X005708Y004304D01*
X005690Y004351D01*
X005677Y004400D01*
X005667Y004449D01*
X005661Y004499D01*
X005659Y004549D01*
X008659Y004549D02*
X008661Y004599D01*
X008667Y004649D01*
X008677Y004698D01*
X008690Y004747D01*
X008708Y004794D01*
X008729Y004840D01*
X008753Y004883D01*
X008781Y004925D01*
X008812Y004965D01*
X008846Y005002D01*
X008883Y005036D01*
X008923Y005067D01*
X008965Y005095D01*
X009008Y005119D01*
X009054Y005140D01*
X009101Y005158D01*
X009150Y005171D01*
X009199Y005181D01*
X009249Y005187D01*
X009299Y005189D01*
X009349Y005187D01*
X009399Y005181D01*
X009448Y005171D01*
X009497Y005158D01*
X009544Y005140D01*
X009590Y005119D01*
X009633Y005095D01*
X009675Y005067D01*
X009715Y005036D01*
X009752Y005002D01*
X009786Y004965D01*
X009817Y004925D01*
X009845Y004883D01*
X009869Y004840D01*
X009890Y004794D01*
X009908Y004747D01*
X009921Y004698D01*
X009931Y004649D01*
X009937Y004599D01*
X009939Y004549D01*
X009937Y004499D01*
X009931Y004449D01*
X009921Y004400D01*
X009908Y004351D01*
X009890Y004304D01*
X009869Y004258D01*
X009845Y004215D01*
X009817Y004173D01*
X009786Y004133D01*
X009752Y004096D01*
X009715Y004062D01*
X009675Y004031D01*
X009633Y004003D01*
X009590Y003979D01*
X009544Y003958D01*
X009497Y003940D01*
X009448Y003927D01*
X009399Y003917D01*
X009349Y003911D01*
X009299Y003909D01*
X009249Y003911D01*
X009199Y003917D01*
X009150Y003927D01*
X009101Y003940D01*
X009054Y003958D01*
X009008Y003979D01*
X008965Y004003D01*
X008923Y004031D01*
X008883Y004062D01*
X008846Y004096D01*
X008812Y004133D01*
X008781Y004173D01*
X008753Y004215D01*
X008729Y004258D01*
X008708Y004304D01*
X008690Y004351D01*
X008677Y004400D01*
X008667Y004449D01*
X008661Y004499D01*
X008659Y004549D01*
X011659Y004549D02*
X011661Y004599D01*
X011667Y004649D01*
X011677Y004698D01*
X011690Y004747D01*
X011708Y004794D01*
X011729Y004840D01*
X011753Y004883D01*
X011781Y004925D01*
X011812Y004965D01*
X011846Y005002D01*
X011883Y005036D01*
X011923Y005067D01*
X011965Y005095D01*
X012008Y005119D01*
X012054Y005140D01*
X012101Y005158D01*
X012150Y005171D01*
X012199Y005181D01*
X012249Y005187D01*
X012299Y005189D01*
X012349Y005187D01*
X012399Y005181D01*
X012448Y005171D01*
X012497Y005158D01*
X012544Y005140D01*
X012590Y005119D01*
X012633Y005095D01*
X012675Y005067D01*
X012715Y005036D01*
X012752Y005002D01*
X012786Y004965D01*
X012817Y004925D01*
X012845Y004883D01*
X012869Y004840D01*
X012890Y004794D01*
X012908Y004747D01*
X012921Y004698D01*
X012931Y004649D01*
X012937Y004599D01*
X012939Y004549D01*
X012937Y004499D01*
X012931Y004449D01*
X012921Y004400D01*
X012908Y004351D01*
X012890Y004304D01*
X012869Y004258D01*
X012845Y004215D01*
X012817Y004173D01*
X012786Y004133D01*
X012752Y004096D01*
X012715Y004062D01*
X012675Y004031D01*
X012633Y004003D01*
X012590Y003979D01*
X012544Y003958D01*
X012497Y003940D01*
X012448Y003927D01*
X012399Y003917D01*
X012349Y003911D01*
X012299Y003909D01*
X012249Y003911D01*
X012199Y003917D01*
X012150Y003927D01*
X012101Y003940D01*
X012054Y003958D01*
X012008Y003979D01*
X011965Y004003D01*
X011923Y004031D01*
X011883Y004062D01*
X011846Y004096D01*
X011812Y004133D01*
X011781Y004173D01*
X011753Y004215D01*
X011729Y004258D01*
X011708Y004304D01*
X011690Y004351D01*
X011677Y004400D01*
X011667Y004449D01*
X011661Y004499D01*
X011659Y004549D01*
X014659Y004549D02*
X014661Y004599D01*
X014667Y004649D01*
X014677Y004698D01*
X014690Y004747D01*
X014708Y004794D01*
X014729Y004840D01*
X014753Y004883D01*
X014781Y004925D01*
X014812Y004965D01*
X014846Y005002D01*
X014883Y005036D01*
X014923Y005067D01*
X014965Y005095D01*
X015008Y005119D01*
X015054Y005140D01*
X015101Y005158D01*
X015150Y005171D01*
X015199Y005181D01*
X015249Y005187D01*
X015299Y005189D01*
X015349Y005187D01*
X015399Y005181D01*
X015448Y005171D01*
X015497Y005158D01*
X015544Y005140D01*
X015590Y005119D01*
X015633Y005095D01*
X015675Y005067D01*
X015715Y005036D01*
X015752Y005002D01*
X015786Y004965D01*
X015817Y004925D01*
X015845Y004883D01*
X015869Y004840D01*
X015890Y004794D01*
X015908Y004747D01*
X015921Y004698D01*
X015931Y004649D01*
X015937Y004599D01*
X015939Y004549D01*
X015937Y004499D01*
X015931Y004449D01*
X015921Y004400D01*
X015908Y004351D01*
X015890Y004304D01*
X015869Y004258D01*
X015845Y004215D01*
X015817Y004173D01*
X015786Y004133D01*
X015752Y004096D01*
X015715Y004062D01*
X015675Y004031D01*
X015633Y004003D01*
X015590Y003979D01*
X015544Y003958D01*
X015497Y003940D01*
X015448Y003927D01*
X015399Y003917D01*
X015349Y003911D01*
X015299Y003909D01*
X015249Y003911D01*
X015199Y003917D01*
X015150Y003927D01*
X015101Y003940D01*
X015054Y003958D01*
X015008Y003979D01*
X014965Y004003D01*
X014923Y004031D01*
X014883Y004062D01*
X014846Y004096D01*
X014812Y004133D01*
X014781Y004173D01*
X014753Y004215D01*
X014729Y004258D01*
X014708Y004304D01*
X014690Y004351D01*
X014677Y004400D01*
X014667Y004449D01*
X014661Y004499D01*
X014659Y004549D01*
D11*
X017333Y004431D02*
X017333Y000140D01*
X022766Y000140D01*
X022766Y004431D01*
X023333Y004431D02*
X023333Y000140D01*
X028766Y000140D01*
X028766Y004431D01*
X029668Y005199D02*
X033959Y005199D01*
X033959Y018900D01*
X029668Y018900D01*
X027888Y019668D02*
X027888Y023959D01*
X025211Y023959D01*
X025211Y019668D01*
X022778Y019668D02*
X022778Y023959D01*
X006321Y023959D01*
X006321Y019668D01*
X004431Y019138D02*
X000140Y019138D01*
X000140Y016461D01*
X004431Y016461D01*
X004431Y015772D02*
X000140Y015772D01*
X000140Y004827D01*
X004431Y004827D01*
X006949Y007399D02*
X006949Y008897D01*
X006949Y008899D01*
X006949Y008897D02*
X005616Y008897D01*
X005616Y001094D01*
X005349Y000749D02*
X005312Y000751D01*
X005276Y000757D01*
X005241Y000766D01*
X005207Y000779D01*
X005174Y000796D01*
X005143Y000816D01*
X005115Y000839D01*
X005089Y000865D01*
X005066Y000893D01*
X005046Y000924D01*
X005029Y000957D01*
X005016Y000991D01*
X005007Y001026D01*
X005001Y001062D01*
X004999Y001099D01*
X010599Y001099D01*
X010597Y001062D01*
X010591Y001026D01*
X010582Y000991D01*
X010569Y000957D01*
X010552Y000924D01*
X010532Y000893D01*
X010509Y000865D01*
X010483Y000839D01*
X010455Y000816D01*
X010424Y000796D01*
X010391Y000779D01*
X010357Y000766D01*
X010322Y000757D01*
X010286Y000751D01*
X010249Y000749D01*
X005349Y000749D01*
X009983Y001094D02*
X009983Y008897D01*
X008649Y008897D01*
X008649Y008399D01*
X008449Y008399D01*
X008449Y008899D01*
X008149Y008899D01*
X008149Y007399D01*
X007949Y007399D01*
X007949Y008899D01*
X007649Y008899D01*
X007649Y008399D01*
X007449Y008399D01*
X007449Y008899D01*
X007149Y008899D01*
X007149Y007399D01*
X006949Y007399D01*
X008649Y008897D02*
X008649Y008899D01*
X011616Y008897D02*
X012949Y008897D01*
X012949Y007399D01*
X013149Y007399D01*
X013149Y008899D01*
X013449Y008899D01*
X013449Y008399D01*
X013649Y008399D01*
X013649Y008899D01*
X013949Y008899D01*
X013949Y007399D01*
X014149Y007399D01*
X014149Y008899D01*
X014449Y008899D01*
X014449Y008399D01*
X014649Y008399D01*
X014649Y008897D01*
X014649Y008899D01*
X014649Y008897D02*
X015983Y008897D01*
X015983Y001094D01*
X016249Y000749D02*
X016286Y000751D01*
X016322Y000757D01*
X016357Y000766D01*
X016391Y000779D01*
X016424Y000796D01*
X016455Y000816D01*
X016483Y000839D01*
X016509Y000865D01*
X016532Y000893D01*
X016552Y000924D01*
X016569Y000957D01*
X016582Y000991D01*
X016591Y001026D01*
X016597Y001062D01*
X016599Y001099D01*
X010999Y001099D01*
X011001Y001062D01*
X011007Y001026D01*
X011016Y000991D01*
X011029Y000957D01*
X011046Y000924D01*
X011066Y000893D01*
X011089Y000865D01*
X011115Y000839D01*
X011143Y000816D01*
X011174Y000796D01*
X011207Y000779D01*
X011241Y000766D01*
X011276Y000757D01*
X011312Y000751D01*
X011349Y000749D01*
X016249Y000749D01*
X011616Y001094D02*
X011616Y008897D01*
X012949Y008899D02*
X012949Y008897D01*
D12*
X017983Y000844D03*
X019360Y000844D03*
X020738Y000844D03*
X022116Y000844D03*
X023983Y000844D03*
X025360Y000844D03*
X026738Y000844D03*
X028116Y000844D03*
X027238Y023255D03*
X025860Y023255D03*
X022128Y023255D03*
X020750Y023255D03*
X019372Y023255D03*
X017994Y023255D03*
X016616Y023255D03*
X015238Y023255D03*
X013860Y023255D03*
X012483Y023255D03*
X011105Y023255D03*
X009727Y023255D03*
X008349Y023255D03*
X006971Y023255D03*
D13*
X005535Y021701D02*
X005382Y021855D01*
X005075Y021855D01*
X005075Y021548D02*
X005382Y021548D01*
X005535Y021701D01*
X005459Y021395D02*
X005152Y021395D01*
X005075Y021318D01*
X005075Y021164D01*
X005152Y021088D01*
X005228Y021088D01*
X005305Y021164D01*
X005305Y021395D01*
X005459Y021395D02*
X005535Y021318D01*
X005535Y021164D01*
X005459Y021088D01*
X005612Y020934D02*
X005612Y020627D01*
X005459Y020474D02*
X005152Y020474D01*
X005075Y020397D01*
X005075Y020167D01*
X005535Y020167D01*
X005535Y020397D01*
X005459Y020474D01*
X005535Y020013D02*
X005075Y020013D01*
X005075Y019706D02*
X005535Y020013D01*
X005535Y019706D02*
X005075Y019706D01*
X005152Y019553D02*
X005075Y019476D01*
X005075Y019323D01*
X005152Y019246D01*
X005459Y019246D01*
X005535Y019323D01*
X005535Y019476D01*
X005459Y019553D01*
X005305Y019553D01*
X005305Y019400D01*
X005612Y019093D02*
X005612Y018786D01*
X005535Y018479D02*
X005075Y018479D01*
X005075Y018632D02*
X005075Y018325D01*
X005075Y018172D02*
X005459Y018172D01*
X005535Y018095D01*
X005535Y017942D01*
X005459Y017865D01*
X005075Y017865D01*
X005152Y017711D02*
X005075Y017635D01*
X005075Y017481D01*
X005152Y017404D01*
X005459Y017404D01*
X005535Y017481D01*
X005535Y017635D01*
X005459Y017711D01*
X005152Y017711D01*
X005612Y017251D02*
X005612Y016944D01*
X005535Y016791D02*
X005382Y016637D01*
X005382Y016714D02*
X005382Y016484D01*
X005535Y016484D02*
X005075Y016484D01*
X005075Y016714D01*
X005152Y016791D01*
X005305Y016791D01*
X005382Y016714D01*
X005535Y016330D02*
X005075Y016330D01*
X005075Y016023D02*
X005535Y016023D01*
X005382Y016177D01*
X005535Y016330D01*
X005305Y015870D02*
X005382Y015793D01*
X005382Y015563D01*
X005535Y015563D02*
X005075Y015563D01*
X005075Y015793D01*
X005152Y015870D01*
X005305Y015870D01*
X005535Y014739D02*
X005535Y014432D01*
X005075Y014432D01*
X005228Y014278D02*
X005075Y014125D01*
X005228Y013971D01*
X005535Y013971D01*
X005535Y013818D02*
X005075Y013818D01*
X005305Y013971D02*
X005305Y014278D01*
X005228Y014278D02*
X005535Y014278D01*
X005535Y013818D02*
X005075Y013511D01*
X005535Y013511D01*
X005459Y013358D02*
X005305Y013358D01*
X005305Y013204D01*
X005152Y013051D02*
X005459Y013051D01*
X005535Y013127D01*
X005535Y013281D01*
X005459Y013358D01*
X005152Y013358D02*
X005075Y013281D01*
X005075Y013127D01*
X005152Y013051D01*
X005075Y012897D02*
X005075Y012744D01*
X005075Y012820D02*
X005535Y012820D01*
X005535Y012744D02*
X005535Y012897D01*
X005459Y012590D02*
X005382Y012590D01*
X005305Y012514D01*
X005305Y012360D01*
X005228Y012283D01*
X005152Y012283D01*
X005075Y012360D01*
X005075Y012514D01*
X005152Y012590D01*
X005459Y012590D02*
X005535Y012514D01*
X005535Y012360D01*
X005459Y012283D01*
X005612Y012130D02*
X005612Y011823D01*
X005459Y011670D02*
X005152Y011670D01*
X005075Y011593D01*
X005075Y011363D01*
X005535Y011363D01*
X005535Y011593D01*
X005459Y011670D01*
X005535Y011209D02*
X005075Y011209D01*
X005075Y010902D02*
X005535Y011209D01*
X005535Y010902D02*
X005075Y010902D01*
X005152Y010749D02*
X005075Y010672D01*
X005075Y010519D01*
X005152Y010442D01*
X005459Y010442D01*
X005535Y010519D01*
X005535Y010672D01*
X005459Y010749D01*
X005305Y010749D01*
X005305Y010595D01*
X005612Y010288D02*
X005612Y009981D01*
X005535Y009828D02*
X005075Y009828D01*
X005305Y009828D02*
X005305Y009521D01*
X005382Y009368D02*
X005075Y009368D01*
X005075Y009521D02*
X005535Y009521D01*
X005382Y009368D02*
X005535Y009214D01*
X005382Y009061D01*
X005075Y009061D01*
X005612Y008907D02*
X005612Y008600D01*
X005535Y008447D02*
X005535Y008140D01*
X005075Y008140D01*
X005075Y007986D02*
X005382Y007986D01*
X005535Y007833D01*
X005382Y007679D01*
X005075Y007679D01*
X005612Y007526D02*
X005612Y007219D01*
X005535Y007066D02*
X005535Y006759D01*
X005075Y006759D01*
X005152Y006605D02*
X005075Y006528D01*
X005075Y006298D01*
X005535Y006298D01*
X005382Y006298D02*
X005382Y006528D01*
X005305Y006605D01*
X005152Y006605D01*
X005612Y006145D02*
X005612Y005838D01*
X005535Y005684D02*
X005075Y005684D01*
X005305Y005684D02*
X005305Y005377D01*
X005305Y005224D02*
X005382Y005147D01*
X005382Y004917D01*
X005535Y004917D02*
X005075Y004917D01*
X005075Y005147D01*
X005152Y005224D01*
X005305Y005224D01*
X005535Y005377D02*
X005075Y005377D01*
X005612Y004764D02*
X005612Y004457D01*
X005535Y004303D02*
X005535Y004150D01*
X005535Y004226D02*
X005075Y004226D01*
X005075Y004150D02*
X005075Y004303D01*
X005228Y003996D02*
X005535Y003996D01*
X005305Y003996D02*
X005305Y003689D01*
X005228Y003689D02*
X005075Y003843D01*
X005228Y003996D01*
X005228Y003689D02*
X005535Y003689D01*
X017441Y005479D02*
X017595Y005325D01*
X017748Y005479D01*
X017748Y005786D01*
X017902Y005786D02*
X017902Y005325D01*
X018209Y005325D01*
X018362Y005249D02*
X018669Y005249D01*
X018823Y005325D02*
X018976Y005479D01*
X019130Y005325D01*
X019130Y005786D01*
X019283Y005709D02*
X019360Y005786D01*
X019513Y005786D01*
X019590Y005709D01*
X019590Y005402D01*
X019513Y005325D01*
X019360Y005325D01*
X019283Y005402D01*
X019283Y005709D01*
X018823Y005786D02*
X018823Y005325D01*
X019743Y005249D02*
X020050Y005249D01*
X020204Y005402D02*
X020281Y005325D01*
X020434Y005325D01*
X020511Y005402D01*
X020511Y005709D01*
X020434Y005786D01*
X020281Y005786D01*
X020204Y005709D01*
X020204Y005402D01*
X020664Y005249D02*
X020971Y005249D01*
X021125Y005325D02*
X021278Y005479D01*
X021432Y005325D01*
X021432Y005786D01*
X021585Y005709D02*
X021585Y005402D01*
X021662Y005325D01*
X021815Y005325D01*
X021892Y005402D01*
X021892Y005556D01*
X021738Y005556D01*
X021585Y005709D02*
X021662Y005786D01*
X021815Y005786D01*
X021892Y005709D01*
X022045Y005249D02*
X022352Y005249D01*
X022506Y005325D02*
X022736Y005325D01*
X022813Y005402D01*
X022813Y005479D01*
X022736Y005556D01*
X022506Y005556D01*
X022506Y005786D02*
X022506Y005325D01*
X022736Y005556D02*
X022813Y005632D01*
X022813Y005709D01*
X022736Y005786D01*
X022506Y005786D01*
X023441Y005786D02*
X023441Y005479D01*
X023595Y005325D01*
X023748Y005479D01*
X023748Y005786D01*
X023902Y005786D02*
X023902Y005325D01*
X023902Y005556D02*
X024209Y005556D01*
X024209Y005786D02*
X024209Y005325D01*
X024362Y005249D02*
X024669Y005249D01*
X024823Y005325D02*
X024976Y005479D01*
X025130Y005325D01*
X025130Y005786D01*
X025283Y005709D02*
X025283Y005402D01*
X025360Y005325D01*
X025513Y005325D01*
X025590Y005402D01*
X025590Y005709D01*
X025513Y005786D01*
X025360Y005786D01*
X025283Y005709D01*
X024823Y005786D02*
X024823Y005325D01*
X025743Y005249D02*
X026050Y005249D01*
X026204Y005402D02*
X026281Y005325D01*
X026434Y005325D01*
X026511Y005402D01*
X026511Y005709D01*
X026434Y005786D01*
X026281Y005786D01*
X026204Y005709D01*
X026204Y005402D01*
X026664Y005249D02*
X026971Y005249D01*
X027125Y005325D02*
X027278Y005479D01*
X027432Y005325D01*
X027432Y005786D01*
X027585Y005709D02*
X027585Y005402D01*
X027662Y005325D01*
X027815Y005325D01*
X027892Y005402D01*
X027892Y005556D01*
X027738Y005556D01*
X027585Y005709D02*
X027662Y005786D01*
X027815Y005786D01*
X027892Y005709D01*
X028045Y005249D02*
X028352Y005249D01*
X028506Y005325D02*
X028736Y005325D01*
X028813Y005402D01*
X028813Y005479D01*
X028736Y005556D01*
X028506Y005556D01*
X028506Y005786D02*
X028506Y005325D01*
X028736Y005556D02*
X028813Y005632D01*
X028813Y005709D01*
X028736Y005786D01*
X028506Y005786D01*
X027125Y005786D02*
X027125Y005325D01*
X028063Y009369D02*
X028063Y009599D01*
X028140Y009676D01*
X028293Y009676D01*
X028370Y009599D01*
X028370Y009369D01*
X028524Y009369D02*
X028063Y009369D01*
X028063Y009829D02*
X028524Y009829D01*
X028370Y009983D01*
X028524Y010136D01*
X028063Y010136D01*
X028063Y010289D02*
X028063Y010520D01*
X028140Y010596D01*
X028293Y010596D01*
X028370Y010520D01*
X028370Y010289D01*
X028524Y010289D02*
X028063Y010289D01*
X028370Y010443D02*
X028524Y010596D01*
X028600Y010750D02*
X028600Y011057D01*
X028447Y011210D02*
X028140Y011210D01*
X028063Y011287D01*
X028063Y011440D01*
X028140Y011517D01*
X028447Y011517D01*
X028524Y011440D01*
X028524Y011287D01*
X028447Y011210D01*
X028447Y011671D02*
X028063Y011671D01*
X028063Y011978D02*
X028447Y011978D01*
X028524Y011901D01*
X028524Y011747D01*
X028447Y011671D01*
X028063Y012131D02*
X028063Y012438D01*
X028063Y012284D02*
X028524Y012284D01*
X028600Y012591D02*
X028600Y012898D01*
X028524Y013052D02*
X028217Y013359D01*
X028140Y013359D01*
X028063Y013282D01*
X028063Y013129D01*
X028140Y013052D01*
X028524Y013052D02*
X028524Y013359D01*
X028293Y013512D02*
X028293Y013819D01*
X028370Y013973D02*
X028063Y013973D01*
X028063Y013742D02*
X028293Y013512D01*
X028524Y013742D02*
X028063Y013742D01*
X028370Y013973D02*
X028524Y014126D01*
X028370Y014280D01*
X028063Y014280D01*
X028600Y014433D02*
X028600Y014740D01*
X028447Y014893D02*
X028524Y014970D01*
X028524Y015124D01*
X028447Y015200D01*
X028293Y015200D01*
X028293Y015047D01*
X028140Y015200D02*
X028063Y015124D01*
X028063Y014970D01*
X028140Y014893D01*
X028447Y014893D01*
X028524Y015354D02*
X028063Y015354D01*
X028524Y015661D01*
X028063Y015661D01*
X028063Y015814D02*
X028063Y016044D01*
X028140Y016121D01*
X028447Y016121D01*
X028524Y016044D01*
X028524Y015814D01*
X028063Y015814D01*
X027224Y018487D02*
X026917Y018487D01*
X026763Y018640D02*
X026763Y018947D01*
X026687Y019024D01*
X026456Y019024D01*
X026456Y018564D01*
X026687Y018564D01*
X026763Y018640D01*
X026303Y018564D02*
X026303Y019024D01*
X025996Y019024D02*
X025996Y018564D01*
X025843Y018640D02*
X025843Y018794D01*
X025689Y018794D01*
X025536Y018947D02*
X025536Y018640D01*
X025612Y018564D01*
X025766Y018564D01*
X025843Y018640D01*
X025843Y018947D02*
X025766Y019024D01*
X025612Y019024D01*
X025536Y018947D01*
X024922Y019024D02*
X024922Y018564D01*
X024615Y019024D01*
X024615Y018564D01*
X024461Y018564D02*
X024308Y018564D01*
X024385Y018564D02*
X024385Y019024D01*
X024461Y019024D02*
X024308Y019024D01*
X024154Y018487D02*
X023848Y018487D01*
X023694Y018564D02*
X023541Y018717D01*
X023617Y018717D02*
X023387Y018717D01*
X023387Y018564D02*
X023387Y019024D01*
X023617Y019024D01*
X023694Y018947D01*
X023694Y018794D01*
X023617Y018717D01*
X023234Y018564D02*
X023234Y019024D01*
X022927Y019024D02*
X022927Y018564D01*
X023080Y018717D01*
X023234Y018564D01*
X022773Y018794D02*
X022697Y018717D01*
X022466Y018717D01*
X022466Y018564D02*
X022466Y019024D01*
X022697Y019024D01*
X022773Y018947D01*
X022773Y018794D01*
X020995Y018774D02*
X020995Y018467D01*
X020841Y018314D01*
X020688Y018467D01*
X020688Y018774D01*
X020534Y018774D02*
X020227Y018774D01*
X020227Y018544D01*
X020381Y018620D01*
X020458Y018620D01*
X020534Y018544D01*
X020534Y018390D01*
X020458Y018314D01*
X020304Y018314D01*
X020227Y018390D01*
X020074Y018237D02*
X019767Y018237D01*
X019614Y018314D02*
X019307Y018314D01*
X019307Y018774D01*
X019153Y018620D02*
X019153Y018314D01*
X019153Y018544D02*
X018846Y018544D01*
X018846Y018620D02*
X018846Y018314D01*
X018693Y018314D02*
X018693Y018774D01*
X018846Y018620D02*
X019000Y018774D01*
X019153Y018620D01*
X018693Y018314D02*
X018386Y018774D01*
X018386Y018314D01*
X018232Y018390D02*
X018156Y018314D01*
X018002Y018314D01*
X017925Y018390D01*
X017925Y018697D01*
X018002Y018774D01*
X018156Y018774D01*
X018232Y018697D01*
X018232Y018544D02*
X018079Y018544D01*
X018232Y018544D02*
X018232Y018390D01*
X017772Y018314D02*
X017618Y018314D01*
X017695Y018314D02*
X017695Y018774D01*
X017618Y018774D02*
X017772Y018774D01*
X017465Y018697D02*
X017388Y018774D01*
X017235Y018774D01*
X017158Y018697D01*
X017158Y018620D01*
X017235Y018544D01*
X017388Y018544D01*
X017465Y018467D01*
X017465Y018390D01*
X017388Y018314D01*
X017235Y018314D01*
X017158Y018390D01*
X017005Y018237D02*
X016698Y018237D01*
X016544Y018390D02*
X016467Y018314D01*
X016237Y018314D01*
X016237Y018774D01*
X016467Y018774D01*
X016544Y018697D01*
X016544Y018390D01*
X016084Y018314D02*
X016084Y018774D01*
X015777Y018774D02*
X016084Y018314D01*
X015777Y018314D02*
X015777Y018774D01*
X015623Y018697D02*
X015547Y018774D01*
X015393Y018774D01*
X015317Y018697D01*
X015317Y018390D01*
X015393Y018314D01*
X015547Y018314D01*
X015623Y018390D01*
X015623Y018544D01*
X015470Y018544D01*
X015163Y018237D02*
X014856Y018237D01*
X014703Y018314D02*
X014703Y018774D01*
X014703Y018544D02*
X014396Y018544D01*
X014242Y018467D02*
X014089Y018314D01*
X013935Y018467D01*
X013935Y018774D01*
X014242Y018774D02*
X014242Y018467D01*
X014396Y018314D02*
X014396Y018774D01*
X013782Y018237D02*
X013475Y018237D01*
X013321Y018314D02*
X013015Y018314D01*
X013015Y018774D01*
X012861Y018774D02*
X012861Y018467D01*
X012708Y018314D01*
X012554Y018467D01*
X012554Y018774D01*
X012401Y018237D02*
X012094Y018237D01*
X011940Y018314D02*
X011633Y018314D01*
X011633Y018774D01*
X011480Y018697D02*
X011480Y018544D01*
X011403Y018467D01*
X011173Y018467D01*
X011173Y018314D02*
X011173Y018774D01*
X011403Y018774D01*
X011480Y018697D01*
X011020Y018237D02*
X010713Y018237D01*
X010559Y018314D02*
X010559Y018774D01*
X010559Y018544D02*
X010252Y018544D01*
X010099Y018544D02*
X010099Y018697D01*
X010022Y018774D01*
X009792Y018774D01*
X009792Y018314D01*
X009792Y018467D02*
X010022Y018467D01*
X010099Y018544D01*
X010252Y018314D02*
X010252Y018774D01*
X009638Y018237D02*
X009331Y018237D01*
X009178Y018390D02*
X009178Y018697D01*
X009101Y018774D01*
X008948Y018774D01*
X008871Y018697D01*
X008871Y018390D01*
X008948Y018314D01*
X009101Y018314D01*
X009178Y018390D01*
X008718Y018314D02*
X008718Y018620D01*
X008564Y018774D01*
X008411Y018620D01*
X008411Y018314D01*
X008411Y018544D02*
X008718Y018544D01*
X008257Y018774D02*
X007950Y018314D01*
X007797Y018390D02*
X007720Y018314D01*
X007567Y018314D01*
X007490Y018390D01*
X007567Y018544D02*
X007490Y018620D01*
X007490Y018697D01*
X007567Y018774D01*
X007720Y018774D01*
X007797Y018697D01*
X007720Y018544D02*
X007797Y018467D01*
X007797Y018390D01*
X007720Y018544D02*
X007567Y018544D01*
X007336Y018774D02*
X007029Y018774D01*
X007183Y018774D02*
X007183Y018314D01*
X006876Y018390D02*
X006876Y018697D01*
X006799Y018774D01*
X006646Y018774D01*
X006569Y018697D01*
X006569Y018390D01*
X006646Y018314D01*
X006799Y018314D01*
X006876Y018390D01*
X006416Y018544D02*
X006339Y018467D01*
X006109Y018467D01*
X006109Y018314D02*
X006109Y018774D01*
X006339Y018774D01*
X006416Y018697D01*
X006416Y018544D01*
X017441Y005786D02*
X017441Y005479D01*
X021125Y005325D02*
X021125Y005786D01*
X025075Y018487D02*
X025382Y018487D01*
X025996Y019024D02*
X026303Y018564D01*
X027377Y018564D02*
X027684Y018870D01*
X027684Y018947D01*
X027607Y019024D01*
X027454Y019024D01*
X027377Y018947D01*
X027377Y018564D02*
X027684Y018564D01*
X027838Y018794D02*
X028145Y018794D01*
X028298Y018717D02*
X028451Y018564D01*
X028605Y018717D01*
X028605Y019024D01*
X028298Y019024D02*
X028298Y018717D01*
X028068Y018564D02*
X028068Y019024D01*
X027838Y018794D01*
D14*
X033255Y018250D03*
X033255Y016872D03*
X033255Y015494D03*
X033255Y014116D03*
X033255Y012738D03*
X033255Y011360D03*
X033255Y009983D03*
X033255Y008605D03*
X033255Y007227D03*
X033255Y005849D03*
X000844Y005477D03*
X000844Y006855D03*
X000844Y008233D03*
X000844Y009610D03*
X000844Y010988D03*
X000844Y012366D03*
X000844Y013744D03*
X000844Y015122D03*
X000844Y017110D03*
X000844Y018488D03*
D15*
X005624Y001824D02*
X009974Y001824D01*
X011624Y001824D02*
X015974Y001824D01*
D16*
X016129Y002929D02*
X016129Y003250D01*
X016236Y003356D01*
X016449Y003356D01*
X016556Y003250D01*
X016556Y002929D01*
X016769Y002929D02*
X016129Y002929D01*
X016129Y003574D02*
X016129Y003894D01*
X016236Y004001D01*
X016449Y004001D01*
X016556Y003894D01*
X016556Y003574D01*
X016769Y003574D02*
X016129Y003574D01*
X016556Y003788D02*
X016769Y004001D01*
X016769Y004219D02*
X016769Y004646D01*
X016663Y004863D02*
X016769Y004970D01*
X016769Y005183D01*
X016663Y005290D01*
X016556Y005290D01*
X016449Y005183D01*
X016449Y004970D01*
X016342Y004863D01*
X016236Y004863D01*
X016129Y004970D01*
X016129Y005183D01*
X016236Y005290D01*
X016236Y005508D02*
X016342Y005508D01*
X016449Y005614D01*
X016449Y005828D01*
X016556Y005935D01*
X016663Y005935D01*
X016769Y005828D01*
X016769Y005614D01*
X016663Y005508D01*
X016236Y005508D02*
X016129Y005614D01*
X016129Y005828D01*
X016236Y005935D01*
X016129Y006152D02*
X016663Y006152D01*
X016769Y006259D01*
X016769Y006472D01*
X016663Y006579D01*
X016129Y006579D01*
X016129Y006797D02*
X016129Y007117D01*
X016236Y007224D01*
X016449Y007224D01*
X016556Y007117D01*
X016556Y006797D01*
X016556Y007010D02*
X016769Y007224D01*
X016769Y007441D02*
X016769Y007868D01*
X016876Y008086D02*
X016876Y008513D01*
X016769Y008730D02*
X016769Y009157D01*
X016663Y009375D02*
X016769Y009482D01*
X016769Y009695D01*
X016663Y009802D01*
X016236Y009802D01*
X016129Y009695D01*
X016129Y009482D01*
X016236Y009375D01*
X016663Y009375D01*
X016769Y008730D02*
X016129Y008730D01*
X016129Y007868D02*
X016129Y007441D01*
X016769Y007441D01*
X016449Y007441D02*
X016449Y007655D01*
X016769Y006797D02*
X016129Y006797D01*
X016129Y004646D02*
X016129Y004219D01*
X016769Y004219D01*
X016449Y004219D02*
X016449Y004432D01*
X010769Y004219D02*
X010769Y004646D01*
X010663Y004863D02*
X010769Y004970D01*
X010769Y005183D01*
X010663Y005290D01*
X010556Y005290D01*
X010449Y005183D01*
X010449Y004970D01*
X010342Y004863D01*
X010236Y004863D01*
X010129Y004970D01*
X010129Y005183D01*
X010236Y005290D01*
X010236Y005508D02*
X010342Y005508D01*
X010449Y005614D01*
X010449Y005828D01*
X010556Y005935D01*
X010663Y005935D01*
X010769Y005828D01*
X010769Y005614D01*
X010663Y005508D01*
X010236Y005508D02*
X010129Y005614D01*
X010129Y005828D01*
X010236Y005935D01*
X010129Y006152D02*
X010663Y006152D01*
X010769Y006259D01*
X010769Y006472D01*
X010663Y006579D01*
X010129Y006579D01*
X010129Y006797D02*
X010129Y007117D01*
X010236Y007224D01*
X010449Y007224D01*
X010556Y007117D01*
X010556Y006797D01*
X010556Y007010D02*
X010769Y007224D01*
X010769Y007441D02*
X010769Y007868D01*
X010876Y008086D02*
X010876Y008513D01*
X010769Y008730D02*
X010129Y008730D01*
X010449Y008730D02*
X010449Y009157D01*
X010129Y009157D02*
X010769Y009157D01*
X010769Y009375D02*
X010769Y009588D01*
X010769Y009482D02*
X010129Y009482D01*
X010129Y009588D02*
X010129Y009375D01*
X010129Y007868D02*
X010129Y007441D01*
X010769Y007441D01*
X010449Y007441D02*
X010449Y007655D01*
X010769Y006797D02*
X010129Y006797D01*
X010129Y004646D02*
X010129Y004219D01*
X010769Y004219D01*
X010769Y004001D02*
X010556Y003788D01*
X010556Y003894D02*
X010556Y003574D01*
X010769Y003574D02*
X010129Y003574D01*
X010129Y003894D01*
X010236Y004001D01*
X010449Y004001D01*
X010556Y003894D01*
X010449Y004219D02*
X010449Y004432D01*
X010449Y003356D02*
X010556Y003250D01*
X010556Y002929D01*
X010769Y002929D02*
X010129Y002929D01*
X010129Y003250D01*
X010236Y003356D01*
X010449Y003356D01*
X009899Y016599D02*
X011199Y016599D01*
X011225Y016601D01*
X011251Y016606D01*
X011276Y016614D01*
X011299Y016626D01*
X011321Y016640D01*
X011340Y016658D01*
X011358Y016677D01*
X011372Y016699D01*
X011384Y016722D01*
X011392Y016747D01*
X011397Y016773D01*
X011399Y016799D01*
X011049Y017049D02*
X010679Y017049D01*
X010429Y017049D02*
X010049Y017049D01*
X009699Y016799D02*
X009701Y016773D01*
X009706Y016747D01*
X009714Y016722D01*
X009726Y016699D01*
X009740Y016677D01*
X009758Y016658D01*
X009777Y016640D01*
X009799Y016626D01*
X009822Y016614D01*
X009847Y016606D01*
X009873Y016601D01*
X009899Y016599D01*
X009699Y017299D02*
X009701Y017325D01*
X009706Y017351D01*
X009714Y017376D01*
X009726Y017399D01*
X009740Y017421D01*
X009758Y017440D01*
X009777Y017458D01*
X009799Y017472D01*
X009822Y017484D01*
X009847Y017492D01*
X009873Y017497D01*
X009899Y017499D01*
X011199Y017499D01*
X011225Y017497D01*
X011251Y017492D01*
X011276Y017484D01*
X011299Y017472D01*
X011321Y017458D01*
X011340Y017440D01*
X011358Y017421D01*
X011372Y017399D01*
X011384Y017376D01*
X011392Y017351D01*
X011397Y017325D01*
X011399Y017299D01*
X023199Y017299D02*
X023201Y017325D01*
X023206Y017351D01*
X023214Y017376D01*
X023226Y017399D01*
X023240Y017421D01*
X023258Y017440D01*
X023277Y017458D01*
X023299Y017472D01*
X023322Y017484D01*
X023347Y017492D01*
X023373Y017497D01*
X023399Y017499D01*
X024699Y017499D01*
X024725Y017497D01*
X024751Y017492D01*
X024776Y017484D01*
X024799Y017472D01*
X024821Y017458D01*
X024840Y017440D01*
X024858Y017421D01*
X024872Y017399D01*
X024884Y017376D01*
X024892Y017351D01*
X024897Y017325D01*
X024899Y017299D01*
X024549Y017049D02*
X024179Y017049D01*
X023929Y017049D02*
X023549Y017049D01*
X023199Y016799D02*
X023201Y016773D01*
X023206Y016747D01*
X023214Y016722D01*
X023226Y016699D01*
X023240Y016677D01*
X023258Y016658D01*
X023277Y016640D01*
X023299Y016626D01*
X023322Y016614D01*
X023347Y016606D01*
X023373Y016601D01*
X023399Y016599D01*
X024699Y016599D01*
X024725Y016601D01*
X024751Y016606D01*
X024776Y016614D01*
X024799Y016626D01*
X024821Y016640D01*
X024840Y016658D01*
X024858Y016677D01*
X024872Y016699D01*
X024884Y016722D01*
X024892Y016747D01*
X024897Y016773D01*
X024899Y016799D01*
D17*
X023985Y017624D02*
X023685Y017624D01*
X023835Y017624D02*
X023835Y018075D01*
X023685Y017925D01*
X023525Y018000D02*
X023450Y018075D01*
X023300Y018075D01*
X023224Y018000D01*
X023224Y017700D01*
X023300Y017624D01*
X023450Y017624D01*
X023525Y017700D01*
X022699Y015749D02*
X026399Y015749D01*
X026499Y015649D01*
X026549Y014499D01*
X026219Y015509D02*
X026221Y015529D01*
X026227Y015547D01*
X026236Y015565D01*
X026248Y015580D01*
X026263Y015592D01*
X026281Y015601D01*
X026299Y015607D01*
X026319Y015609D01*
X026339Y015607D01*
X026357Y015601D01*
X026375Y015592D01*
X026390Y015580D01*
X026402Y015565D01*
X026411Y015547D01*
X026417Y015529D01*
X026419Y015509D01*
X026417Y015489D01*
X026411Y015471D01*
X026402Y015453D01*
X026390Y015438D01*
X026375Y015426D01*
X026357Y015417D01*
X026339Y015411D01*
X026319Y015409D01*
X026299Y015411D01*
X026281Y015417D01*
X026263Y015426D01*
X026248Y015438D01*
X026236Y015453D01*
X026227Y015471D01*
X026221Y015489D01*
X026219Y015509D01*
X022699Y015749D02*
X022599Y015649D01*
X022549Y014499D01*
X021914Y015105D02*
X021914Y015405D01*
X021614Y015405D02*
X021614Y015105D01*
X021764Y014954D01*
X021914Y015105D01*
X021454Y015180D02*
X021454Y015030D01*
X021379Y014954D01*
X021229Y014954D01*
X021154Y015030D01*
X021154Y015180D02*
X021304Y015255D01*
X021379Y015255D01*
X021454Y015180D01*
X021454Y015405D02*
X021154Y015405D01*
X021154Y015180D01*
X012549Y014499D02*
X012499Y015649D01*
X012399Y015749D01*
X008699Y015749D01*
X008599Y015649D01*
X008549Y014499D01*
X007914Y015105D02*
X007914Y015405D01*
X007614Y015405D02*
X007614Y015105D01*
X007764Y014954D01*
X007914Y015105D01*
X007454Y015180D02*
X007229Y015180D01*
X007154Y015255D01*
X007154Y015330D01*
X007229Y015405D01*
X007379Y015405D01*
X007454Y015330D01*
X007454Y015030D01*
X007379Y014954D01*
X007229Y014954D01*
X007154Y015030D01*
X009800Y017624D02*
X009950Y017624D01*
X010025Y017700D01*
X010185Y017624D02*
X010485Y017925D01*
X010485Y018000D01*
X010410Y018075D01*
X010260Y018075D01*
X010185Y018000D01*
X010025Y018000D02*
X009950Y018075D01*
X009800Y018075D01*
X009724Y018000D01*
X009724Y017700D01*
X009800Y017624D01*
X010185Y017624D02*
X010485Y017624D01*
X012219Y015509D02*
X012221Y015529D01*
X012227Y015547D01*
X012236Y015565D01*
X012248Y015580D01*
X012263Y015592D01*
X012281Y015601D01*
X012299Y015607D01*
X012319Y015609D01*
X012339Y015607D01*
X012357Y015601D01*
X012375Y015592D01*
X012390Y015580D01*
X012402Y015565D01*
X012411Y015547D01*
X012417Y015529D01*
X012419Y015509D01*
X012417Y015489D01*
X012411Y015471D01*
X012402Y015453D01*
X012390Y015438D01*
X012375Y015426D01*
X012357Y015417D01*
X012339Y015411D01*
X012319Y015409D01*
X012299Y015411D01*
X012281Y015417D01*
X012263Y015426D01*
X012248Y015438D01*
X012236Y015453D01*
X012227Y015471D01*
X012221Y015489D01*
X012219Y015509D01*
D18*
X010549Y014199D03*
X024549Y014199D03*
D19*
X022824Y014449D03*
X026274Y014449D03*
X012274Y014449D03*
X008824Y014449D03*
D20*
X010049Y014449D03*
X011049Y014449D03*
X024049Y014449D03*
X025049Y014449D03*
D21*
X024179Y016749D02*
X024179Y017049D01*
X024179Y017349D01*
X023929Y017349D02*
X023929Y017049D01*
X023929Y016749D01*
X010679Y016749D02*
X010679Y017049D01*
X010679Y017349D01*
X010429Y017349D02*
X010429Y017049D01*
X010429Y016749D01*
M02*
