# Supplementary material for: Multi-neuron intracellular recording in vivo via interacting autopatching robots
Source: eLife. 2018 Jan 3;7:e24656. doi: 10.7554/eLife.24656 (PMC5812718; doi:10.7554/eLife.24656)
Supplement: Supplementary file 2. — The Supplementary file 2 contains all the CAD files needed to produce the PCB’s and custom-made parts of the multipatcher hardware. [file elife-24656-supp2.zip › Hardware assembly supplementary file/Gerber files/pressure_board/pressure_board.sol]

G75*
G70*
%OFA0B0*%
%FSLAX24Y24*%
%IPPOS*%
%LPD*%
%AMOC8*
5,1,8,0,0,1.08239X$1,22.5*
%
%ADD10C,0.0840*%
%ADD11C,0.0550*%
%ADD12C,0.0600*%
%ADD13OC8,0.0520*%
%ADD14C,0.0160*%
%ADD15C,0.0100*%
%ADD16C,0.1502*%
D10*
X003696Y005477D02*
X004536Y005477D01*
X004536Y006855D02*
X003696Y006855D01*
X003696Y008233D02*
X004536Y008233D01*
X004536Y009610D02*
X003696Y009610D01*
X003696Y010988D02*
X004536Y010988D01*
X004536Y012366D02*
X003696Y012366D01*
X003696Y013744D02*
X004536Y013744D01*
X004536Y015122D02*
X003696Y015122D01*
X003696Y017110D02*
X004536Y017110D01*
X004536Y018488D02*
X003696Y018488D01*
X006971Y019563D02*
X006971Y020403D01*
X008349Y020403D02*
X008349Y019563D01*
X009727Y019563D02*
X009727Y020403D01*
X011105Y020403D02*
X011105Y019563D01*
X012483Y019563D02*
X012483Y020403D01*
X013860Y020403D02*
X013860Y019563D01*
X015238Y019563D02*
X015238Y020403D01*
X016616Y020403D02*
X016616Y019563D01*
X017994Y019563D02*
X017994Y020403D01*
X019372Y020403D02*
X019372Y019563D01*
X020750Y019563D02*
X020750Y020403D01*
X022128Y020403D02*
X022128Y019563D01*
X025860Y019563D02*
X025860Y020403D01*
X027238Y020403D02*
X027238Y019563D01*
X029563Y018250D02*
X030403Y018250D01*
X030403Y016872D02*
X029563Y016872D01*
X029563Y015494D02*
X030403Y015494D01*
X030403Y014116D02*
X029563Y014116D01*
X029563Y012738D02*
X030403Y012738D01*
X030403Y011360D02*
X029563Y011360D01*
X029563Y009983D02*
X030403Y009983D01*
X030403Y008605D02*
X029563Y008605D01*
X029563Y007227D02*
X030403Y007227D01*
X030403Y005849D02*
X029563Y005849D01*
X028116Y004536D02*
X028116Y003696D01*
X026738Y003696D02*
X026738Y004536D01*
X025360Y004536D02*
X025360Y003696D01*
X023983Y003696D02*
X023983Y004536D01*
X022116Y004536D02*
X022116Y003696D01*
X020738Y003696D02*
X020738Y004536D01*
X019360Y004536D02*
X019360Y003696D01*
X017983Y003696D02*
X017983Y004536D01*
D11*
X014049Y007049D03*
X013049Y007049D03*
X013549Y008049D03*
X014549Y008049D03*
X008549Y008049D03*
X007549Y008049D03*
X007049Y007049D03*
X008049Y007049D03*
D12*
X009549Y014749D02*
X009549Y015349D01*
X010549Y015349D02*
X010549Y014749D01*
X011549Y014749D02*
X011549Y015349D01*
X023549Y015349D02*
X023549Y014749D01*
X024549Y014749D02*
X024549Y015349D01*
X025549Y015349D02*
X025549Y014749D01*
D13*
X025049Y017049D03*
X023049Y017049D03*
X011549Y017049D03*
X009549Y017049D03*
D14*
X002529Y021440D02*
X002529Y002529D01*
X031562Y002529D01*
X031562Y021440D01*
X030782Y021440D01*
X031066Y021322D01*
X031322Y021066D01*
X031461Y020731D01*
X031461Y020368D01*
X031322Y020033D01*
X031066Y019777D01*
X030731Y019638D01*
X030368Y019638D01*
X030033Y019777D01*
X029777Y020033D01*
X029638Y020368D01*
X029638Y020731D01*
X029777Y021066D01*
X030033Y021322D01*
X030317Y021440D01*
X003782Y021440D01*
X004066Y021322D01*
X004322Y021066D01*
X004461Y020731D01*
X004461Y020368D01*
X004322Y020033D01*
X004066Y019777D01*
X003731Y019638D01*
X003368Y019638D01*
X003033Y019777D01*
X002777Y020033D01*
X002638Y020368D01*
X002638Y020731D01*
X002777Y021066D01*
X003033Y021322D01*
X003317Y021440D01*
X002529Y021440D01*
X002529Y021386D02*
X003189Y021386D01*
X002939Y021228D02*
X002529Y021228D01*
X002529Y021069D02*
X002781Y021069D01*
X002713Y020911D02*
X002529Y020911D01*
X002529Y020752D02*
X002647Y020752D01*
X002638Y020594D02*
X002529Y020594D01*
X002529Y020435D02*
X002638Y020435D01*
X002676Y020277D02*
X002529Y020277D01*
X002529Y020118D02*
X002742Y020118D01*
X002850Y019960D02*
X002529Y019960D01*
X002529Y019801D02*
X003009Y019801D01*
X003357Y019643D02*
X002529Y019643D01*
X002529Y019484D02*
X006376Y019484D01*
X006371Y019515D02*
X006385Y019422D01*
X006415Y019332D01*
X006458Y019248D01*
X006513Y019172D01*
X006580Y019105D01*
X006656Y019049D01*
X006740Y019006D01*
X006830Y018977D01*
X006911Y018965D01*
X006911Y019923D01*
X006371Y019923D01*
X006371Y019515D01*
X006371Y019643D02*
X003742Y019643D01*
X004090Y019801D02*
X006371Y019801D01*
X006371Y020043D02*
X006911Y020043D01*
X006911Y021000D01*
X006830Y020988D01*
X006740Y020959D01*
X006656Y020916D01*
X006580Y020860D01*
X006513Y020793D01*
X006458Y020717D01*
X006415Y020633D01*
X006385Y020543D01*
X006371Y020450D01*
X006371Y020043D01*
X006371Y020118D02*
X004357Y020118D01*
X004423Y020277D02*
X006371Y020277D01*
X006371Y020435D02*
X004461Y020435D01*
X004461Y020594D02*
X006402Y020594D01*
X006483Y020752D02*
X004452Y020752D01*
X004386Y020911D02*
X006650Y020911D01*
X006911Y020911D02*
X007031Y020911D01*
X007031Y021000D02*
X007031Y020043D01*
X006911Y020043D01*
X006911Y019923D01*
X007031Y019923D01*
X007031Y020043D01*
X007571Y020043D01*
X007571Y020450D01*
X007556Y020543D01*
X007527Y020633D01*
X007484Y020717D01*
X007428Y020793D01*
X007362Y020860D01*
X007285Y020916D01*
X007201Y020959D01*
X007111Y020988D01*
X007031Y021000D01*
X007031Y020752D02*
X006911Y020752D01*
X006911Y020594D02*
X007031Y020594D01*
X007031Y020435D02*
X006911Y020435D01*
X006911Y020277D02*
X007031Y020277D01*
X007031Y020118D02*
X006911Y020118D01*
X006911Y019960D02*
X004249Y019960D01*
X004652Y019068D02*
X003581Y019068D01*
X003368Y018980D01*
X003205Y018817D01*
X003116Y018604D01*
X003116Y018373D01*
X003205Y018160D01*
X003368Y017997D01*
X003581Y017908D01*
X004652Y017908D01*
X004823Y017979D01*
X007839Y014962D01*
X007962Y014839D01*
X009089Y014839D01*
X009089Y014658D01*
X009159Y014489D01*
X009289Y014359D01*
X009458Y014289D01*
X009641Y014289D01*
X009810Y014359D01*
X009939Y014489D01*
X010009Y014658D01*
X010009Y015441D01*
X009939Y015610D01*
X009810Y015739D01*
X009641Y015809D01*
X009458Y015809D01*
X009289Y015739D01*
X009159Y015610D01*
X009089Y015441D01*
X009089Y015259D01*
X008136Y015259D01*
X005089Y018307D01*
X005116Y018373D01*
X005116Y018604D01*
X005028Y018817D01*
X004865Y018980D01*
X004652Y019068D01*
X004795Y019009D02*
X006735Y019009D01*
X006911Y019009D02*
X007031Y019009D01*
X007031Y018965D02*
X007111Y018977D01*
X007201Y019006D01*
X007285Y019049D01*
X007362Y019105D01*
X007428Y019172D01*
X007484Y019248D01*
X007527Y019332D01*
X007556Y019422D01*
X007571Y019515D01*
X007571Y019923D01*
X007031Y019923D01*
X007031Y018965D01*
X007206Y019009D02*
X008169Y019009D01*
X008233Y018983D02*
X008020Y019071D01*
X007857Y019234D01*
X007769Y019447D01*
X007769Y020518D01*
X007857Y020731D01*
X008020Y020894D01*
X008233Y020983D01*
X008464Y020983D01*
X008677Y020894D01*
X008840Y020731D01*
X008929Y020518D01*
X008929Y019447D01*
X008840Y019234D01*
X008677Y019071D01*
X008464Y018983D01*
X008233Y018983D01*
X008528Y019009D02*
X009339Y019009D01*
X009339Y019129D02*
X009339Y018462D01*
X009462Y018339D01*
X021462Y018339D01*
X022629Y017172D01*
X022629Y016875D01*
X022875Y016629D01*
X023223Y016629D01*
X023469Y016875D01*
X023469Y017223D01*
X023223Y017469D01*
X022926Y017469D01*
X021759Y018636D01*
X021636Y018759D01*
X021556Y018759D01*
X021848Y019051D01*
X022013Y018983D01*
X022244Y018983D01*
X022457Y019071D01*
X022620Y019234D01*
X022708Y019447D01*
X022708Y020518D01*
X022620Y020731D01*
X022457Y020894D01*
X022244Y020983D01*
X022013Y020983D01*
X021800Y020894D01*
X021636Y020731D01*
X021548Y020518D01*
X021548Y019447D01*
X021578Y019375D01*
X020962Y018759D01*
X018259Y018759D01*
X018259Y019045D01*
X018323Y019071D01*
X018486Y019234D01*
X018574Y019447D01*
X018574Y020518D01*
X018486Y020731D01*
X018323Y020894D01*
X018110Y020983D01*
X017879Y020983D01*
X017666Y020894D01*
X017503Y020731D01*
X017414Y020518D01*
X017414Y019447D01*
X017503Y019234D01*
X017666Y019071D01*
X017839Y018999D01*
X017839Y018759D01*
X013056Y018759D01*
X013450Y019153D01*
X013532Y019071D01*
X013745Y018983D01*
X013976Y018983D01*
X014189Y019071D01*
X014352Y019234D01*
X014440Y019447D01*
X014440Y020518D01*
X014352Y020731D01*
X014189Y020894D01*
X013976Y020983D01*
X013745Y020983D01*
X013532Y020894D01*
X013369Y020731D01*
X013280Y020518D01*
X013280Y019577D01*
X013001Y019298D01*
X013063Y019447D01*
X013063Y020518D01*
X012974Y020731D01*
X012811Y020894D01*
X012598Y020983D01*
X012367Y020983D01*
X012154Y020894D01*
X011991Y020731D01*
X011903Y020518D01*
X011903Y019447D01*
X011991Y019234D01*
X012154Y019071D01*
X012367Y018983D01*
X012598Y018983D01*
X012748Y019044D01*
X012462Y018759D01*
X009759Y018759D01*
X009759Y018983D01*
X009842Y018983D01*
X010055Y019071D01*
X010218Y019234D01*
X010307Y019447D01*
X010307Y020518D01*
X010218Y020731D01*
X010055Y020894D01*
X009842Y020983D01*
X009611Y020983D01*
X009398Y020894D01*
X009235Y020731D01*
X009147Y020518D01*
X009147Y019447D01*
X009235Y019234D01*
X009339Y019129D01*
X009301Y019167D02*
X008774Y019167D01*
X008878Y019326D02*
X009197Y019326D01*
X009147Y019484D02*
X008929Y019484D01*
X008929Y019643D02*
X009147Y019643D01*
X009147Y019801D02*
X008929Y019801D01*
X008929Y019960D02*
X009147Y019960D01*
X009147Y020118D02*
X008929Y020118D01*
X008929Y020277D02*
X009147Y020277D01*
X009147Y020435D02*
X008929Y020435D01*
X008897Y020594D02*
X009178Y020594D01*
X009256Y020752D02*
X008819Y020752D01*
X008637Y020911D02*
X009439Y020911D01*
X010015Y020911D02*
X010784Y020911D01*
X010790Y020916D02*
X010714Y020860D01*
X010647Y020793D01*
X010591Y020717D01*
X010549Y020633D01*
X010519Y020543D01*
X010505Y020450D01*
X010505Y020043D01*
X011045Y020043D01*
X011045Y021000D01*
X010964Y020988D01*
X010874Y020959D01*
X010790Y020916D01*
X010617Y020752D02*
X010197Y020752D01*
X010275Y020594D02*
X010536Y020594D01*
X010505Y020435D02*
X010307Y020435D01*
X010307Y020277D02*
X010505Y020277D01*
X010505Y020118D02*
X010307Y020118D01*
X010307Y019960D02*
X011045Y019960D01*
X011045Y019923D02*
X010505Y019923D01*
X010505Y019515D01*
X010519Y019422D01*
X010549Y019332D01*
X010591Y019248D01*
X010647Y019172D01*
X010714Y019105D01*
X010790Y019049D01*
X010874Y019006D01*
X010964Y018977D01*
X011045Y018965D01*
X011045Y019923D01*
X011045Y020043D01*
X011165Y020043D01*
X011165Y021000D01*
X011245Y020988D01*
X011335Y020959D01*
X011419Y020916D01*
X011495Y020860D01*
X011562Y020793D01*
X011618Y020717D01*
X011661Y020633D01*
X011690Y020543D01*
X011705Y020450D01*
X011705Y020043D01*
X011165Y020043D01*
X011165Y019923D01*
X011705Y019923D01*
X011705Y019515D01*
X011690Y019422D01*
X011661Y019332D01*
X011618Y019248D01*
X011562Y019172D01*
X011495Y019105D01*
X011419Y019049D01*
X011335Y019006D01*
X011245Y018977D01*
X011165Y018965D01*
X011165Y019923D01*
X011045Y019923D01*
X011045Y019801D02*
X011165Y019801D01*
X011165Y019643D02*
X011045Y019643D01*
X011045Y019484D02*
X011165Y019484D01*
X011165Y019326D02*
X011045Y019326D01*
X011045Y019167D02*
X011165Y019167D01*
X011165Y019009D02*
X011045Y019009D01*
X010869Y019009D02*
X009906Y019009D01*
X009759Y018850D02*
X012553Y018850D01*
X012662Y019009D02*
X012712Y019009D01*
X012303Y019009D02*
X011340Y019009D01*
X011558Y019167D02*
X012057Y019167D01*
X011953Y019326D02*
X011657Y019326D01*
X011700Y019484D02*
X011903Y019484D01*
X011903Y019643D02*
X011705Y019643D01*
X011705Y019801D02*
X011903Y019801D01*
X011903Y019960D02*
X011165Y019960D01*
X011165Y020118D02*
X011045Y020118D01*
X011045Y020277D02*
X011165Y020277D01*
X011165Y020435D02*
X011045Y020435D01*
X011045Y020594D02*
X011165Y020594D01*
X011165Y020752D02*
X011045Y020752D01*
X011045Y020911D02*
X011165Y020911D01*
X011426Y020911D02*
X012194Y020911D01*
X012012Y020752D02*
X011592Y020752D01*
X011673Y020594D02*
X011934Y020594D01*
X011903Y020435D02*
X011705Y020435D01*
X011705Y020277D02*
X011903Y020277D01*
X011903Y020118D02*
X011705Y020118D01*
X012771Y020911D02*
X013572Y020911D01*
X013390Y020752D02*
X012953Y020752D01*
X013031Y020594D02*
X013312Y020594D01*
X013280Y020435D02*
X013063Y020435D01*
X013063Y020277D02*
X013280Y020277D01*
X013280Y020118D02*
X013063Y020118D01*
X013063Y019960D02*
X013280Y019960D01*
X013280Y019801D02*
X013063Y019801D01*
X013063Y019643D02*
X013280Y019643D01*
X013187Y019484D02*
X013063Y019484D01*
X013029Y019326D02*
X013012Y019326D01*
X013306Y019009D02*
X013681Y019009D01*
X014040Y019009D02*
X015003Y019009D01*
X015008Y019006D02*
X014924Y019049D01*
X014848Y019105D01*
X014781Y019172D01*
X014725Y019248D01*
X014682Y019332D01*
X014653Y019422D01*
X014638Y019515D01*
X014638Y019923D01*
X015178Y019923D01*
X015178Y020043D01*
X015178Y021000D01*
X015098Y020988D01*
X015008Y020959D01*
X014924Y020916D01*
X014848Y020860D01*
X014781Y020793D01*
X014725Y020717D01*
X014682Y020633D01*
X014653Y020543D01*
X014638Y020450D01*
X014638Y020043D01*
X015178Y020043D01*
X015298Y020043D01*
X015298Y021000D01*
X015379Y020988D01*
X015469Y020959D01*
X015553Y020916D01*
X015629Y020860D01*
X015696Y020793D01*
X015752Y020717D01*
X015794Y020633D01*
X015824Y020543D01*
X015838Y020450D01*
X015838Y020043D01*
X015298Y020043D01*
X015298Y019923D01*
X015838Y019923D01*
X015838Y019515D01*
X015824Y019422D01*
X015794Y019332D01*
X015752Y019248D01*
X015696Y019172D01*
X015629Y019105D01*
X015553Y019049D01*
X015469Y019006D01*
X015379Y018977D01*
X015298Y018965D01*
X015298Y019923D01*
X015178Y019923D01*
X015178Y018965D01*
X015098Y018977D01*
X015008Y019006D01*
X015178Y019009D02*
X015298Y019009D01*
X015298Y019167D02*
X015178Y019167D01*
X015178Y019326D02*
X015298Y019326D01*
X015298Y019484D02*
X015178Y019484D01*
X015178Y019643D02*
X015298Y019643D01*
X015298Y019801D02*
X015178Y019801D01*
X015178Y019960D02*
X014440Y019960D01*
X014440Y020118D02*
X014638Y020118D01*
X014638Y020277D02*
X014440Y020277D01*
X014440Y020435D02*
X014638Y020435D01*
X014670Y020594D02*
X014409Y020594D01*
X014331Y020752D02*
X014751Y020752D01*
X014917Y020911D02*
X014149Y020911D01*
X015178Y020911D02*
X015298Y020911D01*
X015298Y020752D02*
X015178Y020752D01*
X015178Y020594D02*
X015298Y020594D01*
X015298Y020435D02*
X015178Y020435D01*
X015178Y020277D02*
X015298Y020277D01*
X015298Y020118D02*
X015178Y020118D01*
X015298Y019960D02*
X016036Y019960D01*
X016036Y020118D02*
X015838Y020118D01*
X015838Y020277D02*
X016036Y020277D01*
X016036Y020435D02*
X015838Y020435D01*
X015807Y020594D02*
X016068Y020594D01*
X016036Y020518D02*
X016036Y019447D01*
X016125Y019234D01*
X016288Y019071D01*
X016501Y018983D01*
X016732Y018983D01*
X016945Y019071D01*
X017108Y019234D01*
X017196Y019447D01*
X017196Y020518D01*
X017108Y020731D01*
X016945Y020894D01*
X016732Y020983D01*
X016501Y020983D01*
X016288Y020894D01*
X016125Y020731D01*
X016036Y020518D01*
X016146Y020752D02*
X015726Y020752D01*
X015559Y020911D02*
X016328Y020911D01*
X016904Y020911D02*
X017706Y020911D01*
X017524Y020752D02*
X017087Y020752D01*
X017165Y020594D02*
X017446Y020594D01*
X017414Y020435D02*
X017196Y020435D01*
X017196Y020277D02*
X017414Y020277D01*
X017414Y020118D02*
X017196Y020118D01*
X017196Y019960D02*
X017414Y019960D01*
X017414Y019801D02*
X017196Y019801D01*
X017196Y019643D02*
X017414Y019643D01*
X017414Y019484D02*
X017196Y019484D01*
X017146Y019326D02*
X017465Y019326D01*
X017569Y019167D02*
X017042Y019167D01*
X016796Y019009D02*
X017815Y019009D01*
X017839Y018850D02*
X013147Y018850D01*
X014286Y019167D02*
X014785Y019167D01*
X014686Y019326D02*
X014390Y019326D01*
X014440Y019484D02*
X014643Y019484D01*
X014638Y019643D02*
X014440Y019643D01*
X014440Y019801D02*
X014638Y019801D01*
X015474Y019009D02*
X016437Y019009D01*
X016191Y019167D02*
X015692Y019167D01*
X015791Y019326D02*
X016087Y019326D01*
X016036Y019484D02*
X015834Y019484D01*
X015838Y019643D02*
X016036Y019643D01*
X016036Y019801D02*
X015838Y019801D01*
X018259Y019009D02*
X019137Y019009D01*
X019142Y019006D02*
X019232Y018977D01*
X019312Y018965D01*
X019312Y019923D01*
X018772Y019923D01*
X018772Y019515D01*
X018787Y019422D01*
X018816Y019332D01*
X018859Y019248D01*
X018915Y019172D01*
X018981Y019105D01*
X019058Y019049D01*
X019142Y019006D01*
X019312Y019009D02*
X019432Y019009D01*
X019432Y018965D02*
X019513Y018977D01*
X019603Y019006D01*
X019687Y019049D01*
X019763Y019105D01*
X019830Y019172D01*
X019885Y019248D01*
X019928Y019332D01*
X019958Y019422D01*
X019972Y019515D01*
X019972Y019923D01*
X019432Y019923D01*
X019432Y020043D01*
X019312Y020043D01*
X019312Y021000D01*
X019232Y020988D01*
X019142Y020959D01*
X019058Y020916D01*
X018981Y020860D01*
X018915Y020793D01*
X018859Y020717D01*
X018816Y020633D01*
X018787Y020543D01*
X018772Y020450D01*
X018772Y020043D01*
X019312Y020043D01*
X019312Y019923D01*
X019432Y019923D01*
X019432Y018965D01*
X019608Y019009D02*
X020571Y019009D01*
X020635Y018983D02*
X020866Y018983D01*
X021079Y019071D01*
X021242Y019234D01*
X021330Y019447D01*
X021330Y020518D01*
X021242Y020731D01*
X021079Y020894D01*
X020866Y020983D01*
X020635Y020983D01*
X020422Y020894D01*
X020259Y020731D01*
X020170Y020518D01*
X020170Y019447D01*
X020259Y019234D01*
X020422Y019071D01*
X020635Y018983D01*
X020929Y019009D02*
X021212Y019009D01*
X021175Y019167D02*
X021370Y019167D01*
X021280Y019326D02*
X021529Y019326D01*
X021548Y019484D02*
X021330Y019484D01*
X021330Y019643D02*
X021548Y019643D01*
X021548Y019801D02*
X021330Y019801D01*
X021330Y019960D02*
X021548Y019960D01*
X021548Y020118D02*
X021330Y020118D01*
X021330Y020277D02*
X021548Y020277D01*
X021548Y020435D02*
X021330Y020435D01*
X021299Y020594D02*
X021580Y020594D01*
X021658Y020752D02*
X021221Y020752D01*
X021038Y020911D02*
X021840Y020911D01*
X022416Y020911D02*
X025540Y020911D01*
X025546Y020916D02*
X025470Y020860D01*
X025403Y020793D01*
X025347Y020717D01*
X025304Y020633D01*
X025275Y020543D01*
X025260Y020450D01*
X025260Y020043D01*
X025800Y020043D01*
X025800Y021000D01*
X025720Y020988D01*
X025630Y020959D01*
X025546Y020916D01*
X025373Y020752D02*
X022598Y020752D01*
X022677Y020594D02*
X025292Y020594D01*
X025260Y020435D02*
X022708Y020435D01*
X022708Y020277D02*
X025260Y020277D01*
X025260Y020118D02*
X022708Y020118D01*
X022708Y019960D02*
X025800Y019960D01*
X025800Y019923D02*
X025260Y019923D01*
X025260Y019515D01*
X025275Y019422D01*
X025304Y019332D01*
X025347Y019248D01*
X025403Y019172D01*
X025470Y019105D01*
X025546Y019049D01*
X025630Y019006D01*
X025720Y018977D01*
X025800Y018965D01*
X025800Y019923D01*
X025800Y020043D01*
X025920Y020043D01*
X025920Y021000D01*
X026001Y020988D01*
X026091Y020959D01*
X026175Y020916D01*
X026251Y020860D01*
X026318Y020793D01*
X026374Y020717D01*
X026417Y020633D01*
X026446Y020543D01*
X026460Y020450D01*
X026460Y020043D01*
X025920Y020043D01*
X025920Y019923D01*
X026460Y019923D01*
X026460Y019515D01*
X026446Y019422D01*
X026417Y019332D01*
X026374Y019248D01*
X026318Y019172D01*
X026251Y019105D01*
X026175Y019049D01*
X026091Y019006D01*
X026001Y018977D01*
X025920Y018965D01*
X025920Y019923D01*
X025800Y019923D01*
X025800Y019801D02*
X025920Y019801D01*
X025920Y019643D02*
X025800Y019643D01*
X025800Y019484D02*
X025920Y019484D01*
X025920Y019326D02*
X025800Y019326D01*
X025800Y019167D02*
X025920Y019167D01*
X025920Y019009D02*
X025800Y019009D01*
X025625Y019009D02*
X022307Y019009D01*
X022553Y019167D02*
X025407Y019167D01*
X025308Y019326D02*
X022658Y019326D01*
X022708Y019484D02*
X025265Y019484D01*
X025260Y019643D02*
X022708Y019643D01*
X022708Y019801D02*
X025260Y019801D01*
X025800Y020118D02*
X025920Y020118D01*
X025920Y019960D02*
X026658Y019960D01*
X026658Y020118D02*
X026460Y020118D01*
X026460Y020277D02*
X026658Y020277D01*
X026658Y020435D02*
X026460Y020435D01*
X026429Y020594D02*
X026690Y020594D01*
X026658Y020518D02*
X026658Y019447D01*
X026747Y019234D01*
X026910Y019071D01*
X027123Y018983D01*
X027354Y018983D01*
X027567Y019071D01*
X027730Y019234D01*
X027818Y019447D01*
X027818Y020518D01*
X027730Y020731D01*
X027567Y020894D01*
X027354Y020983D01*
X027123Y020983D01*
X026910Y020894D01*
X026747Y020731D01*
X026658Y020518D01*
X026768Y020752D02*
X026348Y020752D01*
X026181Y020911D02*
X026950Y020911D01*
X027527Y020911D02*
X029713Y020911D01*
X029647Y020752D02*
X027709Y020752D01*
X027787Y020594D02*
X029638Y020594D01*
X029638Y020435D02*
X027818Y020435D01*
X027818Y020277D02*
X029676Y020277D01*
X029742Y020118D02*
X027818Y020118D01*
X027818Y019960D02*
X029850Y019960D01*
X030009Y019801D02*
X027818Y019801D01*
X027818Y019643D02*
X030357Y019643D01*
X030742Y019643D02*
X031562Y019643D01*
X031562Y019801D02*
X031090Y019801D01*
X031249Y019960D02*
X031562Y019960D01*
X031562Y020118D02*
X031357Y020118D01*
X031423Y020277D02*
X031562Y020277D01*
X031562Y020435D02*
X031461Y020435D01*
X031461Y020594D02*
X031562Y020594D01*
X031562Y020752D02*
X031452Y020752D01*
X031386Y020911D02*
X031562Y020911D01*
X031562Y021069D02*
X031318Y021069D01*
X031160Y021228D02*
X031562Y021228D01*
X031562Y021386D02*
X030910Y021386D01*
X030189Y021386D02*
X003910Y021386D01*
X004160Y021228D02*
X029939Y021228D01*
X029781Y021069D02*
X004318Y021069D01*
X002529Y019326D02*
X006418Y019326D01*
X006517Y019167D02*
X002529Y019167D01*
X002529Y019009D02*
X003437Y019009D01*
X003238Y018850D02*
X002529Y018850D01*
X002529Y018692D02*
X003153Y018692D01*
X003116Y018533D02*
X002529Y018533D01*
X002529Y018375D02*
X003116Y018375D01*
X003181Y018216D02*
X002529Y018216D01*
X002529Y018058D02*
X003307Y018058D01*
X003466Y017667D02*
X003382Y017624D01*
X003306Y017568D01*
X003239Y017501D01*
X003183Y017425D01*
X003140Y017341D01*
X003111Y017251D01*
X003098Y017170D01*
X004056Y017170D01*
X004056Y017050D01*
X004176Y017050D01*
X004176Y016510D01*
X004584Y016510D01*
X004677Y016525D01*
X004767Y016554D01*
X004851Y016597D01*
X004927Y016653D01*
X004994Y016720D01*
X005050Y016796D01*
X005092Y016880D01*
X005122Y016970D01*
X005134Y017050D01*
X004176Y017050D01*
X004176Y017170D01*
X005134Y017170D01*
X005122Y017251D01*
X005092Y017341D01*
X005050Y017425D01*
X004994Y017501D01*
X004927Y017568D01*
X004851Y017624D01*
X004767Y017667D01*
X004677Y017696D01*
X004584Y017710D01*
X004176Y017710D01*
X004176Y017170D01*
X004056Y017170D01*
X004056Y017710D01*
X003649Y017710D01*
X003556Y017696D01*
X003466Y017667D01*
X003325Y017582D02*
X002529Y017582D01*
X002529Y017424D02*
X003183Y017424D01*
X003116Y017265D02*
X002529Y017265D01*
X002529Y017107D02*
X004056Y017107D01*
X004056Y017050D02*
X003098Y017050D01*
X003111Y016970D01*
X003140Y016880D01*
X003183Y016796D01*
X003239Y016720D01*
X003306Y016653D01*
X003382Y016597D01*
X003466Y016554D01*
X003556Y016525D01*
X003649Y016510D01*
X004056Y016510D01*
X004056Y017050D01*
X004056Y016948D02*
X004176Y016948D01*
X004176Y016790D02*
X004056Y016790D01*
X004056Y016631D02*
X004176Y016631D01*
X004176Y017107D02*
X005695Y017107D01*
X005853Y016948D02*
X005115Y016948D01*
X005045Y016790D02*
X006012Y016790D01*
X006170Y016631D02*
X004898Y016631D01*
X005117Y017265D02*
X005536Y017265D01*
X005378Y017424D02*
X005050Y017424D01*
X004908Y017582D02*
X005219Y017582D01*
X005061Y017741D02*
X002529Y017741D01*
X002529Y017899D02*
X004902Y017899D01*
X005179Y018216D02*
X021585Y018216D01*
X021744Y018058D02*
X005338Y018058D01*
X005496Y017899D02*
X021902Y017899D01*
X022061Y017741D02*
X005655Y017741D01*
X005813Y017582D02*
X022219Y017582D01*
X022378Y017424D02*
X011797Y017424D01*
X011732Y017489D02*
X011549Y017489D01*
X011367Y017489D01*
X011109Y017232D01*
X011109Y017049D01*
X011109Y016867D01*
X011367Y016609D01*
X011549Y016609D01*
X011549Y017049D01*
X011549Y017049D01*
X011109Y017049D01*
X011549Y017049D01*
X011549Y017049D01*
X011549Y016609D01*
X011732Y016609D01*
X011989Y016867D01*
X011989Y017049D01*
X011549Y017049D01*
X011549Y017049D01*
X011549Y017489D01*
X011549Y017049D01*
X011549Y017049D01*
X011989Y017049D01*
X011989Y017232D01*
X011732Y017489D01*
X011549Y017424D02*
X011549Y017424D01*
X011549Y017265D02*
X011549Y017265D01*
X011549Y017107D02*
X011549Y017107D01*
X011549Y016948D02*
X011549Y016948D01*
X011549Y016790D02*
X011549Y016790D01*
X011549Y016631D02*
X011549Y016631D01*
X011345Y016631D02*
X009725Y016631D01*
X009723Y016629D02*
X009969Y016875D01*
X009969Y017223D01*
X009723Y017469D01*
X009375Y017469D01*
X009129Y017223D01*
X009129Y016875D01*
X009375Y016629D01*
X009723Y016629D01*
X009884Y016790D02*
X011187Y016790D01*
X011109Y016948D02*
X009969Y016948D01*
X009969Y017107D02*
X011109Y017107D01*
X011143Y017265D02*
X009927Y017265D01*
X009769Y017424D02*
X011302Y017424D01*
X011956Y017265D02*
X022536Y017265D01*
X022629Y017107D02*
X011989Y017107D01*
X011989Y016948D02*
X022629Y016948D01*
X022715Y016790D02*
X011912Y016790D01*
X011754Y016631D02*
X022873Y016631D01*
X023225Y016631D02*
X024845Y016631D01*
X024867Y016609D02*
X024609Y016867D01*
X024609Y017049D01*
X025049Y017049D01*
X025049Y017049D01*
X025049Y016609D01*
X024867Y016609D01*
X025049Y016609D02*
X025232Y016609D01*
X025489Y016867D01*
X025489Y017049D01*
X025049Y017049D01*
X025049Y017049D01*
X025049Y016609D01*
X025049Y016631D02*
X025049Y016631D01*
X025049Y016790D02*
X025049Y016790D01*
X025049Y016948D02*
X025049Y016948D01*
X025049Y017049D02*
X025049Y017049D01*
X024609Y017049D01*
X024609Y017232D01*
X024867Y017489D01*
X025049Y017489D01*
X025049Y017049D01*
X025049Y017049D01*
X025489Y017049D01*
X025489Y017232D01*
X025232Y017489D01*
X025049Y017489D01*
X025049Y017049D01*
X025049Y017107D02*
X025049Y017107D01*
X025049Y017265D02*
X025049Y017265D01*
X025049Y017424D02*
X025049Y017424D01*
X024802Y017424D02*
X023269Y017424D01*
X023427Y017265D02*
X024643Y017265D01*
X024609Y017107D02*
X023469Y017107D01*
X023469Y016948D02*
X024609Y016948D01*
X024687Y016790D02*
X023384Y016790D01*
X022813Y017582D02*
X031562Y017582D01*
X031562Y017424D02*
X030586Y017424D01*
X030518Y017452D02*
X029447Y017452D01*
X029234Y017364D01*
X029071Y017201D01*
X028983Y016988D01*
X028983Y016757D01*
X029071Y016544D01*
X029234Y016381D01*
X029447Y016292D01*
X030518Y016292D01*
X030731Y016381D01*
X030894Y016544D01*
X030983Y016757D01*
X030983Y016988D01*
X030894Y017201D01*
X030731Y017364D01*
X030518Y017452D01*
X030450Y017650D02*
X030043Y017650D01*
X030043Y018190D01*
X030043Y018310D01*
X031000Y018310D01*
X030988Y018391D01*
X030959Y018481D01*
X030916Y018565D01*
X030860Y018641D01*
X030793Y018708D01*
X030717Y018763D01*
X030633Y018806D01*
X030543Y018835D01*
X030450Y018850D01*
X030043Y018850D01*
X030043Y018310D01*
X029923Y018310D01*
X029923Y018850D01*
X029515Y018850D01*
X029422Y018835D01*
X029332Y018806D01*
X029248Y018763D01*
X029172Y018708D01*
X029105Y018641D01*
X029049Y018565D01*
X029006Y018481D01*
X028977Y018391D01*
X028965Y018310D01*
X029923Y018310D01*
X029923Y018190D01*
X030043Y018190D01*
X031000Y018190D01*
X030988Y018110D01*
X030959Y018020D01*
X030916Y017936D01*
X030860Y017859D01*
X030793Y017793D01*
X030717Y017737D01*
X030633Y017694D01*
X030543Y017665D01*
X030450Y017650D01*
X030722Y017741D02*
X031562Y017741D01*
X031562Y017899D02*
X030889Y017899D01*
X030971Y018058D02*
X031562Y018058D01*
X031562Y018216D02*
X030043Y018216D01*
X029923Y018216D02*
X022179Y018216D01*
X022338Y018058D02*
X028994Y018058D01*
X029006Y018020D02*
X029049Y017936D01*
X029105Y017859D01*
X029172Y017793D01*
X029248Y017737D01*
X029332Y017694D01*
X029422Y017665D01*
X029515Y017650D01*
X029923Y017650D01*
X029923Y018190D01*
X028965Y018190D01*
X028977Y018110D01*
X029006Y018020D01*
X029076Y017899D02*
X022496Y017899D01*
X022655Y017741D02*
X029243Y017741D01*
X029379Y017424D02*
X025297Y017424D01*
X025456Y017265D02*
X029135Y017265D01*
X029032Y017107D02*
X025489Y017107D01*
X025489Y016948D02*
X028983Y016948D01*
X028983Y016790D02*
X025412Y016790D01*
X025254Y016631D02*
X029034Y016631D01*
X029142Y016473D02*
X006923Y016473D01*
X007081Y016314D02*
X029394Y016314D01*
X029422Y016080D02*
X029332Y016050D01*
X029248Y016007D01*
X029172Y015952D01*
X029105Y015885D01*
X029049Y015809D01*
X029006Y015725D01*
X028977Y015635D01*
X028965Y015554D01*
X029923Y015554D01*
X029923Y016094D01*
X029515Y016094D01*
X029422Y016080D01*
X029234Y015997D02*
X007398Y015997D01*
X007557Y015839D02*
X029071Y015839D01*
X028992Y015680D02*
X025869Y015680D01*
X025810Y015739D02*
X025641Y015809D01*
X025458Y015809D01*
X025289Y015739D01*
X025159Y015610D01*
X025089Y015441D01*
X025089Y014658D01*
X025159Y014489D01*
X025289Y014359D01*
X025458Y014289D01*
X025641Y014289D01*
X025810Y014359D01*
X025939Y014489D01*
X026009Y014658D01*
X026009Y015441D01*
X025939Y015610D01*
X025810Y015739D01*
X025976Y015522D02*
X029923Y015522D01*
X029923Y015554D02*
X029923Y015434D01*
X030043Y015434D01*
X030043Y015554D01*
X031000Y015554D01*
X030988Y015635D01*
X030959Y015725D01*
X030916Y015809D01*
X030860Y015885D01*
X030793Y015952D01*
X030717Y016007D01*
X030633Y016050D01*
X030543Y016080D01*
X030450Y016094D01*
X030043Y016094D01*
X030043Y015554D01*
X029923Y015554D01*
X029923Y015434D02*
X028965Y015434D01*
X028977Y015354D01*
X029006Y015264D01*
X029049Y015180D01*
X029105Y015103D01*
X029172Y015037D01*
X029248Y014981D01*
X029332Y014938D01*
X029422Y014909D01*
X029515Y014894D01*
X029923Y014894D01*
X029923Y015434D01*
X029923Y015363D02*
X030043Y015363D01*
X030043Y015434D02*
X030043Y014894D01*
X030450Y014894D01*
X030543Y014909D01*
X030633Y014938D01*
X030717Y014981D01*
X030793Y015037D01*
X030860Y015103D01*
X030916Y015180D01*
X030959Y015264D01*
X030988Y015354D01*
X031000Y015434D01*
X030043Y015434D01*
X030043Y015522D02*
X031562Y015522D01*
X031562Y015680D02*
X030973Y015680D01*
X030894Y015839D02*
X031562Y015839D01*
X031562Y015997D02*
X030731Y015997D01*
X030571Y016314D02*
X031562Y016314D01*
X031562Y016156D02*
X007240Y016156D01*
X006963Y015839D02*
X002529Y015839D01*
X002529Y015997D02*
X006804Y015997D01*
X006646Y016156D02*
X002529Y016156D01*
X002529Y016314D02*
X006487Y016314D01*
X006329Y016473D02*
X002529Y016473D01*
X002529Y016631D02*
X003335Y016631D01*
X003188Y016790D02*
X002529Y016790D01*
X002529Y016948D02*
X003118Y016948D01*
X004056Y017265D02*
X004176Y017265D01*
X004176Y017424D02*
X004056Y017424D01*
X004056Y017582D02*
X004176Y017582D01*
X005116Y018375D02*
X009427Y018375D01*
X009339Y018533D02*
X005116Y018533D01*
X005080Y018692D02*
X009339Y018692D01*
X009339Y018850D02*
X004995Y018850D01*
X005972Y017424D02*
X009330Y017424D01*
X009172Y017265D02*
X006130Y017265D01*
X006289Y017107D02*
X009129Y017107D01*
X009129Y016948D02*
X006447Y016948D01*
X006606Y016790D02*
X009215Y016790D01*
X009373Y016631D02*
X006764Y016631D01*
X007121Y015680D02*
X004704Y015680D01*
X004652Y015702D02*
X003581Y015702D01*
X003368Y015614D01*
X003205Y015451D01*
X003116Y015238D01*
X003116Y015007D01*
X003205Y014794D01*
X003368Y014631D01*
X003581Y014542D01*
X004652Y014542D01*
X004728Y014574D01*
X005839Y013462D01*
X005962Y013339D01*
X017462Y013339D01*
X026158Y004643D01*
X026158Y003581D01*
X026247Y003368D01*
X026410Y003205D01*
X026623Y003116D01*
X026854Y003116D01*
X027067Y003205D01*
X027230Y003368D01*
X027318Y003581D01*
X027318Y004652D01*
X027230Y004865D01*
X027067Y005028D01*
X026854Y005116D01*
X026623Y005116D01*
X026410Y005028D01*
X026389Y005007D01*
X017636Y013759D01*
X006136Y013759D01*
X005050Y014846D01*
X005116Y015007D01*
X005116Y015238D01*
X005028Y015451D01*
X004865Y015614D01*
X004652Y015702D01*
X004957Y015522D02*
X007280Y015522D01*
X007438Y015363D02*
X005064Y015363D01*
X005116Y015205D02*
X007597Y015205D01*
X007755Y015046D02*
X005116Y015046D01*
X005067Y014888D02*
X007914Y014888D01*
X008032Y015363D02*
X009089Y015363D01*
X009123Y015522D02*
X007874Y015522D01*
X007715Y015680D02*
X009230Y015680D01*
X009869Y015680D02*
X010202Y015680D01*
X010183Y015662D02*
X010139Y015601D01*
X010105Y015534D01*
X010081Y015462D01*
X010069Y015387D01*
X010069Y015069D01*
X010529Y015069D01*
X010529Y015029D01*
X010069Y015029D01*
X010069Y014712D01*
X010081Y014637D01*
X010105Y014565D01*
X010139Y014498D01*
X010183Y014437D01*
X010237Y014383D01*
X010298Y014339D01*
X010365Y014305D01*
X010437Y014281D01*
X010512Y014269D01*
X010529Y014269D01*
X010529Y015029D01*
X010569Y015029D01*
X010569Y014269D01*
X010587Y014269D01*
X010662Y014281D01*
X010734Y014305D01*
X010801Y014339D01*
X010862Y014383D01*
X010916Y014437D01*
X010960Y014498D01*
X010994Y014565D01*
X011018Y014637D01*
X011029Y014712D01*
X011029Y015029D01*
X010569Y015029D01*
X010569Y015069D01*
X010529Y015069D01*
X010529Y015829D01*
X010512Y015829D01*
X010437Y015818D01*
X010365Y015794D01*
X010298Y015760D01*
X010237Y015716D01*
X010183Y015662D01*
X010101Y015522D02*
X009976Y015522D01*
X010009Y015363D02*
X010069Y015363D01*
X010069Y015205D02*
X010009Y015205D01*
X010009Y015046D02*
X010529Y015046D01*
X010569Y015046D02*
X011089Y015046D01*
X011029Y015069D02*
X011029Y015387D01*
X011018Y015462D01*
X010994Y015534D01*
X010960Y015601D01*
X010916Y015662D01*
X010862Y015716D01*
X010801Y015760D01*
X010734Y015794D01*
X010662Y015818D01*
X010587Y015829D01*
X010569Y015829D01*
X010569Y015069D01*
X011029Y015069D01*
X011029Y015205D02*
X011089Y015205D01*
X011089Y015363D02*
X011029Y015363D01*
X011089Y015441D02*
X011089Y014658D01*
X011159Y014489D01*
X011289Y014359D01*
X011458Y014289D01*
X011641Y014289D01*
X011810Y014359D01*
X011939Y014489D01*
X012009Y014658D01*
X012009Y015441D01*
X011939Y015610D01*
X011810Y015739D01*
X011641Y015809D01*
X011458Y015809D01*
X011289Y015739D01*
X011159Y015610D01*
X011089Y015441D01*
X011123Y015522D02*
X010998Y015522D01*
X010897Y015680D02*
X011230Y015680D01*
X011869Y015680D02*
X023230Y015680D01*
X023289Y015739D02*
X023159Y015610D01*
X023089Y015441D01*
X023089Y014658D01*
X023159Y014489D01*
X023289Y014359D01*
X023458Y014289D01*
X023641Y014289D01*
X023810Y014359D01*
X023939Y014489D01*
X024009Y014658D01*
X024009Y015441D01*
X023939Y015610D01*
X023810Y015739D01*
X023641Y015809D01*
X023458Y015809D01*
X023289Y015739D01*
X023123Y015522D02*
X011976Y015522D01*
X012009Y015363D02*
X023089Y015363D01*
X023089Y015205D02*
X012009Y015205D01*
X012009Y015046D02*
X023089Y015046D01*
X023089Y014888D02*
X012009Y014888D01*
X012009Y014729D02*
X023089Y014729D01*
X023125Y014571D02*
X011973Y014571D01*
X011863Y014412D02*
X023236Y014412D01*
X023863Y014412D02*
X024208Y014412D01*
X024183Y014437D02*
X024237Y014383D01*
X024298Y014339D01*
X024365Y014305D01*
X024437Y014281D01*
X024512Y014269D01*
X024529Y014269D01*
X024529Y015029D01*
X024069Y015029D01*
X024069Y014712D01*
X024081Y014637D01*
X024105Y014565D01*
X024139Y014498D01*
X024183Y014437D01*
X024103Y014571D02*
X023973Y014571D01*
X024009Y014729D02*
X024069Y014729D01*
X024069Y014888D02*
X024009Y014888D01*
X024009Y015046D02*
X024529Y015046D01*
X024529Y015029D02*
X024529Y015069D01*
X024069Y015069D01*
X024069Y015387D01*
X024081Y015462D01*
X024105Y015534D01*
X024139Y015601D01*
X024183Y015662D01*
X024237Y015716D01*
X024298Y015760D01*
X024365Y015794D01*
X024437Y015818D01*
X024512Y015829D01*
X024529Y015829D01*
X024529Y015069D01*
X024569Y015069D01*
X024569Y015829D01*
X024587Y015829D01*
X024662Y015818D01*
X024734Y015794D01*
X024801Y015760D01*
X024862Y015716D01*
X024916Y015662D01*
X024960Y015601D01*
X024994Y015534D01*
X025018Y015462D01*
X025029Y015387D01*
X025029Y015069D01*
X024569Y015069D01*
X024569Y015029D01*
X024569Y014269D01*
X024587Y014269D01*
X024662Y014281D01*
X024734Y014305D01*
X024801Y014339D01*
X024862Y014383D01*
X024916Y014437D01*
X024960Y014498D01*
X024994Y014565D01*
X025018Y014637D01*
X025029Y014712D01*
X025029Y015029D01*
X024569Y015029D01*
X024529Y015029D01*
X024569Y015046D02*
X025089Y015046D01*
X025089Y014888D02*
X025029Y014888D01*
X025029Y014729D02*
X025089Y014729D01*
X025125Y014571D02*
X024996Y014571D01*
X024891Y014412D02*
X025236Y014412D01*
X025863Y014412D02*
X029057Y014412D01*
X029071Y014445D02*
X028983Y014232D01*
X028983Y014001D01*
X029071Y013788D01*
X029234Y013625D01*
X029447Y013536D01*
X030518Y013536D01*
X030731Y013625D01*
X030894Y013788D01*
X030983Y014001D01*
X030983Y014232D01*
X030894Y014445D01*
X030731Y014608D01*
X030518Y014696D01*
X029447Y014696D01*
X029234Y014608D01*
X029071Y014445D01*
X029197Y014571D02*
X025973Y014571D01*
X026009Y014729D02*
X031562Y014729D01*
X031562Y014571D02*
X030768Y014571D01*
X030908Y014412D02*
X031562Y014412D01*
X031562Y014254D02*
X030973Y014254D01*
X030983Y014095D02*
X031562Y014095D01*
X031562Y013937D02*
X030956Y013937D01*
X030885Y013778D02*
X031562Y013778D01*
X031562Y013620D02*
X030720Y013620D01*
X030607Y013303D02*
X031562Y013303D01*
X031562Y013461D02*
X017934Y013461D01*
X018093Y013303D02*
X029358Y013303D01*
X029332Y013294D02*
X029248Y013252D01*
X029172Y013196D01*
X029105Y013129D01*
X029049Y013053D01*
X029006Y012969D01*
X028977Y012879D01*
X028965Y012798D01*
X029923Y012798D01*
X029923Y013338D01*
X029515Y013338D01*
X029422Y013324D01*
X029332Y013294D01*
X029120Y013144D02*
X018251Y013144D01*
X018410Y012986D02*
X029015Y012986D01*
X028969Y012827D02*
X018568Y012827D01*
X018727Y012669D02*
X028966Y012669D01*
X028965Y012678D02*
X028977Y012598D01*
X029006Y012508D01*
X029049Y012424D01*
X029105Y012348D01*
X029172Y012281D01*
X029248Y012225D01*
X029332Y012182D01*
X029422Y012153D01*
X029515Y012138D01*
X029923Y012138D01*
X029923Y012678D01*
X030043Y012678D01*
X030043Y012798D01*
X031000Y012798D01*
X030988Y012879D01*
X030959Y012969D01*
X030916Y013053D01*
X030860Y013129D01*
X030793Y013196D01*
X030717Y013252D01*
X030633Y013294D01*
X030543Y013324D01*
X030450Y013338D01*
X030043Y013338D01*
X030043Y012798D01*
X029923Y012798D01*
X029923Y012678D01*
X028965Y012678D01*
X029006Y012510D02*
X018885Y012510D01*
X019044Y012352D02*
X029102Y012352D01*
X029310Y012193D02*
X019202Y012193D01*
X019361Y012035D02*
X031562Y012035D01*
X031562Y012193D02*
X030655Y012193D01*
X030633Y012182D02*
X030717Y012225D01*
X030793Y012281D01*
X030860Y012348D01*
X030916Y012424D01*
X030959Y012508D01*
X030988Y012598D01*
X031000Y012678D01*
X030043Y012678D01*
X030043Y012138D01*
X030450Y012138D01*
X030543Y012153D01*
X030633Y012182D01*
X030518Y011940D02*
X029447Y011940D01*
X029234Y011852D01*
X029071Y011689D01*
X028983Y011476D01*
X028983Y011245D01*
X029071Y011032D01*
X029234Y010869D01*
X029447Y010780D01*
X030518Y010780D01*
X030731Y010869D01*
X030894Y011032D01*
X030983Y011245D01*
X030983Y011476D01*
X030894Y011689D01*
X030731Y011852D01*
X030518Y011940D01*
X030672Y011876D02*
X031562Y011876D01*
X031562Y011718D02*
X030865Y011718D01*
X030948Y011559D02*
X031562Y011559D01*
X031562Y011401D02*
X030983Y011401D01*
X030981Y011242D02*
X031562Y011242D01*
X031562Y011084D02*
X030916Y011084D01*
X030788Y010925D02*
X031562Y010925D01*
X031562Y010767D02*
X020629Y010767D01*
X020787Y010608D02*
X031562Y010608D01*
X031562Y010450D02*
X030780Y010450D01*
X030793Y010440D02*
X030717Y010496D01*
X030633Y010539D01*
X030543Y010568D01*
X030450Y010583D01*
X030043Y010583D01*
X030043Y010043D01*
X029923Y010043D01*
X029923Y010583D01*
X029515Y010583D01*
X029422Y010568D01*
X029332Y010539D01*
X029248Y010496D01*
X029172Y010440D01*
X029105Y010373D01*
X029049Y010297D01*
X029006Y010213D01*
X028977Y010123D01*
X028965Y010043D01*
X029923Y010043D01*
X029923Y009923D01*
X030043Y009923D01*
X030043Y010043D01*
X031000Y010043D01*
X030988Y010123D01*
X030959Y010213D01*
X030916Y010297D01*
X030860Y010373D01*
X030793Y010440D01*
X030919Y010291D02*
X031562Y010291D01*
X031562Y010133D02*
X030985Y010133D01*
X031000Y009923D02*
X030043Y009923D01*
X030043Y009383D01*
X030450Y009383D01*
X030543Y009397D01*
X030633Y009426D01*
X030717Y009469D01*
X030793Y009525D01*
X030860Y009592D01*
X030916Y009668D01*
X030959Y009752D01*
X030988Y009842D01*
X031000Y009923D01*
X030979Y009816D02*
X031562Y009816D01*
X031562Y009974D02*
X030043Y009974D01*
X029923Y009974D02*
X021421Y009974D01*
X021580Y009816D02*
X028986Y009816D01*
X028977Y009842D02*
X029006Y009752D01*
X029049Y009668D01*
X029105Y009592D01*
X029172Y009525D01*
X029248Y009469D01*
X029332Y009426D01*
X029422Y009397D01*
X029515Y009383D01*
X029923Y009383D01*
X029923Y009923D01*
X028965Y009923D01*
X028977Y009842D01*
X029057Y009657D02*
X021738Y009657D01*
X021897Y009499D02*
X029207Y009499D01*
X029441Y009182D02*
X022214Y009182D01*
X022372Y009023D02*
X029161Y009023D01*
X029234Y009096D02*
X029071Y008933D01*
X028983Y008720D01*
X028983Y008489D01*
X029071Y008276D01*
X029234Y008113D01*
X029447Y008025D01*
X030518Y008025D01*
X030731Y008113D01*
X030894Y008276D01*
X030983Y008489D01*
X030983Y008720D01*
X030894Y008933D01*
X030731Y009096D01*
X030518Y009185D01*
X029447Y009185D01*
X029234Y009096D01*
X029043Y008865D02*
X022531Y008865D01*
X022689Y008706D02*
X028983Y008706D01*
X028983Y008548D02*
X022848Y008548D01*
X023006Y008389D02*
X029024Y008389D01*
X029116Y008231D02*
X023165Y008231D01*
X023323Y008072D02*
X029332Y008072D01*
X029422Y007812D02*
X029332Y007783D01*
X029248Y007740D01*
X029172Y007684D01*
X029105Y007617D01*
X029049Y007541D01*
X029006Y007457D01*
X028977Y007367D01*
X028965Y007287D01*
X029923Y007287D01*
X029923Y007827D01*
X029515Y007827D01*
X029422Y007812D01*
X029279Y007755D02*
X023640Y007755D01*
X023799Y007597D02*
X029090Y007597D01*
X029000Y007438D02*
X023957Y007438D01*
X024116Y007280D02*
X029923Y007280D01*
X029923Y007287D02*
X029923Y007167D01*
X030043Y007167D01*
X030043Y007287D01*
X029923Y007287D01*
X030043Y007287D02*
X030043Y007827D01*
X030450Y007827D01*
X030543Y007812D01*
X030633Y007783D01*
X030717Y007740D01*
X030793Y007684D01*
X030860Y007617D01*
X030916Y007541D01*
X030959Y007457D01*
X030988Y007367D01*
X031000Y007287D01*
X030043Y007287D01*
X030043Y007280D02*
X031562Y007280D01*
X031562Y007438D02*
X030965Y007438D01*
X030875Y007597D02*
X031562Y007597D01*
X031562Y007755D02*
X030686Y007755D01*
X030634Y008072D02*
X031562Y008072D01*
X031562Y007914D02*
X023482Y007914D01*
X023205Y007597D02*
X017799Y007597D01*
X017957Y007438D02*
X023363Y007438D01*
X023522Y007280D02*
X018116Y007280D01*
X018274Y007121D02*
X023680Y007121D01*
X023839Y006963D02*
X018433Y006963D01*
X018591Y006804D02*
X023997Y006804D01*
X024156Y006646D02*
X018750Y006646D01*
X018908Y006487D02*
X024314Y006487D01*
X024473Y006329D02*
X019067Y006329D01*
X019225Y006170D02*
X024631Y006170D01*
X024790Y006012D02*
X019384Y006012D01*
X019542Y005853D02*
X024948Y005853D01*
X025107Y005695D02*
X019701Y005695D01*
X019859Y005536D02*
X025265Y005536D01*
X025424Y005378D02*
X020018Y005378D01*
X020176Y005219D02*
X025582Y005219D01*
X025476Y005116D02*
X025689Y005028D01*
X025852Y004865D01*
X025940Y004652D01*
X025940Y003581D01*
X025852Y003368D01*
X025689Y003205D01*
X025476Y003116D01*
X025245Y003116D01*
X025032Y003205D01*
X024869Y003368D01*
X024780Y003581D01*
X024780Y004652D01*
X024869Y004865D01*
X025032Y005028D01*
X025245Y005116D01*
X025476Y005116D01*
X025610Y005061D02*
X025741Y005061D01*
X025815Y004902D02*
X025899Y004902D01*
X025902Y004744D02*
X026058Y004744D01*
X026158Y004585D02*
X025940Y004585D01*
X025940Y004427D02*
X026158Y004427D01*
X026158Y004268D02*
X025940Y004268D01*
X025940Y004110D02*
X026158Y004110D01*
X026158Y003951D02*
X025940Y003951D01*
X025940Y003793D02*
X026158Y003793D01*
X026158Y003634D02*
X025940Y003634D01*
X025897Y003476D02*
X026202Y003476D01*
X026297Y003317D02*
X025802Y003317D01*
X025579Y003159D02*
X026520Y003159D01*
X026957Y003159D02*
X027850Y003159D01*
X027886Y003140D02*
X027976Y003111D01*
X028056Y003098D01*
X028056Y004056D01*
X028176Y004056D01*
X028176Y003098D01*
X028257Y003111D01*
X028347Y003140D01*
X028431Y003183D01*
X028507Y003239D01*
X028574Y003306D01*
X028630Y003382D01*
X028672Y003466D01*
X028702Y003556D01*
X028716Y003649D01*
X028716Y004056D01*
X028176Y004056D01*
X028176Y004176D01*
X028716Y004176D01*
X028716Y004584D01*
X028702Y004677D01*
X028672Y004767D01*
X028630Y004851D01*
X028574Y004927D01*
X028507Y004994D01*
X028431Y005050D01*
X028347Y005092D01*
X028257Y005122D01*
X028176Y005134D01*
X028176Y004176D01*
X028056Y004176D01*
X028056Y004056D01*
X027516Y004056D01*
X027516Y003649D01*
X027531Y003556D01*
X027560Y003466D01*
X027603Y003382D01*
X027659Y003306D01*
X027726Y003239D01*
X027802Y003183D01*
X027886Y003140D01*
X028056Y003159D02*
X028176Y003159D01*
X028176Y003317D02*
X028056Y003317D01*
X028056Y003476D02*
X028176Y003476D01*
X028176Y003634D02*
X028056Y003634D01*
X028056Y003793D02*
X028176Y003793D01*
X028176Y003951D02*
X028056Y003951D01*
X028056Y004110D02*
X027318Y004110D01*
X027318Y004268D02*
X027516Y004268D01*
X027516Y004176D02*
X028056Y004176D01*
X028056Y005134D01*
X027976Y005122D01*
X027886Y005092D01*
X027802Y005050D01*
X027726Y004994D01*
X027659Y004927D01*
X027603Y004851D01*
X027560Y004767D01*
X027531Y004677D01*
X027516Y004584D01*
X027516Y004176D01*
X027516Y003951D02*
X027318Y003951D01*
X027318Y003793D02*
X027516Y003793D01*
X027519Y003634D02*
X027318Y003634D01*
X027275Y003476D02*
X027557Y003476D01*
X027650Y003317D02*
X027180Y003317D01*
X028383Y003159D02*
X029725Y003159D01*
X029777Y003033D02*
X030033Y002777D01*
X030368Y002638D01*
X030731Y002638D01*
X031066Y002777D01*
X031322Y003033D01*
X031461Y003368D01*
X031461Y003731D01*
X031322Y004066D01*
X031066Y004322D01*
X030731Y004461D01*
X030368Y004461D01*
X030033Y004322D01*
X029777Y004066D01*
X029638Y003731D01*
X029638Y003368D01*
X029777Y003033D01*
X029810Y003000D02*
X004289Y003000D01*
X004322Y003033D02*
X004461Y003368D01*
X004461Y003731D01*
X004322Y004066D01*
X004066Y004322D01*
X003731Y004461D01*
X003368Y004461D01*
X003033Y004322D01*
X002777Y004066D01*
X002638Y003731D01*
X002638Y003368D01*
X002777Y003033D01*
X003033Y002777D01*
X003368Y002638D01*
X003731Y002638D01*
X004066Y002777D01*
X004322Y003033D01*
X004374Y003159D02*
X017764Y003159D01*
X017867Y003116D02*
X018098Y003116D01*
X018311Y003205D01*
X018474Y003368D01*
X018563Y003581D01*
X018563Y004652D01*
X018474Y004865D01*
X018311Y005028D01*
X018098Y005116D01*
X017867Y005116D01*
X017654Y005028D01*
X017491Y004865D01*
X017403Y004652D01*
X017403Y003581D01*
X017491Y003368D01*
X017654Y003205D01*
X017867Y003116D01*
X018201Y003159D02*
X019142Y003159D01*
X019245Y003116D02*
X019476Y003116D01*
X019689Y003205D01*
X019852Y003368D01*
X019940Y003581D01*
X019940Y004652D01*
X019852Y004865D01*
X019689Y005028D01*
X019476Y005116D01*
X019245Y005116D01*
X019032Y005028D01*
X018869Y004865D01*
X018780Y004652D01*
X018780Y003581D01*
X018869Y003368D01*
X019032Y003205D01*
X019245Y003116D01*
X019579Y003159D02*
X020520Y003159D01*
X020623Y003116D02*
X020854Y003116D01*
X021067Y003205D01*
X021230Y003368D01*
X021318Y003581D01*
X021318Y004652D01*
X021230Y004865D01*
X021067Y005028D01*
X020854Y005116D01*
X020623Y005116D01*
X020410Y005028D01*
X020389Y005007D01*
X016259Y009136D01*
X016259Y009136D01*
X016136Y009259D01*
X007636Y009259D01*
X004943Y011953D01*
X005028Y012038D01*
X005116Y012251D01*
X005116Y012482D01*
X005028Y012695D01*
X004865Y012858D01*
X004652Y012946D01*
X003581Y012946D01*
X003368Y012858D01*
X003205Y012695D01*
X003116Y012482D01*
X003116Y012251D01*
X003205Y012038D01*
X003368Y011875D01*
X003581Y011786D01*
X004516Y011786D01*
X004753Y011549D01*
X004677Y011574D01*
X004584Y011588D01*
X004176Y011588D01*
X004176Y011048D01*
X005134Y011048D01*
X005122Y011129D01*
X005097Y011205D01*
X007339Y008962D01*
X007462Y008839D01*
X015962Y008839D01*
X020158Y004643D01*
X020158Y003581D01*
X020247Y003368D01*
X020410Y003205D01*
X020623Y003116D01*
X020957Y003159D02*
X021850Y003159D01*
X021886Y003140D02*
X021976Y003111D01*
X022056Y003098D01*
X022056Y004056D01*
X022176Y004056D01*
X022176Y003098D01*
X022257Y003111D01*
X022347Y003140D01*
X022431Y003183D01*
X022507Y003239D01*
X022574Y003306D01*
X022630Y003382D01*
X022672Y003466D01*
X022702Y003556D01*
X022716Y003649D01*
X022716Y004056D01*
X022176Y004056D01*
X022176Y004176D01*
X022716Y004176D01*
X022716Y004584D01*
X022702Y004677D01*
X022672Y004767D01*
X022630Y004851D01*
X022574Y004927D01*
X022507Y004994D01*
X022431Y005050D01*
X022347Y005092D01*
X022257Y005122D01*
X022176Y005134D01*
X022176Y004176D01*
X022056Y004176D01*
X022056Y004056D01*
X021516Y004056D01*
X021516Y003649D01*
X021531Y003556D01*
X021560Y003466D01*
X021603Y003382D01*
X021659Y003306D01*
X021726Y003239D01*
X021802Y003183D01*
X021886Y003140D01*
X022056Y003159D02*
X022176Y003159D01*
X022176Y003317D02*
X022056Y003317D01*
X022056Y003476D02*
X022176Y003476D01*
X022176Y003634D02*
X022056Y003634D01*
X022056Y003793D02*
X022176Y003793D01*
X022176Y003951D02*
X022056Y003951D01*
X022056Y004110D02*
X021318Y004110D01*
X021318Y004268D02*
X021516Y004268D01*
X021516Y004176D02*
X022056Y004176D01*
X022056Y005134D01*
X021976Y005122D01*
X021886Y005092D01*
X021802Y005050D01*
X021726Y004994D01*
X021659Y004927D01*
X021603Y004851D01*
X021560Y004767D01*
X021531Y004677D01*
X021516Y004584D01*
X021516Y004176D01*
X021516Y003951D02*
X021318Y003951D01*
X021318Y003793D02*
X021516Y003793D01*
X021519Y003634D02*
X021318Y003634D01*
X021275Y003476D02*
X021557Y003476D01*
X021650Y003317D02*
X021180Y003317D01*
X020297Y003317D02*
X019802Y003317D01*
X019897Y003476D02*
X020202Y003476D01*
X020158Y003634D02*
X019940Y003634D01*
X019940Y003793D02*
X020158Y003793D01*
X020158Y003951D02*
X019940Y003951D01*
X019940Y004110D02*
X020158Y004110D01*
X020158Y004268D02*
X019940Y004268D01*
X019940Y004427D02*
X020158Y004427D01*
X020158Y004585D02*
X019940Y004585D01*
X019902Y004744D02*
X020058Y004744D01*
X019899Y004902D02*
X019815Y004902D01*
X019741Y005061D02*
X019610Y005061D01*
X019582Y005219D02*
X016206Y005219D01*
X016196Y005237D02*
X015987Y005446D01*
X015732Y005593D01*
X015447Y005669D01*
X015152Y005669D01*
X014867Y005593D01*
X014612Y005446D01*
X014403Y005237D01*
X014256Y004982D01*
X014179Y004697D01*
X014179Y004402D01*
X014256Y004117D01*
X014403Y003862D01*
X014612Y003653D01*
X014867Y003506D01*
X015152Y003429D01*
X015447Y003429D01*
X015732Y003506D01*
X015987Y003653D01*
X016196Y003862D01*
X016343Y004117D01*
X016419Y004402D01*
X016419Y004697D01*
X016343Y004982D01*
X016196Y005237D01*
X016055Y005378D02*
X019424Y005378D01*
X019265Y005536D02*
X015830Y005536D01*
X016297Y005061D02*
X017733Y005061D01*
X017528Y004902D02*
X016364Y004902D01*
X016407Y004744D02*
X017441Y004744D01*
X017403Y004585D02*
X016419Y004585D01*
X016419Y004427D02*
X017403Y004427D01*
X017403Y004268D02*
X016384Y004268D01*
X016339Y004110D02*
X017403Y004110D01*
X017403Y003951D02*
X016247Y003951D01*
X016127Y003793D02*
X017403Y003793D01*
X017403Y003634D02*
X015955Y003634D01*
X015620Y003476D02*
X017446Y003476D01*
X017541Y003317D02*
X004440Y003317D01*
X004461Y003476D02*
X005978Y003476D01*
X005867Y003506D02*
X006152Y003429D01*
X006447Y003429D01*
X006732Y003506D01*
X006987Y003653D01*
X007196Y003862D01*
X007343Y004117D01*
X007419Y004402D01*
X007419Y004697D01*
X007343Y004982D01*
X007196Y005237D01*
X006987Y005446D01*
X006732Y005593D01*
X006447Y005669D01*
X006152Y005669D01*
X005867Y005593D01*
X005612Y005446D01*
X005403Y005237D01*
X005256Y004982D01*
X005179Y004697D01*
X005179Y004402D01*
X005256Y004117D01*
X005403Y003862D01*
X005612Y003653D01*
X005867Y003506D01*
X005644Y003634D02*
X004461Y003634D01*
X004435Y003793D02*
X005472Y003793D01*
X005351Y003951D02*
X004369Y003951D01*
X004278Y004110D02*
X005260Y004110D01*
X005215Y004268D02*
X004119Y004268D01*
X003812Y004427D02*
X005179Y004427D01*
X005179Y004585D02*
X002529Y004585D01*
X002529Y004427D02*
X003287Y004427D01*
X002980Y004268D02*
X002529Y004268D01*
X002529Y004110D02*
X002821Y004110D01*
X002730Y003951D02*
X002529Y003951D01*
X002529Y003793D02*
X002664Y003793D01*
X002638Y003634D02*
X002529Y003634D01*
X002529Y003476D02*
X002638Y003476D01*
X002659Y003317D02*
X002529Y003317D01*
X002529Y003159D02*
X002725Y003159D01*
X002810Y003000D02*
X002529Y003000D01*
X002529Y002842D02*
X002968Y002842D01*
X003259Y002683D02*
X002529Y002683D01*
X003840Y002683D02*
X030259Y002683D01*
X029968Y002842D02*
X004131Y002842D01*
X006620Y003476D02*
X008978Y003476D01*
X008867Y003506D02*
X009152Y003429D01*
X009447Y003429D01*
X009732Y003506D01*
X009987Y003653D01*
X010196Y003862D01*
X010343Y004117D01*
X010419Y004402D01*
X010419Y004697D01*
X010343Y004982D01*
X010196Y005237D01*
X009987Y005446D01*
X009732Y005593D01*
X009447Y005669D01*
X009152Y005669D01*
X008867Y005593D01*
X008612Y005446D01*
X008403Y005237D01*
X008256Y004982D01*
X008179Y004697D01*
X008179Y004402D01*
X008256Y004117D01*
X008403Y003862D01*
X008612Y003653D01*
X008867Y003506D01*
X008644Y003634D02*
X006955Y003634D01*
X007127Y003793D02*
X008472Y003793D01*
X008351Y003951D02*
X007247Y003951D01*
X007339Y004110D02*
X008260Y004110D01*
X008215Y004268D02*
X007384Y004268D01*
X007419Y004427D02*
X008179Y004427D01*
X008179Y004585D02*
X007419Y004585D01*
X007407Y004744D02*
X008192Y004744D01*
X008235Y004902D02*
X007364Y004902D01*
X007297Y005061D02*
X008302Y005061D01*
X008393Y005219D02*
X007206Y005219D01*
X007055Y005378D02*
X008544Y005378D01*
X008769Y005536D02*
X006830Y005536D01*
X007462Y006339D02*
X012636Y006339D01*
X012927Y006630D01*
X012963Y006614D01*
X013136Y006614D01*
X013296Y006681D01*
X013418Y006803D01*
X013484Y006963D01*
X013614Y006963D01*
X013681Y006803D01*
X013803Y006681D01*
X013963Y006614D01*
X014136Y006614D01*
X014296Y006681D01*
X014418Y006803D01*
X014484Y006963D01*
X017839Y006963D01*
X017997Y006804D02*
X014419Y006804D01*
X014484Y006963D02*
X014484Y007136D01*
X014418Y007296D01*
X014296Y007418D01*
X014136Y007484D01*
X013963Y007484D01*
X013803Y007418D01*
X013681Y007296D01*
X013614Y007136D01*
X013614Y006963D01*
X013484Y006963D02*
X013484Y007136D01*
X013418Y007296D01*
X013296Y007418D01*
X013136Y007484D01*
X012963Y007484D01*
X012803Y007418D01*
X012681Y007296D01*
X012614Y007136D01*
X012614Y006963D01*
X008484Y006963D01*
X008484Y007136D01*
X008418Y007296D01*
X008296Y007418D01*
X008136Y007484D01*
X007963Y007484D01*
X007927Y007469D01*
X007759Y007636D01*
X007739Y007657D01*
X007796Y007681D01*
X007918Y007803D01*
X007984Y007963D01*
X007984Y008136D01*
X007918Y008296D01*
X007796Y008418D01*
X007636Y008484D01*
X007463Y008484D01*
X007303Y008418D01*
X007181Y008296D01*
X007114Y008136D01*
X007114Y007963D01*
X007181Y007803D01*
X007224Y007759D01*
X004962Y007759D01*
X004638Y007435D01*
X003581Y007435D01*
X003368Y007346D01*
X003205Y007183D01*
X003116Y006970D01*
X003116Y006739D01*
X003205Y006526D01*
X003368Y006363D01*
X003581Y006275D01*
X004652Y006275D01*
X004865Y006363D01*
X005028Y006526D01*
X005116Y006739D01*
X005116Y006970D01*
X005028Y007183D01*
X005004Y007207D01*
X005136Y007339D01*
X006724Y007339D01*
X006681Y007296D01*
X006614Y007136D01*
X006614Y006963D01*
X005116Y006963D01*
X005116Y006804D02*
X006680Y006804D01*
X006681Y006803D02*
X006803Y006681D01*
X006963Y006614D01*
X007136Y006614D01*
X007172Y006630D01*
X007339Y006462D01*
X007462Y006339D01*
X007314Y006487D02*
X004990Y006487D01*
X005078Y006646D02*
X006887Y006646D01*
X006681Y006803D02*
X006614Y006963D01*
X006614Y007121D02*
X005054Y007121D01*
X005077Y007280D02*
X006674Y007280D01*
X007135Y007914D02*
X005047Y007914D01*
X005050Y007918D02*
X005092Y008002D01*
X005122Y008092D01*
X005134Y008173D01*
X004176Y008173D01*
X004176Y007633D01*
X004584Y007633D01*
X004677Y007647D01*
X004767Y007676D01*
X004851Y007719D01*
X004927Y007775D01*
X004994Y007842D01*
X005050Y007918D01*
X005115Y008072D02*
X007114Y008072D01*
X007154Y008231D02*
X004176Y008231D01*
X004176Y008173D02*
X004176Y008293D01*
X004056Y008293D01*
X004056Y008833D01*
X003649Y008833D01*
X003556Y008818D01*
X003466Y008789D01*
X003382Y008746D01*
X003306Y008690D01*
X003239Y008623D01*
X003183Y008547D01*
X003140Y008463D01*
X003111Y008373D01*
X003098Y008293D01*
X004056Y008293D01*
X004056Y008173D01*
X003098Y008173D01*
X003111Y008092D01*
X003140Y008002D01*
X003183Y007918D01*
X003239Y007842D01*
X003306Y007775D01*
X003382Y007719D01*
X003466Y007676D01*
X003556Y007647D01*
X003649Y007633D01*
X004056Y007633D01*
X004056Y008173D01*
X004176Y008173D01*
X004176Y008072D02*
X004056Y008072D01*
X004056Y007914D02*
X004176Y007914D01*
X004176Y007755D02*
X004056Y007755D01*
X004056Y008231D02*
X002529Y008231D01*
X002529Y008389D02*
X003116Y008389D01*
X003184Y008548D02*
X002529Y008548D01*
X002529Y008706D02*
X003328Y008706D01*
X003581Y009030D02*
X003368Y009119D01*
X003205Y009282D01*
X003116Y009495D01*
X003116Y009726D01*
X003205Y009939D01*
X003368Y010102D01*
X003581Y010190D01*
X004652Y010190D01*
X004865Y010102D01*
X005028Y009939D01*
X005116Y009726D01*
X005116Y009495D01*
X005028Y009282D01*
X004865Y009119D01*
X004652Y009030D01*
X003581Y009030D01*
X003305Y009182D02*
X002529Y009182D01*
X002529Y009340D02*
X003180Y009340D01*
X003116Y009499D02*
X002529Y009499D01*
X002529Y009657D02*
X003116Y009657D01*
X003154Y009816D02*
X002529Y009816D01*
X002529Y009974D02*
X003240Y009974D01*
X003442Y010133D02*
X002529Y010133D01*
X002529Y010291D02*
X006010Y010291D01*
X006169Y010133D02*
X004791Y010133D01*
X004993Y009974D02*
X006327Y009974D01*
X006486Y009816D02*
X005079Y009816D01*
X005116Y009657D02*
X006644Y009657D01*
X006803Y009499D02*
X005116Y009499D01*
X005052Y009340D02*
X006961Y009340D01*
X007120Y009182D02*
X004928Y009182D01*
X004767Y008789D02*
X004677Y008818D01*
X004584Y008833D01*
X004176Y008833D01*
X004176Y008293D01*
X005134Y008293D01*
X005122Y008373D01*
X005092Y008463D01*
X005050Y008547D01*
X004994Y008623D01*
X004927Y008690D01*
X004851Y008746D01*
X004767Y008789D01*
X004905Y008706D02*
X016095Y008706D01*
X016254Y008548D02*
X005049Y008548D01*
X005116Y008389D02*
X007274Y008389D01*
X007825Y008389D02*
X008246Y008389D01*
X008253Y008397D02*
X008202Y008346D01*
X008160Y008288D01*
X008128Y008224D01*
X008106Y008156D01*
X008094Y008085D01*
X008094Y008057D01*
X008542Y008057D01*
X008542Y008504D01*
X008514Y008504D01*
X008443Y008493D01*
X008375Y008471D01*
X008311Y008439D01*
X008253Y008397D01*
X008131Y008231D02*
X007945Y008231D01*
X007984Y008072D02*
X008094Y008072D01*
X008094Y008042D02*
X008094Y008014D01*
X008106Y007943D01*
X008128Y007875D01*
X008160Y007811D01*
X008202Y007753D01*
X008253Y007702D01*
X008311Y007660D01*
X008375Y007628D01*
X008443Y007606D01*
X008514Y007594D01*
X008542Y007594D01*
X008542Y008042D01*
X008557Y008042D01*
X008557Y008057D01*
X009004Y008057D01*
X009004Y008085D01*
X008993Y008156D01*
X008971Y008224D01*
X008939Y008288D01*
X008897Y008346D01*
X008846Y008397D01*
X008788Y008439D01*
X008724Y008471D01*
X008656Y008493D01*
X008585Y008504D01*
X008557Y008504D01*
X008557Y008057D01*
X008542Y008057D01*
X008542Y008042D01*
X008094Y008042D01*
X008115Y007914D02*
X007964Y007914D01*
X007871Y007755D02*
X008201Y007755D01*
X008498Y007597D02*
X007799Y007597D01*
X008247Y007438D02*
X012852Y007438D01*
X012674Y007280D02*
X008425Y007280D01*
X008484Y007121D02*
X012614Y007121D01*
X012614Y006963D02*
X012630Y006927D01*
X012462Y006759D01*
X008375Y006759D01*
X008418Y006803D01*
X008484Y006963D01*
X008419Y006804D02*
X012507Y006804D01*
X012784Y006487D02*
X018314Y006487D01*
X018156Y006646D02*
X014212Y006646D01*
X013887Y006646D02*
X013212Y006646D01*
X013419Y006804D02*
X013680Y006804D01*
X013614Y007121D02*
X013484Y007121D01*
X013425Y007280D02*
X013674Y007280D01*
X013852Y007438D02*
X013247Y007438D01*
X013303Y007681D02*
X013463Y007614D01*
X013636Y007614D01*
X013796Y007681D01*
X013918Y007803D01*
X013984Y007963D01*
X013984Y008136D01*
X013918Y008296D01*
X013796Y008418D01*
X013636Y008484D01*
X013463Y008484D01*
X013303Y008418D01*
X013181Y008296D01*
X013114Y008136D01*
X013114Y007963D01*
X013181Y007803D01*
X013303Y007681D01*
X013228Y007755D02*
X008898Y007755D01*
X008897Y007753D02*
X008939Y007811D01*
X008971Y007875D01*
X008993Y007943D01*
X009004Y008014D01*
X009004Y008042D01*
X008557Y008042D01*
X008557Y007594D01*
X008585Y007594D01*
X008656Y007606D01*
X008724Y007628D01*
X008788Y007660D01*
X008846Y007702D01*
X008897Y007753D01*
X008984Y007914D02*
X013135Y007914D01*
X013114Y008072D02*
X009004Y008072D01*
X008968Y008231D02*
X013154Y008231D01*
X013274Y008389D02*
X008853Y008389D01*
X008557Y008389D02*
X008542Y008389D01*
X008542Y008231D02*
X008557Y008231D01*
X008542Y008072D02*
X008557Y008072D01*
X008542Y007914D02*
X008557Y007914D01*
X008542Y007755D02*
X008557Y007755D01*
X008542Y007597D02*
X008557Y007597D01*
X008601Y007597D02*
X014498Y007597D01*
X014514Y007594D02*
X014542Y007594D01*
X014542Y008042D01*
X014557Y008042D01*
X014557Y008057D01*
X015004Y008057D01*
X015004Y008085D01*
X014993Y008156D01*
X014971Y008224D01*
X014939Y008288D01*
X014897Y008346D01*
X014846Y008397D01*
X014788Y008439D01*
X014724Y008471D01*
X014656Y008493D01*
X014585Y008504D01*
X014557Y008504D01*
X014557Y008057D01*
X014542Y008057D01*
X014542Y008504D01*
X014514Y008504D01*
X014443Y008493D01*
X014375Y008471D01*
X014311Y008439D01*
X014253Y008397D01*
X014202Y008346D01*
X014160Y008288D01*
X014128Y008224D01*
X014106Y008156D01*
X014094Y008085D01*
X014094Y008057D01*
X014542Y008057D01*
X014542Y008042D01*
X014094Y008042D01*
X014094Y008014D01*
X014106Y007943D01*
X014128Y007875D01*
X014160Y007811D01*
X014202Y007753D01*
X014253Y007702D01*
X014311Y007660D01*
X014375Y007628D01*
X014443Y007606D01*
X014514Y007594D01*
X014542Y007597D02*
X014557Y007597D01*
X014557Y007594D02*
X014585Y007594D01*
X014656Y007606D01*
X014724Y007628D01*
X014788Y007660D01*
X014846Y007702D01*
X014897Y007753D01*
X014939Y007811D01*
X014971Y007875D01*
X014993Y007943D01*
X015004Y008014D01*
X015004Y008042D01*
X014557Y008042D01*
X014557Y007594D01*
X014601Y007597D02*
X017205Y007597D01*
X017363Y007438D02*
X014247Y007438D01*
X014425Y007280D02*
X017522Y007280D01*
X017680Y007121D02*
X014484Y007121D01*
X014542Y007755D02*
X014557Y007755D01*
X014542Y007914D02*
X014557Y007914D01*
X014542Y008072D02*
X014557Y008072D01*
X014542Y008231D02*
X014557Y008231D01*
X014542Y008389D02*
X014557Y008389D01*
X014853Y008389D02*
X016412Y008389D01*
X016571Y008231D02*
X014968Y008231D01*
X015004Y008072D02*
X016729Y008072D01*
X016888Y007914D02*
X014984Y007914D01*
X014898Y007755D02*
X017046Y007755D01*
X017323Y008072D02*
X022729Y008072D01*
X022888Y007914D02*
X017482Y007914D01*
X017640Y007755D02*
X023046Y007755D01*
X022571Y008231D02*
X017165Y008231D01*
X017006Y008389D02*
X022412Y008389D01*
X022254Y008548D02*
X016848Y008548D01*
X016689Y008706D02*
X022095Y008706D01*
X021937Y008865D02*
X016531Y008865D01*
X016372Y009023D02*
X021778Y009023D01*
X021620Y009182D02*
X016214Y009182D01*
X014246Y008389D02*
X013825Y008389D01*
X013945Y008231D02*
X014131Y008231D01*
X014094Y008072D02*
X013984Y008072D01*
X013964Y007914D02*
X014115Y007914D01*
X014201Y007755D02*
X013871Y007755D01*
X012732Y005593D02*
X012447Y005669D01*
X012152Y005669D01*
X011867Y005593D01*
X011612Y005446D01*
X011403Y005237D01*
X011256Y004982D01*
X011179Y004697D01*
X011179Y004402D01*
X011256Y004117D01*
X011403Y003862D01*
X011612Y003653D01*
X011867Y003506D01*
X012152Y003429D01*
X012447Y003429D01*
X012732Y003506D01*
X012987Y003653D01*
X013196Y003862D01*
X013343Y004117D01*
X013419Y004402D01*
X013419Y004697D01*
X013343Y004982D01*
X013196Y005237D01*
X012987Y005446D01*
X012732Y005593D01*
X012830Y005536D02*
X014769Y005536D01*
X014544Y005378D02*
X013055Y005378D01*
X013206Y005219D02*
X014393Y005219D01*
X014302Y005061D02*
X013297Y005061D01*
X013364Y004902D02*
X014235Y004902D01*
X014192Y004744D02*
X013407Y004744D01*
X013419Y004585D02*
X014179Y004585D01*
X014179Y004427D02*
X013419Y004427D01*
X013384Y004268D02*
X014215Y004268D01*
X014260Y004110D02*
X013339Y004110D01*
X013247Y003951D02*
X014351Y003951D01*
X014472Y003793D02*
X013127Y003793D01*
X012955Y003634D02*
X014644Y003634D01*
X014978Y003476D02*
X012620Y003476D01*
X011978Y003476D02*
X009620Y003476D01*
X009955Y003634D02*
X011644Y003634D01*
X011472Y003793D02*
X010127Y003793D01*
X010247Y003951D02*
X011351Y003951D01*
X011260Y004110D02*
X010339Y004110D01*
X010384Y004268D02*
X011215Y004268D01*
X011179Y004427D02*
X010419Y004427D01*
X010419Y004585D02*
X011179Y004585D01*
X011192Y004744D02*
X010407Y004744D01*
X010364Y004902D02*
X011235Y004902D01*
X011302Y005061D02*
X010297Y005061D01*
X010206Y005219D02*
X011393Y005219D01*
X011544Y005378D02*
X010055Y005378D01*
X009830Y005536D02*
X011769Y005536D01*
X007437Y008865D02*
X002529Y008865D01*
X002529Y009023D02*
X007278Y009023D01*
X007555Y009340D02*
X021461Y009340D01*
X021303Y009499D02*
X007397Y009499D01*
X007238Y009657D02*
X021144Y009657D01*
X020986Y009816D02*
X007080Y009816D01*
X006921Y009974D02*
X020827Y009974D01*
X020669Y010133D02*
X006763Y010133D01*
X006604Y010291D02*
X020510Y010291D01*
X020352Y010450D02*
X006446Y010450D01*
X006287Y010608D02*
X020193Y010608D01*
X020035Y010767D02*
X006129Y010767D01*
X005970Y010925D02*
X019876Y010925D01*
X019718Y011084D02*
X005812Y011084D01*
X005653Y011242D02*
X019559Y011242D01*
X019401Y011401D02*
X005495Y011401D01*
X005336Y011559D02*
X019242Y011559D01*
X019084Y011718D02*
X005178Y011718D01*
X005019Y011876D02*
X018925Y011876D01*
X018767Y012035D02*
X005025Y012035D01*
X005093Y012193D02*
X018608Y012193D01*
X018450Y012352D02*
X005116Y012352D01*
X005104Y012510D02*
X018291Y012510D01*
X018133Y012669D02*
X005039Y012669D01*
X004896Y012827D02*
X017974Y012827D01*
X017816Y012986D02*
X002529Y012986D01*
X002529Y013144D02*
X003648Y013144D01*
X003649Y013144D02*
X004056Y013144D01*
X004056Y013684D01*
X003098Y013684D01*
X003111Y013604D01*
X003140Y013514D01*
X003183Y013430D01*
X003239Y013353D01*
X003306Y013287D01*
X003382Y013231D01*
X003466Y013188D01*
X003556Y013159D01*
X003649Y013144D01*
X003289Y013303D02*
X002529Y013303D01*
X002529Y013461D02*
X003167Y013461D01*
X003109Y013620D02*
X002529Y013620D01*
X002529Y013778D02*
X004056Y013778D01*
X004056Y013804D02*
X004056Y013684D01*
X004176Y013684D01*
X004176Y013144D01*
X004584Y013144D01*
X004677Y013159D01*
X004767Y013188D01*
X004851Y013231D01*
X004927Y013287D01*
X004994Y013353D01*
X005050Y013430D01*
X005092Y013514D01*
X005122Y013604D01*
X005134Y013684D01*
X004176Y013684D01*
X004176Y013804D01*
X004056Y013804D01*
X003098Y013804D01*
X003111Y013885D01*
X003140Y013975D01*
X003183Y014059D01*
X003239Y014135D01*
X003306Y014202D01*
X003382Y014257D01*
X003466Y014300D01*
X003556Y014330D01*
X003649Y014344D01*
X004056Y014344D01*
X004056Y013804D01*
X004176Y013804D02*
X004176Y014344D01*
X004584Y014344D01*
X004677Y014330D01*
X004767Y014300D01*
X004851Y014257D01*
X004927Y014202D01*
X004994Y014135D01*
X005050Y014059D01*
X005092Y013975D01*
X005122Y013885D01*
X005134Y013804D01*
X004176Y013804D01*
X004176Y013778D02*
X005523Y013778D01*
X005682Y013620D02*
X005124Y013620D01*
X005066Y013461D02*
X005840Y013461D01*
X006117Y013778D02*
X029080Y013778D01*
X029009Y013937D02*
X005959Y013937D01*
X005800Y014095D02*
X028983Y014095D01*
X028992Y014254D02*
X005642Y014254D01*
X005483Y014412D02*
X009236Y014412D01*
X009125Y014571D02*
X005325Y014571D01*
X005166Y014729D02*
X009089Y014729D01*
X009863Y014412D02*
X010208Y014412D01*
X010103Y014571D02*
X009973Y014571D01*
X010009Y014729D02*
X010069Y014729D01*
X010069Y014888D02*
X010009Y014888D01*
X010529Y014888D02*
X010569Y014888D01*
X010569Y014729D02*
X010529Y014729D01*
X010529Y014571D02*
X010569Y014571D01*
X010569Y014412D02*
X010529Y014412D01*
X010891Y014412D02*
X011236Y014412D01*
X011125Y014571D02*
X010996Y014571D01*
X011029Y014729D02*
X011089Y014729D01*
X011089Y014888D02*
X011029Y014888D01*
X010569Y015205D02*
X010529Y015205D01*
X010529Y015363D02*
X010569Y015363D01*
X010569Y015522D02*
X010529Y015522D01*
X010529Y015680D02*
X010569Y015680D01*
X010651Y019167D02*
X010152Y019167D01*
X010256Y019326D02*
X010552Y019326D01*
X010509Y019484D02*
X010307Y019484D01*
X010307Y019643D02*
X010505Y019643D01*
X010505Y019801D02*
X010307Y019801D01*
X007923Y019167D02*
X007424Y019167D01*
X007524Y019326D02*
X007819Y019326D01*
X007769Y019484D02*
X007566Y019484D01*
X007571Y019643D02*
X007769Y019643D01*
X007769Y019801D02*
X007571Y019801D01*
X007769Y019960D02*
X007031Y019960D01*
X007031Y019801D02*
X006911Y019801D01*
X006911Y019643D02*
X007031Y019643D01*
X007031Y019484D02*
X006911Y019484D01*
X006911Y019326D02*
X007031Y019326D01*
X007031Y019167D02*
X006911Y019167D01*
X007571Y020118D02*
X007769Y020118D01*
X007769Y020277D02*
X007571Y020277D01*
X007571Y020435D02*
X007769Y020435D01*
X007800Y020594D02*
X007539Y020594D01*
X007458Y020752D02*
X007878Y020752D01*
X008061Y020911D02*
X007292Y020911D01*
X003528Y015680D02*
X002529Y015680D01*
X002529Y015522D02*
X003276Y015522D01*
X003168Y015363D02*
X002529Y015363D01*
X002529Y015205D02*
X003116Y015205D01*
X003116Y015046D02*
X002529Y015046D01*
X002529Y014888D02*
X003166Y014888D01*
X003269Y014729D02*
X002529Y014729D01*
X002529Y014571D02*
X003512Y014571D01*
X003377Y014254D02*
X002529Y014254D01*
X002529Y014412D02*
X004889Y014412D01*
X004856Y014254D02*
X005048Y014254D01*
X005023Y014095D02*
X005206Y014095D01*
X005105Y013937D02*
X005365Y013937D01*
X004944Y013303D02*
X017499Y013303D01*
X017657Y013144D02*
X004584Y013144D01*
X004176Y013144D02*
X004056Y013144D01*
X004056Y013303D02*
X004176Y013303D01*
X004176Y013461D02*
X004056Y013461D01*
X004056Y013620D02*
X004176Y013620D01*
X004176Y013937D02*
X004056Y013937D01*
X004056Y014095D02*
X004176Y014095D01*
X004176Y014254D02*
X004056Y014254D01*
X004721Y014571D02*
X004731Y014571D01*
X003210Y014095D02*
X002529Y014095D01*
X002529Y013937D02*
X003128Y013937D01*
X003337Y012827D02*
X002529Y012827D01*
X002529Y012669D02*
X003194Y012669D01*
X003128Y012510D02*
X002529Y012510D01*
X002529Y012352D02*
X003116Y012352D01*
X003140Y012193D02*
X002529Y012193D01*
X002529Y012035D02*
X003208Y012035D01*
X003366Y011876D02*
X002529Y011876D01*
X002529Y011718D02*
X004584Y011718D01*
X004721Y011559D02*
X004742Y011559D01*
X004176Y011559D02*
X004056Y011559D01*
X004056Y011588D02*
X003649Y011588D01*
X003556Y011574D01*
X003466Y011544D01*
X003382Y011502D01*
X003306Y011446D01*
X003239Y011379D01*
X003183Y011303D01*
X003140Y011219D01*
X003111Y011129D01*
X003098Y011048D01*
X004056Y011048D01*
X004056Y010928D01*
X004176Y010928D01*
X004176Y010388D01*
X004584Y010388D01*
X004677Y010403D01*
X004767Y010432D01*
X004851Y010475D01*
X004927Y010531D01*
X004994Y010598D01*
X005050Y010674D01*
X005092Y010758D01*
X005122Y010848D01*
X005134Y010928D01*
X004176Y010928D01*
X004176Y011048D01*
X004056Y011048D01*
X004056Y011588D01*
X004056Y011401D02*
X004176Y011401D01*
X004176Y011242D02*
X004056Y011242D01*
X004056Y011084D02*
X004176Y011084D01*
X004176Y010925D02*
X004056Y010925D01*
X004056Y010928D02*
X004056Y010388D01*
X003649Y010388D01*
X003556Y010403D01*
X003466Y010432D01*
X003382Y010475D01*
X003306Y010531D01*
X003239Y010598D01*
X003183Y010674D01*
X003140Y010758D01*
X003111Y010848D01*
X003098Y010928D01*
X004056Y010928D01*
X004056Y010767D02*
X004176Y010767D01*
X004176Y010608D02*
X004056Y010608D01*
X004056Y010450D02*
X004176Y010450D01*
X004801Y010450D02*
X005852Y010450D01*
X005693Y010608D02*
X005002Y010608D01*
X005095Y010767D02*
X005535Y010767D01*
X005376Y010925D02*
X005134Y010925D01*
X005129Y011084D02*
X005218Y011084D01*
X003512Y011559D02*
X002529Y011559D01*
X002529Y011401D02*
X003260Y011401D01*
X003152Y011242D02*
X002529Y011242D01*
X002529Y011084D02*
X003104Y011084D01*
X003099Y010925D02*
X002529Y010925D01*
X002529Y010767D02*
X003137Y010767D01*
X003231Y010608D02*
X002529Y010608D01*
X002529Y010450D02*
X003432Y010450D01*
X004056Y008706D02*
X004176Y008706D01*
X004176Y008548D02*
X004056Y008548D01*
X004056Y008389D02*
X004176Y008389D01*
X004901Y007755D02*
X004958Y007755D01*
X004800Y007597D02*
X002529Y007597D01*
X002529Y007755D02*
X003332Y007755D01*
X003186Y007914D02*
X002529Y007914D01*
X002529Y008072D02*
X003118Y008072D01*
X003302Y007280D02*
X002529Y007280D01*
X002529Y007438D02*
X004641Y007438D01*
X004783Y006329D02*
X018473Y006329D01*
X018631Y006170D02*
X002529Y006170D01*
X002529Y006012D02*
X003425Y006012D01*
X003466Y006033D02*
X003382Y005990D01*
X003306Y005934D01*
X003239Y005867D01*
X003183Y005791D01*
X003140Y005707D01*
X003111Y005617D01*
X003098Y005537D01*
X004056Y005537D01*
X004056Y006077D01*
X003649Y006077D01*
X003556Y006062D01*
X003466Y006033D01*
X003450Y006329D02*
X002529Y006329D01*
X002529Y006487D02*
X003243Y006487D01*
X003155Y006646D02*
X002529Y006646D01*
X002529Y006804D02*
X003116Y006804D01*
X003116Y006963D02*
X002529Y006963D01*
X002529Y007121D02*
X003179Y007121D01*
X004176Y006077D02*
X004176Y005537D01*
X004056Y005537D01*
X004056Y005417D01*
X003098Y005417D01*
X003111Y005336D01*
X003140Y005246D01*
X003183Y005162D01*
X003239Y005086D01*
X003306Y005019D01*
X003382Y004963D01*
X003466Y004921D01*
X003556Y004891D01*
X003649Y004877D01*
X004056Y004877D01*
X004056Y005417D01*
X004176Y005417D01*
X004176Y004877D01*
X004584Y004877D01*
X004677Y004891D01*
X004767Y004921D01*
X004851Y004963D01*
X004927Y005019D01*
X004994Y005086D01*
X005050Y005162D01*
X005092Y005246D01*
X005122Y005336D01*
X005134Y005417D01*
X004176Y005417D01*
X004176Y005537D01*
X005134Y005537D01*
X005122Y005617D01*
X005092Y005707D01*
X005050Y005791D01*
X004994Y005867D01*
X004927Y005934D01*
X004851Y005990D01*
X004767Y006033D01*
X004677Y006062D01*
X004584Y006077D01*
X004176Y006077D01*
X004176Y006012D02*
X004056Y006012D01*
X004056Y005853D02*
X004176Y005853D01*
X004176Y005695D02*
X004056Y005695D01*
X004056Y005536D02*
X002529Y005536D01*
X002529Y005378D02*
X003105Y005378D01*
X003154Y005219D02*
X002529Y005219D01*
X002529Y005061D02*
X003264Y005061D01*
X003522Y004902D02*
X002529Y004902D01*
X002529Y004744D02*
X005192Y004744D01*
X005235Y004902D02*
X004711Y004902D01*
X004969Y005061D02*
X005302Y005061D01*
X005393Y005219D02*
X005079Y005219D01*
X005128Y005378D02*
X005544Y005378D01*
X005769Y005536D02*
X004176Y005536D01*
X004176Y005378D02*
X004056Y005378D01*
X004056Y005219D02*
X004176Y005219D01*
X004176Y005061D02*
X004056Y005061D01*
X004056Y004902D02*
X004176Y004902D01*
X005096Y005695D02*
X019107Y005695D01*
X018948Y005853D02*
X005004Y005853D01*
X004807Y006012D02*
X018790Y006012D01*
X019111Y005061D02*
X018232Y005061D01*
X018437Y004902D02*
X018906Y004902D01*
X018819Y004744D02*
X018524Y004744D01*
X018563Y004585D02*
X018780Y004585D01*
X018780Y004427D02*
X018563Y004427D01*
X018563Y004268D02*
X018780Y004268D01*
X018780Y004110D02*
X018563Y004110D01*
X018563Y003951D02*
X018780Y003951D01*
X018780Y003793D02*
X018563Y003793D01*
X018563Y003634D02*
X018780Y003634D01*
X018824Y003476D02*
X018519Y003476D01*
X018424Y003317D02*
X018919Y003317D01*
X021318Y004427D02*
X021516Y004427D01*
X021517Y004585D02*
X021318Y004585D01*
X021280Y004744D02*
X021553Y004744D01*
X021641Y004902D02*
X021193Y004902D01*
X020988Y005061D02*
X021824Y005061D01*
X022056Y005061D02*
X022176Y005061D01*
X022176Y004902D02*
X022056Y004902D01*
X022056Y004744D02*
X022176Y004744D01*
X022176Y004585D02*
X022056Y004585D01*
X022056Y004427D02*
X022176Y004427D01*
X022176Y004268D02*
X022056Y004268D01*
X022176Y004110D02*
X023403Y004110D01*
X023403Y004268D02*
X022716Y004268D01*
X022716Y004427D02*
X023403Y004427D01*
X023403Y004585D02*
X022716Y004585D01*
X022680Y004744D02*
X023441Y004744D01*
X023403Y004652D02*
X023491Y004865D01*
X023654Y005028D01*
X023867Y005116D01*
X024098Y005116D01*
X024311Y005028D01*
X024474Y004865D01*
X024563Y004652D01*
X024563Y003581D01*
X024474Y003368D01*
X024311Y003205D01*
X024098Y003116D01*
X023867Y003116D01*
X023654Y003205D01*
X023491Y003368D01*
X023403Y003581D01*
X023403Y004652D01*
X023528Y004902D02*
X022592Y004902D01*
X022408Y005061D02*
X023733Y005061D01*
X024232Y005061D02*
X025111Y005061D01*
X024906Y004902D02*
X024437Y004902D01*
X024524Y004744D02*
X024819Y004744D01*
X024780Y004585D02*
X024563Y004585D01*
X024563Y004427D02*
X024780Y004427D01*
X024780Y004268D02*
X024563Y004268D01*
X024563Y004110D02*
X024780Y004110D01*
X024780Y003951D02*
X024563Y003951D01*
X024563Y003793D02*
X024780Y003793D01*
X024780Y003634D02*
X024563Y003634D01*
X024519Y003476D02*
X024824Y003476D01*
X024919Y003317D02*
X024424Y003317D01*
X024201Y003159D02*
X025142Y003159D01*
X023764Y003159D02*
X022383Y003159D01*
X022583Y003317D02*
X023541Y003317D01*
X023446Y003476D02*
X022676Y003476D01*
X022714Y003634D02*
X023403Y003634D01*
X023403Y003793D02*
X022716Y003793D01*
X022716Y003951D02*
X023403Y003951D01*
X025701Y005695D02*
X028998Y005695D01*
X028983Y005733D02*
X028983Y005964D01*
X029071Y006177D01*
X029234Y006340D01*
X029447Y006429D01*
X030518Y006429D01*
X030731Y006340D01*
X030894Y006177D01*
X030983Y005964D01*
X030983Y005733D01*
X030894Y005520D01*
X030731Y005357D01*
X030518Y005269D01*
X029447Y005269D01*
X029234Y005357D01*
X029071Y005520D01*
X028983Y005733D01*
X028983Y005853D02*
X025542Y005853D01*
X025384Y006012D02*
X029002Y006012D01*
X029068Y006170D02*
X025225Y006170D01*
X025067Y006329D02*
X029223Y006329D01*
X029332Y006671D02*
X029248Y006713D01*
X029172Y006769D01*
X029105Y006836D01*
X029049Y006912D01*
X029006Y006996D01*
X028977Y007086D01*
X028965Y007167D01*
X029923Y007167D01*
X029923Y006627D01*
X029515Y006627D01*
X029422Y006641D01*
X029332Y006671D01*
X029408Y006646D02*
X024750Y006646D01*
X024908Y006487D02*
X031562Y006487D01*
X031562Y006329D02*
X030742Y006329D01*
X030897Y006170D02*
X031562Y006170D01*
X031562Y006012D02*
X030963Y006012D01*
X030983Y005853D02*
X031562Y005853D01*
X031562Y005695D02*
X030967Y005695D01*
X030901Y005536D02*
X031562Y005536D01*
X031562Y005378D02*
X030752Y005378D01*
X031562Y005219D02*
X026176Y005219D01*
X026335Y005061D02*
X026489Y005061D01*
X026018Y005378D02*
X029213Y005378D01*
X029064Y005536D02*
X025859Y005536D01*
X026988Y005061D02*
X027824Y005061D01*
X028056Y005061D02*
X028176Y005061D01*
X028176Y004902D02*
X028056Y004902D01*
X028056Y004744D02*
X028176Y004744D01*
X028176Y004585D02*
X028056Y004585D01*
X028056Y004427D02*
X028176Y004427D01*
X028176Y004268D02*
X028056Y004268D01*
X028176Y004110D02*
X029821Y004110D01*
X029730Y003951D02*
X028716Y003951D01*
X028716Y003793D02*
X029664Y003793D01*
X029638Y003634D02*
X028714Y003634D01*
X028676Y003476D02*
X029638Y003476D01*
X029659Y003317D02*
X028583Y003317D01*
X028716Y004268D02*
X029980Y004268D01*
X030287Y004427D02*
X028716Y004427D01*
X028716Y004585D02*
X031562Y004585D01*
X031562Y004427D02*
X030812Y004427D01*
X031119Y004268D02*
X031562Y004268D01*
X031562Y004110D02*
X031278Y004110D01*
X031369Y003951D02*
X031562Y003951D01*
X031562Y003793D02*
X031435Y003793D01*
X031461Y003634D02*
X031562Y003634D01*
X031562Y003476D02*
X031461Y003476D01*
X031440Y003317D02*
X031562Y003317D01*
X031562Y003159D02*
X031374Y003159D01*
X031289Y003000D02*
X031562Y003000D01*
X031562Y002842D02*
X031131Y002842D01*
X030840Y002683D02*
X031562Y002683D01*
X031562Y004744D02*
X028680Y004744D01*
X028592Y004902D02*
X031562Y004902D01*
X031562Y005061D02*
X028408Y005061D01*
X027641Y004902D02*
X027193Y004902D01*
X027280Y004744D02*
X027553Y004744D01*
X027517Y004585D02*
X027318Y004585D01*
X027318Y004427D02*
X027516Y004427D01*
X029923Y006646D02*
X030043Y006646D01*
X030043Y006627D02*
X030450Y006627D01*
X030543Y006641D01*
X030633Y006671D01*
X030717Y006713D01*
X030793Y006769D01*
X030860Y006836D01*
X030916Y006912D01*
X030959Y006996D01*
X030988Y007086D01*
X031000Y007167D01*
X030043Y007167D01*
X030043Y006627D01*
X030043Y006804D02*
X029923Y006804D01*
X029923Y006963D02*
X030043Y006963D01*
X030043Y007121D02*
X029923Y007121D01*
X029923Y007438D02*
X030043Y007438D01*
X030043Y007597D02*
X029923Y007597D01*
X029923Y007755D02*
X030043Y007755D01*
X030849Y008231D02*
X031562Y008231D01*
X031562Y008389D02*
X030941Y008389D01*
X030983Y008548D02*
X031562Y008548D01*
X031562Y008706D02*
X030983Y008706D01*
X030922Y008865D02*
X031562Y008865D01*
X031562Y009023D02*
X030804Y009023D01*
X030524Y009182D02*
X031562Y009182D01*
X031562Y009340D02*
X022055Y009340D01*
X021263Y010133D02*
X028981Y010133D01*
X029047Y010291D02*
X021104Y010291D01*
X020946Y010450D02*
X029185Y010450D01*
X029177Y010925D02*
X020470Y010925D01*
X020312Y011084D02*
X029049Y011084D01*
X028984Y011242D02*
X020153Y011242D01*
X019995Y011401D02*
X028983Y011401D01*
X029017Y011559D02*
X019836Y011559D01*
X019678Y011718D02*
X029100Y011718D01*
X029293Y011876D02*
X019519Y011876D01*
X017776Y013620D02*
X029245Y013620D01*
X029923Y013303D02*
X030043Y013303D01*
X030043Y013144D02*
X029923Y013144D01*
X029923Y012986D02*
X030043Y012986D01*
X030043Y012827D02*
X029923Y012827D01*
X029923Y012669D02*
X030043Y012669D01*
X030043Y012510D02*
X029923Y012510D01*
X029923Y012352D02*
X030043Y012352D01*
X030043Y012193D02*
X029923Y012193D01*
X030863Y012352D02*
X031562Y012352D01*
X031562Y012510D02*
X030959Y012510D01*
X030999Y012669D02*
X031562Y012669D01*
X031562Y012827D02*
X030996Y012827D01*
X030950Y012986D02*
X031562Y012986D01*
X031562Y013144D02*
X030845Y013144D01*
X031562Y014888D02*
X026009Y014888D01*
X026009Y015046D02*
X029162Y015046D01*
X029037Y015205D02*
X026009Y015205D01*
X026009Y015363D02*
X028976Y015363D01*
X029923Y015205D02*
X030043Y015205D01*
X030043Y015046D02*
X029923Y015046D01*
X029923Y015680D02*
X030043Y015680D01*
X030043Y015839D02*
X029923Y015839D01*
X029923Y015997D02*
X030043Y015997D01*
X030823Y016473D02*
X031562Y016473D01*
X031562Y016631D02*
X030931Y016631D01*
X030983Y016790D02*
X031562Y016790D01*
X031562Y016948D02*
X030983Y016948D01*
X030933Y017107D02*
X031562Y017107D01*
X031562Y017265D02*
X030830Y017265D01*
X030043Y017741D02*
X029923Y017741D01*
X029923Y017899D02*
X030043Y017899D01*
X030043Y018058D02*
X029923Y018058D01*
X029923Y018375D02*
X030043Y018375D01*
X030043Y018533D02*
X029923Y018533D01*
X029923Y018692D02*
X030043Y018692D01*
X030809Y018692D02*
X031562Y018692D01*
X031562Y018850D02*
X021647Y018850D01*
X021704Y018692D02*
X029156Y018692D01*
X029033Y018533D02*
X021862Y018533D01*
X022021Y018375D02*
X028975Y018375D01*
X027664Y019167D02*
X031562Y019167D01*
X031562Y019009D02*
X027418Y019009D01*
X027059Y019009D02*
X026096Y019009D01*
X026314Y019167D02*
X026813Y019167D01*
X026709Y019326D02*
X026413Y019326D01*
X026456Y019484D02*
X026658Y019484D01*
X026658Y019643D02*
X026460Y019643D01*
X026460Y019801D02*
X026658Y019801D01*
X025920Y020277D02*
X025800Y020277D01*
X025800Y020435D02*
X025920Y020435D01*
X025920Y020594D02*
X025800Y020594D01*
X025800Y020752D02*
X025920Y020752D01*
X025920Y020911D02*
X025800Y020911D01*
X027818Y019484D02*
X031562Y019484D01*
X031562Y019326D02*
X027768Y019326D01*
X030932Y018533D02*
X031562Y018533D01*
X031562Y018375D02*
X030990Y018375D01*
X030989Y015363D02*
X031562Y015363D01*
X031562Y015205D02*
X030928Y015205D01*
X030803Y015046D02*
X031562Y015046D01*
X030043Y010450D02*
X029923Y010450D01*
X029923Y010291D02*
X030043Y010291D01*
X030043Y010133D02*
X029923Y010133D01*
X029923Y009816D02*
X030043Y009816D01*
X030043Y009657D02*
X029923Y009657D01*
X029923Y009499D02*
X030043Y009499D01*
X030758Y009499D02*
X031562Y009499D01*
X031562Y009657D02*
X030908Y009657D01*
X030993Y007121D02*
X031562Y007121D01*
X031562Y006963D02*
X030942Y006963D01*
X030829Y006804D02*
X031562Y006804D01*
X031562Y006646D02*
X030557Y006646D01*
X029136Y006804D02*
X024591Y006804D01*
X024433Y006963D02*
X029023Y006963D01*
X028972Y007121D02*
X024274Y007121D01*
X020489Y005061D02*
X020335Y005061D01*
X024529Y014412D02*
X024569Y014412D01*
X024569Y014571D02*
X024529Y014571D01*
X024529Y014729D02*
X024569Y014729D01*
X024569Y014888D02*
X024529Y014888D01*
X024529Y015205D02*
X024569Y015205D01*
X024569Y015363D02*
X024529Y015363D01*
X024529Y015522D02*
X024569Y015522D01*
X024569Y015680D02*
X024529Y015680D01*
X024202Y015680D02*
X023869Y015680D01*
X023976Y015522D02*
X024101Y015522D01*
X024069Y015363D02*
X024009Y015363D01*
X024009Y015205D02*
X024069Y015205D01*
X024897Y015680D02*
X025230Y015680D01*
X025123Y015522D02*
X024998Y015522D01*
X025029Y015363D02*
X025089Y015363D01*
X025089Y015205D02*
X025029Y015205D01*
X021949Y019009D02*
X021806Y019009D01*
X021053Y018850D02*
X018259Y018850D01*
X018420Y019167D02*
X018919Y019167D01*
X018819Y019326D02*
X018524Y019326D01*
X018574Y019484D02*
X018777Y019484D01*
X018772Y019643D02*
X018574Y019643D01*
X018574Y019801D02*
X018772Y019801D01*
X018574Y019960D02*
X019312Y019960D01*
X019432Y019960D02*
X020170Y019960D01*
X020170Y020118D02*
X019972Y020118D01*
X019972Y020043D02*
X019972Y020450D01*
X019958Y020543D01*
X019928Y020633D01*
X019885Y020717D01*
X019830Y020793D01*
X019763Y020860D01*
X019687Y020916D01*
X019603Y020959D01*
X019513Y020988D01*
X019432Y021000D01*
X019432Y020043D01*
X019972Y020043D01*
X019972Y020277D02*
X020170Y020277D01*
X020170Y020435D02*
X019972Y020435D01*
X019941Y020594D02*
X020202Y020594D01*
X020280Y020752D02*
X019860Y020752D01*
X019693Y020911D02*
X020462Y020911D01*
X019432Y020911D02*
X019312Y020911D01*
X019312Y020752D02*
X019432Y020752D01*
X019432Y020594D02*
X019312Y020594D01*
X019312Y020435D02*
X019432Y020435D01*
X019432Y020277D02*
X019312Y020277D01*
X019312Y020118D02*
X019432Y020118D01*
X019432Y019801D02*
X019312Y019801D01*
X019312Y019643D02*
X019432Y019643D01*
X019432Y019484D02*
X019312Y019484D01*
X019312Y019326D02*
X019432Y019326D01*
X019432Y019167D02*
X019312Y019167D01*
X019826Y019167D02*
X020325Y019167D01*
X020220Y019326D02*
X019925Y019326D01*
X019967Y019484D02*
X020170Y019484D01*
X020170Y019643D02*
X019972Y019643D01*
X019972Y019801D02*
X020170Y019801D01*
X018772Y020118D02*
X018574Y020118D01*
X018574Y020277D02*
X018772Y020277D01*
X018772Y020435D02*
X018574Y020435D01*
X018543Y020594D02*
X018804Y020594D01*
X018885Y020752D02*
X018465Y020752D01*
X018282Y020911D02*
X019051Y020911D01*
X003229Y005853D02*
X002529Y005853D01*
X002529Y005695D02*
X003136Y005695D01*
D15*
X004116Y006855D02*
X004549Y007049D01*
X005049Y007549D01*
X007549Y007549D01*
X008049Y007049D01*
X007549Y006549D02*
X012549Y006549D01*
X013049Y007049D01*
X016049Y009049D02*
X020549Y004549D01*
X020738Y004116D01*
X026549Y004549D02*
X026738Y004116D01*
X026549Y004549D02*
X017549Y013549D01*
X006049Y013549D01*
X004549Y015049D01*
X004116Y015122D01*
X004116Y012366D02*
X004549Y012049D01*
X007549Y009049D01*
X016049Y009049D01*
X009549Y015049D02*
X008049Y015049D01*
X004549Y018549D01*
X004116Y018488D01*
X009549Y018549D02*
X012549Y018549D01*
X018049Y018549D01*
X021049Y018549D01*
X021549Y018549D01*
X023049Y017049D01*
X021049Y018549D02*
X022049Y019549D01*
X022128Y019983D01*
X018049Y019549D02*
X018049Y018549D01*
X018049Y019549D02*
X017994Y019983D01*
X013860Y019983D02*
X013549Y019549D01*
X012549Y018549D01*
X009549Y018549D02*
X009549Y019549D01*
X009727Y019983D01*
X007049Y007049D02*
X007549Y006549D01*
D16*
X003549Y003549D03*
X003549Y020549D03*
X030549Y020549D03*
X030549Y003549D03*
M02*
