# Supplementary material for: Multi-neuron intracellular recording in vivo via interacting autopatching robots
Source: eLife. 2018 Jan 3;7:e24656. doi: 10.7554/eLife.24656 (PMC5812718; doi:10.7554/eLife.24656)
Supplement: Supplementary file 2. — The Supplementary file 2 contains all the CAD files needed to produce the PCB’s and custom-made parts of the multipatcher hardware. [file elife-24656-supp2.zip › Hardware assembly supplementary file/Gerber files/pressure_board/pressure_board.stc]

G75*
G70*
%OFA0B0*%
%FSLAX24Y24*%
%IPPOS*%
%LPD*%
%AMOC8*
5,1,8,0,0,1.08239X$1,22.5*
%
%ADD10C,0.0920*%
%ADD11C,0.0630*%
%ADD12C,0.1360*%
%ADD13C,0.0680*%
%ADD14OC8,0.0600*%
%ADD15C,0.1582*%
D10*
X003696Y005477D02*
X004536Y005477D01*
X004536Y006855D02*
X003696Y006855D01*
X003696Y008233D02*
X004536Y008233D01*
X004536Y009610D02*
X003696Y009610D01*
X003696Y010988D02*
X004536Y010988D01*
X004536Y012366D02*
X003696Y012366D01*
X003696Y013744D02*
X004536Y013744D01*
X004536Y015122D02*
X003696Y015122D01*
X003696Y017110D02*
X004536Y017110D01*
X004536Y018488D02*
X003696Y018488D01*
X006971Y019563D02*
X006971Y020403D01*
X008349Y020403D02*
X008349Y019563D01*
X009727Y019563D02*
X009727Y020403D01*
X011105Y020403D02*
X011105Y019563D01*
X012483Y019563D02*
X012483Y020403D01*
X013860Y020403D02*
X013860Y019563D01*
X015238Y019563D02*
X015238Y020403D01*
X016616Y020403D02*
X016616Y019563D01*
X017994Y019563D02*
X017994Y020403D01*
X019372Y020403D02*
X019372Y019563D01*
X020750Y019563D02*
X020750Y020403D01*
X022128Y020403D02*
X022128Y019563D01*
X025860Y019563D02*
X025860Y020403D01*
X027238Y020403D02*
X027238Y019563D01*
X029563Y018250D02*
X030403Y018250D01*
X030403Y016872D02*
X029563Y016872D01*
X029563Y015494D02*
X030403Y015494D01*
X030403Y014116D02*
X029563Y014116D01*
X029563Y012738D02*
X030403Y012738D01*
X030403Y011360D02*
X029563Y011360D01*
X029563Y009983D02*
X030403Y009983D01*
X030403Y008605D02*
X029563Y008605D01*
X029563Y007227D02*
X030403Y007227D01*
X030403Y005849D02*
X029563Y005849D01*
X028116Y004536D02*
X028116Y003696D01*
X026738Y003696D02*
X026738Y004536D01*
X025360Y004536D02*
X025360Y003696D01*
X023983Y003696D02*
X023983Y004536D01*
X022116Y004536D02*
X022116Y003696D01*
X020738Y003696D02*
X020738Y004536D01*
X019360Y004536D02*
X019360Y003696D01*
X017983Y003696D02*
X017983Y004536D01*
D11*
X014049Y007049D03*
X013049Y007049D03*
X013549Y008049D03*
X014549Y008049D03*
X008549Y008049D03*
X007549Y008049D03*
X007049Y007049D03*
X008049Y007049D03*
D12*
X009299Y004549D03*
X006299Y004549D03*
X012299Y004549D03*
X015299Y004549D03*
D13*
X011549Y014749D02*
X011549Y015349D01*
X010549Y015349D02*
X010549Y014749D01*
X009549Y014749D02*
X009549Y015349D01*
X023549Y015349D02*
X023549Y014749D01*
X024549Y014749D02*
X024549Y015349D01*
X025549Y015349D02*
X025549Y014749D01*
D14*
X025049Y017049D03*
X023049Y017049D03*
X011549Y017049D03*
X009549Y017049D03*
D15*
X003549Y003549D03*
X003549Y020549D03*
X030549Y020549D03*
X030549Y003549D03*
M02*
