# Supplementary material for: Multi-neuron intracellular recording in vivo via interacting autopatching robots
Source: eLife. 2018 Jan 3;7:e24656. doi: 10.7554/eLife.24656 (PMC5812718; doi:10.7554/eLife.24656)
Supplement: Supplementary file 2. — The Supplementary file 2 contains all the CAD files needed to produce the PCB’s and custom-made parts of the multipatcher hardware. [file elife-24656-supp2.zip › Hardware assembly supplementary file/Gerber files/pressure_board_bom.txt]

Partlist exported from /Users/Administrator/Desktop/Ian/Lab/Boyden lab/PCB files/2012-09-20+ new designs modified by Ian/pressure board/pressure_board_2012-10-11_04.sch at 11/18/12 11:52 AM

Assembly variant: 

Part                              Value                                               Device          Package      Description                
5V                                Recom R-78C5.0-1.0 (Digikey 945-1395-5-ND)          7805TV          TO220V       Positive VOLTAGE REGULATOR 
9V                                Recom R-78C9.0-1.0 (Digikey 945-1396-5-ND)          7805TV          TO220V       Positive VOLTAGE REGULATOR 
AI_PH_PL_VL_VH_GND_SIGNAL         On Shore Technology, ED555/8DS (Digikey ED1520-ND)  90-8            90-8         WEIDMUELLER CLAMP CONNECTOR
C1_10UF                           10uF, TDK FK26X7R1E106M    (Digikey 445-8553-ND)    C-US050-024X044 C050-024X044 CAPACITOR, American symbol 
C2_10UF                           10uF, TDK FK26X7R1E106M    (Digikey 445-8553-ND)    C-US050-024X044 C050-024X044 CAPACITOR, American symbol 
POTS/AO_PH_PL_VL_VH_GND_SIGNAL_5V On Shore Technology, ED555/12DS (Digikey ED1524-ND) 90-12           90-12        WEIDMUELLER CLAMP CONNECTOR
PRESSURE_HI                       TE Connectivity, 5520241-2 (Digikey A31399-ND)      520241-2        520241-2     AMP connector              
PRESSURE_LO                       TE Connectivity, 5520241-2 (Digikey A31399-ND)      520241-2        520241-2     AMP connector              
PWR_IN_GND_24V                    On Shore Technology, ED555/2DS (Digikey ED1514-ND)  90-2            90-2         WEIDMUELLER CLAMP CONNECTOR
PWR_OUT_24V_GND                   On Shore Technology, ED555/10DS (Digikey ED1522-ND) 90-10           90-10        WEIDMUELLER CLAMP CONNECTOR
PWR_OUT_GND_9V                    On Shore Technology, ED555/2DS (Digikey ED1514-ND)  90-2            90-2         WEIDMUELLER CLAMP CONNECTOR
VH_WO_O_WG_B                      On Shore Technology, ED555/4DS (Digikey ED1516-ND)  90-4            90-4         WEIDMUELLER CLAMP CONNECTOR
VL_WO_O_WG_B                      On Shore Technology, ED555/4DS (Digikey ED1516-ND)  90-4            90-4         WEIDMUELLER CLAMP CONNECTOR
