# Supplementary material for: Multi-neuron intracellular recording in vivo via interacting autopatching robots
Source: eLife. 2018 Jan 3;7:e24656. doi: 10.7554/eLife.24656 (PMC5812718; doi:10.7554/eLife.24656)
Supplement: Supplementary file 2. — The Supplementary file 2 contains all the CAD files needed to produce the PCB’s and custom-made parts of the multipatcher hardware. [file elife-24656-supp2.zip › Hardware assembly supplementary file/Gerber files/pressure_board_bom.xlsx]

## Sheet: pressure_board_2012-10-11_04_bo
Part	Device
5V	Recom R-78C5.0-1.0 (Digikey 945-1395-5-ND)
9V	Recom R-78C9.0-1.0 (Digikey 945-1396-5-ND)
AI_PH_PL_VL_VH_GND_SIGNAL	On Shore Technology, ED555/8DS (Digikey ED1520-ND)
C1_10UF	10uF, TDK FK26X7R1E106M (Digikey 445-8553-ND)
C2_10UF	10uF, TDK FK26X7R1E106M (Digikey 445-8553-ND)
POTS/AO_PH_PL_VL_VH_GND_SIGNAL_5V	On Shore Technology, ED555/12DS (Digikey ED1524-ND)
PRESSURE_HI	TE Connectivity, 5520241-2 (Digikey A31399-ND)
PRESSURE_LO	TE Connectivity, 5520241-2 (Digikey A31399-ND)
PWR_IN_GND_24V	On Shore Technology, ED555/2DS (Digikey ED1514-ND)
PWR_OUT_24V_GND	On Shore Technology, ED555/10DS (Digikey ED1522-ND)
PWR_OUT_GND_9V	On Shore Technology, ED555/2DS (Digikey ED1514-ND)
VH_WO_O_WG_B	On Shore Technology, ED555/4DS (Digikey ED1516-ND)
VL_WO_O_WG_B	On Shore Technology, ED555/4DS (Digikey ED1516-ND)
