# Supplementary material for: Multi-neuron intracellular recording in vivo via interacting autopatching robots
Source: eLife. 2018 Jan 3;7:e24656. doi: 10.7554/eLife.24656 (PMC5812718; doi:10.7554/eLife.24656)
Supplement: Supplementary file 2. — The Supplementary file 2 contains all the CAD files needed to produce the PCB’s and custom-made parts of the multipatcher hardware. [file elife-24656-supp2.zip › Hardware assembly supplementary file/Gerber files/valve-relay board/valve-relay_board.cmp]

G75*
G70*
%OFA0B0*%
%FSLAX24Y24*%
%IPPOS*%
%LPD*%
%AMOC8*
5,1,8,0,0,1.08239X$1,22.5*
%
%ADD10C,0.0600*%
%ADD11C,0.0840*%
%ADD12C,0.0660*%
%ADD13OC8,0.0520*%
%ADD14C,0.0160*%
%ADD15C,0.0100*%
%ADD16C,0.1502*%
D10*
X016249Y004680D02*
X016849Y004680D01*
X016849Y005680D02*
X016249Y005680D01*
X016249Y006680D02*
X016849Y006680D01*
X021249Y004680D02*
X021849Y004680D01*
X021849Y003680D02*
X021249Y003680D01*
X021249Y002680D02*
X021849Y002680D01*
X021849Y009180D02*
X021249Y009180D01*
X021249Y010180D02*
X021849Y010180D01*
X021849Y011180D02*
X021249Y011180D01*
X016849Y011180D02*
X016249Y011180D01*
X016249Y012180D02*
X016849Y012180D01*
X016849Y013180D02*
X016249Y013180D01*
X015849Y017180D02*
X015249Y017180D01*
X015249Y018180D02*
X015849Y018180D01*
X015849Y019180D02*
X015249Y019180D01*
X007849Y019180D02*
X007249Y019180D01*
X007249Y018180D02*
X007849Y018180D01*
X007849Y017180D02*
X007249Y017180D01*
X025249Y017180D02*
X025849Y017180D01*
X025849Y018180D02*
X025249Y018180D01*
X025249Y019180D02*
X025849Y019180D01*
D11*
X029563Y016619D02*
X030403Y016619D01*
X030403Y015241D02*
X029563Y015241D01*
X029563Y012625D02*
X030403Y012625D01*
X030403Y011247D02*
X029563Y011247D01*
X029563Y009869D02*
X030403Y009869D01*
X030403Y008491D02*
X029563Y008491D01*
X029563Y007113D02*
X030403Y007113D01*
X030403Y005735D02*
X029563Y005735D01*
X004536Y005985D02*
X003696Y005985D01*
X003696Y004607D02*
X004536Y004607D01*
X004536Y007363D02*
X003696Y007363D01*
X003696Y008741D02*
X004536Y008741D01*
X004536Y010119D02*
X003696Y010119D01*
X003696Y011497D02*
X004536Y011497D01*
X004536Y012875D02*
X003696Y012875D01*
X003696Y014253D02*
X004536Y014253D01*
X004536Y016241D02*
X003696Y016241D01*
X003696Y017619D02*
X004536Y017619D01*
D12*
X009549Y013680D03*
X013549Y013680D03*
X013549Y010680D03*
X009549Y010680D03*
X009549Y007680D03*
X013549Y007680D03*
X013549Y004680D03*
X009549Y004680D03*
X023049Y015180D03*
X023049Y019180D03*
D13*
X021049Y018180D03*
X021049Y016180D03*
X024049Y014430D03*
X024049Y013180D03*
X024049Y011680D03*
X024049Y010430D03*
X024049Y008930D03*
X024049Y007680D03*
X024049Y006180D03*
X024049Y004930D03*
X024049Y003430D03*
X024049Y002180D03*
X028049Y002180D03*
X028049Y003430D03*
X028049Y004930D03*
X028049Y006180D03*
X028049Y007680D03*
X028049Y008930D03*
X028049Y010430D03*
X028049Y011680D03*
X028049Y013180D03*
X028049Y014430D03*
X013049Y016180D03*
X013049Y018180D03*
D14*
X002529Y020570D02*
X002529Y001660D01*
X031562Y001660D01*
X031562Y020570D01*
X030782Y020570D01*
X031066Y020452D01*
X031322Y020196D01*
X031461Y019861D01*
X031461Y019499D01*
X031322Y019164D01*
X031066Y018908D01*
X030731Y018769D01*
X030368Y018769D01*
X030033Y018908D01*
X029777Y019164D01*
X029638Y019499D01*
X029638Y019861D01*
X029777Y020196D01*
X030033Y020452D01*
X030317Y020570D01*
X003782Y020570D01*
X004066Y020452D01*
X004322Y020196D01*
X004461Y019861D01*
X004461Y019499D01*
X004322Y019164D01*
X004066Y018908D01*
X003731Y018769D01*
X003368Y018769D01*
X003033Y018908D01*
X002777Y019164D01*
X002638Y019499D01*
X002638Y019861D01*
X002777Y020196D01*
X003033Y020452D01*
X003317Y020570D01*
X002529Y020570D01*
X002529Y020517D02*
X003189Y020517D01*
X002939Y020359D02*
X002529Y020359D01*
X002529Y020200D02*
X002781Y020200D01*
X002713Y020042D02*
X002529Y020042D01*
X002529Y019883D02*
X002647Y019883D01*
X002638Y019725D02*
X002529Y019725D01*
X002529Y019566D02*
X002638Y019566D01*
X002676Y019408D02*
X002529Y019408D01*
X002529Y019249D02*
X002742Y019249D01*
X002850Y019091D02*
X002529Y019091D01*
X002529Y018932D02*
X003009Y018932D01*
X003357Y018774D02*
X002529Y018774D01*
X002529Y018615D02*
X007098Y018615D01*
X007158Y018640D02*
X006989Y018570D01*
X006859Y018441D01*
X006789Y018271D01*
X006789Y018088D01*
X006859Y017919D01*
X006989Y017790D01*
X007158Y017720D01*
X007941Y017720D01*
X008110Y017790D01*
X008239Y017919D01*
X008309Y018088D01*
X008309Y018271D01*
X008239Y018441D01*
X008110Y018570D01*
X007941Y018640D01*
X007158Y018640D01*
X007137Y018712D02*
X007212Y018700D01*
X007529Y018700D01*
X007529Y019160D01*
X006769Y019160D01*
X006769Y019142D01*
X006781Y019068D01*
X006805Y018996D01*
X006839Y018928D01*
X006883Y018867D01*
X006937Y018814D01*
X006998Y018769D01*
X007065Y018735D01*
X007137Y018712D01*
X006992Y018774D02*
X003742Y018774D01*
X004090Y018932D02*
X006837Y018932D01*
X006778Y019091D02*
X004249Y019091D01*
X004357Y019249D02*
X006774Y019249D01*
X006769Y019218D02*
X006781Y019292D01*
X006805Y019364D01*
X006839Y019432D01*
X006883Y019493D01*
X006937Y019546D01*
X006998Y019591D01*
X007065Y019625D01*
X007137Y019648D01*
X007212Y019660D01*
X007529Y019660D01*
X007529Y019200D01*
X007529Y019160D01*
X007569Y019160D01*
X007569Y018700D01*
X007887Y018700D01*
X007962Y018712D01*
X008034Y018735D01*
X008101Y018769D01*
X008162Y018814D01*
X008216Y018867D01*
X008260Y018928D01*
X008294Y018996D01*
X008318Y019068D01*
X008329Y019142D01*
X008329Y019160D01*
X007569Y019160D01*
X007569Y019200D01*
X007529Y019200D01*
X006769Y019200D01*
X006769Y019218D01*
X006827Y019408D02*
X004423Y019408D01*
X004461Y019566D02*
X006964Y019566D01*
X007529Y019566D02*
X007569Y019566D01*
X007569Y019660D02*
X007569Y019200D01*
X008329Y019200D01*
X008329Y019218D01*
X008318Y019292D01*
X008294Y019364D01*
X008260Y019432D01*
X008216Y019493D01*
X008162Y019546D01*
X008101Y019591D01*
X008034Y019625D01*
X007962Y019648D01*
X007887Y019660D01*
X007569Y019660D01*
X007569Y019408D02*
X007529Y019408D01*
X007529Y019249D02*
X007569Y019249D01*
X007569Y019091D02*
X007529Y019091D01*
X007529Y018932D02*
X007569Y018932D01*
X007569Y018774D02*
X007529Y018774D01*
X008001Y018615D02*
X015098Y018615D01*
X015158Y018640D02*
X014989Y018570D01*
X014859Y018441D01*
X014789Y018271D01*
X014789Y018088D01*
X014859Y017919D01*
X014989Y017790D01*
X015158Y017720D01*
X015941Y017720D01*
X016110Y017790D01*
X016239Y017919D01*
X016309Y018088D01*
X016309Y018271D01*
X016239Y018441D01*
X016110Y018570D01*
X015941Y018640D01*
X015158Y018640D01*
X015137Y018712D02*
X015212Y018700D01*
X015529Y018700D01*
X015529Y019160D01*
X014769Y019160D01*
X014769Y019142D01*
X014781Y019068D01*
X014805Y018996D01*
X014839Y018928D01*
X014883Y018867D01*
X014937Y018814D01*
X014998Y018769D01*
X015065Y018735D01*
X015137Y018712D01*
X014992Y018774D02*
X008107Y018774D01*
X008262Y018932D02*
X014837Y018932D01*
X014778Y019091D02*
X008321Y019091D01*
X008324Y019249D02*
X014774Y019249D01*
X014769Y019218D02*
X014781Y019292D01*
X014805Y019364D01*
X014839Y019432D01*
X014883Y019493D01*
X014937Y019546D01*
X014998Y019591D01*
X015065Y019625D01*
X015137Y019648D01*
X015212Y019660D01*
X015529Y019660D01*
X015529Y019200D01*
X015529Y019160D01*
X015569Y019160D01*
X015569Y018700D01*
X015887Y018700D01*
X015962Y018712D01*
X016034Y018735D01*
X016101Y018769D01*
X016162Y018814D01*
X016216Y018867D01*
X016260Y018928D01*
X016294Y018996D01*
X016318Y019068D01*
X016329Y019142D01*
X016329Y019160D01*
X015569Y019160D01*
X015569Y019200D01*
X015529Y019200D01*
X014769Y019200D01*
X014769Y019218D01*
X014827Y019408D02*
X008272Y019408D01*
X008135Y019566D02*
X014964Y019566D01*
X015529Y019566D02*
X015569Y019566D01*
X015569Y019660D02*
X015569Y019200D01*
X016329Y019200D01*
X016329Y019218D01*
X016318Y019292D01*
X016294Y019364D01*
X016260Y019432D01*
X016216Y019493D01*
X016162Y019546D01*
X016101Y019591D01*
X016034Y019625D01*
X015962Y019648D01*
X015887Y019660D01*
X015569Y019660D01*
X015569Y019408D02*
X015529Y019408D01*
X015529Y019249D02*
X015569Y019249D01*
X015569Y019091D02*
X015529Y019091D01*
X015529Y018932D02*
X015569Y018932D01*
X015569Y018774D02*
X015529Y018774D01*
X016001Y018615D02*
X024339Y018615D01*
X024339Y018767D02*
X024339Y015267D01*
X023962Y014890D01*
X023922Y014850D01*
X023875Y014850D01*
X023629Y014604D01*
X023629Y014256D01*
X023875Y014010D01*
X024223Y014010D01*
X024469Y014256D01*
X024469Y014604D01*
X024370Y014703D01*
X024636Y014970D01*
X024759Y015093D01*
X024759Y018593D01*
X024973Y018806D01*
X024989Y018790D01*
X025158Y018720D01*
X025941Y018720D01*
X026110Y018790D01*
X026239Y018919D01*
X026309Y019088D01*
X026309Y019271D01*
X026239Y019441D01*
X026110Y019570D01*
X025941Y019640D01*
X025158Y019640D01*
X024989Y019570D01*
X024859Y019441D01*
X024789Y019271D01*
X024789Y019217D01*
X024339Y018767D01*
X024346Y018774D02*
X023336Y018774D01*
X023327Y018765D02*
X023465Y018902D01*
X023539Y019083D01*
X023539Y019277D01*
X023465Y019458D01*
X023327Y019595D01*
X023147Y019670D01*
X022952Y019670D01*
X022772Y019595D01*
X022634Y019458D01*
X022559Y019277D01*
X022559Y019083D01*
X022634Y018902D01*
X022772Y018765D01*
X022952Y018690D01*
X023147Y018690D01*
X023327Y018765D01*
X023477Y018932D02*
X024504Y018932D01*
X024663Y019091D02*
X023539Y019091D01*
X023539Y019249D02*
X024789Y019249D01*
X024846Y019408D02*
X023486Y019408D01*
X023356Y019566D02*
X024985Y019566D01*
X026114Y019566D02*
X029638Y019566D01*
X029638Y019725D02*
X004461Y019725D01*
X004452Y019883D02*
X029647Y019883D01*
X029713Y020042D02*
X004386Y020042D01*
X004318Y020200D02*
X029781Y020200D01*
X029939Y020359D02*
X004160Y020359D01*
X003910Y020517D02*
X030189Y020517D01*
X030910Y020517D02*
X031562Y020517D01*
X031562Y020359D02*
X031160Y020359D01*
X031318Y020200D02*
X031562Y020200D01*
X031562Y020042D02*
X031386Y020042D01*
X031452Y019883D02*
X031562Y019883D01*
X031562Y019725D02*
X031461Y019725D01*
X031461Y019566D02*
X031562Y019566D01*
X031562Y019408D02*
X031423Y019408D01*
X031357Y019249D02*
X031562Y019249D01*
X031562Y019091D02*
X031249Y019091D01*
X031090Y018932D02*
X031562Y018932D01*
X031562Y018774D02*
X030742Y018774D01*
X030357Y018774D02*
X026070Y018774D01*
X026001Y018615D02*
X031562Y018615D01*
X031562Y018457D02*
X026223Y018457D01*
X026239Y018441D02*
X026110Y018570D01*
X025941Y018640D01*
X025158Y018640D01*
X024989Y018570D01*
X024859Y018441D01*
X024789Y018271D01*
X024789Y018088D01*
X024859Y017919D01*
X024989Y017790D01*
X025158Y017720D01*
X025941Y017720D01*
X026110Y017790D01*
X026239Y017919D01*
X026260Y017970D01*
X029839Y017970D01*
X029839Y017199D01*
X029447Y017199D01*
X029234Y017111D01*
X029071Y016948D01*
X028983Y016734D01*
X028983Y016504D01*
X029071Y016290D01*
X029234Y016127D01*
X029447Y016039D01*
X030518Y016039D01*
X030731Y016127D01*
X030894Y016290D01*
X030983Y016504D01*
X030983Y016734D01*
X030894Y016948D01*
X030731Y017111D01*
X030518Y017199D01*
X030259Y017199D01*
X030259Y018267D01*
X030136Y018390D01*
X026260Y018390D01*
X026239Y018441D01*
X026245Y018932D02*
X030009Y018932D01*
X029850Y019091D02*
X026309Y019091D01*
X026309Y019249D02*
X029742Y019249D01*
X029676Y019408D02*
X026253Y019408D01*
X025029Y018774D02*
X024940Y018774D01*
X024781Y018615D02*
X025098Y018615D01*
X024875Y018457D02*
X024759Y018457D01*
X024759Y018298D02*
X024800Y018298D01*
X024789Y018140D02*
X024759Y018140D01*
X024759Y017981D02*
X024834Y017981D01*
X024759Y017823D02*
X024956Y017823D01*
X024759Y017664D02*
X029839Y017664D01*
X029839Y017506D02*
X026174Y017506D01*
X026110Y017570D02*
X025941Y017640D01*
X025158Y017640D01*
X024989Y017570D01*
X024859Y017441D01*
X024789Y017271D01*
X024789Y017088D01*
X024859Y016919D01*
X024989Y016790D01*
X025158Y016720D01*
X025941Y016720D01*
X026110Y016790D01*
X026239Y016919D01*
X026309Y017088D01*
X026309Y017271D01*
X026239Y017441D01*
X026110Y017570D01*
X026143Y017823D02*
X029839Y017823D01*
X030259Y017823D02*
X031562Y017823D01*
X031562Y017981D02*
X030259Y017981D01*
X030259Y018140D02*
X031562Y018140D01*
X031562Y018298D02*
X030228Y018298D01*
X030259Y017664D02*
X031562Y017664D01*
X031562Y017506D02*
X030259Y017506D01*
X030259Y017347D02*
X031562Y017347D01*
X031562Y017189D02*
X030543Y017189D01*
X030812Y017030D02*
X031562Y017030D01*
X031562Y016872D02*
X030926Y016872D01*
X030983Y016713D02*
X031562Y016713D01*
X031562Y016555D02*
X030983Y016555D01*
X030938Y016396D02*
X031562Y016396D01*
X031562Y016238D02*
X030841Y016238D01*
X030615Y016079D02*
X031562Y016079D01*
X031562Y015921D02*
X024759Y015921D01*
X024759Y016079D02*
X029350Y016079D01*
X029447Y015821D02*
X029234Y015733D01*
X029071Y015570D01*
X028983Y015356D01*
X028983Y015126D01*
X029071Y014912D01*
X029234Y014749D01*
X029447Y014661D01*
X030518Y014661D01*
X030731Y014749D01*
X030894Y014912D01*
X030983Y015126D01*
X030983Y015356D01*
X030894Y015570D01*
X030731Y015733D01*
X030518Y015821D01*
X029447Y015821D01*
X029305Y015762D02*
X024759Y015762D01*
X024759Y015604D02*
X029105Y015604D01*
X029019Y015445D02*
X024759Y015445D01*
X024759Y015287D02*
X028983Y015287D01*
X028983Y015128D02*
X024759Y015128D01*
X024636Y014970D02*
X029047Y014970D01*
X029172Y014811D02*
X028262Y014811D01*
X028223Y014850D02*
X027875Y014850D01*
X027629Y014604D01*
X027629Y014256D01*
X027839Y014046D01*
X027839Y013564D01*
X027629Y013354D01*
X027629Y013006D01*
X027875Y012760D01*
X028172Y012760D01*
X029214Y011719D01*
X029071Y011575D01*
X028983Y011362D01*
X028983Y011132D01*
X029071Y010918D01*
X029234Y010755D01*
X029447Y010667D01*
X030518Y010667D01*
X030731Y010755D01*
X030894Y010918D01*
X030983Y011132D01*
X030983Y011362D01*
X030894Y011575D01*
X030731Y011739D01*
X030518Y011827D01*
X029700Y011827D01*
X029636Y011890D01*
X029482Y012045D01*
X030518Y012045D01*
X030731Y012133D01*
X030894Y012296D01*
X030983Y012510D01*
X030983Y012740D01*
X030894Y012953D01*
X030731Y013117D01*
X030518Y013205D01*
X029447Y013205D01*
X029234Y013117D01*
X029071Y012953D01*
X028983Y012740D01*
X028983Y012544D01*
X028469Y013057D01*
X028469Y013354D01*
X028259Y013564D01*
X028259Y014046D01*
X028469Y014256D01*
X028469Y014604D01*
X028223Y014850D01*
X028421Y014653D02*
X031562Y014653D01*
X031562Y014811D02*
X030793Y014811D01*
X030918Y014970D02*
X031562Y014970D01*
X031562Y015128D02*
X030983Y015128D01*
X030983Y015287D02*
X031562Y015287D01*
X031562Y015445D02*
X030946Y015445D01*
X030860Y015604D02*
X031562Y015604D01*
X031562Y015762D02*
X030660Y015762D01*
X029124Y016238D02*
X024759Y016238D01*
X024759Y016396D02*
X029027Y016396D01*
X028983Y016555D02*
X024759Y016555D01*
X024759Y016713D02*
X028983Y016713D01*
X029039Y016872D02*
X026192Y016872D01*
X026285Y017030D02*
X029153Y017030D01*
X029422Y017189D02*
X026309Y017189D01*
X026278Y017347D02*
X029839Y017347D01*
X027837Y014811D02*
X024477Y014811D01*
X024421Y014653D02*
X027678Y014653D01*
X027629Y014494D02*
X024469Y014494D01*
X024469Y014336D02*
X027629Y014336D01*
X027708Y014177D02*
X024390Y014177D01*
X024232Y014019D02*
X027839Y014019D01*
X027839Y013860D02*
X014005Y013860D01*
X014039Y013777D02*
X013965Y013958D01*
X013827Y014095D01*
X013647Y014170D01*
X013452Y014170D01*
X013272Y014095D01*
X013134Y013958D01*
X013059Y013777D01*
X013059Y013583D01*
X013134Y013402D01*
X013272Y013265D01*
X013339Y013237D01*
X013339Y012890D01*
X005116Y012890D01*
X005116Y012990D01*
X005028Y013203D01*
X004865Y013367D01*
X004652Y013455D01*
X003621Y013455D01*
X003839Y013673D01*
X004652Y013673D01*
X004865Y013761D01*
X005028Y013924D01*
X005116Y014137D01*
X005116Y014368D01*
X005028Y014581D01*
X004865Y014745D01*
X004652Y014833D01*
X003581Y014833D01*
X003368Y014745D01*
X003205Y014581D01*
X003116Y014368D01*
X003116Y014137D01*
X003205Y013924D01*
X003351Y013778D01*
X002962Y013390D01*
X002839Y013267D01*
X002839Y012093D01*
X003176Y011756D01*
X003116Y011612D01*
X003116Y011382D01*
X003205Y011168D01*
X003368Y011005D01*
X003581Y010917D01*
X004652Y010917D01*
X004865Y011005D01*
X005028Y011168D01*
X005116Y011382D01*
X005116Y011470D01*
X005339Y011470D01*
X005339Y008890D01*
X005102Y008890D01*
X005028Y009070D01*
X004865Y009233D01*
X004652Y009321D01*
X003581Y009321D01*
X003368Y009233D01*
X003205Y009070D01*
X003116Y008856D01*
X003116Y008626D01*
X003205Y008412D01*
X003368Y008249D01*
X003581Y008161D01*
X004652Y008161D01*
X004865Y008249D01*
X005028Y008412D01*
X005052Y008470D01*
X005339Y008470D01*
X005339Y006390D01*
X004952Y006390D01*
X004865Y006477D01*
X004652Y006565D01*
X003581Y006565D01*
X003368Y006477D01*
X003205Y006314D01*
X003116Y006100D01*
X003116Y005870D01*
X003205Y005657D01*
X003368Y005493D01*
X003581Y005405D01*
X004652Y005405D01*
X004865Y005493D01*
X005028Y005657D01*
X005116Y005870D01*
X005116Y005970D01*
X009339Y005970D01*
X009339Y005123D01*
X009272Y005095D01*
X009134Y004958D01*
X009059Y004777D01*
X009059Y004583D01*
X009134Y004402D01*
X009272Y004265D01*
X009452Y004190D01*
X009647Y004190D01*
X009827Y004265D01*
X009965Y004402D01*
X010039Y004583D01*
X010039Y004777D01*
X009965Y004958D01*
X009827Y005095D01*
X009759Y005123D01*
X009759Y007237D01*
X009827Y007265D01*
X009965Y007402D01*
X010039Y007583D01*
X010039Y007777D01*
X009965Y007958D01*
X009827Y008095D01*
X009759Y008123D01*
X009759Y010237D01*
X009827Y010265D01*
X009965Y010402D01*
X010039Y010583D01*
X010039Y010777D01*
X009965Y010958D01*
X009827Y011095D01*
X009647Y011170D01*
X009452Y011170D01*
X009272Y011095D01*
X009134Y010958D01*
X009059Y010777D01*
X009059Y010583D01*
X009134Y010402D01*
X009272Y010265D01*
X009339Y010237D01*
X009339Y008123D01*
X009272Y008095D01*
X009134Y007958D01*
X009059Y007777D01*
X009059Y007583D01*
X009134Y007402D01*
X009272Y007265D01*
X009339Y007237D01*
X009339Y006390D01*
X005759Y006390D01*
X005759Y011767D01*
X005636Y011890D01*
X004964Y011890D01*
X004865Y011989D01*
X004652Y012077D01*
X003581Y012077D01*
X003488Y012038D01*
X003259Y012267D01*
X003259Y012492D01*
X003368Y012383D01*
X003581Y012295D01*
X004652Y012295D01*
X004865Y012383D01*
X004952Y012470D01*
X013339Y012470D01*
X013339Y012093D01*
X013462Y011970D01*
X015839Y011970D01*
X015859Y011919D01*
X015989Y011790D01*
X016158Y011720D01*
X016941Y011720D01*
X017110Y011790D01*
X017239Y011919D01*
X017309Y012088D01*
X017309Y012271D01*
X017239Y012441D01*
X017110Y012570D01*
X016941Y012640D01*
X016158Y012640D01*
X015989Y012570D01*
X015859Y012441D01*
X015839Y012390D01*
X013759Y012390D01*
X013759Y013237D01*
X013827Y013265D01*
X013965Y013402D01*
X014039Y013583D01*
X014039Y013777D01*
X014039Y013702D02*
X027839Y013702D01*
X027819Y013543D02*
X024280Y013543D01*
X024223Y013600D02*
X023875Y013600D01*
X023629Y013354D01*
X023629Y013006D01*
X023875Y012760D01*
X024223Y012760D01*
X024469Y013006D01*
X024469Y013354D01*
X024223Y013600D01*
X024439Y013385D02*
X027660Y013385D01*
X027629Y013226D02*
X024469Y013226D01*
X024469Y013068D02*
X027629Y013068D01*
X027726Y012909D02*
X024372Y012909D01*
X023726Y012909D02*
X017229Y012909D01*
X017239Y012919D02*
X017309Y013088D01*
X017309Y013271D01*
X017239Y013441D01*
X017110Y013570D01*
X016941Y013640D01*
X016158Y013640D01*
X015989Y013570D01*
X015859Y013441D01*
X015789Y013271D01*
X015789Y013088D01*
X015859Y012919D01*
X015989Y012790D01*
X016158Y012720D01*
X016941Y012720D01*
X017110Y012790D01*
X017239Y012919D01*
X017301Y013068D02*
X023629Y013068D01*
X023629Y013226D02*
X017309Y013226D01*
X017263Y013385D02*
X023660Y013385D01*
X023818Y013543D02*
X017137Y013543D01*
X017015Y012751D02*
X028182Y012751D01*
X028340Y012592D02*
X017057Y012592D01*
X017242Y012434D02*
X028499Y012434D01*
X028657Y012275D02*
X017308Y012275D01*
X017309Y012117D02*
X028816Y012117D01*
X028974Y011958D02*
X028365Y011958D01*
X028469Y011854D02*
X028223Y012100D01*
X027875Y012100D01*
X027629Y011854D01*
X027629Y011506D01*
X027839Y011296D01*
X027839Y010814D01*
X027629Y010604D01*
X027629Y010256D01*
X027875Y010010D01*
X028223Y010010D01*
X028469Y010256D01*
X028469Y010604D01*
X028259Y010814D01*
X028259Y011296D01*
X028469Y011506D01*
X028469Y011854D01*
X028469Y011800D02*
X029133Y011800D01*
X029136Y011641D02*
X028469Y011641D01*
X028446Y011483D02*
X029032Y011483D01*
X028983Y011324D02*
X028287Y011324D01*
X028259Y011166D02*
X028983Y011166D01*
X029034Y011007D02*
X028259Y011007D01*
X028259Y010849D02*
X029141Y010849D01*
X029391Y010690D02*
X028383Y010690D01*
X028469Y010532D02*
X031562Y010532D01*
X031562Y010690D02*
X030574Y010690D01*
X030518Y010449D02*
X029447Y010449D01*
X029234Y010361D01*
X029071Y010198D01*
X028983Y009984D01*
X028983Y009754D01*
X029071Y009540D01*
X029234Y009377D01*
X029447Y009289D01*
X030518Y009289D01*
X030731Y009377D01*
X030894Y009540D01*
X030983Y009754D01*
X030983Y009984D01*
X030894Y010198D01*
X030731Y010361D01*
X030518Y010449D01*
X030701Y010373D02*
X031562Y010373D01*
X031562Y010215D02*
X030877Y010215D01*
X030953Y010056D02*
X031562Y010056D01*
X031562Y009898D02*
X030983Y009898D01*
X030976Y009739D02*
X031562Y009739D01*
X031562Y009581D02*
X030911Y009581D01*
X030776Y009422D02*
X031562Y009422D01*
X031562Y009264D02*
X028310Y009264D01*
X028223Y009350D02*
X028469Y009104D01*
X028469Y008756D01*
X028223Y008510D01*
X027875Y008510D01*
X027629Y008756D01*
X027629Y009104D01*
X027875Y009350D01*
X028223Y009350D01*
X028468Y009105D02*
X031562Y009105D01*
X031562Y008947D02*
X030767Y008947D01*
X030731Y008983D02*
X030518Y009071D01*
X029447Y009071D01*
X029234Y008983D01*
X029071Y008820D01*
X028983Y008606D01*
X028983Y008376D01*
X029071Y008162D01*
X029234Y007999D01*
X029447Y007911D01*
X030518Y007911D01*
X030731Y007999D01*
X030894Y008162D01*
X030983Y008376D01*
X030983Y008606D01*
X030894Y008820D01*
X030731Y008983D01*
X030907Y008788D02*
X031562Y008788D01*
X031562Y008630D02*
X030973Y008630D01*
X030983Y008471D02*
X031562Y008471D01*
X031562Y008313D02*
X030956Y008313D01*
X030886Y008154D02*
X031562Y008154D01*
X031562Y007996D02*
X030722Y007996D01*
X030553Y007679D02*
X031562Y007679D01*
X031562Y007837D02*
X028469Y007837D01*
X028469Y007854D02*
X028223Y008100D01*
X027875Y008100D01*
X027629Y007854D01*
X027629Y007506D01*
X027875Y007260D01*
X028223Y007260D01*
X028469Y007506D01*
X028469Y007854D01*
X028469Y007679D02*
X029412Y007679D01*
X029447Y007693D02*
X029234Y007605D01*
X029071Y007442D01*
X028983Y007228D01*
X028983Y006998D01*
X029071Y006785D01*
X029234Y006621D01*
X029447Y006533D01*
X030518Y006533D01*
X030731Y006621D01*
X030894Y006785D01*
X030983Y006998D01*
X030983Y007228D01*
X030894Y007442D01*
X030731Y007605D01*
X030518Y007693D01*
X029447Y007693D01*
X029149Y007520D02*
X028469Y007520D01*
X028325Y007362D02*
X029038Y007362D01*
X028983Y007203D02*
X013759Y007203D01*
X013759Y007237D02*
X013827Y007265D01*
X013965Y007402D01*
X014039Y007583D01*
X014039Y007777D01*
X013965Y007958D01*
X013827Y008095D01*
X013647Y008170D01*
X013452Y008170D01*
X013272Y008095D01*
X013134Y007958D01*
X013059Y007777D01*
X013059Y007583D01*
X013134Y007402D01*
X013272Y007265D01*
X013339Y007237D01*
X013339Y005593D01*
X013462Y005470D01*
X015839Y005470D01*
X015859Y005419D01*
X015989Y005290D01*
X016158Y005220D01*
X016941Y005220D01*
X017110Y005290D01*
X017239Y005419D01*
X017309Y005588D01*
X017309Y005771D01*
X017239Y005941D01*
X017110Y006070D01*
X016941Y006140D01*
X016158Y006140D01*
X015989Y006070D01*
X015859Y005941D01*
X015839Y005890D01*
X013759Y005890D01*
X013759Y007237D01*
X013759Y007045D02*
X015963Y007045D01*
X015989Y007070D02*
X015859Y006941D01*
X015789Y006771D01*
X015789Y006588D01*
X015859Y006419D01*
X015989Y006290D01*
X016158Y006220D01*
X016941Y006220D01*
X017110Y006290D01*
X017239Y006419D01*
X017309Y006588D01*
X017309Y006771D01*
X017239Y006941D01*
X017110Y007070D01*
X016941Y007140D01*
X016158Y007140D01*
X015989Y007070D01*
X015837Y006886D02*
X013759Y006886D01*
X013759Y006728D02*
X015789Y006728D01*
X015798Y006569D02*
X013759Y006569D01*
X013759Y006411D02*
X015868Y006411D01*
X016081Y006252D02*
X013759Y006252D01*
X013759Y006094D02*
X016046Y006094D01*
X015857Y005935D02*
X013759Y005935D01*
X013339Y005935D02*
X009759Y005935D01*
X009759Y005777D02*
X013339Y005777D01*
X013339Y005618D02*
X009759Y005618D01*
X009759Y005460D02*
X015843Y005460D01*
X015978Y005301D02*
X009759Y005301D01*
X009759Y005143D02*
X013386Y005143D01*
X013452Y005170D02*
X013272Y005095D01*
X013134Y004958D01*
X013059Y004777D01*
X013059Y004583D01*
X013134Y004402D01*
X013272Y004265D01*
X013339Y004237D01*
X013339Y003593D01*
X013462Y003470D01*
X020839Y003470D01*
X020859Y003419D01*
X020989Y003290D01*
X021158Y003220D01*
X021941Y003220D01*
X022110Y003290D01*
X022239Y003419D01*
X022309Y003588D01*
X022309Y003771D01*
X022239Y003941D01*
X022110Y004070D01*
X021941Y004140D01*
X021158Y004140D01*
X020989Y004070D01*
X020859Y003941D01*
X020839Y003890D01*
X013759Y003890D01*
X013759Y004237D01*
X013827Y004265D01*
X013965Y004402D01*
X014039Y004583D01*
X014039Y004777D01*
X013965Y004958D01*
X013827Y005095D01*
X013647Y005170D01*
X013452Y005170D01*
X013713Y005143D02*
X023668Y005143D01*
X023629Y005104D02*
X023629Y004756D01*
X023875Y004510D01*
X024223Y004510D01*
X024469Y004756D01*
X024469Y005104D01*
X024223Y005350D01*
X023875Y005350D01*
X023629Y005104D01*
X023629Y004984D02*
X022196Y004984D01*
X022239Y004941D02*
X022110Y005070D01*
X021941Y005140D01*
X021158Y005140D01*
X020989Y005070D01*
X020859Y004941D01*
X020789Y004771D01*
X020789Y004588D01*
X020859Y004419D01*
X020989Y004290D01*
X021158Y004220D01*
X021941Y004220D01*
X022110Y004290D01*
X022239Y004419D01*
X022309Y004588D01*
X022309Y004771D01*
X022239Y004941D01*
X022287Y004826D02*
X023629Y004826D01*
X023718Y004667D02*
X022309Y004667D01*
X022276Y004509D02*
X029839Y004509D01*
X029839Y004667D02*
X028380Y004667D01*
X028469Y004756D02*
X028469Y005104D01*
X028259Y005314D01*
X028259Y005796D01*
X028469Y006006D01*
X028469Y006354D01*
X028223Y006600D01*
X027875Y006600D01*
X027629Y006354D01*
X027629Y006006D01*
X027839Y005796D01*
X027839Y005314D01*
X027629Y005104D01*
X027629Y004756D01*
X027875Y004510D01*
X028223Y004510D01*
X028469Y004756D01*
X028469Y004826D02*
X029839Y004826D01*
X029839Y004984D02*
X028469Y004984D01*
X028431Y005143D02*
X029839Y005143D01*
X029839Y005155D02*
X029839Y004267D01*
X028549Y002977D01*
X028370Y003157D01*
X028469Y003256D01*
X028469Y003604D01*
X028223Y003850D01*
X027875Y003850D01*
X027629Y003604D01*
X027629Y003256D01*
X027875Y003010D01*
X027922Y003010D01*
X027962Y002970D01*
X028252Y002680D01*
X028172Y002600D01*
X027875Y002600D01*
X027629Y002354D01*
X027629Y002006D01*
X027875Y001760D01*
X028223Y001760D01*
X028469Y002006D01*
X028469Y002303D01*
X028636Y002470D01*
X028759Y002593D01*
X030136Y003970D01*
X030259Y004093D01*
X030259Y005155D01*
X030518Y005155D01*
X030731Y005243D01*
X030894Y005407D01*
X030983Y005620D01*
X030983Y005850D01*
X030894Y006064D01*
X030731Y006227D01*
X030518Y006315D01*
X029447Y006315D01*
X029234Y006227D01*
X029071Y006064D01*
X028983Y005850D01*
X028983Y005620D01*
X029071Y005407D01*
X029234Y005243D01*
X029447Y005155D01*
X029839Y005155D01*
X030259Y005143D02*
X031562Y005143D01*
X031562Y005301D02*
X030789Y005301D01*
X030916Y005460D02*
X031562Y005460D01*
X031562Y005618D02*
X030982Y005618D01*
X030983Y005777D02*
X031562Y005777D01*
X031562Y005935D02*
X030948Y005935D01*
X030864Y006094D02*
X031562Y006094D01*
X031562Y006252D02*
X030670Y006252D01*
X030605Y006569D02*
X031562Y006569D01*
X031562Y006411D02*
X028413Y006411D01*
X028469Y006252D02*
X029295Y006252D01*
X029101Y006094D02*
X028469Y006094D01*
X028398Y005935D02*
X029018Y005935D01*
X028983Y005777D02*
X028259Y005777D01*
X028259Y005618D02*
X028983Y005618D01*
X029049Y005460D02*
X028259Y005460D01*
X028272Y005301D02*
X029176Y005301D01*
X030259Y004984D02*
X031562Y004984D01*
X031562Y004826D02*
X030259Y004826D01*
X030259Y004667D02*
X031562Y004667D01*
X031562Y004509D02*
X030259Y004509D01*
X030259Y004350D02*
X031562Y004350D01*
X031562Y004192D02*
X030259Y004192D01*
X030199Y004033D02*
X031562Y004033D01*
X031562Y003875D02*
X030041Y003875D01*
X029882Y003716D02*
X031562Y003716D01*
X031562Y003558D02*
X030812Y003558D01*
X030731Y003591D02*
X030368Y003591D01*
X030033Y003452D01*
X029777Y003196D01*
X029638Y002861D01*
X029638Y002499D01*
X029777Y002164D01*
X030033Y001908D01*
X030368Y001769D01*
X030731Y001769D01*
X031066Y001908D01*
X031322Y002164D01*
X031461Y002499D01*
X031461Y002861D01*
X031322Y003196D01*
X031066Y003452D01*
X030731Y003591D01*
X031119Y003399D02*
X031562Y003399D01*
X031562Y003241D02*
X031278Y003241D01*
X031369Y003082D02*
X031562Y003082D01*
X031562Y002924D02*
X031435Y002924D01*
X031461Y002765D02*
X031562Y002765D01*
X031562Y002607D02*
X031461Y002607D01*
X031440Y002448D02*
X031562Y002448D01*
X031562Y002290D02*
X031374Y002290D01*
X031289Y002131D02*
X031562Y002131D01*
X031562Y001973D02*
X031131Y001973D01*
X030840Y001814D02*
X031562Y001814D01*
X030259Y001814D02*
X028277Y001814D01*
X028436Y001973D02*
X029968Y001973D01*
X029810Y002131D02*
X028469Y002131D01*
X028469Y002290D02*
X029725Y002290D01*
X029659Y002448D02*
X028614Y002448D01*
X028773Y002607D02*
X029638Y002607D01*
X029638Y002765D02*
X028931Y002765D01*
X029090Y002924D02*
X029664Y002924D01*
X029730Y003082D02*
X029248Y003082D01*
X029407Y003241D02*
X029821Y003241D01*
X029980Y003399D02*
X029565Y003399D01*
X029724Y003558D02*
X030287Y003558D01*
X029447Y003875D02*
X022267Y003875D01*
X022309Y003716D02*
X023741Y003716D01*
X023629Y003604D02*
X023629Y003256D01*
X023875Y003010D01*
X024223Y003010D01*
X024469Y003256D01*
X024469Y003604D01*
X024223Y003850D01*
X023875Y003850D01*
X023629Y003604D01*
X023629Y003558D02*
X022297Y003558D01*
X022219Y003399D02*
X023629Y003399D01*
X023645Y003241D02*
X021990Y003241D01*
X021941Y003140D02*
X022110Y003070D01*
X022239Y002941D01*
X022309Y002771D01*
X022309Y002588D01*
X022239Y002419D01*
X022110Y002290D01*
X021941Y002220D01*
X021158Y002220D01*
X020989Y002290D01*
X020859Y002419D01*
X020789Y002588D01*
X020789Y002771D01*
X020859Y002941D01*
X020989Y003070D01*
X021158Y003140D01*
X021941Y003140D01*
X022081Y003082D02*
X023803Y003082D01*
X023875Y002600D02*
X023629Y002354D01*
X023629Y002006D01*
X023875Y001760D01*
X024223Y001760D01*
X024469Y002006D01*
X024469Y002354D01*
X024223Y002600D01*
X023875Y002600D01*
X023723Y002448D02*
X022251Y002448D01*
X022309Y002607D02*
X028179Y002607D01*
X028167Y002765D02*
X022309Y002765D01*
X022246Y002924D02*
X028009Y002924D01*
X027803Y003082D02*
X024295Y003082D01*
X024454Y003241D02*
X027645Y003241D01*
X027629Y003399D02*
X024469Y003399D01*
X024469Y003558D02*
X027629Y003558D01*
X027741Y003716D02*
X024357Y003716D01*
X024380Y004667D02*
X027718Y004667D01*
X027629Y004826D02*
X024469Y004826D01*
X024469Y004984D02*
X027629Y004984D01*
X027668Y005143D02*
X024431Y005143D01*
X024272Y005301D02*
X027826Y005301D01*
X027839Y005460D02*
X017256Y005460D01*
X017309Y005618D02*
X027839Y005618D01*
X027839Y005777D02*
X024240Y005777D01*
X024223Y005760D02*
X024469Y006006D01*
X024469Y006354D01*
X024223Y006600D01*
X023875Y006600D01*
X023629Y006354D01*
X023629Y006006D01*
X023875Y005760D01*
X024223Y005760D01*
X024398Y005935D02*
X027700Y005935D01*
X027629Y006094D02*
X024469Y006094D01*
X024469Y006252D02*
X027629Y006252D01*
X027686Y006411D02*
X024413Y006411D01*
X024254Y006569D02*
X027844Y006569D01*
X028254Y006569D02*
X029360Y006569D01*
X029128Y006728D02*
X017309Y006728D01*
X017301Y006569D02*
X023844Y006569D01*
X023686Y006411D02*
X017230Y006411D01*
X017018Y006252D02*
X023629Y006252D01*
X023629Y006094D02*
X017053Y006094D01*
X017242Y005935D02*
X023700Y005935D01*
X023859Y005777D02*
X017307Y005777D01*
X017121Y005301D02*
X023826Y005301D01*
X022170Y004350D02*
X029839Y004350D01*
X029764Y004192D02*
X013759Y004192D01*
X013759Y004033D02*
X020952Y004033D01*
X020929Y004350D02*
X017170Y004350D01*
X017110Y004290D02*
X017239Y004419D01*
X017309Y004588D01*
X017309Y004771D01*
X017239Y004941D01*
X017110Y005070D01*
X016941Y005140D01*
X016158Y005140D01*
X015989Y005070D01*
X015859Y004941D01*
X015789Y004771D01*
X015789Y004588D01*
X015859Y004419D01*
X015989Y004290D01*
X016158Y004220D01*
X016941Y004220D01*
X017110Y004290D01*
X017276Y004509D02*
X020823Y004509D01*
X020789Y004667D02*
X017309Y004667D01*
X017287Y004826D02*
X020812Y004826D01*
X020903Y004984D02*
X017196Y004984D01*
X015903Y004984D02*
X013938Y004984D01*
X014020Y004826D02*
X015812Y004826D01*
X015789Y004667D02*
X014039Y004667D01*
X014009Y004509D02*
X015823Y004509D01*
X015929Y004350D02*
X013912Y004350D01*
X013339Y004192D02*
X009651Y004192D01*
X009448Y004192D02*
X004941Y004192D01*
X004865Y004115D02*
X005028Y004279D01*
X005116Y004492D01*
X005116Y004723D01*
X005028Y004936D01*
X004865Y005099D01*
X004652Y005187D01*
X003581Y005187D01*
X003368Y005099D01*
X003205Y004936D01*
X003116Y004723D01*
X003116Y004492D01*
X003205Y004279D01*
X003368Y004115D01*
X003581Y004027D01*
X004652Y004027D01*
X004865Y004115D01*
X004666Y004033D02*
X013339Y004033D01*
X013339Y003875D02*
X002529Y003875D01*
X002529Y004033D02*
X003567Y004033D01*
X003292Y004192D02*
X002529Y004192D01*
X002529Y004350D02*
X003175Y004350D01*
X003116Y004509D02*
X002529Y004509D01*
X002529Y004667D02*
X003116Y004667D01*
X003159Y004826D02*
X002529Y004826D01*
X002529Y004984D02*
X003253Y004984D01*
X003473Y005143D02*
X002529Y005143D01*
X002529Y005301D02*
X009339Y005301D01*
X009339Y005143D02*
X004760Y005143D01*
X004980Y004984D02*
X009160Y004984D01*
X009079Y004826D02*
X005074Y004826D01*
X005116Y004667D02*
X009059Y004667D01*
X009090Y004509D02*
X005116Y004509D01*
X005058Y004350D02*
X009186Y004350D01*
X009912Y004350D02*
X013186Y004350D01*
X013090Y004509D02*
X010009Y004509D01*
X010039Y004667D02*
X013059Y004667D01*
X013079Y004826D02*
X010020Y004826D01*
X009938Y004984D02*
X013160Y004984D01*
X013339Y006094D02*
X009759Y006094D01*
X009759Y006252D02*
X013339Y006252D01*
X013339Y006411D02*
X009759Y006411D01*
X009759Y006569D02*
X013339Y006569D01*
X013339Y006728D02*
X009759Y006728D01*
X009759Y006886D02*
X013339Y006886D01*
X013339Y007045D02*
X009759Y007045D01*
X009759Y007203D02*
X013339Y007203D01*
X013175Y007362D02*
X009924Y007362D01*
X010014Y007520D02*
X013085Y007520D01*
X013059Y007679D02*
X010039Y007679D01*
X010015Y007837D02*
X013084Y007837D01*
X013172Y007996D02*
X009927Y007996D01*
X009759Y008154D02*
X013413Y008154D01*
X013686Y008154D02*
X029079Y008154D01*
X029009Y008313D02*
X009759Y008313D01*
X009759Y008471D02*
X028983Y008471D01*
X028992Y008630D02*
X028343Y008630D01*
X028469Y008788D02*
X029058Y008788D01*
X029198Y008947D02*
X028469Y008947D01*
X027789Y009264D02*
X024310Y009264D01*
X024223Y009350D02*
X023875Y009350D01*
X023629Y009104D01*
X023629Y008756D01*
X023875Y008510D01*
X024223Y008510D01*
X024469Y008756D01*
X024469Y009104D01*
X024223Y009350D01*
X024468Y009105D02*
X027630Y009105D01*
X027629Y008947D02*
X024469Y008947D01*
X024469Y008788D02*
X027629Y008788D01*
X027756Y008630D02*
X024343Y008630D01*
X024223Y008100D02*
X023875Y008100D01*
X023629Y007854D01*
X023629Y007506D01*
X023875Y007260D01*
X024223Y007260D01*
X024469Y007506D01*
X024469Y007854D01*
X024223Y008100D01*
X024328Y007996D02*
X027771Y007996D01*
X027629Y007837D02*
X024469Y007837D01*
X024469Y007679D02*
X027629Y007679D01*
X027629Y007520D02*
X024469Y007520D01*
X024325Y007362D02*
X027774Y007362D01*
X028328Y007996D02*
X029243Y007996D01*
X028983Y007045D02*
X017135Y007045D01*
X017262Y006886D02*
X029029Y006886D01*
X030837Y006728D02*
X031562Y006728D01*
X031562Y006886D02*
X030936Y006886D01*
X030983Y007045D02*
X031562Y007045D01*
X031562Y007203D02*
X030983Y007203D01*
X030927Y007362D02*
X031562Y007362D01*
X031562Y007520D02*
X030816Y007520D01*
X029189Y009422D02*
X022247Y009422D01*
X022239Y009441D02*
X022110Y009570D01*
X021941Y009640D01*
X021158Y009640D01*
X020989Y009570D01*
X020859Y009441D01*
X020789Y009271D01*
X020789Y009088D01*
X020859Y008919D01*
X020989Y008790D01*
X021158Y008720D01*
X021941Y008720D01*
X022110Y008790D01*
X022239Y008919D01*
X022309Y009088D01*
X022309Y009271D01*
X022239Y009441D01*
X022309Y009264D02*
X023789Y009264D01*
X023630Y009105D02*
X022309Y009105D01*
X022251Y008947D02*
X023629Y008947D01*
X023629Y008788D02*
X022105Y008788D01*
X022085Y009581D02*
X029054Y009581D01*
X028989Y009739D02*
X021987Y009739D01*
X021941Y009720D02*
X022110Y009790D01*
X022239Y009919D01*
X022309Y010088D01*
X022309Y010271D01*
X022239Y010441D01*
X022110Y010570D01*
X021941Y010640D01*
X021158Y010640D01*
X020989Y010570D01*
X020859Y010441D01*
X020839Y010390D01*
X013952Y010390D01*
X013965Y010402D01*
X014039Y010583D01*
X014039Y010777D01*
X013965Y010958D01*
X013827Y011095D01*
X013647Y011170D01*
X013452Y011170D01*
X013272Y011095D01*
X013134Y010958D01*
X013059Y010777D01*
X013059Y010583D01*
X013134Y010402D01*
X013272Y010265D01*
X013339Y010237D01*
X013339Y010093D01*
X013462Y009970D01*
X020839Y009970D01*
X020859Y009919D01*
X020989Y009790D01*
X021158Y009720D01*
X021941Y009720D01*
X022218Y009898D02*
X028983Y009898D01*
X029012Y010056D02*
X028269Y010056D01*
X028428Y010215D02*
X029088Y010215D01*
X029264Y010373D02*
X028469Y010373D01*
X027829Y010056D02*
X024269Y010056D01*
X024223Y010010D02*
X024469Y010256D01*
X024469Y010604D01*
X024223Y010850D01*
X023875Y010850D01*
X023629Y010604D01*
X023629Y010256D01*
X023875Y010010D01*
X024223Y010010D01*
X024428Y010215D02*
X027671Y010215D01*
X027629Y010373D02*
X024469Y010373D01*
X024469Y010532D02*
X027629Y010532D01*
X027715Y010690D02*
X024383Y010690D01*
X024225Y010849D02*
X027839Y010849D01*
X027839Y011007D02*
X022276Y011007D01*
X022309Y011088D02*
X022309Y011271D01*
X022239Y011441D01*
X022110Y011570D01*
X021941Y011640D01*
X021158Y011640D01*
X020989Y011570D01*
X020859Y011441D01*
X020789Y011271D01*
X020789Y011088D01*
X020859Y010919D01*
X020989Y010790D01*
X021158Y010720D01*
X021941Y010720D01*
X022110Y010790D01*
X022239Y010919D01*
X022309Y011088D01*
X022309Y011166D02*
X027839Y011166D01*
X027811Y011324D02*
X024287Y011324D01*
X024223Y011260D02*
X024469Y011506D01*
X024469Y011854D01*
X024223Y012100D01*
X023875Y012100D01*
X023629Y011854D01*
X023629Y011506D01*
X023875Y011260D01*
X024223Y011260D01*
X024446Y011483D02*
X027653Y011483D01*
X027629Y011641D02*
X024469Y011641D01*
X024469Y011800D02*
X027629Y011800D01*
X027733Y011958D02*
X024365Y011958D01*
X023733Y011958D02*
X017255Y011958D01*
X017120Y011800D02*
X023629Y011800D01*
X023629Y011641D02*
X005759Y011641D01*
X005759Y011483D02*
X015901Y011483D01*
X015859Y011441D02*
X015789Y011271D01*
X015789Y011088D01*
X015859Y010919D01*
X015989Y010790D01*
X016158Y010720D01*
X016941Y010720D01*
X017110Y010790D01*
X017239Y010919D01*
X017309Y011088D01*
X017309Y011271D01*
X017239Y011441D01*
X017110Y011570D01*
X016941Y011640D01*
X016158Y011640D01*
X015989Y011570D01*
X015859Y011441D01*
X015811Y011324D02*
X005759Y011324D01*
X005759Y011166D02*
X009441Y011166D01*
X009658Y011166D02*
X013441Y011166D01*
X013658Y011166D02*
X015789Y011166D01*
X015823Y011007D02*
X013915Y011007D01*
X014010Y010849D02*
X015930Y010849D01*
X015979Y011800D02*
X005727Y011800D01*
X005339Y011324D02*
X005093Y011324D01*
X005025Y011166D02*
X005339Y011166D01*
X005339Y011007D02*
X004867Y011007D01*
X005339Y010849D02*
X002529Y010849D01*
X002529Y011007D02*
X003366Y011007D01*
X003208Y011166D02*
X002529Y011166D01*
X002529Y011324D02*
X003140Y011324D01*
X003116Y011483D02*
X002529Y011483D01*
X002529Y011641D02*
X003128Y011641D01*
X003133Y011800D02*
X002529Y011800D01*
X002529Y011958D02*
X002974Y011958D01*
X002839Y012117D02*
X002529Y012117D01*
X002529Y012275D02*
X002839Y012275D01*
X002839Y012434D02*
X002529Y012434D01*
X002529Y012592D02*
X002839Y012592D01*
X002839Y012751D02*
X002529Y012751D01*
X002529Y012909D02*
X002839Y012909D01*
X002839Y013068D02*
X002529Y013068D01*
X002529Y013226D02*
X002839Y013226D01*
X002957Y013385D02*
X002529Y013385D01*
X002529Y013543D02*
X003115Y013543D01*
X003274Y013702D02*
X002529Y013702D01*
X002529Y013860D02*
X003269Y013860D01*
X003166Y014019D02*
X002529Y014019D01*
X002529Y014177D02*
X003116Y014177D01*
X003116Y014336D02*
X002529Y014336D01*
X002529Y014494D02*
X003168Y014494D01*
X003276Y014653D02*
X002529Y014653D01*
X002529Y014811D02*
X003528Y014811D01*
X002529Y014970D02*
X022606Y014970D01*
X022634Y014902D02*
X022772Y014765D01*
X022952Y014690D01*
X023147Y014690D01*
X023327Y014765D01*
X023465Y014902D01*
X023539Y015083D01*
X023539Y015277D01*
X023465Y015458D01*
X023327Y015595D01*
X023147Y015670D01*
X022952Y015670D01*
X022772Y015595D01*
X022634Y015458D01*
X022559Y015277D01*
X022559Y015083D01*
X022634Y014902D01*
X022725Y014811D02*
X004704Y014811D01*
X004957Y014653D02*
X023678Y014653D01*
X023629Y014494D02*
X005064Y014494D01*
X005116Y014336D02*
X023629Y014336D01*
X023708Y014177D02*
X005116Y014177D01*
X005067Y014019D02*
X009195Y014019D01*
X009134Y013958D02*
X009059Y013777D01*
X009059Y013583D01*
X009134Y013402D01*
X009272Y013265D01*
X009452Y013190D01*
X009647Y013190D01*
X009827Y013265D01*
X009965Y013402D01*
X010039Y013583D01*
X010039Y013777D01*
X009965Y013958D01*
X009827Y014095D01*
X009647Y014170D01*
X009452Y014170D01*
X009272Y014095D01*
X009134Y013958D01*
X009094Y013860D02*
X004964Y013860D01*
X004721Y013702D02*
X009059Y013702D01*
X009076Y013543D02*
X003709Y013543D01*
X004822Y013385D02*
X009152Y013385D01*
X009365Y013226D02*
X005005Y013226D01*
X005084Y013068D02*
X013339Y013068D01*
X013339Y013226D02*
X009734Y013226D01*
X009947Y013385D02*
X013152Y013385D01*
X013076Y013543D02*
X010023Y013543D01*
X010039Y013702D02*
X013059Y013702D01*
X013094Y013860D02*
X010005Y013860D01*
X009904Y014019D02*
X013195Y014019D01*
X013904Y014019D02*
X023867Y014019D01*
X023837Y014811D02*
X023373Y014811D01*
X023493Y014970D02*
X024042Y014970D01*
X024200Y015128D02*
X023539Y015128D01*
X023536Y015287D02*
X024339Y015287D01*
X024339Y015445D02*
X023470Y015445D01*
X023307Y015604D02*
X024339Y015604D01*
X024339Y015762D02*
X021225Y015762D01*
X021223Y015760D02*
X021469Y016006D01*
X021469Y016354D01*
X021223Y016600D01*
X020926Y016600D01*
X020759Y016767D01*
X020759Y017267D01*
X020636Y017390D01*
X016260Y017390D01*
X016239Y017441D01*
X016110Y017570D01*
X015941Y017640D01*
X015158Y017640D01*
X014989Y017570D01*
X014859Y017441D01*
X014789Y017271D01*
X014789Y017088D01*
X014859Y016919D01*
X014989Y016790D01*
X015158Y016720D01*
X015941Y016720D01*
X016110Y016790D01*
X016239Y016919D01*
X016260Y016970D01*
X020339Y016970D01*
X020339Y016593D01*
X020629Y016303D01*
X020629Y016006D01*
X020875Y015760D01*
X021223Y015760D01*
X021384Y015921D02*
X024339Y015921D01*
X024339Y016079D02*
X021469Y016079D01*
X021469Y016238D02*
X024339Y016238D01*
X024339Y016396D02*
X021427Y016396D01*
X021269Y016555D02*
X024339Y016555D01*
X024339Y016713D02*
X020813Y016713D01*
X020759Y016872D02*
X024339Y016872D01*
X024339Y017030D02*
X020759Y017030D01*
X020759Y017189D02*
X024339Y017189D01*
X024339Y017347D02*
X020679Y017347D01*
X020875Y017760D02*
X021223Y017760D01*
X021469Y018006D01*
X021469Y018354D01*
X021223Y018600D01*
X020875Y018600D01*
X020629Y018354D01*
X020629Y018006D01*
X020875Y017760D01*
X020813Y017823D02*
X016143Y017823D01*
X016265Y017981D02*
X020654Y017981D01*
X020629Y018140D02*
X016309Y018140D01*
X016298Y018298D02*
X020629Y018298D01*
X020732Y018457D02*
X016223Y018457D01*
X016107Y018774D02*
X022763Y018774D01*
X022622Y018932D02*
X016262Y018932D01*
X016321Y019091D02*
X022559Y019091D01*
X022559Y019249D02*
X016324Y019249D01*
X016272Y019408D02*
X022613Y019408D01*
X022743Y019566D02*
X016135Y019566D01*
X014875Y018457D02*
X013367Y018457D01*
X013469Y018354D02*
X013223Y018600D01*
X012875Y018600D01*
X012629Y018354D01*
X012629Y018006D01*
X012875Y017760D01*
X013223Y017760D01*
X013469Y018006D01*
X013469Y018354D01*
X013469Y018298D02*
X014800Y018298D01*
X014789Y018140D02*
X013469Y018140D01*
X013444Y017981D02*
X014834Y017981D01*
X014956Y017823D02*
X013286Y017823D01*
X012813Y017823D02*
X008143Y017823D01*
X008265Y017981D02*
X012654Y017981D01*
X012629Y018140D02*
X008309Y018140D01*
X008298Y018298D02*
X012629Y018298D01*
X012732Y018457D02*
X008223Y018457D01*
X007941Y017640D02*
X007158Y017640D01*
X006989Y017570D01*
X006859Y017441D01*
X006789Y017271D01*
X006789Y017088D01*
X006859Y016919D01*
X006989Y016790D01*
X007158Y016720D01*
X007941Y016720D01*
X008110Y016790D01*
X008239Y016919D01*
X008309Y017088D01*
X008309Y017271D01*
X008239Y017441D01*
X008110Y017570D01*
X007941Y017640D01*
X008174Y017506D02*
X014924Y017506D01*
X014821Y017347D02*
X008278Y017347D01*
X008309Y017189D02*
X014789Y017189D01*
X014814Y017030D02*
X008285Y017030D01*
X008192Y016872D02*
X014907Y016872D01*
X016192Y016872D02*
X020339Y016872D01*
X020339Y016713D02*
X004885Y016713D01*
X004865Y016733D02*
X004652Y016821D01*
X003581Y016821D01*
X003368Y016733D01*
X003205Y016570D01*
X003116Y016356D01*
X003116Y016126D01*
X003205Y015912D01*
X003368Y015749D01*
X003581Y015661D01*
X004652Y015661D01*
X004865Y015749D01*
X005028Y015912D01*
X005116Y016126D01*
X005116Y016356D01*
X005028Y016570D01*
X004865Y016733D01*
X005034Y016555D02*
X012830Y016555D01*
X012875Y016600D02*
X012629Y016354D01*
X012629Y016006D01*
X012875Y015760D01*
X013223Y015760D01*
X013469Y016006D01*
X013469Y016354D01*
X013223Y016600D01*
X012875Y016600D01*
X012672Y016396D02*
X005100Y016396D01*
X005116Y016238D02*
X012629Y016238D01*
X012629Y016079D02*
X005097Y016079D01*
X005031Y015921D02*
X012715Y015921D01*
X012873Y015762D02*
X004878Y015762D01*
X003355Y015762D02*
X002529Y015762D01*
X002529Y015604D02*
X022791Y015604D01*
X022629Y015445D02*
X002529Y015445D01*
X002529Y015287D02*
X022563Y015287D01*
X022559Y015128D02*
X002529Y015128D01*
X002529Y015921D02*
X003201Y015921D01*
X003136Y016079D02*
X002529Y016079D01*
X002529Y016238D02*
X003116Y016238D01*
X003133Y016396D02*
X002529Y016396D01*
X002529Y016555D02*
X003198Y016555D01*
X003348Y016713D02*
X002529Y016713D01*
X002529Y016872D02*
X006907Y016872D01*
X006814Y017030D02*
X004653Y017030D01*
X004677Y017034D02*
X004767Y017063D01*
X004851Y017106D01*
X004927Y017161D01*
X004994Y017228D01*
X005050Y017305D01*
X005092Y017389D01*
X005122Y017478D01*
X005134Y017559D01*
X004176Y017559D01*
X004176Y017019D01*
X004584Y017019D01*
X004677Y017034D01*
X004954Y017189D02*
X006789Y017189D01*
X006821Y017347D02*
X005071Y017347D01*
X005126Y017506D02*
X006924Y017506D01*
X006956Y017823D02*
X005101Y017823D01*
X005092Y017849D02*
X005050Y017933D01*
X004994Y018010D01*
X004927Y018077D01*
X004851Y018132D01*
X004767Y018175D01*
X004677Y018204D01*
X004584Y018219D01*
X004176Y018219D01*
X004176Y017679D01*
X004056Y017679D01*
X004056Y017559D01*
X003098Y017559D01*
X003111Y017478D01*
X003140Y017389D01*
X003183Y017305D01*
X003239Y017228D01*
X003306Y017161D01*
X003382Y017106D01*
X003466Y017063D01*
X003556Y017034D01*
X003649Y017019D01*
X004056Y017019D01*
X004056Y017559D01*
X004176Y017559D01*
X004176Y017679D01*
X005134Y017679D01*
X005122Y017759D01*
X005092Y017849D01*
X005015Y017981D02*
X006834Y017981D01*
X006789Y018140D02*
X004836Y018140D01*
X004176Y018140D02*
X004056Y018140D01*
X004056Y018219D02*
X003649Y018219D01*
X003556Y018204D01*
X003466Y018175D01*
X003382Y018132D01*
X003306Y018077D01*
X003239Y018010D01*
X003183Y017933D01*
X003140Y017849D01*
X003111Y017759D01*
X003098Y017679D01*
X004056Y017679D01*
X004056Y018219D01*
X004056Y017981D02*
X004176Y017981D01*
X004176Y017823D02*
X004056Y017823D01*
X004056Y017664D02*
X002529Y017664D01*
X002529Y017506D02*
X003107Y017506D01*
X003162Y017347D02*
X002529Y017347D01*
X002529Y017189D02*
X003278Y017189D01*
X003579Y017030D02*
X002529Y017030D01*
X002529Y017823D02*
X003132Y017823D01*
X003218Y017981D02*
X002529Y017981D01*
X002529Y018140D02*
X003396Y018140D01*
X002529Y018298D02*
X006800Y018298D01*
X006875Y018457D02*
X002529Y018457D01*
X004056Y017506D02*
X004176Y017506D01*
X004176Y017664D02*
X024339Y017664D01*
X024339Y017506D02*
X016174Y017506D01*
X013427Y016396D02*
X020536Y016396D01*
X020629Y016238D02*
X013469Y016238D01*
X013469Y016079D02*
X020629Y016079D01*
X020715Y015921D02*
X013384Y015921D01*
X013225Y015762D02*
X020873Y015762D01*
X020378Y016555D02*
X013269Y016555D01*
X014023Y013543D02*
X015962Y013543D01*
X015836Y013385D02*
X013947Y013385D01*
X013759Y013226D02*
X015789Y013226D01*
X015798Y013068D02*
X013759Y013068D01*
X013759Y012909D02*
X015870Y012909D01*
X016084Y012751D02*
X013759Y012751D01*
X013759Y012592D02*
X016042Y012592D01*
X015857Y012434D02*
X013759Y012434D01*
X013339Y012434D02*
X004915Y012434D01*
X004896Y011958D02*
X015843Y011958D01*
X017197Y011483D02*
X020901Y011483D01*
X020811Y011324D02*
X017288Y011324D01*
X017309Y011166D02*
X020789Y011166D01*
X020823Y011007D02*
X017276Y011007D01*
X017169Y010849D02*
X020930Y010849D01*
X020950Y010532D02*
X014018Y010532D01*
X014039Y010690D02*
X023715Y010690D01*
X023629Y010532D02*
X022148Y010532D01*
X022267Y010373D02*
X023629Y010373D01*
X023671Y010215D02*
X022309Y010215D01*
X022296Y010056D02*
X023829Y010056D01*
X023874Y010849D02*
X022169Y010849D01*
X022288Y011324D02*
X023811Y011324D01*
X023653Y011483D02*
X022197Y011483D01*
X020881Y009898D02*
X009759Y009898D01*
X009759Y010056D02*
X013376Y010056D01*
X013339Y010215D02*
X009759Y010215D01*
X009935Y010373D02*
X013163Y010373D01*
X013081Y010532D02*
X010018Y010532D01*
X010039Y010690D02*
X013059Y010690D01*
X013089Y010849D02*
X010010Y010849D01*
X009915Y011007D02*
X013184Y011007D01*
X013339Y012117D02*
X003410Y012117D01*
X003259Y012275D02*
X013339Y012275D01*
X013339Y012909D02*
X005116Y012909D01*
X003317Y012434D02*
X003259Y012434D01*
X005759Y011007D02*
X009184Y011007D01*
X009089Y010849D02*
X005759Y010849D01*
X005759Y010690D02*
X009059Y010690D01*
X009081Y010532D02*
X005759Y010532D01*
X005759Y010373D02*
X009163Y010373D01*
X009339Y010215D02*
X005759Y010215D01*
X005759Y010056D02*
X009339Y010056D01*
X009339Y009898D02*
X005759Y009898D01*
X005759Y009739D02*
X009339Y009739D01*
X009339Y009581D02*
X005759Y009581D01*
X005759Y009422D02*
X009339Y009422D01*
X009339Y009264D02*
X005759Y009264D01*
X005759Y009105D02*
X009339Y009105D01*
X009339Y008947D02*
X005759Y008947D01*
X005759Y008788D02*
X009339Y008788D01*
X009339Y008630D02*
X005759Y008630D01*
X005759Y008471D02*
X009339Y008471D01*
X009339Y008313D02*
X005759Y008313D01*
X005759Y008154D02*
X009339Y008154D01*
X009172Y007996D02*
X005759Y007996D01*
X005759Y007837D02*
X009084Y007837D01*
X009059Y007679D02*
X005759Y007679D01*
X005759Y007520D02*
X009085Y007520D01*
X009175Y007362D02*
X005759Y007362D01*
X005759Y007203D02*
X009339Y007203D01*
X009339Y007045D02*
X005759Y007045D01*
X005759Y006886D02*
X009339Y006886D01*
X009339Y006728D02*
X005759Y006728D01*
X005759Y006569D02*
X009339Y006569D01*
X009339Y006411D02*
X005759Y006411D01*
X005339Y006411D02*
X004931Y006411D01*
X005339Y006569D02*
X002529Y006569D01*
X002529Y006411D02*
X003302Y006411D01*
X003179Y006252D02*
X002529Y006252D01*
X002529Y006094D02*
X003116Y006094D01*
X003116Y005935D02*
X002529Y005935D01*
X002529Y005777D02*
X003155Y005777D01*
X003243Y005618D02*
X002529Y005618D01*
X002529Y005460D02*
X003450Y005460D01*
X004783Y005460D02*
X009339Y005460D01*
X009339Y005618D02*
X004990Y005618D01*
X005078Y005777D02*
X009339Y005777D01*
X009339Y005935D02*
X005116Y005935D01*
X005339Y006728D02*
X002529Y006728D01*
X002529Y006886D02*
X003353Y006886D01*
X003368Y006871D02*
X003581Y006783D01*
X004652Y006783D01*
X004865Y006871D01*
X005028Y007035D01*
X005116Y007248D01*
X005116Y007478D01*
X005028Y007692D01*
X004865Y007855D01*
X004652Y007943D01*
X003581Y007943D01*
X003368Y007855D01*
X003205Y007692D01*
X003116Y007478D01*
X003116Y007248D01*
X003205Y007035D01*
X003368Y006871D01*
X003201Y007045D02*
X002529Y007045D01*
X002529Y007203D02*
X003135Y007203D01*
X003116Y007362D02*
X002529Y007362D01*
X002529Y007520D02*
X003134Y007520D01*
X003199Y007679D02*
X002529Y007679D01*
X002529Y007837D02*
X003350Y007837D01*
X003305Y008313D02*
X002529Y008313D01*
X002529Y008471D02*
X003180Y008471D01*
X003116Y008630D02*
X002529Y008630D01*
X002529Y008788D02*
X003116Y008788D01*
X003154Y008947D02*
X002529Y008947D01*
X002529Y009105D02*
X003240Y009105D01*
X003442Y009264D02*
X002529Y009264D01*
X002529Y009422D02*
X005339Y009422D01*
X005339Y009264D02*
X004791Y009264D01*
X004993Y009105D02*
X005339Y009105D01*
X005339Y008947D02*
X005079Y008947D01*
X005339Y009581D02*
X004752Y009581D01*
X004652Y009539D02*
X004865Y009627D01*
X005028Y009790D01*
X005116Y010004D01*
X005116Y010234D01*
X005028Y010448D01*
X004865Y010611D01*
X004652Y010699D01*
X003581Y010699D01*
X003368Y010611D01*
X003205Y010448D01*
X003116Y010234D01*
X003116Y010004D01*
X003205Y009790D01*
X003368Y009627D01*
X003581Y009539D01*
X004652Y009539D01*
X004977Y009739D02*
X005339Y009739D01*
X005339Y009898D02*
X005072Y009898D01*
X005116Y010056D02*
X005339Y010056D01*
X005339Y010215D02*
X005116Y010215D01*
X005059Y010373D02*
X005339Y010373D01*
X005339Y010532D02*
X004944Y010532D01*
X004673Y010690D02*
X005339Y010690D01*
X003559Y010690D02*
X002529Y010690D01*
X002529Y010532D02*
X003289Y010532D01*
X003174Y010373D02*
X002529Y010373D01*
X002529Y010215D02*
X003116Y010215D01*
X003116Y010056D02*
X002529Y010056D01*
X002529Y009898D02*
X003160Y009898D01*
X003256Y009739D02*
X002529Y009739D01*
X002529Y009581D02*
X003481Y009581D01*
X004928Y008313D02*
X005339Y008313D01*
X005339Y008154D02*
X002529Y008154D01*
X002529Y007996D02*
X005339Y007996D01*
X005339Y007837D02*
X004883Y007837D01*
X005034Y007679D02*
X005339Y007679D01*
X005339Y007520D02*
X005099Y007520D01*
X005116Y007362D02*
X005339Y007362D01*
X005339Y007203D02*
X005098Y007203D01*
X005032Y007045D02*
X005339Y007045D01*
X005339Y006886D02*
X004880Y006886D01*
X003731Y003591D02*
X003368Y003591D01*
X003033Y003452D01*
X002777Y003196D01*
X002638Y002861D01*
X002638Y002499D01*
X002777Y002164D01*
X003033Y001908D01*
X003368Y001769D01*
X003731Y001769D01*
X004066Y001908D01*
X004322Y002164D01*
X004461Y002499D01*
X004461Y002861D01*
X004322Y003196D01*
X004066Y003452D01*
X003731Y003591D01*
X003812Y003558D02*
X013375Y003558D01*
X013339Y003716D02*
X002529Y003716D01*
X002529Y003558D02*
X003287Y003558D01*
X002980Y003399D02*
X002529Y003399D01*
X002529Y003241D02*
X002821Y003241D01*
X002730Y003082D02*
X002529Y003082D01*
X002529Y002924D02*
X002664Y002924D01*
X002638Y002765D02*
X002529Y002765D01*
X002529Y002607D02*
X002638Y002607D01*
X002659Y002448D02*
X002529Y002448D01*
X002529Y002290D02*
X002725Y002290D01*
X002810Y002131D02*
X002529Y002131D01*
X002529Y001973D02*
X002968Y001973D01*
X003259Y001814D02*
X002529Y001814D01*
X003840Y001814D02*
X023821Y001814D01*
X023663Y001973D02*
X004131Y001973D01*
X004289Y002131D02*
X023629Y002131D01*
X023629Y002290D02*
X022109Y002290D01*
X020990Y002290D02*
X004374Y002290D01*
X004440Y002448D02*
X020848Y002448D01*
X020789Y002607D02*
X004461Y002607D01*
X004461Y002765D02*
X020789Y002765D01*
X020852Y002924D02*
X004435Y002924D01*
X004369Y003082D02*
X021018Y003082D01*
X021108Y003241D02*
X004278Y003241D01*
X004119Y003399D02*
X020880Y003399D01*
X022147Y004033D02*
X029605Y004033D01*
X029288Y003716D02*
X028357Y003716D01*
X028469Y003558D02*
X029130Y003558D01*
X028971Y003399D02*
X028469Y003399D01*
X028454Y003241D02*
X028813Y003241D01*
X028654Y003082D02*
X028444Y003082D01*
X027723Y002448D02*
X024375Y002448D01*
X024469Y002290D02*
X027629Y002290D01*
X027629Y002131D02*
X024469Y002131D01*
X024436Y001973D02*
X027663Y001973D01*
X027821Y001814D02*
X024277Y001814D01*
X023774Y007362D02*
X013924Y007362D01*
X014014Y007520D02*
X023629Y007520D01*
X023629Y007679D02*
X014039Y007679D01*
X014015Y007837D02*
X023629Y007837D01*
X023771Y007996D02*
X013927Y007996D01*
X009759Y008630D02*
X023756Y008630D01*
X020994Y008788D02*
X009759Y008788D01*
X009759Y008947D02*
X020848Y008947D01*
X020789Y009105D02*
X009759Y009105D01*
X009759Y009264D02*
X020789Y009264D01*
X020852Y009422D02*
X009759Y009422D01*
X009759Y009581D02*
X021014Y009581D01*
X021112Y009739D02*
X009759Y009739D01*
X004176Y017030D02*
X004056Y017030D01*
X004056Y017189D02*
X004176Y017189D01*
X004176Y017347D02*
X004056Y017347D01*
X021286Y017823D02*
X024339Y017823D01*
X024339Y017981D02*
X021444Y017981D01*
X021469Y018140D02*
X024339Y018140D01*
X024339Y018298D02*
X021469Y018298D01*
X021367Y018457D02*
X024339Y018457D01*
X024759Y017506D02*
X024924Y017506D01*
X024821Y017347D02*
X024759Y017347D01*
X024759Y017189D02*
X024789Y017189D01*
X024814Y017030D02*
X024759Y017030D01*
X024759Y016872D02*
X024907Y016872D01*
X028469Y014494D02*
X031562Y014494D01*
X031562Y014336D02*
X028469Y014336D01*
X028390Y014177D02*
X031562Y014177D01*
X031562Y014019D02*
X028259Y014019D01*
X028259Y013860D02*
X031562Y013860D01*
X031562Y013702D02*
X028259Y013702D01*
X028280Y013543D02*
X031562Y013543D01*
X031562Y013385D02*
X028439Y013385D01*
X028469Y013226D02*
X031562Y013226D01*
X031562Y013068D02*
X030780Y013068D01*
X030913Y012909D02*
X031562Y012909D01*
X031562Y012751D02*
X030978Y012751D01*
X030983Y012592D02*
X031562Y012592D01*
X031562Y012434D02*
X030951Y012434D01*
X030873Y012275D02*
X031562Y012275D01*
X031562Y012117D02*
X030691Y012117D01*
X030584Y011800D02*
X031562Y011800D01*
X031562Y011958D02*
X029568Y011958D01*
X028983Y012592D02*
X028934Y012592D01*
X028987Y012751D02*
X028776Y012751D01*
X028617Y012909D02*
X029052Y012909D01*
X029185Y013068D02*
X028469Y013068D01*
X030829Y011641D02*
X031562Y011641D01*
X031562Y011483D02*
X030933Y011483D01*
X030983Y011324D02*
X031562Y011324D01*
X031562Y011166D02*
X030983Y011166D01*
X030931Y011007D02*
X031562Y011007D01*
X031562Y010849D02*
X030824Y010849D01*
D15*
X029983Y011247D02*
X029549Y011180D01*
X029549Y011680D01*
X028049Y013180D01*
X028049Y014430D01*
X029983Y016619D02*
X030049Y016680D01*
X030049Y018180D01*
X025549Y018180D01*
X025049Y019180D02*
X024549Y018680D01*
X024549Y015180D01*
X024049Y014680D01*
X024049Y014430D01*
X021049Y016180D02*
X020549Y016680D01*
X020549Y017180D01*
X015549Y017180D01*
X013549Y013680D02*
X013549Y012680D01*
X004549Y012680D01*
X004116Y012875D01*
X003049Y013180D02*
X003049Y012180D01*
X004049Y011180D01*
X004116Y011497D01*
X004549Y011680D01*
X005549Y011680D01*
X005549Y008680D01*
X005549Y006180D01*
X004549Y006180D01*
X004116Y005985D01*
X005549Y006180D02*
X009549Y006180D01*
X009549Y004680D01*
X009549Y006180D02*
X009549Y007680D01*
X009549Y010680D01*
X013549Y010680D02*
X013549Y010180D01*
X021549Y010180D01*
X016549Y012180D02*
X013549Y012180D01*
X013549Y012680D01*
X013549Y007680D02*
X013549Y005680D01*
X016549Y005680D01*
X013549Y004680D02*
X013549Y003680D01*
X021549Y003680D01*
X028049Y003430D02*
X028049Y003180D01*
X028549Y002680D01*
X028049Y002180D01*
X028549Y002680D02*
X030049Y004180D01*
X030049Y005680D01*
X029983Y005735D01*
X028049Y006180D02*
X028049Y004930D01*
X028049Y010430D02*
X028049Y011680D01*
X025549Y019180D02*
X025049Y019180D01*
X005549Y008680D02*
X004549Y008680D01*
X004116Y008741D01*
X003049Y013180D02*
X004049Y014180D01*
X004116Y014253D01*
D16*
X003549Y019680D03*
X003549Y002680D03*
X030549Y002680D03*
X030549Y019680D03*
M02*
