# Supplementary material for: Multi-neuron intracellular recording in vivo via interacting autopatching robots
Source: eLife. 2018 Jan 3;7:e24656. doi: 10.7554/eLife.24656 (PMC5812718; doi:10.7554/eLife.24656)
Supplement: Supplementary file 2. — The Supplementary file 2 contains all the CAD files needed to produce the PCB’s and custom-made parts of the multipatcher hardware. [file elife-24656-supp2.zip › Hardware assembly supplementary file/Gerber files/valve-relay board/valve-relay_board.drd]

%
M48
M72
T01C0.0320
T02C0.0400
T03C0.0440
T04C0.0560
T05C0.1102
%
T01
X24049Y2180
X24049Y3430
X24049Y4930
X24049Y6180
X24049Y7680
X24049Y8930
X24049Y10430
X24049Y11680
X24049Y13180
X24049Y14430
X21049Y16180
X21049Y18180
X28049Y14430
X28049Y13180
X28049Y11680
X28049Y10430
X28049Y8930
X28049Y7680
X28049Y6180
X28049Y4930
X28049Y3430
X28049Y2180
X13049Y16180
X13049Y18180
T02
X15549Y18180
X15549Y19180
X15549Y17180
X16549Y13180
X16549Y12180
X16549Y11180
X21549Y11180
X21549Y10180
X21549Y9180
X16549Y6680
X16549Y5680
X16549Y4680
X21549Y4680
X21549Y3680
X21549Y2680
X25549Y17180
X25549Y18180
X25549Y19180
X7549Y19180
X7549Y18180
X7549Y17180
T03
X9549Y13680
X13549Y13680
X13549Y10680
X9549Y10680
X9549Y7680
X13549Y7680
X13549Y4680
X9549Y4680
X23049Y15180
X23049Y19180
T04
X29983Y16619
X29983Y15241
X29983Y12625
X29983Y11247
X29983Y9869
X29983Y8491
X29983Y7113
X29983Y5735
X4116Y5985
X4116Y4607
X4116Y7363
X4116Y8741
X4116Y10119
X4116Y11497
X4116Y12875
X4116Y14253
X4116Y16241
X4116Y17619
T05
X3549Y2680
X3549Y19680
X30549Y19680
X30549Y2680
M30
