# Supplementary material for: Multi-neuron intracellular recording in vivo via interacting autopatching robots
Source: eLife. 2018 Jan 3;7:e24656. doi: 10.7554/eLife.24656 (PMC5812718; doi:10.7554/eLife.24656)
Supplement: Supplementary file 2. — The Supplementary file 2 contains all the CAD files needed to produce the PCB’s and custom-made parts of the multipatcher hardware. [file elife-24656-supp2.zip › Hardware assembly supplementary file/Gerber files/valve-relay board/valve-relay_board.gpi]

Generated by EAGLE CAM Processor 6.2.0

Photoplotter Info File: /Users/Administrator/Desktop/Ian/Lab/Boyden lab/PCB files/2012-09-20+ new designs modified by Ian/valve-relay board/valve-relay_board_2012-11-16__02.gpi

 Date              : 11/16/12 11:19 AM
 Plotfile          : /Users/Administrator/Desktop/Ian/Lab/Boyden lab/PCB files/2012-09-20+ new designs modified by Ian/valve-relay board/valve-relay_board_2012-11-16__02.sts
 Apertures         : generated: 
 Device            : Gerber RS-274-X photoplotter, coordinate format 2.4 inch

Parameter settings:

 Emulate Apertures : no
 Tolerance Draw  + :  0.00 %
 Tolerance Draw  - :  0.00 %
 Tolerance Flash + :  0.00 %
 Tolerance Flash - :  0.00 %
 Rotate            : no
 Mirror            : no
 Optimize          : yes
 Auto fit          : yes
 OffsetX           : 0inch
 OffsetY           : 0inch

Plotfile Info:

 Coordinate Format : 2.4
 Coordinate Units  : Inch
 Data Mode         : Absolute
 Zero Suppression  : None
 End Of Block      : *

Apertures used:

 Code     Shape     Size                  used

 D10      draw      0.0680inch              21
 D11      draw      0.0920inch              18
 D12      round     0.0740inch              10
 D13      octagon   0.0600inch              24
 D14      round     0.1582inch               4
