# Supplementary material for: Multi-neuron intracellular recording in vivo via interacting autopatching robots
Source: eLife. 2018 Jan 3;7:e24656. doi: 10.7554/eLife.24656 (PMC5812718; doi:10.7554/eLife.24656)
Supplement: Supplementary file 2. — The Supplementary file 2 contains all the CAD files needed to produce the PCB’s and custom-made parts of the multipatcher hardware. [file elife-24656-supp2.zip › Hardware assembly supplementary file/Gerber files/valve-relay board/valve-relay_board.plc]

G75*
G70*
%OFA0B0*%
%FSLAX24Y24*%
%IPPOS*%
%LPD*%
%AMOC8*
5,1,8,0,0,1.08239X$1,22.5*
%
%ADD10C,0.0000*%
%ADD11C,0.0060*%
%ADD12C,0.0200*%
%ADD13C,0.0050*%
%ADD14R,0.0300X0.4200*%
%ADD15R,0.0200X0.0750*%
%ADD16R,0.0200X0.0300*%
%ADD17C,0.0080*%
%ADD18R,0.1447X0.0413*%
%ADD19C,0.0040*%
%ADD20R,0.1000X0.0200*%
%ADD21R,0.0300X0.0750*%
%ADD22R,0.0340X0.0240*%
%ADD23R,0.0200X0.1000*%
%ADD24R,0.0750X0.0300*%
%ADD25C,0.0120*%
D10*
X002049Y001180D02*
X002049Y021050D01*
X032042Y021050D01*
X032042Y001180D01*
X002049Y001180D01*
D11*
X010749Y004180D02*
X010749Y005180D01*
X012349Y005180D01*
X012349Y004180D01*
X010749Y004180D01*
X011299Y004680D02*
X011549Y004680D01*
X011549Y004430D01*
X011549Y004680D02*
X011549Y004930D01*
X011549Y004680D02*
X011949Y004930D01*
X011949Y004430D01*
X011549Y004680D01*
X012149Y004680D01*
X015849Y003830D02*
X015949Y003730D01*
X017099Y003680D01*
X015849Y003830D02*
X015849Y007530D01*
X015949Y007630D01*
X017099Y007680D01*
X017099Y010180D02*
X015949Y010230D01*
X015849Y010330D01*
X015849Y014030D01*
X015949Y014130D01*
X017099Y014180D01*
X020599Y016530D02*
X020599Y017830D01*
X020601Y017856D01*
X020606Y017882D01*
X020614Y017907D01*
X020626Y017930D01*
X020640Y017952D01*
X020658Y017971D01*
X020677Y017989D01*
X020699Y018003D01*
X020722Y018015D01*
X020747Y018023D01*
X020773Y018028D01*
X020799Y018030D01*
X021049Y017680D02*
X021049Y017310D01*
X021049Y017060D02*
X021049Y016680D01*
X020799Y016330D02*
X020773Y016332D01*
X020747Y016337D01*
X020722Y016345D01*
X020699Y016357D01*
X020677Y016371D01*
X020658Y016389D01*
X020640Y016408D01*
X020626Y016430D01*
X020614Y016453D01*
X020606Y016478D01*
X020601Y016504D01*
X020599Y016530D01*
X021299Y016330D02*
X021325Y016332D01*
X021351Y016337D01*
X021376Y016345D01*
X021399Y016357D01*
X021421Y016371D01*
X021440Y016389D01*
X021458Y016408D01*
X021472Y016430D01*
X021484Y016453D01*
X021492Y016478D01*
X021497Y016504D01*
X021499Y016530D01*
X021499Y017830D01*
X021497Y017856D01*
X021492Y017882D01*
X021484Y017907D01*
X021472Y017930D01*
X021458Y017952D01*
X021440Y017971D01*
X021421Y017989D01*
X021399Y018003D01*
X021376Y018015D01*
X021351Y018023D01*
X021325Y018028D01*
X021299Y018030D01*
X022549Y017980D02*
X022549Y016380D01*
X023549Y016380D01*
X023549Y017980D01*
X022549Y017980D01*
X023049Y017780D02*
X023049Y017180D01*
X023299Y017180D01*
X023049Y017180D02*
X023049Y016930D01*
X023049Y017180D02*
X022799Y017180D01*
X023049Y017180D02*
X022799Y017580D01*
X023299Y017580D01*
X023049Y017180D01*
X024849Y016330D02*
X024849Y020030D01*
X024949Y020130D01*
X026099Y020180D01*
X024849Y016330D02*
X024949Y016230D01*
X026099Y016180D01*
X027049Y014880D02*
X027199Y014880D01*
X027216Y014878D01*
X027233Y014874D01*
X027249Y014867D01*
X027263Y014857D01*
X027276Y014844D01*
X027286Y014830D01*
X027293Y014814D01*
X027297Y014797D01*
X027299Y014780D01*
X027299Y014080D01*
X027297Y014063D01*
X027293Y014046D01*
X027286Y014030D01*
X027276Y014016D01*
X027263Y014003D01*
X027249Y013993D01*
X027233Y013986D01*
X027216Y013982D01*
X027199Y013980D01*
X027049Y013980D01*
X026999Y014030D01*
X025099Y014030D01*
X025049Y013980D01*
X024899Y013980D01*
X024882Y013982D01*
X024865Y013986D01*
X024849Y013993D01*
X024835Y014003D01*
X024822Y014016D01*
X024812Y014030D01*
X024805Y014046D01*
X024801Y014063D01*
X024799Y014080D01*
X024799Y014780D01*
X024801Y014797D01*
X024805Y014814D01*
X024812Y014830D01*
X024822Y014844D01*
X024835Y014857D01*
X024849Y014867D01*
X024865Y014874D01*
X024882Y014878D01*
X024899Y014880D01*
X025049Y014880D01*
X025099Y014830D01*
X026999Y014830D01*
X027049Y014880D01*
X027049Y013630D02*
X026999Y013580D01*
X025099Y013580D01*
X025049Y013630D01*
X024899Y013630D01*
X024882Y013628D01*
X024865Y013624D01*
X024849Y013617D01*
X024835Y013607D01*
X024822Y013594D01*
X024812Y013580D01*
X024805Y013564D01*
X024801Y013547D01*
X024799Y013530D01*
X024799Y012830D01*
X024801Y012813D01*
X024805Y012796D01*
X024812Y012780D01*
X024822Y012766D01*
X024835Y012753D01*
X024849Y012743D01*
X024865Y012736D01*
X024882Y012732D01*
X024899Y012730D01*
X025049Y012730D01*
X025099Y012780D01*
X026999Y012780D01*
X027049Y012730D01*
X027199Y012730D01*
X027216Y012732D01*
X027233Y012736D01*
X027249Y012743D01*
X027263Y012753D01*
X027276Y012766D01*
X027286Y012780D01*
X027293Y012796D01*
X027297Y012813D01*
X027299Y012830D01*
X027299Y013530D01*
X027297Y013547D01*
X027293Y013564D01*
X027286Y013580D01*
X027276Y013594D01*
X027263Y013607D01*
X027249Y013617D01*
X027233Y013624D01*
X027216Y013628D01*
X027199Y013630D01*
X027049Y013630D01*
X027049Y012130D02*
X027199Y012130D01*
X027216Y012128D01*
X027233Y012124D01*
X027249Y012117D01*
X027263Y012107D01*
X027276Y012094D01*
X027286Y012080D01*
X027293Y012064D01*
X027297Y012047D01*
X027299Y012030D01*
X027299Y011330D01*
X027297Y011313D01*
X027293Y011296D01*
X027286Y011280D01*
X027276Y011266D01*
X027263Y011253D01*
X027249Y011243D01*
X027233Y011236D01*
X027216Y011232D01*
X027199Y011230D01*
X027049Y011230D01*
X026999Y011280D01*
X025099Y011280D01*
X025049Y011230D01*
X024899Y011230D01*
X024882Y011232D01*
X024865Y011236D01*
X024849Y011243D01*
X024835Y011253D01*
X024822Y011266D01*
X024812Y011280D01*
X024805Y011296D01*
X024801Y011313D01*
X024799Y011330D01*
X024799Y012030D01*
X024801Y012047D01*
X024805Y012064D01*
X024812Y012080D01*
X024822Y012094D01*
X024835Y012107D01*
X024849Y012117D01*
X024865Y012124D01*
X024882Y012128D01*
X024899Y012130D01*
X025049Y012130D01*
X025099Y012080D01*
X026999Y012080D01*
X027049Y012130D01*
X027049Y010880D02*
X026999Y010830D01*
X025099Y010830D01*
X025049Y010880D01*
X024899Y010880D01*
X024882Y010878D01*
X024865Y010874D01*
X024849Y010867D01*
X024835Y010857D01*
X024822Y010844D01*
X024812Y010830D01*
X024805Y010814D01*
X024801Y010797D01*
X024799Y010780D01*
X024799Y010080D01*
X024801Y010063D01*
X024805Y010046D01*
X024812Y010030D01*
X024822Y010016D01*
X024835Y010003D01*
X024849Y009993D01*
X024865Y009986D01*
X024882Y009982D01*
X024899Y009980D01*
X025049Y009980D01*
X025099Y010030D01*
X026999Y010030D01*
X027049Y009980D01*
X027199Y009980D01*
X027216Y009982D01*
X027233Y009986D01*
X027249Y009993D01*
X027263Y010003D01*
X027276Y010016D01*
X027286Y010030D01*
X027293Y010046D01*
X027297Y010063D01*
X027299Y010080D01*
X027299Y010780D01*
X027297Y010797D01*
X027293Y010814D01*
X027286Y010830D01*
X027276Y010844D01*
X027263Y010857D01*
X027249Y010867D01*
X027233Y010874D01*
X027216Y010878D01*
X027199Y010880D01*
X027049Y010880D01*
X027049Y009380D02*
X027199Y009380D01*
X027216Y009378D01*
X027233Y009374D01*
X027249Y009367D01*
X027263Y009357D01*
X027276Y009344D01*
X027286Y009330D01*
X027293Y009314D01*
X027297Y009297D01*
X027299Y009280D01*
X027299Y008580D01*
X027297Y008563D01*
X027293Y008546D01*
X027286Y008530D01*
X027276Y008516D01*
X027263Y008503D01*
X027249Y008493D01*
X027233Y008486D01*
X027216Y008482D01*
X027199Y008480D01*
X027049Y008480D01*
X026999Y008530D01*
X025099Y008530D01*
X025049Y008480D01*
X024899Y008480D01*
X024882Y008482D01*
X024865Y008486D01*
X024849Y008493D01*
X024835Y008503D01*
X024822Y008516D01*
X024812Y008530D01*
X024805Y008546D01*
X024801Y008563D01*
X024799Y008580D01*
X024799Y009280D01*
X024801Y009297D01*
X024805Y009314D01*
X024812Y009330D01*
X024822Y009344D01*
X024835Y009357D01*
X024849Y009367D01*
X024865Y009374D01*
X024882Y009378D01*
X024899Y009380D01*
X025049Y009380D01*
X025099Y009330D01*
X026999Y009330D01*
X027049Y009380D01*
X027049Y008130D02*
X026999Y008080D01*
X025099Y008080D01*
X025049Y008130D01*
X024899Y008130D01*
X024882Y008128D01*
X024865Y008124D01*
X024849Y008117D01*
X024835Y008107D01*
X024822Y008094D01*
X024812Y008080D01*
X024805Y008064D01*
X024801Y008047D01*
X024799Y008030D01*
X024799Y007330D01*
X024801Y007313D01*
X024805Y007296D01*
X024812Y007280D01*
X024822Y007266D01*
X024835Y007253D01*
X024849Y007243D01*
X024865Y007236D01*
X024882Y007232D01*
X024899Y007230D01*
X025049Y007230D01*
X025099Y007280D01*
X026999Y007280D01*
X027049Y007230D01*
X027199Y007230D01*
X027216Y007232D01*
X027233Y007236D01*
X027249Y007243D01*
X027263Y007253D01*
X027276Y007266D01*
X027286Y007280D01*
X027293Y007296D01*
X027297Y007313D01*
X027299Y007330D01*
X027299Y008030D01*
X027297Y008047D01*
X027293Y008064D01*
X027286Y008080D01*
X027276Y008094D01*
X027263Y008107D01*
X027249Y008117D01*
X027233Y008124D01*
X027216Y008128D01*
X027199Y008130D01*
X027049Y008130D01*
X027049Y006630D02*
X027199Y006630D01*
X027216Y006628D01*
X027233Y006624D01*
X027249Y006617D01*
X027263Y006607D01*
X027276Y006594D01*
X027286Y006580D01*
X027293Y006564D01*
X027297Y006547D01*
X027299Y006530D01*
X027299Y005830D01*
X027297Y005813D01*
X027293Y005796D01*
X027286Y005780D01*
X027276Y005766D01*
X027263Y005753D01*
X027249Y005743D01*
X027233Y005736D01*
X027216Y005732D01*
X027199Y005730D01*
X027049Y005730D01*
X026999Y005780D01*
X025099Y005780D01*
X025049Y005730D01*
X024899Y005730D01*
X024882Y005732D01*
X024865Y005736D01*
X024849Y005743D01*
X024835Y005753D01*
X024822Y005766D01*
X024812Y005780D01*
X024805Y005796D01*
X024801Y005813D01*
X024799Y005830D01*
X024799Y006530D01*
X024801Y006547D01*
X024805Y006564D01*
X024812Y006580D01*
X024822Y006594D01*
X024835Y006607D01*
X024849Y006617D01*
X024865Y006624D01*
X024882Y006628D01*
X024899Y006630D01*
X025049Y006630D01*
X025099Y006580D01*
X026999Y006580D01*
X027049Y006630D01*
X027049Y005380D02*
X026999Y005330D01*
X025099Y005330D01*
X025049Y005380D01*
X024899Y005380D01*
X024882Y005378D01*
X024865Y005374D01*
X024849Y005367D01*
X024835Y005357D01*
X024822Y005344D01*
X024812Y005330D01*
X024805Y005314D01*
X024801Y005297D01*
X024799Y005280D01*
X024799Y004580D01*
X024801Y004563D01*
X024805Y004546D01*
X024812Y004530D01*
X024822Y004516D01*
X024835Y004503D01*
X024849Y004493D01*
X024865Y004486D01*
X024882Y004482D01*
X024899Y004480D01*
X025049Y004480D01*
X025099Y004530D01*
X026999Y004530D01*
X027049Y004480D01*
X027199Y004480D01*
X027216Y004482D01*
X027233Y004486D01*
X027249Y004493D01*
X027263Y004503D01*
X027276Y004516D01*
X027286Y004530D01*
X027293Y004546D01*
X027297Y004563D01*
X027299Y004580D01*
X027299Y005280D01*
X027297Y005297D01*
X027293Y005314D01*
X027286Y005330D01*
X027276Y005344D01*
X027263Y005357D01*
X027249Y005367D01*
X027233Y005374D01*
X027216Y005378D01*
X027199Y005380D01*
X027049Y005380D01*
X027049Y003880D02*
X027199Y003880D01*
X027216Y003878D01*
X027233Y003874D01*
X027249Y003867D01*
X027263Y003857D01*
X027276Y003844D01*
X027286Y003830D01*
X027293Y003814D01*
X027297Y003797D01*
X027299Y003780D01*
X027299Y003080D01*
X027297Y003063D01*
X027293Y003046D01*
X027286Y003030D01*
X027276Y003016D01*
X027263Y003003D01*
X027249Y002993D01*
X027233Y002986D01*
X027216Y002982D01*
X027199Y002980D01*
X027049Y002980D01*
X026999Y003030D01*
X025099Y003030D01*
X025049Y002980D01*
X024899Y002980D01*
X024882Y002982D01*
X024865Y002986D01*
X024849Y002993D01*
X024835Y003003D01*
X024822Y003016D01*
X024812Y003030D01*
X024805Y003046D01*
X024801Y003063D01*
X024799Y003080D01*
X024799Y003780D01*
X024801Y003797D01*
X024805Y003814D01*
X024812Y003830D01*
X024822Y003844D01*
X024835Y003857D01*
X024849Y003867D01*
X024865Y003874D01*
X024882Y003878D01*
X024899Y003880D01*
X025049Y003880D01*
X025099Y003830D01*
X026999Y003830D01*
X027049Y003880D01*
X027049Y002630D02*
X026999Y002580D01*
X025099Y002580D01*
X025049Y002630D01*
X024899Y002630D01*
X024882Y002628D01*
X024865Y002624D01*
X024849Y002617D01*
X024835Y002607D01*
X024822Y002594D01*
X024812Y002580D01*
X024805Y002564D01*
X024801Y002547D01*
X024799Y002530D01*
X024799Y001830D01*
X024801Y001813D01*
X024805Y001796D01*
X024812Y001780D01*
X024822Y001766D01*
X024835Y001753D01*
X024849Y001743D01*
X024865Y001736D01*
X024882Y001732D01*
X024899Y001730D01*
X025049Y001730D01*
X025099Y001780D01*
X026999Y001780D01*
X027049Y001730D01*
X027199Y001730D01*
X027216Y001732D01*
X027233Y001736D01*
X027249Y001743D01*
X027263Y001753D01*
X027276Y001766D01*
X027286Y001780D01*
X027293Y001796D01*
X027297Y001813D01*
X027299Y001830D01*
X027299Y002530D01*
X027297Y002547D01*
X027293Y002564D01*
X027286Y002580D01*
X027276Y002594D01*
X027263Y002607D01*
X027249Y002617D01*
X027233Y002624D01*
X027216Y002628D01*
X027199Y002630D01*
X027049Y002630D01*
X022099Y001680D02*
X020949Y001730D01*
X020849Y001830D01*
X020849Y005530D01*
X020949Y005630D01*
X022099Y005680D01*
X022099Y008180D02*
X020949Y008230D01*
X020849Y008330D01*
X020849Y012030D01*
X020949Y012130D01*
X022099Y012180D01*
X013499Y016530D02*
X013499Y017830D01*
X013497Y017856D01*
X013492Y017882D01*
X013484Y017907D01*
X013472Y017930D01*
X013458Y017952D01*
X013440Y017971D01*
X013421Y017989D01*
X013399Y018003D01*
X013376Y018015D01*
X013351Y018023D01*
X013325Y018028D01*
X013299Y018030D01*
X013049Y017680D02*
X013049Y017310D01*
X013049Y017060D02*
X013049Y016680D01*
X012799Y016330D02*
X012773Y016332D01*
X012747Y016337D01*
X012722Y016345D01*
X012699Y016357D01*
X012677Y016371D01*
X012658Y016389D01*
X012640Y016408D01*
X012626Y016430D01*
X012614Y016453D01*
X012606Y016478D01*
X012601Y016504D01*
X012599Y016530D01*
X012599Y017830D01*
X012601Y017856D01*
X012606Y017882D01*
X012614Y017907D01*
X012626Y017930D01*
X012640Y017952D01*
X012658Y017971D01*
X012677Y017989D01*
X012699Y018003D01*
X012722Y018015D01*
X012747Y018023D01*
X012773Y018028D01*
X012799Y018030D01*
X013499Y016530D02*
X013497Y016504D01*
X013492Y016478D01*
X013484Y016453D01*
X013472Y016430D01*
X013458Y016408D01*
X013440Y016389D01*
X013421Y016371D01*
X013399Y016357D01*
X013376Y016345D01*
X013351Y016337D01*
X013325Y016332D01*
X013299Y016330D01*
X012349Y014180D02*
X010749Y014180D01*
X010749Y013180D01*
X012349Y013180D01*
X012349Y014180D01*
X011949Y013930D02*
X011549Y013680D01*
X011549Y013430D01*
X011549Y013680D02*
X011549Y013930D01*
X011549Y013680D02*
X012149Y013680D01*
X011949Y013430D02*
X011549Y013680D01*
X011299Y013680D01*
X011949Y013930D02*
X011949Y013430D01*
X012349Y011180D02*
X010749Y011180D01*
X010749Y010180D01*
X012349Y010180D01*
X012349Y011180D01*
X011949Y010930D02*
X011549Y010680D01*
X011549Y010430D01*
X011549Y010680D02*
X011549Y010930D01*
X011549Y010680D02*
X012149Y010680D01*
X011949Y010430D02*
X011549Y010680D01*
X011299Y010680D01*
X011949Y010930D02*
X011949Y010430D01*
X012349Y008180D02*
X010749Y008180D01*
X010749Y007180D01*
X012349Y007180D01*
X012349Y008180D01*
X011949Y007930D02*
X011549Y007680D01*
X011549Y007430D01*
X011549Y007680D02*
X011549Y007930D01*
X011549Y007680D02*
X012149Y007680D01*
X011949Y007430D02*
X011549Y007680D01*
X011299Y007680D01*
X011949Y007930D02*
X011949Y007430D01*
D12*
X016089Y007450D03*
X021089Y005450D03*
X021089Y011950D03*
X016089Y013950D03*
X025089Y019950D03*
D13*
X024644Y019970D02*
X024644Y019820D01*
X024569Y019745D01*
X024269Y020045D01*
X024569Y020045D01*
X024644Y019970D01*
X024569Y019745D02*
X024269Y019745D01*
X024194Y019820D01*
X024194Y019970D01*
X024269Y020045D01*
X024269Y019584D02*
X024194Y019509D01*
X024194Y019359D01*
X024269Y019284D01*
X024569Y019284D01*
X024644Y019359D01*
X024644Y019509D01*
X024569Y019584D01*
X024269Y019584D01*
X024494Y019434D02*
X024644Y019584D01*
X022299Y017166D02*
X021999Y017166D01*
X022299Y016865D01*
X022374Y016940D01*
X022374Y017091D01*
X022299Y017166D01*
X021999Y017166D02*
X021924Y017091D01*
X021924Y016940D01*
X021999Y016865D01*
X022299Y016865D01*
X022299Y016705D02*
X021999Y016705D01*
X021924Y016630D01*
X021924Y016405D01*
X022374Y016405D01*
X022374Y016630D01*
X022299Y016705D01*
X020474Y016815D02*
X020474Y017116D01*
X020474Y016966D02*
X020024Y016966D01*
X020174Y016815D01*
X020099Y016655D02*
X020024Y016580D01*
X020024Y016430D01*
X020099Y016355D01*
X020399Y016355D01*
X020474Y016430D01*
X020474Y016580D01*
X020399Y016655D01*
X016099Y016180D02*
X014949Y016230D01*
X014849Y016330D01*
X014849Y020030D01*
X014949Y020130D01*
X016099Y020180D01*
X014989Y019950D02*
X014991Y019970D01*
X014997Y019988D01*
X015006Y020006D01*
X015018Y020021D01*
X015033Y020033D01*
X015051Y020042D01*
X015069Y020048D01*
X015089Y020050D01*
X015109Y020048D01*
X015127Y020042D01*
X015145Y020033D01*
X015160Y020021D01*
X015172Y020006D01*
X015181Y019988D01*
X015187Y019970D01*
X015189Y019950D01*
X015187Y019930D01*
X015181Y019912D01*
X015172Y019894D01*
X015160Y019879D01*
X015145Y019867D01*
X015127Y019858D01*
X015109Y019852D01*
X015089Y019850D01*
X015069Y019852D01*
X015051Y019858D01*
X015033Y019867D01*
X015018Y019879D01*
X015006Y019894D01*
X014997Y019912D01*
X014991Y019930D01*
X014989Y019950D01*
X012474Y017116D02*
X012474Y016815D01*
X012174Y017116D01*
X012099Y017116D01*
X012024Y017041D01*
X012024Y016890D01*
X012099Y016815D01*
X012099Y016655D02*
X012024Y016580D01*
X012024Y016430D01*
X012099Y016355D01*
X012399Y016355D01*
X012474Y016430D01*
X012474Y016580D01*
X012399Y016655D01*
X014944Y015795D02*
X015244Y015795D01*
X015394Y015645D01*
X015244Y015495D01*
X014944Y015495D01*
X015019Y015334D02*
X014944Y015259D01*
X014944Y015109D01*
X015019Y015034D01*
X015019Y015334D02*
X015094Y015334D01*
X015394Y015034D01*
X015394Y015334D01*
X015394Y014874D02*
X015394Y014574D01*
X015394Y014724D02*
X014944Y014724D01*
X015094Y014574D01*
X015194Y013895D02*
X015644Y013895D01*
X015644Y013745D02*
X015644Y014045D01*
X015344Y013745D02*
X015194Y013895D01*
X015269Y013584D02*
X015569Y013584D01*
X015644Y013509D01*
X015644Y013359D01*
X015569Y013284D01*
X015269Y013284D01*
X015194Y013359D01*
X015194Y013509D01*
X015269Y013584D01*
X015494Y013434D02*
X015644Y013584D01*
X011535Y014355D02*
X011235Y014355D01*
X011385Y014355D02*
X011385Y014805D01*
X011235Y014655D01*
X011075Y014730D02*
X011000Y014805D01*
X010774Y014805D01*
X010774Y014355D01*
X011000Y014355D01*
X011075Y014430D01*
X011075Y014730D01*
X008099Y016180D02*
X006949Y016230D01*
X006849Y016330D01*
X006849Y020030D01*
X006949Y020130D01*
X008099Y020180D01*
X006989Y019950D02*
X006991Y019970D01*
X006997Y019988D01*
X007006Y020006D01*
X007018Y020021D01*
X007033Y020033D01*
X007051Y020042D01*
X007069Y020048D01*
X007089Y020050D01*
X007109Y020048D01*
X007127Y020042D01*
X007145Y020033D01*
X007160Y020021D01*
X007172Y020006D01*
X007181Y019988D01*
X007187Y019970D01*
X007189Y019950D01*
X007187Y019930D01*
X007181Y019912D01*
X007172Y019894D01*
X007160Y019879D01*
X007145Y019867D01*
X007127Y019858D01*
X007109Y019852D01*
X007089Y019850D01*
X007069Y019852D01*
X007051Y019858D01*
X007033Y019867D01*
X007018Y019879D01*
X007006Y019894D01*
X006997Y019912D01*
X006991Y019930D01*
X006989Y019950D01*
X006944Y015795D02*
X007244Y015795D01*
X007394Y015645D01*
X007244Y015495D01*
X006944Y015495D01*
X006944Y015334D02*
X006944Y015034D01*
X007169Y015034D01*
X007094Y015184D01*
X007094Y015259D01*
X007169Y015334D01*
X007319Y015334D01*
X007394Y015259D01*
X007394Y015109D01*
X007319Y015034D01*
X010774Y011805D02*
X011000Y011805D01*
X011075Y011730D01*
X011075Y011430D01*
X011000Y011355D01*
X010774Y011355D01*
X010774Y011805D01*
X011235Y011730D02*
X011310Y011805D01*
X011460Y011805D01*
X011535Y011730D01*
X011535Y011655D01*
X011235Y011355D01*
X011535Y011355D01*
X011460Y008805D02*
X011535Y008730D01*
X011535Y008655D01*
X011460Y008580D01*
X011535Y008505D01*
X011535Y008430D01*
X011460Y008355D01*
X011310Y008355D01*
X011235Y008430D01*
X011075Y008430D02*
X011075Y008730D01*
X011000Y008805D01*
X010774Y008805D01*
X010774Y008355D01*
X011000Y008355D01*
X011075Y008430D01*
X011385Y008580D02*
X011460Y008580D01*
X011460Y008805D02*
X011310Y008805D01*
X011235Y008730D01*
X015194Y007470D02*
X015194Y007320D01*
X015269Y007245D01*
X015269Y007084D02*
X015569Y007084D01*
X015644Y007009D01*
X015644Y006859D01*
X015569Y006784D01*
X015269Y006784D01*
X015194Y006859D01*
X015194Y007009D01*
X015269Y007084D01*
X015494Y006934D02*
X015644Y007084D01*
X015569Y007245D02*
X015644Y007320D01*
X015644Y007470D01*
X015569Y007545D01*
X015494Y007545D01*
X015419Y007470D01*
X015419Y007395D01*
X015419Y007470D02*
X015344Y007545D01*
X015269Y007545D01*
X015194Y007470D01*
X011460Y005805D02*
X011460Y005355D01*
X011535Y005580D02*
X011235Y005580D01*
X011460Y005805D01*
X011075Y005730D02*
X011075Y005430D01*
X011000Y005355D01*
X010774Y005355D01*
X010774Y005805D01*
X011000Y005805D01*
X011075Y005730D01*
X020194Y005470D02*
X020419Y005245D01*
X020419Y005545D01*
X020644Y005470D02*
X020194Y005470D01*
X020269Y005084D02*
X020569Y005084D01*
X020644Y005009D01*
X020644Y004859D01*
X020569Y004784D01*
X020269Y004784D01*
X020194Y004859D01*
X020194Y005009D01*
X020269Y005084D01*
X020494Y004934D02*
X020644Y005084D01*
X020569Y011284D02*
X020269Y011284D01*
X020194Y011359D01*
X020194Y011509D01*
X020269Y011584D01*
X020569Y011584D01*
X020644Y011509D01*
X020644Y011359D01*
X020569Y011284D01*
X020494Y011434D02*
X020644Y011584D01*
X020644Y011745D02*
X020344Y012045D01*
X020269Y012045D01*
X020194Y011970D01*
X020194Y011820D01*
X020269Y011745D01*
X020644Y011745D02*
X020644Y012045D01*
D14*
X022399Y010180D03*
X017399Y012180D03*
X016399Y018180D03*
X008399Y018180D03*
X026399Y018180D03*
X017399Y005680D03*
X022399Y003680D03*
D15*
X022149Y001955D03*
X017149Y003955D03*
X022149Y005405D03*
X022149Y008455D03*
X017149Y007405D03*
X017149Y010455D03*
X022149Y011905D03*
X017149Y013905D03*
X016149Y016455D03*
X016149Y019905D03*
X008149Y019905D03*
X008149Y016455D03*
X026149Y016455D03*
X026149Y019905D03*
D16*
X026149Y018680D03*
X026149Y017680D03*
X017149Y012680D03*
X017149Y011680D03*
X022149Y010680D03*
X022149Y009680D03*
X017149Y006180D03*
X017149Y005180D03*
X022149Y004180D03*
X022149Y003180D03*
X016149Y017680D03*
X016149Y018680D03*
X008149Y018680D03*
X008149Y017680D03*
D17*
X004431Y018269D02*
X000140Y018269D01*
X000140Y015591D01*
X004431Y015591D01*
X004431Y014902D02*
X000140Y014902D01*
X000140Y003958D01*
X004431Y003958D01*
X029668Y005086D02*
X033959Y005086D01*
X033959Y013274D01*
X029668Y013274D01*
X029668Y014591D02*
X033959Y014591D01*
X033959Y017269D01*
X029668Y017269D01*
D18*
X033255Y016619D03*
X033255Y015241D03*
X033255Y012625D03*
X033255Y011247D03*
X033255Y009869D03*
X033255Y008491D03*
X033255Y007113D03*
X033255Y005735D03*
X000844Y005985D03*
X000844Y004607D03*
X000844Y007363D03*
X000844Y008741D03*
X000844Y010119D03*
X000844Y011497D03*
X000844Y012875D03*
X000844Y014253D03*
X000844Y016241D03*
X000844Y017619D03*
D19*
X005325Y017669D02*
X005785Y017976D01*
X005325Y017976D01*
X005325Y018129D02*
X005325Y018359D01*
X005402Y018436D01*
X005709Y018436D01*
X005785Y018359D01*
X005785Y018129D01*
X005325Y018129D01*
X005325Y017669D02*
X005785Y017669D01*
X005709Y017515D02*
X005555Y017515D01*
X005555Y017362D01*
X005402Y017515D02*
X005325Y017438D01*
X005325Y017285D01*
X005402Y017208D01*
X005709Y017208D01*
X005785Y017285D01*
X005785Y017438D01*
X005709Y017515D01*
X005862Y017055D02*
X005862Y016748D01*
X005785Y016594D02*
X005325Y016594D01*
X005325Y016287D02*
X005785Y016594D01*
X005785Y016287D02*
X005325Y016287D01*
X005325Y016134D02*
X005325Y015981D01*
X005325Y016057D02*
X005785Y016057D01*
X005785Y015981D02*
X005785Y016134D01*
X005862Y015827D02*
X005862Y015520D01*
X005785Y015367D02*
X005632Y015213D01*
X005632Y015290D02*
X005632Y015060D01*
X005785Y015060D02*
X005325Y015060D01*
X005325Y015290D01*
X005402Y015367D01*
X005555Y015367D01*
X005632Y015290D01*
X005785Y014906D02*
X005325Y014906D01*
X005325Y014599D02*
X005785Y014599D01*
X005632Y014753D01*
X005785Y014906D01*
X005555Y014446D02*
X005402Y014446D01*
X005325Y014369D01*
X005325Y014139D01*
X005785Y014139D01*
X005632Y014139D02*
X005632Y014369D01*
X005555Y014446D01*
X005785Y011763D02*
X005785Y011456D01*
X005785Y011609D02*
X005325Y011609D01*
X005478Y011456D01*
X005555Y011303D02*
X005555Y010996D01*
X005555Y010842D02*
X005555Y010535D01*
X005325Y010765D01*
X005785Y010765D01*
X005709Y010382D02*
X005785Y010305D01*
X005785Y010152D01*
X005709Y010075D01*
X005785Y009921D02*
X005785Y009614D01*
X005325Y009614D01*
X005325Y009921D01*
X005402Y010075D02*
X005478Y010075D01*
X005555Y010152D01*
X005555Y010305D01*
X005632Y010382D01*
X005709Y010382D01*
X005402Y010382D02*
X005325Y010305D01*
X005325Y010152D01*
X005402Y010075D01*
X005555Y009768D02*
X005555Y009614D01*
X005632Y009461D02*
X005325Y009461D01*
X005632Y009461D02*
X005785Y009307D01*
X005632Y009154D01*
X005325Y009154D01*
X005785Y009001D02*
X005785Y008694D01*
X005325Y008694D01*
X005478Y008540D02*
X005325Y008387D01*
X005478Y008233D01*
X005785Y008233D01*
X005632Y008080D02*
X005325Y008080D01*
X005555Y008233D02*
X005555Y008540D01*
X005478Y008540D02*
X005785Y008540D01*
X005632Y008080D02*
X005785Y007926D01*
X005632Y007773D01*
X005325Y007773D01*
X005862Y018589D02*
X005862Y018896D01*
X005785Y019050D02*
X005478Y019357D01*
X005402Y019357D01*
X005325Y019280D01*
X005325Y019127D01*
X005402Y019050D01*
X005785Y019050D02*
X005785Y019357D01*
X005555Y019510D02*
X005555Y019817D01*
X005632Y019971D02*
X005325Y019971D01*
X005325Y019740D02*
X005555Y019510D01*
X005785Y019740D02*
X005325Y019740D01*
X005632Y019971D02*
X005785Y020124D01*
X005632Y020278D01*
X005325Y020278D01*
X022346Y013700D02*
X022346Y013350D01*
X022346Y013467D02*
X022521Y013467D01*
X022579Y013525D01*
X022579Y013642D01*
X022521Y013700D01*
X022346Y013700D01*
X022462Y013467D02*
X022579Y013350D01*
X022705Y013350D02*
X022938Y013584D01*
X022938Y013642D01*
X022880Y013700D01*
X022763Y013700D01*
X022705Y013642D01*
X022705Y013350D02*
X022938Y013350D01*
X023064Y013292D02*
X023297Y013292D01*
X023423Y013350D02*
X023657Y013350D01*
X023540Y013350D02*
X023540Y013700D01*
X023423Y013584D01*
X023782Y013642D02*
X023782Y013408D01*
X024016Y013642D01*
X024016Y013408D01*
X023957Y013350D01*
X023841Y013350D01*
X023782Y013408D01*
X024141Y013408D02*
X024375Y013642D01*
X024375Y013408D01*
X024316Y013350D01*
X024200Y013350D01*
X024141Y013408D01*
X024141Y013642D01*
X024200Y013700D01*
X024316Y013700D01*
X024375Y013642D01*
X024500Y013700D02*
X024500Y013350D01*
X024500Y013467D02*
X024734Y013700D01*
X024559Y013525D02*
X024734Y013350D01*
X024016Y013642D02*
X023957Y013700D01*
X023841Y013700D01*
X023782Y013642D01*
X023731Y014352D02*
X023498Y014352D01*
X023372Y014410D02*
X023139Y014410D01*
X023255Y014410D02*
X023255Y014760D01*
X023139Y014644D01*
X023013Y014702D02*
X023013Y014585D01*
X022955Y014527D01*
X022779Y014527D01*
X022779Y014410D02*
X022779Y014760D01*
X022955Y014760D01*
X023013Y014702D01*
X022896Y014527D02*
X023013Y014410D01*
X023857Y014410D02*
X024090Y014644D01*
X024090Y014702D01*
X024032Y014760D01*
X023915Y014760D01*
X023857Y014702D01*
X023857Y014410D02*
X024090Y014410D01*
X024216Y014468D02*
X024449Y014702D01*
X024449Y014468D01*
X024391Y014410D01*
X024274Y014410D01*
X024216Y014468D01*
X024216Y014702D01*
X024274Y014760D01*
X024391Y014760D01*
X024449Y014702D01*
X024575Y014702D02*
X024575Y014468D01*
X024809Y014702D01*
X024809Y014468D01*
X024750Y014410D01*
X024633Y014410D01*
X024575Y014468D01*
X024575Y014702D02*
X024633Y014760D01*
X024750Y014760D01*
X024809Y014702D01*
X028563Y014759D02*
X028640Y014682D01*
X028947Y014682D01*
X029024Y014759D01*
X029024Y014912D01*
X028947Y014989D01*
X029100Y015142D02*
X029100Y015449D01*
X028947Y015603D02*
X029024Y015679D01*
X029024Y015833D01*
X028947Y015910D01*
X028640Y015910D01*
X028563Y015833D01*
X028563Y015679D01*
X028640Y015603D01*
X028947Y015603D01*
X028947Y016063D02*
X028563Y016063D01*
X028947Y016063D02*
X029024Y016140D01*
X029024Y016293D01*
X028947Y016370D01*
X028563Y016370D01*
X028563Y016523D02*
X028563Y016830D01*
X028563Y016677D02*
X029024Y016677D01*
X029100Y016984D02*
X029100Y017291D01*
X029024Y017444D02*
X028563Y017444D01*
X028793Y017444D02*
X028793Y017751D01*
X028563Y017751D02*
X029024Y017751D01*
X029024Y017905D02*
X029024Y018058D01*
X029024Y017981D02*
X028563Y017981D01*
X028563Y017905D02*
X028563Y018058D01*
X029100Y018211D02*
X029100Y018518D01*
X029024Y018672D02*
X029024Y018979D01*
X028947Y019132D02*
X029024Y019209D01*
X029024Y019362D01*
X028947Y019439D01*
X028640Y019439D01*
X028563Y019362D01*
X028563Y019209D01*
X028640Y019132D01*
X028947Y019132D01*
X029024Y018672D02*
X028563Y018672D01*
X028640Y014989D02*
X028563Y014912D01*
X028563Y014759D01*
X028563Y014528D02*
X029024Y014528D01*
X028563Y014221D01*
X029024Y014221D01*
X028947Y014068D02*
X029024Y013991D01*
X029024Y013761D01*
X028563Y013761D01*
X028563Y013991D01*
X028640Y014068D01*
X028717Y014068D01*
X028793Y013991D01*
X028793Y013761D01*
X028793Y013991D02*
X028870Y014068D01*
X028947Y014068D01*
X028947Y013998D02*
X028640Y013998D01*
X028563Y013921D01*
X028563Y013691D01*
X029024Y013691D01*
X029024Y013921D01*
X028947Y013998D01*
X029024Y013537D02*
X028563Y013537D01*
X028563Y013230D02*
X029024Y013537D01*
X029024Y013230D02*
X028563Y013230D01*
X028640Y013077D02*
X028563Y013000D01*
X028563Y012847D01*
X028640Y012770D01*
X028947Y012770D01*
X029024Y012847D01*
X029024Y013000D01*
X028947Y013077D01*
X028793Y013077D01*
X028793Y012923D01*
X029100Y012616D02*
X029100Y012310D01*
X028947Y012156D02*
X029024Y012079D01*
X029024Y011926D01*
X028947Y011849D01*
X028640Y011849D01*
X028563Y011926D01*
X028563Y012079D01*
X028640Y012156D01*
X028563Y011696D02*
X029024Y011696D01*
X028563Y011389D01*
X029024Y011389D01*
X028947Y011235D02*
X029024Y011159D01*
X029024Y010928D01*
X028563Y010928D01*
X028563Y011159D01*
X028640Y011235D01*
X028717Y011235D01*
X028793Y011159D01*
X028793Y010928D01*
X028793Y011159D02*
X028870Y011235D01*
X028947Y011235D01*
X029100Y010775D02*
X029100Y010468D01*
X029024Y010314D02*
X029024Y010008D01*
X029024Y010161D02*
X028563Y010161D01*
X028717Y010008D01*
X028793Y009854D02*
X028793Y009547D01*
X028793Y009394D02*
X028793Y009087D01*
X028563Y009317D01*
X029024Y009317D01*
X028947Y008933D02*
X029024Y008857D01*
X029024Y008703D01*
X028947Y008626D01*
X029024Y008473D02*
X029024Y008166D01*
X028563Y008166D01*
X028563Y008473D01*
X028640Y008626D02*
X028717Y008626D01*
X028793Y008703D01*
X028793Y008857D01*
X028870Y008933D01*
X028947Y008933D01*
X028640Y008933D02*
X028563Y008857D01*
X028563Y008703D01*
X028640Y008626D01*
X028793Y008319D02*
X028793Y008166D01*
X028870Y008013D02*
X028563Y008013D01*
X028870Y008013D02*
X029024Y007859D01*
X028870Y007706D01*
X028563Y007706D01*
X028563Y007245D02*
X029024Y007245D01*
X029024Y007552D01*
X029024Y007092D02*
X028717Y007092D01*
X028563Y006938D01*
X028717Y006785D01*
X029024Y006785D01*
X028870Y006631D02*
X028563Y006631D01*
X028793Y006785D02*
X028793Y007092D01*
X028870Y006631D02*
X029024Y006478D01*
X028870Y006324D01*
X028563Y006324D01*
X029100Y006171D02*
X029100Y005864D01*
X029024Y005711D02*
X028563Y005711D01*
X028563Y005404D02*
X029024Y005711D01*
X029024Y005404D02*
X028563Y005404D01*
X028563Y005250D02*
X028563Y005097D01*
X028563Y005173D02*
X029024Y005173D01*
X029024Y005097D02*
X029024Y005250D01*
X029100Y004943D02*
X029100Y004636D01*
X029024Y004483D02*
X029024Y004176D01*
X028563Y004176D01*
X028563Y004022D02*
X028563Y003716D01*
X028563Y003869D02*
X029024Y003869D01*
X029024Y003409D02*
X028563Y003409D01*
X028563Y003562D02*
X028563Y003255D01*
X024984Y002700D02*
X024750Y002467D01*
X024809Y002525D02*
X024984Y002350D01*
X024750Y002350D02*
X024750Y002700D01*
X024625Y002642D02*
X024566Y002700D01*
X024450Y002700D01*
X024391Y002642D01*
X024391Y002408D01*
X024625Y002642D01*
X024625Y002408D01*
X024566Y002350D01*
X024450Y002350D01*
X024391Y002408D01*
X024266Y002408D02*
X024207Y002350D01*
X024091Y002350D01*
X024032Y002408D01*
X024266Y002642D01*
X024266Y002408D01*
X024032Y002408D02*
X024032Y002642D01*
X024091Y002700D01*
X024207Y002700D01*
X024266Y002642D01*
X023907Y002350D02*
X023673Y002350D01*
X023790Y002350D02*
X023790Y002700D01*
X023673Y002584D01*
X023547Y002292D02*
X023314Y002292D01*
X023188Y002408D02*
X023130Y002350D01*
X023013Y002350D01*
X022955Y002408D01*
X023188Y002642D01*
X023188Y002408D01*
X022955Y002408D02*
X022955Y002642D01*
X023013Y002700D01*
X023130Y002700D01*
X023188Y002642D01*
X022829Y002350D02*
X022596Y002350D01*
X022712Y002350D02*
X022712Y002700D01*
X022596Y002584D01*
X022470Y002642D02*
X022412Y002700D01*
X022237Y002700D01*
X022237Y002350D01*
X022237Y002467D02*
X022412Y002467D01*
X022470Y002525D01*
X022470Y002642D01*
X022353Y002467D02*
X022470Y002350D01*
X023498Y003352D02*
X023731Y003352D01*
X023857Y003410D02*
X024090Y003644D01*
X024090Y003702D01*
X024032Y003760D01*
X023915Y003760D01*
X023857Y003702D01*
X023857Y003410D02*
X024090Y003410D01*
X024216Y003468D02*
X024449Y003702D01*
X024449Y003468D01*
X024391Y003410D01*
X024274Y003410D01*
X024216Y003468D01*
X024216Y003702D01*
X024274Y003760D01*
X024391Y003760D01*
X024449Y003702D01*
X024575Y003702D02*
X024575Y003468D01*
X024809Y003702D01*
X024809Y003468D01*
X024750Y003410D01*
X024633Y003410D01*
X024575Y003468D01*
X024575Y003702D02*
X024633Y003760D01*
X024750Y003760D01*
X024809Y003702D01*
X023372Y003702D02*
X023372Y003468D01*
X023314Y003410D01*
X023197Y003410D01*
X023139Y003468D01*
X023197Y003585D02*
X023139Y003644D01*
X023139Y003702D01*
X023197Y003760D01*
X023314Y003760D01*
X023372Y003702D01*
X023372Y003585D02*
X023197Y003585D01*
X023013Y003585D02*
X022955Y003527D01*
X022779Y003527D01*
X022779Y003410D02*
X022779Y003760D01*
X022955Y003760D01*
X023013Y003702D01*
X023013Y003585D01*
X022896Y003527D02*
X023013Y003410D01*
X023064Y005042D02*
X023297Y005042D01*
X023423Y005100D02*
X023657Y005100D01*
X023540Y005100D02*
X023540Y005450D01*
X023423Y005334D01*
X023782Y005392D02*
X023841Y005450D01*
X023957Y005450D01*
X024016Y005392D01*
X023782Y005158D01*
X023841Y005100D01*
X023957Y005100D01*
X024016Y005158D01*
X024016Y005392D01*
X024141Y005392D02*
X024200Y005450D01*
X024316Y005450D01*
X024375Y005392D01*
X024141Y005158D01*
X024200Y005100D01*
X024316Y005100D01*
X024375Y005158D01*
X024375Y005392D01*
X024500Y005450D02*
X024500Y005100D01*
X024500Y005217D02*
X024734Y005450D01*
X024559Y005275D02*
X024734Y005100D01*
X024141Y005158D02*
X024141Y005392D01*
X023782Y005392D02*
X023782Y005158D01*
X022938Y005158D02*
X022880Y005100D01*
X022763Y005100D01*
X022705Y005158D01*
X022705Y005217D01*
X022763Y005275D01*
X022880Y005275D01*
X022938Y005217D01*
X022938Y005158D01*
X022880Y005275D02*
X022938Y005334D01*
X022938Y005392D01*
X022880Y005450D01*
X022763Y005450D01*
X022705Y005392D01*
X022705Y005334D01*
X022763Y005275D01*
X022579Y005275D02*
X022521Y005217D01*
X022346Y005217D01*
X022462Y005217D02*
X022579Y005100D01*
X022579Y005275D02*
X022579Y005392D01*
X022521Y005450D01*
X022346Y005450D01*
X022346Y005100D01*
X022779Y006160D02*
X022779Y006510D01*
X022955Y006510D01*
X023013Y006452D01*
X023013Y006335D01*
X022955Y006277D01*
X022779Y006277D01*
X022896Y006277D02*
X023013Y006160D01*
X023139Y006160D02*
X023139Y006218D01*
X023372Y006452D01*
X023372Y006510D01*
X023139Y006510D01*
X023498Y006102D02*
X023731Y006102D01*
X023857Y006160D02*
X024090Y006394D01*
X024090Y006452D01*
X024032Y006510D01*
X023915Y006510D01*
X023857Y006452D01*
X023857Y006160D02*
X024090Y006160D01*
X024216Y006218D02*
X024449Y006452D01*
X024449Y006218D01*
X024391Y006160D01*
X024274Y006160D01*
X024216Y006218D01*
X024216Y006452D01*
X024274Y006510D01*
X024391Y006510D01*
X024449Y006452D01*
X024575Y006452D02*
X024575Y006218D01*
X024809Y006452D01*
X024809Y006218D01*
X024750Y006160D01*
X024633Y006160D01*
X024575Y006218D01*
X024575Y006452D02*
X024633Y006510D01*
X024750Y006510D01*
X024809Y006452D01*
X023297Y007792D02*
X023064Y007792D01*
X022938Y007908D02*
X022938Y007967D01*
X022880Y008025D01*
X022705Y008025D01*
X022705Y007908D01*
X022763Y007850D01*
X022880Y007850D01*
X022938Y007908D01*
X022705Y008025D02*
X022822Y008142D01*
X022938Y008200D01*
X022579Y008142D02*
X022579Y008025D01*
X022521Y007967D01*
X022346Y007967D01*
X022462Y007967D02*
X022579Y007850D01*
X022346Y007850D02*
X022346Y008200D01*
X022521Y008200D01*
X022579Y008142D01*
X023423Y008084D02*
X023540Y008200D01*
X023540Y007850D01*
X023423Y007850D02*
X023657Y007850D01*
X023782Y007908D02*
X024016Y008142D01*
X024016Y007908D01*
X023957Y007850D01*
X023841Y007850D01*
X023782Y007908D01*
X023782Y008142D01*
X023841Y008200D01*
X023957Y008200D01*
X024016Y008142D01*
X024141Y008142D02*
X024200Y008200D01*
X024316Y008200D01*
X024375Y008142D01*
X024141Y007908D01*
X024200Y007850D01*
X024316Y007850D01*
X024375Y007908D01*
X024375Y008142D01*
X024500Y008200D02*
X024500Y007850D01*
X024500Y007967D02*
X024734Y008200D01*
X024559Y008025D02*
X024734Y007850D01*
X024141Y007908D02*
X024141Y008142D01*
X024090Y008910D02*
X023857Y008910D01*
X024090Y009144D01*
X024090Y009202D01*
X024032Y009260D01*
X023915Y009260D01*
X023857Y009202D01*
X023372Y009260D02*
X023139Y009260D01*
X023139Y009085D01*
X023255Y009144D01*
X023314Y009144D01*
X023372Y009085D01*
X023372Y008968D01*
X023314Y008910D01*
X023197Y008910D01*
X023139Y008968D01*
X023013Y008910D02*
X022896Y009027D01*
X022955Y009027D02*
X022779Y009027D01*
X022779Y008910D02*
X022779Y009260D01*
X022955Y009260D01*
X023013Y009202D01*
X023013Y009085D01*
X022955Y009027D01*
X023498Y008852D02*
X023731Y008852D01*
X024216Y008968D02*
X024449Y009202D01*
X024449Y008968D01*
X024391Y008910D01*
X024274Y008910D01*
X024216Y008968D01*
X024216Y009202D01*
X024274Y009260D01*
X024391Y009260D01*
X024449Y009202D01*
X024575Y009202D02*
X024575Y008968D01*
X024809Y009202D01*
X024809Y008968D01*
X024750Y008910D01*
X024633Y008910D01*
X024575Y008968D01*
X024575Y009202D02*
X024633Y009260D01*
X024750Y009260D01*
X024809Y009202D01*
X024734Y010600D02*
X024559Y010775D01*
X024500Y010717D02*
X024734Y010950D01*
X024500Y010950D02*
X024500Y010600D01*
X024375Y010658D02*
X024316Y010600D01*
X024200Y010600D01*
X024141Y010658D01*
X024375Y010892D01*
X024375Y010658D01*
X024141Y010658D02*
X024141Y010892D01*
X024200Y010950D01*
X024316Y010950D01*
X024375Y010892D01*
X024016Y010892D02*
X024016Y010658D01*
X023957Y010600D01*
X023841Y010600D01*
X023782Y010658D01*
X024016Y010892D01*
X023957Y010950D01*
X023841Y010950D01*
X023782Y010892D01*
X023782Y010658D01*
X023657Y010600D02*
X023423Y010600D01*
X023540Y010600D02*
X023540Y010950D01*
X023423Y010834D01*
X023297Y010542D02*
X023064Y010542D01*
X022880Y010600D02*
X022880Y010950D01*
X022705Y010775D01*
X022938Y010775D01*
X022579Y010775D02*
X022521Y010717D01*
X022346Y010717D01*
X022462Y010717D02*
X022579Y010600D01*
X022579Y010775D02*
X022579Y010892D01*
X022521Y010950D01*
X022346Y010950D01*
X022346Y010600D01*
X023498Y011602D02*
X023731Y011602D01*
X023857Y011660D02*
X024090Y011894D01*
X024090Y011952D01*
X024032Y012010D01*
X023915Y012010D01*
X023857Y011952D01*
X023857Y011660D02*
X024090Y011660D01*
X024216Y011718D02*
X024449Y011952D01*
X024449Y011718D01*
X024391Y011660D01*
X024274Y011660D01*
X024216Y011718D01*
X024216Y011952D01*
X024274Y012010D01*
X024391Y012010D01*
X024449Y011952D01*
X024575Y011952D02*
X024575Y011718D01*
X024809Y011952D01*
X024809Y011718D01*
X024750Y011660D01*
X024633Y011660D01*
X024575Y011718D01*
X024575Y011952D02*
X024633Y012010D01*
X024750Y012010D01*
X024809Y011952D01*
X023372Y011952D02*
X023372Y011894D01*
X023314Y011835D01*
X023372Y011777D01*
X023372Y011718D01*
X023314Y011660D01*
X023197Y011660D01*
X023139Y011718D01*
X023013Y011660D02*
X022896Y011777D01*
X022955Y011777D02*
X022779Y011777D01*
X022779Y011660D02*
X022779Y012010D01*
X022955Y012010D01*
X023013Y011952D01*
X023013Y011835D01*
X022955Y011777D01*
X023139Y011952D02*
X023197Y012010D01*
X023314Y012010D01*
X023372Y011952D01*
X023314Y011835D02*
X023255Y011835D01*
D20*
X023049Y016630D03*
D21*
X023049Y016005D03*
X023049Y018355D03*
D22*
X024629Y014430D03*
X024629Y013180D03*
X024629Y011680D03*
X024629Y010430D03*
X024629Y008930D03*
X024629Y007680D03*
X024629Y006180D03*
X024629Y004930D03*
X024629Y003430D03*
X024629Y002180D03*
X027469Y002180D03*
X027469Y003430D03*
X027469Y004930D03*
X027469Y006180D03*
X027469Y007680D03*
X027469Y008930D03*
X027469Y010430D03*
X027469Y011680D03*
X027469Y013180D03*
X027469Y014430D03*
D23*
X010999Y013680D03*
X010999Y010680D03*
X010999Y007680D03*
X010999Y004680D03*
D24*
X010374Y004680D03*
X012724Y004680D03*
X012724Y007680D03*
X010374Y007680D03*
X010374Y010680D03*
X012724Y010680D03*
X012724Y013680D03*
X010374Y013680D03*
D25*
X012749Y017060D02*
X013049Y017060D01*
X013349Y017060D01*
X013349Y017310D02*
X013049Y017310D01*
X012749Y017310D01*
X020749Y017310D02*
X021049Y017310D01*
X021349Y017310D01*
X021349Y017060D02*
X021049Y017060D01*
X020749Y017060D01*
M02*
