# Supplementary material for: Multi-neuron intracellular recording in vivo via interacting autopatching robots
Source: eLife. 2018 Jan 3;7:e24656. doi: 10.7554/eLife.24656 (PMC5812718; doi:10.7554/eLife.24656)
Supplement: Supplementary file 2. — The Supplementary file 2 contains all the CAD files needed to produce the PCB’s and custom-made parts of the multipatcher hardware. [file elife-24656-supp2.zip › Hardware assembly supplementary file/Gerber files/valve-relay board/valve-relay_board.sol]

G75*
G70*
%OFA0B0*%
%FSLAX24Y24*%
%IPPOS*%
%LPD*%
%AMOC8*
5,1,8,0,0,1.08239X$1,22.5*
%
%ADD10C,0.0600*%
%ADD11C,0.0840*%
%ADD12C,0.0660*%
%ADD13OC8,0.0520*%
%ADD14C,0.0100*%
%ADD15C,0.0160*%
%ADD16C,0.1502*%
D10*
X016249Y004680D02*
X016849Y004680D01*
X016849Y005680D02*
X016249Y005680D01*
X016249Y006680D02*
X016849Y006680D01*
X021249Y004680D02*
X021849Y004680D01*
X021849Y003680D02*
X021249Y003680D01*
X021249Y002680D02*
X021849Y002680D01*
X021849Y009180D02*
X021249Y009180D01*
X021249Y010180D02*
X021849Y010180D01*
X021849Y011180D02*
X021249Y011180D01*
X016849Y011180D02*
X016249Y011180D01*
X016249Y012180D02*
X016849Y012180D01*
X016849Y013180D02*
X016249Y013180D01*
X015849Y017180D02*
X015249Y017180D01*
X015249Y018180D02*
X015849Y018180D01*
X015849Y019180D02*
X015249Y019180D01*
X007849Y019180D02*
X007249Y019180D01*
X007249Y018180D02*
X007849Y018180D01*
X007849Y017180D02*
X007249Y017180D01*
X025249Y017180D02*
X025849Y017180D01*
X025849Y018180D02*
X025249Y018180D01*
X025249Y019180D02*
X025849Y019180D01*
D11*
X029563Y016619D02*
X030403Y016619D01*
X030403Y015241D02*
X029563Y015241D01*
X029563Y012625D02*
X030403Y012625D01*
X030403Y011247D02*
X029563Y011247D01*
X029563Y009869D02*
X030403Y009869D01*
X030403Y008491D02*
X029563Y008491D01*
X029563Y007113D02*
X030403Y007113D01*
X030403Y005735D02*
X029563Y005735D01*
X004536Y005985D02*
X003696Y005985D01*
X003696Y004607D02*
X004536Y004607D01*
X004536Y007363D02*
X003696Y007363D01*
X003696Y008741D02*
X004536Y008741D01*
X004536Y010119D02*
X003696Y010119D01*
X003696Y011497D02*
X004536Y011497D01*
X004536Y012875D02*
X003696Y012875D01*
X003696Y014253D02*
X004536Y014253D01*
X004536Y016241D02*
X003696Y016241D01*
X003696Y017619D02*
X004536Y017619D01*
D12*
X009549Y013680D03*
X013549Y013680D03*
X013549Y010680D03*
X009549Y010680D03*
X009549Y007680D03*
X013549Y007680D03*
X013549Y004680D03*
X009549Y004680D03*
X023049Y015180D03*
X023049Y019180D03*
D13*
X021049Y018180D03*
X021049Y016180D03*
X024049Y014430D03*
X024049Y013180D03*
X024049Y011680D03*
X024049Y010430D03*
X024049Y008930D03*
X024049Y007680D03*
X024049Y006180D03*
X024049Y004930D03*
X024049Y003430D03*
X024049Y002180D03*
X028049Y002180D03*
X028049Y003430D03*
X028049Y004930D03*
X028049Y006180D03*
X028049Y007680D03*
X028049Y008930D03*
X028049Y010430D03*
X028049Y011680D03*
X028049Y013180D03*
X028049Y014430D03*
X013049Y016180D03*
X013049Y018180D03*
D14*
X012049Y017180D02*
X009549Y017180D01*
X009549Y013680D01*
X012549Y011680D02*
X013549Y010680D01*
X012549Y011680D02*
X006049Y011680D01*
X004549Y010180D01*
X004116Y010119D01*
X004116Y007363D02*
X004549Y007180D01*
X005549Y006180D01*
X015549Y006180D01*
X016049Y005680D01*
X016549Y005680D01*
X016549Y006680D02*
X023549Y006680D01*
X024049Y006180D01*
X023049Y004680D02*
X021549Y004680D01*
X023049Y004680D02*
X024049Y003680D01*
X024049Y003430D01*
X028049Y006180D02*
X029049Y007180D01*
X029549Y007180D01*
X029983Y007113D01*
X028549Y008180D02*
X028049Y008680D01*
X028049Y008930D01*
X028549Y008180D02*
X028049Y007680D01*
X028549Y008180D02*
X029049Y008680D01*
X029549Y008680D01*
X029983Y008491D01*
X029549Y009680D02*
X028549Y009680D01*
X028049Y010180D01*
X028049Y010430D01*
X029549Y009680D02*
X029983Y009869D01*
X024049Y009180D02*
X024049Y008930D01*
X024049Y009180D02*
X022049Y011180D01*
X021549Y011180D01*
X022549Y013180D02*
X024049Y011680D01*
X022549Y013180D02*
X016549Y013180D01*
X013049Y016180D02*
X012049Y017180D01*
X009549Y017180D02*
X007549Y017180D01*
X007049Y017180D01*
X005049Y015180D01*
X004049Y015180D01*
X004049Y014180D01*
X004116Y014253D01*
X005549Y005680D02*
X012549Y005680D01*
X013549Y004680D01*
X005549Y005680D02*
X004549Y004680D01*
X004116Y004607D01*
X021049Y016180D02*
X022049Y015180D01*
X023049Y015180D01*
X029549Y015180D01*
X029983Y015241D01*
X025549Y018180D02*
X025049Y018180D01*
X024549Y018680D01*
X023549Y018680D01*
X023049Y019180D01*
D15*
X002529Y020570D02*
X002529Y001660D01*
X031562Y001660D01*
X031562Y020570D01*
X030782Y020570D01*
X031066Y020452D01*
X031322Y020196D01*
X031461Y019861D01*
X031461Y019499D01*
X031322Y019164D01*
X031066Y018908D01*
X030731Y018769D01*
X030368Y018769D01*
X030033Y018908D01*
X029777Y019164D01*
X029638Y019499D01*
X029638Y019861D01*
X029777Y020196D01*
X030033Y020452D01*
X030317Y020570D01*
X003782Y020570D01*
X004066Y020452D01*
X004322Y020196D01*
X004461Y019861D01*
X004461Y019499D01*
X004322Y019164D01*
X004066Y018908D01*
X003731Y018769D01*
X003368Y018769D01*
X003033Y018908D01*
X002777Y019164D01*
X002638Y019499D01*
X002638Y019861D01*
X002777Y020196D01*
X003033Y020452D01*
X003317Y020570D01*
X002529Y020570D01*
X002529Y020517D02*
X003189Y020517D01*
X002939Y020359D02*
X002529Y020359D01*
X002529Y020200D02*
X002781Y020200D01*
X002713Y020042D02*
X002529Y020042D01*
X002529Y019883D02*
X002647Y019883D01*
X002638Y019725D02*
X002529Y019725D01*
X002529Y019566D02*
X002638Y019566D01*
X002676Y019408D02*
X002529Y019408D01*
X002529Y019249D02*
X002742Y019249D01*
X002850Y019091D02*
X002529Y019091D01*
X002529Y018932D02*
X003009Y018932D01*
X003357Y018774D02*
X002529Y018774D01*
X002529Y018615D02*
X007046Y018615D01*
X007065Y018625D02*
X006998Y018591D01*
X006937Y018546D01*
X006883Y018493D01*
X006839Y018432D01*
X006805Y018364D01*
X006781Y018292D01*
X006769Y018218D01*
X006769Y018200D01*
X007529Y018200D01*
X007529Y018160D01*
X006769Y018160D01*
X006769Y018142D01*
X006781Y018068D01*
X006805Y017996D01*
X006839Y017928D01*
X006883Y017867D01*
X006937Y017814D01*
X006998Y017769D01*
X007065Y017735D01*
X007137Y017712D01*
X007212Y017700D01*
X007529Y017700D01*
X007529Y018160D01*
X007569Y018160D01*
X007569Y017700D01*
X007887Y017700D01*
X007962Y017712D01*
X008034Y017735D01*
X008101Y017769D01*
X008162Y017814D01*
X008216Y017867D01*
X008260Y017928D01*
X008294Y017996D01*
X008318Y018068D01*
X008329Y018142D01*
X008329Y018160D01*
X007569Y018160D01*
X007569Y018200D01*
X007529Y018200D01*
X007529Y018660D01*
X007212Y018660D01*
X007137Y018648D01*
X007065Y018625D01*
X007158Y018720D02*
X007941Y018720D01*
X008110Y018790D01*
X008239Y018919D01*
X008309Y019088D01*
X008309Y019271D01*
X008239Y019441D01*
X008110Y019570D01*
X007941Y019640D01*
X007158Y019640D01*
X006989Y019570D01*
X006859Y019441D01*
X006789Y019271D01*
X006789Y019088D01*
X006859Y018919D01*
X006989Y018790D01*
X007158Y018720D01*
X007029Y018774D02*
X003742Y018774D01*
X004090Y018932D02*
X006854Y018932D01*
X006789Y019091D02*
X004249Y019091D01*
X004357Y019249D02*
X006789Y019249D01*
X006846Y019408D02*
X004423Y019408D01*
X004461Y019566D02*
X006985Y019566D01*
X008114Y019566D02*
X014985Y019566D01*
X014989Y019570D02*
X014859Y019441D01*
X014789Y019271D01*
X014789Y019088D01*
X014859Y018919D01*
X014989Y018790D01*
X015158Y018720D01*
X015941Y018720D01*
X016110Y018790D01*
X016239Y018919D01*
X016309Y019088D01*
X016309Y019271D01*
X016239Y019441D01*
X016110Y019570D01*
X015941Y019640D01*
X015158Y019640D01*
X014989Y019570D01*
X014846Y019408D02*
X008253Y019408D01*
X008309Y019249D02*
X014789Y019249D01*
X014789Y019091D02*
X008309Y019091D01*
X008245Y018932D02*
X014854Y018932D01*
X015029Y018774D02*
X008070Y018774D01*
X008034Y018625D02*
X007962Y018648D01*
X007887Y018660D01*
X007569Y018660D01*
X007569Y018200D01*
X008329Y018200D01*
X008329Y018218D01*
X008318Y018292D01*
X008294Y018364D01*
X008260Y018432D01*
X008216Y018493D01*
X008162Y018546D01*
X008101Y018591D01*
X008034Y018625D01*
X008053Y018615D02*
X012862Y018615D01*
X012867Y018620D02*
X012609Y018362D01*
X012609Y018180D01*
X012609Y017998D01*
X012867Y017740D01*
X013049Y017740D01*
X013049Y018180D01*
X012609Y018180D01*
X013049Y018180D01*
X013049Y018180D01*
X013049Y018620D01*
X012867Y018620D01*
X013049Y018620D02*
X013049Y018180D01*
X013049Y018180D01*
X013049Y018180D01*
X013049Y017740D01*
X013232Y017740D01*
X013489Y017998D01*
X013489Y018180D01*
X013489Y018362D01*
X013232Y018620D01*
X013049Y018620D01*
X013049Y018615D02*
X013049Y018615D01*
X013049Y018457D02*
X013049Y018457D01*
X013049Y018298D02*
X013049Y018298D01*
X013049Y018180D02*
X013489Y018180D01*
X013049Y018180D01*
X013049Y018180D01*
X013049Y018140D02*
X013049Y018140D01*
X013049Y017981D02*
X013049Y017981D01*
X013049Y017823D02*
X013049Y017823D01*
X012785Y017823D02*
X008171Y017823D01*
X008287Y017981D02*
X012626Y017981D01*
X012609Y018140D02*
X008329Y018140D01*
X008316Y018298D02*
X012609Y018298D01*
X012704Y018457D02*
X008242Y018457D01*
X007569Y018457D02*
X007529Y018457D01*
X007529Y018615D02*
X007569Y018615D01*
X007569Y018298D02*
X007529Y018298D01*
X007529Y018140D02*
X007569Y018140D01*
X007569Y017981D02*
X007529Y017981D01*
X007529Y017823D02*
X007569Y017823D01*
X007941Y017640D02*
X007158Y017640D01*
X006989Y017570D01*
X006859Y017441D01*
X006789Y017271D01*
X006789Y017217D01*
X004962Y015390D01*
X003962Y015390D01*
X003839Y015267D01*
X003839Y014833D01*
X003581Y014833D01*
X003368Y014745D01*
X003205Y014581D01*
X003116Y014368D01*
X003116Y014137D01*
X003205Y013924D01*
X003368Y013761D01*
X003581Y013673D01*
X004652Y013673D01*
X004865Y013761D01*
X005028Y013924D01*
X005116Y014137D01*
X005116Y014368D01*
X005028Y014581D01*
X004865Y014745D01*
X004652Y014833D01*
X004259Y014833D01*
X004259Y014970D01*
X005136Y014970D01*
X006973Y016806D01*
X006989Y016790D01*
X007158Y016720D01*
X007941Y016720D01*
X008110Y016790D01*
X008239Y016919D01*
X008260Y016970D01*
X009339Y016970D01*
X009339Y014123D01*
X009272Y014095D01*
X009134Y013958D01*
X009059Y013777D01*
X009059Y013583D01*
X009134Y013402D01*
X009272Y013265D01*
X009452Y013190D01*
X009647Y013190D01*
X009827Y013265D01*
X009965Y013402D01*
X010039Y013583D01*
X010039Y013777D01*
X009965Y013958D01*
X009827Y014095D01*
X009759Y014123D01*
X009759Y016970D01*
X011962Y016970D01*
X012629Y016303D01*
X012629Y016006D01*
X012875Y015760D01*
X013223Y015760D01*
X013469Y016006D01*
X013469Y016354D01*
X013223Y016600D01*
X012926Y016600D01*
X012259Y017267D01*
X012136Y017390D01*
X008260Y017390D01*
X008239Y017441D01*
X008110Y017570D01*
X007941Y017640D01*
X008174Y017506D02*
X014924Y017506D01*
X014989Y017570D02*
X014859Y017441D01*
X014789Y017271D01*
X014789Y017088D01*
X014859Y016919D01*
X014989Y016790D01*
X015158Y016720D01*
X015941Y016720D01*
X016110Y016790D01*
X016239Y016919D01*
X016309Y017088D01*
X016309Y017271D01*
X016239Y017441D01*
X016110Y017570D01*
X015941Y017640D01*
X015158Y017640D01*
X014989Y017570D01*
X015065Y017735D02*
X014998Y017769D01*
X014937Y017814D01*
X014883Y017867D01*
X014839Y017928D01*
X014805Y017996D01*
X014781Y018068D01*
X014769Y018142D01*
X014769Y018160D01*
X015529Y018160D01*
X015529Y018200D01*
X014769Y018200D01*
X014769Y018218D01*
X014781Y018292D01*
X014805Y018364D01*
X014839Y018432D01*
X014883Y018493D01*
X014937Y018546D01*
X014998Y018591D01*
X015065Y018625D01*
X015137Y018648D01*
X015212Y018660D01*
X015529Y018660D01*
X015529Y018200D01*
X015569Y018200D01*
X015569Y018660D01*
X015887Y018660D01*
X015962Y018648D01*
X016034Y018625D01*
X016101Y018591D01*
X016162Y018546D01*
X016216Y018493D01*
X016260Y018432D01*
X016294Y018364D01*
X016318Y018292D01*
X016329Y018218D01*
X016329Y018200D01*
X015569Y018200D01*
X015569Y018160D01*
X015569Y017700D01*
X015887Y017700D01*
X015962Y017712D01*
X016034Y017735D01*
X016101Y017769D01*
X016162Y017814D01*
X016216Y017867D01*
X016260Y017928D01*
X016294Y017996D01*
X016318Y018068D01*
X016329Y018142D01*
X016329Y018160D01*
X015569Y018160D01*
X015529Y018160D01*
X015529Y017700D01*
X015212Y017700D01*
X015137Y017712D01*
X015065Y017735D01*
X014928Y017823D02*
X013314Y017823D01*
X013473Y017981D02*
X014812Y017981D01*
X014770Y018140D02*
X013489Y018140D01*
X013489Y018298D02*
X014783Y018298D01*
X014857Y018457D02*
X013395Y018457D01*
X013237Y018615D02*
X015046Y018615D01*
X015529Y018615D02*
X015569Y018615D01*
X015569Y018457D02*
X015529Y018457D01*
X015529Y018298D02*
X015569Y018298D01*
X015569Y018140D02*
X015529Y018140D01*
X015529Y017981D02*
X015569Y017981D01*
X015569Y017823D02*
X015529Y017823D01*
X016171Y017823D02*
X020785Y017823D01*
X020867Y017740D02*
X020609Y017998D01*
X020609Y018180D01*
X021049Y018180D01*
X021049Y018180D01*
X020609Y018180D01*
X020609Y018362D01*
X020867Y018620D01*
X021049Y018620D01*
X021049Y018180D01*
X021049Y018180D01*
X021049Y018180D01*
X021049Y017740D01*
X020867Y017740D01*
X021049Y017740D02*
X021232Y017740D01*
X021489Y017998D01*
X021489Y018180D01*
X021489Y018362D01*
X021232Y018620D01*
X021049Y018620D01*
X021049Y018180D01*
X021049Y017740D01*
X021049Y017823D02*
X021049Y017823D01*
X021049Y017981D02*
X021049Y017981D01*
X021049Y018140D02*
X021049Y018140D01*
X021049Y018180D02*
X021049Y018180D01*
X021489Y018180D01*
X021049Y018180D01*
X021049Y018298D02*
X021049Y018298D01*
X021049Y018457D02*
X021049Y018457D01*
X021049Y018615D02*
X021049Y018615D01*
X020862Y018615D02*
X016053Y018615D01*
X016070Y018774D02*
X022763Y018774D01*
X022772Y018765D02*
X022952Y018690D01*
X023147Y018690D01*
X023214Y018718D01*
X023339Y018593D01*
X023462Y018470D01*
X024462Y018470D01*
X024789Y018143D01*
X024789Y018088D01*
X024859Y017919D01*
X024989Y017790D01*
X025158Y017720D01*
X025941Y017720D01*
X026110Y017790D01*
X026239Y017919D01*
X026309Y018088D01*
X026309Y018271D01*
X026239Y018441D01*
X026110Y018570D01*
X025941Y018640D01*
X025158Y018640D01*
X024989Y018570D01*
X024973Y018554D01*
X024636Y018890D01*
X023636Y018890D01*
X023511Y019015D01*
X023539Y019083D01*
X023539Y019277D01*
X023465Y019458D01*
X023327Y019595D01*
X023147Y019670D01*
X022952Y019670D01*
X022772Y019595D01*
X022634Y019458D01*
X022559Y019277D01*
X022559Y019083D01*
X022634Y018902D01*
X022772Y018765D01*
X022622Y018932D02*
X016245Y018932D01*
X016309Y019091D02*
X022559Y019091D01*
X022559Y019249D02*
X016309Y019249D01*
X016253Y019408D02*
X022613Y019408D01*
X022743Y019566D02*
X016114Y019566D01*
X016242Y018457D02*
X020704Y018457D01*
X020609Y018298D02*
X016316Y018298D01*
X016329Y018140D02*
X020609Y018140D01*
X020626Y017981D02*
X016287Y017981D01*
X016174Y017506D02*
X024896Y017506D01*
X024883Y017493D02*
X024937Y017546D01*
X024998Y017591D01*
X025065Y017625D01*
X025137Y017648D01*
X025212Y017660D01*
X025529Y017660D01*
X025529Y017200D01*
X025529Y017160D01*
X024769Y017160D01*
X024769Y017142D01*
X024781Y017068D01*
X024805Y016996D01*
X024839Y016928D01*
X024883Y016867D01*
X024937Y016814D01*
X024998Y016769D01*
X025065Y016735D01*
X025137Y016712D01*
X025212Y016700D01*
X025529Y016700D01*
X025529Y017160D01*
X025569Y017160D01*
X025569Y016700D01*
X025887Y016700D01*
X025962Y016712D01*
X026034Y016735D01*
X026101Y016769D01*
X026162Y016814D01*
X026216Y016867D01*
X026260Y016928D01*
X026294Y016996D01*
X026318Y017068D01*
X026329Y017142D01*
X026329Y017160D01*
X025569Y017160D01*
X025569Y017200D01*
X025529Y017200D01*
X024769Y017200D01*
X024769Y017218D01*
X024781Y017292D01*
X024805Y017364D01*
X024839Y017432D01*
X024883Y017493D01*
X024799Y017347D02*
X016278Y017347D01*
X016309Y017189D02*
X025529Y017189D01*
X025569Y017189D02*
X029422Y017189D01*
X029447Y017199D02*
X029234Y017111D01*
X029071Y016948D01*
X028983Y016734D01*
X028983Y016504D01*
X029071Y016290D01*
X029234Y016127D01*
X029447Y016039D01*
X030518Y016039D01*
X030731Y016127D01*
X030894Y016290D01*
X030983Y016504D01*
X030983Y016734D01*
X030894Y016948D01*
X030731Y017111D01*
X030518Y017199D01*
X029447Y017199D01*
X029153Y017030D02*
X026305Y017030D01*
X026329Y017200D02*
X026329Y017218D01*
X026318Y017292D01*
X026294Y017364D01*
X026260Y017432D01*
X026216Y017493D01*
X026162Y017546D01*
X026101Y017591D01*
X026034Y017625D01*
X025962Y017648D01*
X025887Y017660D01*
X025569Y017660D01*
X025569Y017200D01*
X026329Y017200D01*
X026300Y017347D02*
X031562Y017347D01*
X031562Y017189D02*
X030543Y017189D01*
X030812Y017030D02*
X031562Y017030D01*
X031562Y016872D02*
X030926Y016872D01*
X030983Y016713D02*
X031562Y016713D01*
X031562Y016555D02*
X030983Y016555D01*
X030938Y016396D02*
X031562Y016396D01*
X031562Y016238D02*
X030841Y016238D01*
X030615Y016079D02*
X031562Y016079D01*
X031562Y015921D02*
X021606Y015921D01*
X021469Y016057D02*
X021469Y016354D01*
X021223Y016600D01*
X020875Y016600D01*
X020629Y016354D01*
X020629Y016006D01*
X020875Y015760D01*
X021172Y015760D01*
X021839Y015093D01*
X021962Y014970D01*
X022606Y014970D01*
X022634Y014902D01*
X022772Y014765D01*
X022952Y014690D01*
X023147Y014690D01*
X023327Y014765D01*
X023465Y014902D01*
X023493Y014970D01*
X029047Y014970D01*
X029071Y014912D01*
X029234Y014749D01*
X029447Y014661D01*
X030518Y014661D01*
X030731Y014749D01*
X030894Y014912D01*
X030983Y015126D01*
X030983Y015356D01*
X030894Y015570D01*
X030731Y015733D01*
X030518Y015821D01*
X029447Y015821D01*
X029234Y015733D01*
X029071Y015570D01*
X028996Y015390D01*
X023493Y015390D01*
X023465Y015458D01*
X023327Y015595D01*
X023147Y015670D01*
X022952Y015670D01*
X022772Y015595D01*
X022634Y015458D01*
X022606Y015390D01*
X022136Y015390D01*
X021469Y016057D01*
X021469Y016079D02*
X029350Y016079D01*
X029124Y016238D02*
X021469Y016238D01*
X021427Y016396D02*
X029027Y016396D01*
X028983Y016555D02*
X021269Y016555D01*
X020830Y016555D02*
X013269Y016555D01*
X013427Y016396D02*
X020672Y016396D01*
X020629Y016238D02*
X013469Y016238D01*
X013469Y016079D02*
X020629Y016079D01*
X020715Y015921D02*
X013384Y015921D01*
X013225Y015762D02*
X020873Y015762D01*
X021329Y015604D02*
X009759Y015604D01*
X009759Y015762D02*
X012873Y015762D01*
X012715Y015921D02*
X009759Y015921D01*
X009759Y016079D02*
X012629Y016079D01*
X012629Y016238D02*
X009759Y016238D01*
X009759Y016396D02*
X012536Y016396D01*
X012378Y016555D02*
X009759Y016555D01*
X009759Y016713D02*
X012219Y016713D01*
X012061Y016872D02*
X009759Y016872D01*
X009339Y016872D02*
X008192Y016872D01*
X009339Y016713D02*
X006879Y016713D01*
X006721Y016555D02*
X009339Y016555D01*
X009339Y016396D02*
X006562Y016396D01*
X006404Y016238D02*
X009339Y016238D01*
X009339Y016079D02*
X006245Y016079D01*
X006087Y015921D02*
X009339Y015921D01*
X009339Y015762D02*
X005928Y015762D01*
X005770Y015604D02*
X009339Y015604D01*
X009339Y015445D02*
X005611Y015445D01*
X005453Y015287D02*
X009339Y015287D01*
X009339Y015128D02*
X005294Y015128D01*
X005017Y015445D02*
X002529Y015445D01*
X002529Y015287D02*
X003859Y015287D01*
X003839Y015128D02*
X002529Y015128D01*
X002529Y014970D02*
X003839Y014970D01*
X003528Y014811D02*
X002529Y014811D01*
X002529Y014653D02*
X003276Y014653D01*
X003168Y014494D02*
X002529Y014494D01*
X002529Y014336D02*
X003116Y014336D01*
X003116Y014177D02*
X002529Y014177D01*
X002529Y014019D02*
X003166Y014019D01*
X003269Y013860D02*
X002529Y013860D01*
X002529Y013702D02*
X003512Y013702D01*
X003581Y013455D02*
X003368Y013367D01*
X003205Y013203D01*
X003116Y012990D01*
X003116Y012760D01*
X003205Y012546D01*
X003368Y012383D01*
X003581Y012295D01*
X004652Y012295D01*
X004865Y012383D01*
X005028Y012546D01*
X005116Y012760D01*
X005116Y012990D01*
X005028Y013203D01*
X004865Y013367D01*
X004652Y013455D01*
X003581Y013455D01*
X003411Y013385D02*
X002529Y013385D01*
X002529Y013543D02*
X009076Y013543D01*
X009059Y013702D02*
X004721Y013702D01*
X004964Y013860D02*
X009094Y013860D01*
X009195Y014019D02*
X005067Y014019D01*
X005116Y014177D02*
X009339Y014177D01*
X009339Y014336D02*
X005116Y014336D01*
X005064Y014494D02*
X009339Y014494D01*
X009339Y014653D02*
X004957Y014653D01*
X004704Y014811D02*
X009339Y014811D01*
X009339Y014970D02*
X004259Y014970D01*
X004176Y015641D02*
X004584Y015641D01*
X004677Y015656D01*
X004767Y015685D01*
X004851Y015728D01*
X004927Y015783D01*
X004994Y015850D01*
X005050Y015927D01*
X005092Y016011D01*
X005122Y016101D01*
X005134Y016181D01*
X004176Y016181D01*
X004176Y015641D01*
X004056Y015641D02*
X004056Y016181D01*
X003098Y016181D01*
X003111Y016101D01*
X003140Y016011D01*
X003183Y015927D01*
X003239Y015850D01*
X003306Y015783D01*
X003382Y015728D01*
X003466Y015685D01*
X003556Y015656D01*
X003649Y015641D01*
X004056Y015641D01*
X004056Y015762D02*
X004176Y015762D01*
X004176Y015921D02*
X004056Y015921D01*
X004056Y016079D02*
X004176Y016079D01*
X004176Y016181D02*
X004056Y016181D01*
X004056Y016301D01*
X003098Y016301D01*
X003111Y016382D01*
X003140Y016471D01*
X003183Y016555D01*
X003239Y016632D01*
X003306Y016699D01*
X003382Y016754D01*
X003466Y016797D01*
X003556Y016826D01*
X003649Y016841D01*
X004056Y016841D01*
X004056Y016301D01*
X004176Y016301D01*
X004176Y016841D01*
X004584Y016841D01*
X004677Y016826D01*
X004767Y016797D01*
X004851Y016754D01*
X004927Y016699D01*
X004994Y016632D01*
X005050Y016555D01*
X006127Y016555D01*
X006285Y016713D02*
X004908Y016713D01*
X005050Y016555D02*
X005092Y016471D01*
X005122Y016382D01*
X005134Y016301D01*
X004176Y016301D01*
X004176Y016181D01*
X004176Y016238D02*
X005810Y016238D01*
X005968Y016396D02*
X005117Y016396D01*
X005115Y016079D02*
X005651Y016079D01*
X005493Y015921D02*
X005045Y015921D01*
X004898Y015762D02*
X005334Y015762D01*
X005176Y015604D02*
X002529Y015604D01*
X002529Y015762D02*
X003335Y015762D01*
X003188Y015921D02*
X002529Y015921D01*
X002529Y016079D02*
X003118Y016079D01*
X003116Y016396D02*
X002529Y016396D01*
X002529Y016238D02*
X004056Y016238D01*
X004056Y016396D02*
X004176Y016396D01*
X004176Y016555D02*
X004056Y016555D01*
X004056Y016713D02*
X004176Y016713D01*
X004652Y017039D02*
X003581Y017039D01*
X003368Y017127D01*
X003205Y017290D01*
X003116Y017504D01*
X003116Y017734D01*
X003205Y017948D01*
X003368Y018111D01*
X003581Y018199D01*
X004652Y018199D01*
X004865Y018111D01*
X005028Y017948D01*
X005116Y017734D01*
X005116Y017504D01*
X005028Y017290D01*
X004865Y017127D01*
X004652Y017039D01*
X004926Y017189D02*
X006761Y017189D01*
X006821Y017347D02*
X005052Y017347D01*
X005116Y017506D02*
X006924Y017506D01*
X006928Y017823D02*
X005080Y017823D01*
X005116Y017664D02*
X031562Y017664D01*
X031562Y017506D02*
X026203Y017506D01*
X026143Y017823D02*
X031562Y017823D01*
X031562Y017981D02*
X026265Y017981D01*
X026309Y018140D02*
X031562Y018140D01*
X031562Y018298D02*
X026298Y018298D01*
X026223Y018457D02*
X031562Y018457D01*
X031562Y018615D02*
X026001Y018615D01*
X025941Y018720D02*
X026110Y018790D01*
X026239Y018919D01*
X026309Y019088D01*
X026309Y019271D01*
X026239Y019441D01*
X026110Y019570D01*
X025941Y019640D01*
X025158Y019640D01*
X024989Y019570D01*
X024859Y019441D01*
X024789Y019271D01*
X024789Y019088D01*
X024859Y018919D01*
X024989Y018790D01*
X025158Y018720D01*
X025941Y018720D01*
X026070Y018774D02*
X030357Y018774D01*
X030009Y018932D02*
X026245Y018932D01*
X026309Y019091D02*
X029850Y019091D01*
X029742Y019249D02*
X026309Y019249D01*
X026253Y019408D02*
X029676Y019408D01*
X029638Y019566D02*
X026114Y019566D01*
X024985Y019566D02*
X023356Y019566D01*
X023486Y019408D02*
X024846Y019408D01*
X024789Y019249D02*
X023539Y019249D01*
X023539Y019091D02*
X024789Y019091D01*
X024854Y018932D02*
X023594Y018932D01*
X023317Y018615D02*
X021237Y018615D01*
X021395Y018457D02*
X024476Y018457D01*
X024634Y018298D02*
X021489Y018298D01*
X021489Y018140D02*
X024789Y018140D01*
X024834Y017981D02*
X021473Y017981D01*
X021314Y017823D02*
X024956Y017823D01*
X025529Y017506D02*
X025569Y017506D01*
X025569Y017347D02*
X025529Y017347D01*
X025529Y017030D02*
X025569Y017030D01*
X025569Y016872D02*
X025529Y016872D01*
X025529Y016713D02*
X025569Y016713D01*
X025133Y016713D02*
X012813Y016713D01*
X012655Y016872D02*
X014907Y016872D01*
X014814Y017030D02*
X012496Y017030D01*
X012338Y017189D02*
X014789Y017189D01*
X014821Y017347D02*
X012179Y017347D01*
X009759Y015445D02*
X021487Y015445D01*
X021646Y015287D02*
X009759Y015287D01*
X009759Y015128D02*
X021804Y015128D01*
X022081Y015445D02*
X022629Y015445D01*
X022791Y015604D02*
X021923Y015604D01*
X021764Y015762D02*
X029305Y015762D01*
X029105Y015604D02*
X023307Y015604D01*
X023470Y015445D02*
X029019Y015445D01*
X029047Y014970D02*
X023493Y014970D01*
X023373Y014811D02*
X023837Y014811D01*
X023875Y014850D02*
X023629Y014604D01*
X023629Y014256D01*
X023875Y014010D01*
X024223Y014010D01*
X024469Y014256D01*
X024469Y014604D01*
X024223Y014850D01*
X023875Y014850D01*
X023678Y014653D02*
X009759Y014653D01*
X009759Y014811D02*
X022725Y014811D01*
X022606Y014970D02*
X009759Y014970D01*
X009759Y014494D02*
X023629Y014494D01*
X023629Y014336D02*
X009759Y014336D01*
X009759Y014177D02*
X023708Y014177D01*
X023867Y014019D02*
X013904Y014019D01*
X013965Y013958D02*
X013827Y014095D01*
X013647Y014170D01*
X013452Y014170D01*
X013272Y014095D01*
X013134Y013958D01*
X013059Y013777D01*
X013059Y013583D01*
X013134Y013402D01*
X013272Y013265D01*
X013452Y013190D01*
X013647Y013190D01*
X013827Y013265D01*
X013965Y013402D01*
X014039Y013583D01*
X014039Y013777D01*
X013965Y013958D01*
X014005Y013860D02*
X031562Y013860D01*
X031562Y013702D02*
X014039Y013702D01*
X014023Y013543D02*
X015962Y013543D01*
X015989Y013570D02*
X015859Y013441D01*
X015789Y013271D01*
X015789Y013088D01*
X015859Y012919D01*
X015989Y012790D01*
X016158Y012720D01*
X016941Y012720D01*
X017110Y012790D01*
X017239Y012919D01*
X017260Y012970D01*
X022462Y012970D01*
X023629Y011803D01*
X023629Y011506D01*
X023875Y011260D01*
X024223Y011260D01*
X024469Y011506D01*
X024469Y011854D01*
X024223Y012100D01*
X023926Y012100D01*
X022759Y013267D01*
X022636Y013390D01*
X017260Y013390D01*
X017239Y013441D01*
X017110Y013570D01*
X016941Y013640D01*
X016158Y013640D01*
X015989Y013570D01*
X015836Y013385D02*
X013947Y013385D01*
X013734Y013226D02*
X015789Y013226D01*
X015798Y013068D02*
X005084Y013068D01*
X005116Y012909D02*
X015870Y012909D01*
X016084Y012751D02*
X005113Y012751D01*
X005047Y012592D02*
X016042Y012592D01*
X015989Y012570D02*
X016158Y012640D01*
X016941Y012640D01*
X017110Y012570D01*
X017239Y012441D01*
X017309Y012271D01*
X017309Y012088D01*
X017239Y011919D01*
X017110Y011790D01*
X016941Y011720D01*
X016158Y011720D01*
X015989Y011790D01*
X015859Y011919D01*
X015789Y012088D01*
X015789Y012271D01*
X015859Y012441D01*
X015989Y012570D01*
X015857Y012434D02*
X004915Y012434D01*
X004652Y012077D02*
X004865Y011989D01*
X005028Y011825D01*
X005116Y011612D01*
X005116Y011382D01*
X005028Y011168D01*
X004865Y011005D01*
X004652Y010917D01*
X003581Y010917D01*
X003368Y011005D01*
X003205Y011168D01*
X003116Y011382D01*
X003116Y011612D01*
X003205Y011825D01*
X003368Y011989D01*
X003581Y012077D01*
X004652Y012077D01*
X004896Y011958D02*
X015843Y011958D01*
X015789Y012117D02*
X002529Y012117D01*
X002529Y012275D02*
X015791Y012275D01*
X015979Y011800D02*
X012727Y011800D01*
X012636Y011890D02*
X005962Y011890D01*
X005839Y011767D01*
X004736Y010664D01*
X004652Y010699D01*
X003581Y010699D01*
X003368Y010611D01*
X003205Y010448D01*
X003116Y010234D01*
X003116Y010004D01*
X003205Y009790D01*
X003368Y009627D01*
X003581Y009539D01*
X004652Y009539D01*
X004865Y009627D01*
X005028Y009790D01*
X005116Y010004D01*
X005116Y010234D01*
X005053Y010387D01*
X006136Y011470D01*
X012462Y011470D01*
X013087Y010845D01*
X013059Y010777D01*
X013059Y010583D01*
X013134Y010402D01*
X013272Y010265D01*
X013452Y010190D01*
X013647Y010190D01*
X013827Y010265D01*
X013965Y010402D01*
X014039Y010583D01*
X014039Y010777D01*
X013965Y010958D01*
X013827Y011095D01*
X013647Y011170D01*
X013452Y011170D01*
X013384Y011142D01*
X012636Y011890D01*
X012885Y011641D02*
X016115Y011641D01*
X016137Y011648D02*
X016065Y011625D01*
X015998Y011591D01*
X015937Y011546D01*
X015883Y011493D01*
X015839Y011432D01*
X015805Y011364D01*
X015781Y011292D01*
X015769Y011218D01*
X015769Y011200D01*
X016529Y011200D01*
X016529Y011160D01*
X015769Y011160D01*
X015769Y011142D01*
X015781Y011068D01*
X015805Y010996D01*
X015839Y010928D01*
X015883Y010867D01*
X015937Y010814D01*
X015998Y010769D01*
X016065Y010735D01*
X016137Y010712D01*
X016212Y010700D01*
X016529Y010700D01*
X016529Y011160D01*
X016569Y011160D01*
X016569Y010700D01*
X016887Y010700D01*
X016962Y010712D01*
X017034Y010735D01*
X017101Y010769D01*
X017162Y010814D01*
X017216Y010867D01*
X017260Y010928D01*
X017294Y010996D01*
X017318Y011068D01*
X017329Y011142D01*
X017329Y011160D01*
X016569Y011160D01*
X016569Y011200D01*
X016529Y011200D01*
X016529Y011660D01*
X016212Y011660D01*
X016137Y011648D01*
X015876Y011483D02*
X013044Y011483D01*
X013202Y011324D02*
X015792Y011324D01*
X015801Y011007D02*
X013915Y011007D01*
X014010Y010849D02*
X015902Y010849D01*
X016529Y010849D02*
X016569Y010849D01*
X016569Y011007D02*
X016529Y011007D01*
X016529Y011166D02*
X013658Y011166D01*
X013441Y011166D02*
X013361Y011166D01*
X013084Y010849D02*
X010010Y010849D01*
X010039Y010777D02*
X009965Y010958D01*
X009827Y011095D01*
X009647Y011170D01*
X009452Y011170D01*
X009272Y011095D01*
X009134Y010958D01*
X009059Y010777D01*
X009059Y010583D01*
X009134Y010402D01*
X009272Y010265D01*
X009452Y010190D01*
X009647Y010190D01*
X009827Y010265D01*
X009965Y010402D01*
X010039Y010583D01*
X010039Y010777D01*
X010039Y010690D02*
X013059Y010690D01*
X013081Y010532D02*
X010018Y010532D01*
X009935Y010373D02*
X013163Y010373D01*
X013393Y010215D02*
X009706Y010215D01*
X009393Y010215D02*
X005116Y010215D01*
X005116Y010056D02*
X020803Y010056D01*
X020789Y010088D02*
X020859Y009919D01*
X020989Y009790D01*
X021158Y009720D01*
X021941Y009720D01*
X022110Y009790D01*
X022239Y009919D01*
X022309Y010088D01*
X022309Y010271D01*
X022239Y010441D01*
X022110Y010570D01*
X021941Y010640D01*
X021158Y010640D01*
X020989Y010570D01*
X020859Y010441D01*
X020789Y010271D01*
X020789Y010088D01*
X020789Y010215D02*
X013706Y010215D01*
X013935Y010373D02*
X020831Y010373D01*
X020950Y010532D02*
X014018Y010532D01*
X014039Y010690D02*
X022242Y010690D01*
X022126Y010806D02*
X023729Y009203D01*
X023629Y009104D01*
X023629Y008756D01*
X023875Y008510D01*
X024223Y008510D01*
X024469Y008756D01*
X024469Y009104D01*
X024223Y009350D01*
X024176Y009350D01*
X024136Y009390D01*
X022309Y011217D01*
X022309Y011271D01*
X022239Y011441D01*
X022110Y011570D01*
X021941Y011640D01*
X021158Y011640D01*
X020989Y011570D01*
X020859Y011441D01*
X020789Y011271D01*
X020789Y011088D01*
X020859Y010919D01*
X020989Y010790D01*
X021158Y010720D01*
X021941Y010720D01*
X022110Y010790D01*
X022126Y010806D01*
X022148Y010532D02*
X022401Y010532D01*
X022267Y010373D02*
X022559Y010373D01*
X022718Y010215D02*
X022309Y010215D01*
X022296Y010056D02*
X022876Y010056D01*
X023035Y009898D02*
X022218Y009898D01*
X021987Y009739D02*
X023193Y009739D01*
X023352Y009581D02*
X022115Y009581D01*
X022101Y009591D02*
X022034Y009625D01*
X021962Y009648D01*
X021887Y009660D01*
X021569Y009660D01*
X021569Y009200D01*
X021529Y009200D01*
X021529Y009160D01*
X020769Y009160D01*
X020769Y009142D01*
X020781Y009068D01*
X020805Y008996D01*
X020839Y008928D01*
X020883Y008867D01*
X020937Y008814D01*
X020998Y008769D01*
X021065Y008735D01*
X021137Y008712D01*
X021212Y008700D01*
X021529Y008700D01*
X021529Y009160D01*
X021569Y009160D01*
X021569Y008700D01*
X021887Y008700D01*
X021962Y008712D01*
X022034Y008735D01*
X022101Y008769D01*
X022162Y008814D01*
X022216Y008867D01*
X022260Y008928D01*
X022294Y008996D01*
X022318Y009068D01*
X022329Y009142D01*
X022329Y009160D01*
X021569Y009160D01*
X021569Y009200D01*
X022329Y009200D01*
X022329Y009218D01*
X022318Y009292D01*
X022294Y009364D01*
X022260Y009432D01*
X022216Y009493D01*
X022162Y009546D01*
X022101Y009591D01*
X022265Y009422D02*
X023510Y009422D01*
X023669Y009264D02*
X022322Y009264D01*
X022324Y009105D02*
X023630Y009105D01*
X023629Y008947D02*
X022269Y008947D01*
X022127Y008788D02*
X023629Y008788D01*
X023756Y008630D02*
X005116Y008630D01*
X005116Y008626D02*
X005116Y008856D01*
X005028Y009070D01*
X004865Y009233D01*
X004652Y009321D01*
X003581Y009321D01*
X003368Y009233D01*
X003205Y009070D01*
X003116Y008856D01*
X003116Y008626D01*
X003205Y008412D01*
X003368Y008249D01*
X003581Y008161D01*
X004652Y008161D01*
X004865Y008249D01*
X005028Y008412D01*
X005116Y008626D01*
X005116Y008788D02*
X020972Y008788D01*
X020830Y008947D02*
X005079Y008947D01*
X004993Y009105D02*
X020775Y009105D01*
X020769Y009200D02*
X021529Y009200D01*
X021529Y009660D01*
X021212Y009660D01*
X021137Y009648D01*
X021065Y009625D01*
X020998Y009591D01*
X020937Y009546D01*
X020883Y009493D01*
X020839Y009432D01*
X020805Y009364D01*
X020781Y009292D01*
X020769Y009218D01*
X020769Y009200D01*
X020777Y009264D02*
X004791Y009264D01*
X004752Y009581D02*
X020984Y009581D01*
X021112Y009739D02*
X004977Y009739D01*
X005072Y009898D02*
X020881Y009898D01*
X020834Y009422D02*
X002529Y009422D01*
X002529Y009264D02*
X003442Y009264D01*
X003240Y009105D02*
X002529Y009105D01*
X002529Y008947D02*
X003154Y008947D01*
X003116Y008788D02*
X002529Y008788D01*
X002529Y008630D02*
X003116Y008630D01*
X003180Y008471D02*
X002529Y008471D01*
X002529Y008313D02*
X003305Y008313D01*
X003581Y007943D02*
X003368Y007855D01*
X003205Y007692D01*
X003116Y007478D01*
X003116Y007248D01*
X003205Y007035D01*
X003368Y006871D01*
X003581Y006783D01*
X004649Y006783D01*
X005339Y006093D01*
X005462Y005970D01*
X015462Y005970D01*
X015789Y005643D01*
X015789Y005588D01*
X015859Y005419D01*
X015989Y005290D01*
X016158Y005220D01*
X016941Y005220D01*
X017110Y005290D01*
X017239Y005419D01*
X017309Y005588D01*
X017309Y005771D01*
X017239Y005941D01*
X017110Y006070D01*
X016941Y006140D01*
X016158Y006140D01*
X015989Y006070D01*
X015973Y006054D01*
X015636Y006390D01*
X005636Y006390D01*
X005010Y007016D01*
X005028Y007035D01*
X005116Y007248D01*
X005116Y007478D01*
X005028Y007692D01*
X004865Y007855D01*
X004652Y007943D01*
X003581Y007943D01*
X003350Y007837D02*
X002529Y007837D01*
X002529Y007679D02*
X003199Y007679D01*
X003134Y007520D02*
X002529Y007520D01*
X002529Y007362D02*
X003116Y007362D01*
X003135Y007203D02*
X002529Y007203D01*
X002529Y007045D02*
X003201Y007045D01*
X003353Y006886D02*
X002529Y006886D01*
X002529Y006728D02*
X004705Y006728D01*
X004652Y006565D02*
X004865Y006477D01*
X005028Y006314D01*
X005116Y006100D01*
X005116Y005870D01*
X005028Y005657D01*
X004865Y005493D01*
X004652Y005405D01*
X003581Y005405D01*
X003368Y005493D01*
X003205Y005657D01*
X003116Y005870D01*
X003116Y006100D01*
X003205Y006314D01*
X003368Y006477D01*
X003581Y006565D01*
X004652Y006565D01*
X004863Y006569D02*
X002529Y006569D01*
X002529Y006411D02*
X003302Y006411D01*
X003179Y006252D02*
X002529Y006252D01*
X002529Y006094D02*
X003116Y006094D01*
X003116Y005935D02*
X002529Y005935D01*
X002529Y005777D02*
X003155Y005777D01*
X003243Y005618D02*
X002529Y005618D01*
X002529Y005460D02*
X003450Y005460D01*
X003581Y005187D02*
X003368Y005099D01*
X003205Y004936D01*
X003116Y004723D01*
X003116Y004492D01*
X003205Y004279D01*
X003368Y004115D01*
X003581Y004027D01*
X004652Y004027D01*
X004865Y004115D01*
X005028Y004279D01*
X005116Y004492D01*
X005116Y004723D01*
X005050Y004883D01*
X005636Y005470D01*
X012462Y005470D01*
X013087Y004845D01*
X013059Y004777D01*
X013059Y004583D01*
X013134Y004402D01*
X013272Y004265D01*
X013452Y004190D01*
X013647Y004190D01*
X013827Y004265D01*
X013965Y004402D01*
X014039Y004583D01*
X014039Y004777D01*
X013965Y004958D01*
X013827Y005095D01*
X013647Y005170D01*
X013452Y005170D01*
X013384Y005142D01*
X012636Y005890D01*
X005462Y005890D01*
X005339Y005767D01*
X004728Y005156D01*
X004652Y005187D01*
X003581Y005187D01*
X003473Y005143D02*
X002529Y005143D01*
X002529Y005301D02*
X004873Y005301D01*
X004783Y005460D02*
X005032Y005460D01*
X004990Y005618D02*
X005190Y005618D01*
X005078Y005777D02*
X005349Y005777D01*
X005116Y005935D02*
X015497Y005935D01*
X015656Y005777D02*
X012750Y005777D01*
X012908Y005618D02*
X015789Y005618D01*
X015843Y005460D02*
X013067Y005460D01*
X013225Y005301D02*
X015978Y005301D01*
X016065Y005125D02*
X015998Y005091D01*
X015937Y005046D01*
X015883Y004993D01*
X015839Y004932D01*
X015805Y004864D01*
X015781Y004792D01*
X015769Y004718D01*
X015769Y004700D01*
X016529Y004700D01*
X016529Y004660D01*
X015769Y004660D01*
X015769Y004642D01*
X015781Y004568D01*
X015805Y004496D01*
X015839Y004428D01*
X015883Y004367D01*
X015937Y004314D01*
X015998Y004269D01*
X016065Y004235D01*
X016137Y004212D01*
X016212Y004200D01*
X016529Y004200D01*
X016529Y004660D01*
X016569Y004660D01*
X016569Y004200D01*
X016887Y004200D01*
X016962Y004212D01*
X017034Y004235D01*
X017101Y004269D01*
X017162Y004314D01*
X017216Y004367D01*
X017260Y004428D01*
X017294Y004496D01*
X017318Y004568D01*
X017329Y004642D01*
X017329Y004660D01*
X016569Y004660D01*
X016569Y004700D01*
X016529Y004700D01*
X016529Y005160D01*
X016212Y005160D01*
X016137Y005148D01*
X016065Y005125D01*
X016120Y005143D02*
X013713Y005143D01*
X013938Y004984D02*
X015877Y004984D01*
X015792Y004826D02*
X014020Y004826D01*
X014039Y004667D02*
X016529Y004667D01*
X016569Y004667D02*
X020789Y004667D01*
X020789Y004588D02*
X020859Y004419D01*
X020989Y004290D01*
X021158Y004220D01*
X021941Y004220D01*
X022110Y004290D01*
X022239Y004419D01*
X022260Y004470D01*
X022962Y004470D01*
X023729Y003703D01*
X023629Y003604D01*
X023629Y003256D01*
X023875Y003010D01*
X024223Y003010D01*
X024469Y003256D01*
X024469Y003604D01*
X024223Y003850D01*
X024176Y003850D01*
X024136Y003890D01*
X023259Y004767D01*
X023136Y004890D01*
X022260Y004890D01*
X022239Y004941D01*
X022110Y005070D01*
X021941Y005140D01*
X021158Y005140D01*
X020989Y005070D01*
X020859Y004941D01*
X020789Y004771D01*
X020789Y004588D01*
X020823Y004509D02*
X017298Y004509D01*
X017198Y004350D02*
X020929Y004350D01*
X020989Y004070D02*
X020859Y003941D01*
X020789Y003771D01*
X020789Y003588D01*
X020859Y003419D01*
X020989Y003290D01*
X021158Y003220D01*
X021941Y003220D01*
X022110Y003290D01*
X022239Y003419D01*
X022309Y003588D01*
X022309Y003771D01*
X022239Y003941D01*
X022110Y004070D01*
X021941Y004140D01*
X021158Y004140D01*
X020989Y004070D01*
X020952Y004033D02*
X004666Y004033D01*
X004941Y004192D02*
X009448Y004192D01*
X009452Y004190D02*
X009647Y004190D01*
X009827Y004265D01*
X009965Y004402D01*
X010039Y004583D01*
X010039Y004777D01*
X009965Y004958D01*
X009827Y005095D01*
X009647Y005170D01*
X009452Y005170D01*
X009272Y005095D01*
X009134Y004958D01*
X009059Y004777D01*
X009059Y004583D01*
X009134Y004402D01*
X009272Y004265D01*
X009452Y004190D01*
X009651Y004192D02*
X013448Y004192D01*
X013651Y004192D02*
X023241Y004192D01*
X023082Y004350D02*
X022170Y004350D01*
X022147Y004033D02*
X023399Y004033D01*
X023558Y003875D02*
X022267Y003875D01*
X022309Y003716D02*
X023716Y003716D01*
X023629Y003558D02*
X022297Y003558D01*
X022219Y003399D02*
X023629Y003399D01*
X023645Y003241D02*
X021990Y003241D01*
X021962Y003148D02*
X021887Y003160D01*
X021569Y003160D01*
X021569Y002700D01*
X021529Y002700D01*
X021529Y002660D01*
X020769Y002660D01*
X020769Y002642D01*
X020781Y002568D01*
X020805Y002496D01*
X020839Y002428D01*
X020883Y002367D01*
X020937Y002314D01*
X020998Y002269D01*
X021065Y002235D01*
X021137Y002212D01*
X021212Y002200D01*
X021529Y002200D01*
X021529Y002660D01*
X021569Y002660D01*
X021569Y002200D01*
X021887Y002200D01*
X021962Y002212D01*
X022034Y002235D01*
X022101Y002269D01*
X022162Y002314D01*
X022216Y002367D01*
X022260Y002428D01*
X022294Y002496D01*
X022318Y002568D01*
X022329Y002642D01*
X022329Y002660D01*
X021569Y002660D01*
X021569Y002700D01*
X022329Y002700D01*
X022329Y002718D01*
X022318Y002792D01*
X022294Y002864D01*
X022260Y002932D01*
X022216Y002993D01*
X022162Y003046D01*
X022101Y003091D01*
X022034Y003125D01*
X021962Y003148D01*
X022113Y003082D02*
X023803Y003082D01*
X023867Y002620D02*
X023609Y002362D01*
X023609Y002180D01*
X024049Y002180D01*
X023609Y002180D01*
X023609Y001998D01*
X023867Y001740D01*
X024049Y001740D01*
X024049Y002180D01*
X024049Y002180D01*
X024049Y002180D01*
X024049Y002620D01*
X023867Y002620D01*
X023854Y002607D02*
X022324Y002607D01*
X022322Y002765D02*
X029638Y002765D01*
X029638Y002861D02*
X029638Y002499D01*
X029777Y002164D01*
X030033Y001908D01*
X030368Y001769D01*
X030731Y001769D01*
X031066Y001908D01*
X031322Y002164D01*
X031461Y002499D01*
X031461Y002861D01*
X031322Y003196D01*
X031066Y003452D01*
X030731Y003591D01*
X030368Y003591D01*
X030033Y003452D01*
X029777Y003196D01*
X029638Y002861D01*
X029664Y002924D02*
X022264Y002924D01*
X021569Y002924D02*
X021529Y002924D01*
X021529Y003082D02*
X021569Y003082D01*
X021529Y003160D02*
X021212Y003160D01*
X021137Y003148D01*
X021065Y003125D01*
X020998Y003091D01*
X020937Y003046D01*
X020883Y002993D01*
X020839Y002932D01*
X020805Y002864D01*
X020781Y002792D01*
X020769Y002718D01*
X020769Y002700D01*
X021529Y002700D01*
X021529Y003160D01*
X021529Y002765D02*
X021569Y002765D01*
X021569Y002607D02*
X021529Y002607D01*
X021529Y002448D02*
X021569Y002448D01*
X021569Y002290D02*
X021529Y002290D01*
X022129Y002290D02*
X023609Y002290D01*
X023609Y002131D02*
X004289Y002131D01*
X004322Y002164D02*
X004461Y002499D01*
X004461Y002861D01*
X004322Y003196D01*
X004066Y003452D01*
X003731Y003591D01*
X003368Y003591D01*
X003033Y003452D01*
X002777Y003196D01*
X002638Y002861D01*
X002638Y002499D01*
X002777Y002164D01*
X003033Y001908D01*
X003368Y001769D01*
X003731Y001769D01*
X004066Y001908D01*
X004322Y002164D01*
X004374Y002290D02*
X020970Y002290D01*
X020829Y002448D02*
X004440Y002448D01*
X004461Y002607D02*
X020775Y002607D01*
X020777Y002765D02*
X004461Y002765D01*
X004435Y002924D02*
X020835Y002924D01*
X020986Y003082D02*
X004369Y003082D01*
X004278Y003241D02*
X021108Y003241D01*
X020880Y003399D02*
X004119Y003399D01*
X003812Y003558D02*
X020802Y003558D01*
X020789Y003716D02*
X002529Y003716D01*
X002529Y003558D02*
X003287Y003558D01*
X002980Y003399D02*
X002529Y003399D01*
X002529Y003241D02*
X002821Y003241D01*
X002730Y003082D02*
X002529Y003082D01*
X002529Y002924D02*
X002664Y002924D01*
X002638Y002765D02*
X002529Y002765D01*
X002529Y002607D02*
X002638Y002607D01*
X002659Y002448D02*
X002529Y002448D01*
X002529Y002290D02*
X002725Y002290D01*
X002810Y002131D02*
X002529Y002131D01*
X002529Y001973D02*
X002968Y001973D01*
X003259Y001814D02*
X002529Y001814D01*
X003840Y001814D02*
X023793Y001814D01*
X023635Y001973D02*
X004131Y001973D01*
X002529Y003875D02*
X020832Y003875D01*
X020812Y004826D02*
X017307Y004826D01*
X017318Y004792D02*
X017294Y004864D01*
X017260Y004932D01*
X017216Y004993D01*
X017162Y005046D01*
X017101Y005091D01*
X017034Y005125D01*
X016962Y005148D01*
X016887Y005160D01*
X016569Y005160D01*
X016569Y004700D01*
X017329Y004700D01*
X017329Y004718D01*
X017318Y004792D01*
X017222Y004984D02*
X020903Y004984D01*
X022196Y004984D02*
X023609Y004984D01*
X023609Y004930D02*
X024049Y004930D01*
X023609Y004930D01*
X023609Y005112D01*
X023867Y005370D01*
X024049Y005370D01*
X024049Y004930D01*
X024049Y004930D01*
X024049Y004930D01*
X024049Y004490D01*
X023867Y004490D01*
X023609Y004748D01*
X023609Y004930D01*
X023609Y004826D02*
X023201Y004826D01*
X023359Y004667D02*
X023690Y004667D01*
X023849Y004509D02*
X023518Y004509D01*
X023676Y004350D02*
X031562Y004350D01*
X031562Y004192D02*
X023835Y004192D01*
X023993Y004033D02*
X031562Y004033D01*
X031562Y003875D02*
X024152Y003875D01*
X024357Y003716D02*
X027741Y003716D01*
X027629Y003604D02*
X027629Y003256D01*
X027875Y003010D01*
X028223Y003010D01*
X028469Y003256D01*
X028469Y003604D01*
X028223Y003850D01*
X027875Y003850D01*
X027629Y003604D01*
X027629Y003558D02*
X024469Y003558D01*
X024469Y003399D02*
X027629Y003399D01*
X027645Y003241D02*
X024454Y003241D01*
X024295Y003082D02*
X027803Y003082D01*
X028295Y003082D02*
X029730Y003082D01*
X029821Y003241D02*
X028454Y003241D01*
X028469Y003399D02*
X029980Y003399D01*
X030287Y003558D02*
X028469Y003558D01*
X028357Y003716D02*
X031562Y003716D01*
X031562Y003558D02*
X030812Y003558D01*
X031119Y003399D02*
X031562Y003399D01*
X031562Y003241D02*
X031278Y003241D01*
X031369Y003082D02*
X031562Y003082D01*
X031562Y002924D02*
X031435Y002924D01*
X031461Y002765D02*
X031562Y002765D01*
X031562Y002607D02*
X031461Y002607D01*
X031440Y002448D02*
X031562Y002448D01*
X031562Y002290D02*
X031374Y002290D01*
X031289Y002131D02*
X031562Y002131D01*
X031562Y001973D02*
X031131Y001973D01*
X030840Y001814D02*
X031562Y001814D01*
X030259Y001814D02*
X028277Y001814D01*
X028223Y001760D02*
X027875Y001760D01*
X027629Y002006D01*
X027629Y002354D01*
X027875Y002600D01*
X028223Y002600D01*
X028469Y002354D01*
X028469Y002006D01*
X028223Y001760D01*
X028436Y001973D02*
X029968Y001973D01*
X029810Y002131D02*
X028469Y002131D01*
X028469Y002290D02*
X029725Y002290D01*
X029659Y002448D02*
X028375Y002448D01*
X027723Y002448D02*
X024404Y002448D01*
X024489Y002362D02*
X024232Y002620D01*
X024049Y002620D01*
X024049Y002180D01*
X024049Y002180D01*
X024049Y001740D01*
X024232Y001740D01*
X024489Y001998D01*
X024489Y002180D01*
X024489Y002362D01*
X024489Y002290D02*
X027629Y002290D01*
X027629Y002131D02*
X024489Y002131D01*
X024489Y002180D02*
X024049Y002180D01*
X024489Y002180D01*
X024464Y001973D02*
X027663Y001973D01*
X027821Y001814D02*
X024306Y001814D01*
X024049Y001814D02*
X024049Y001814D01*
X024049Y001973D02*
X024049Y001973D01*
X024049Y002131D02*
X024049Y002131D01*
X024049Y002180D02*
X024049Y002180D01*
X024049Y002290D02*
X024049Y002290D01*
X024049Y002448D02*
X024049Y002448D01*
X024049Y002607D02*
X024049Y002607D01*
X024245Y002607D02*
X029638Y002607D01*
X028223Y004510D02*
X027875Y004510D01*
X027629Y004756D01*
X027629Y005104D01*
X027875Y005350D01*
X028223Y005350D01*
X028469Y005104D01*
X028469Y004756D01*
X028223Y004510D01*
X028380Y004667D02*
X031562Y004667D01*
X031562Y004509D02*
X024250Y004509D01*
X024232Y004490D02*
X024489Y004748D01*
X024489Y004930D01*
X024489Y005112D01*
X024232Y005370D01*
X024049Y005370D01*
X024049Y004930D01*
X024049Y004930D01*
X024049Y004490D01*
X024232Y004490D01*
X024049Y004509D02*
X024049Y004509D01*
X024049Y004667D02*
X024049Y004667D01*
X024049Y004826D02*
X024049Y004826D01*
X024049Y004930D02*
X024049Y004930D01*
X024489Y004930D01*
X024049Y004930D01*
X024049Y004984D02*
X024049Y004984D01*
X024049Y005143D02*
X024049Y005143D01*
X024049Y005301D02*
X024049Y005301D01*
X023798Y005301D02*
X017121Y005301D01*
X017256Y005460D02*
X029049Y005460D01*
X029071Y005407D02*
X029234Y005243D01*
X029447Y005155D01*
X030518Y005155D01*
X030731Y005243D01*
X030894Y005407D01*
X030983Y005620D01*
X030983Y005850D01*
X030894Y006064D01*
X030731Y006227D01*
X030518Y006315D01*
X029447Y006315D01*
X029234Y006227D01*
X029071Y006064D01*
X028983Y005850D01*
X028983Y005620D01*
X029071Y005407D01*
X029176Y005301D02*
X028272Y005301D01*
X028431Y005143D02*
X031562Y005143D01*
X031562Y005301D02*
X030789Y005301D01*
X030916Y005460D02*
X031562Y005460D01*
X031562Y005618D02*
X030982Y005618D01*
X030983Y005777D02*
X031562Y005777D01*
X031562Y005935D02*
X030948Y005935D01*
X030864Y006094D02*
X031562Y006094D01*
X031562Y006252D02*
X030670Y006252D01*
X030518Y006533D02*
X030731Y006621D01*
X030894Y006785D01*
X030983Y006998D01*
X030983Y007228D01*
X030894Y007442D01*
X030731Y007605D01*
X030518Y007693D01*
X029447Y007693D01*
X029234Y007605D01*
X029071Y007442D01*
X029049Y007390D01*
X028962Y007390D01*
X028839Y007267D01*
X028172Y006600D01*
X027875Y006600D01*
X027629Y006354D01*
X027629Y006006D01*
X027875Y005760D01*
X028223Y005760D01*
X028469Y006006D01*
X028469Y006303D01*
X029036Y006869D01*
X029071Y006785D01*
X029234Y006621D01*
X029447Y006533D01*
X030518Y006533D01*
X030605Y006569D02*
X031562Y006569D01*
X031562Y006411D02*
X028577Y006411D01*
X028469Y006252D02*
X029295Y006252D01*
X029101Y006094D02*
X028469Y006094D01*
X028398Y005935D02*
X029018Y005935D01*
X028983Y005777D02*
X028240Y005777D01*
X027859Y005777D02*
X024240Y005777D01*
X024223Y005760D02*
X024469Y006006D01*
X024469Y006354D01*
X024223Y006600D01*
X023926Y006600D01*
X023759Y006767D01*
X023636Y006890D01*
X017260Y006890D01*
X017239Y006941D01*
X017110Y007070D01*
X016941Y007140D01*
X016158Y007140D01*
X015989Y007070D01*
X015859Y006941D01*
X015789Y006771D01*
X015789Y006588D01*
X015859Y006419D01*
X015989Y006290D01*
X016158Y006220D01*
X016941Y006220D01*
X017110Y006290D01*
X017239Y006419D01*
X017260Y006470D01*
X023462Y006470D01*
X023629Y006303D01*
X023629Y006006D01*
X023875Y005760D01*
X024223Y005760D01*
X024398Y005935D02*
X027700Y005935D01*
X027629Y006094D02*
X024469Y006094D01*
X024469Y006252D02*
X027629Y006252D01*
X027686Y006411D02*
X024413Y006411D01*
X024254Y006569D02*
X027844Y006569D01*
X028300Y006728D02*
X023799Y006728D01*
X023759Y006767D02*
X023759Y006767D01*
X023640Y006886D02*
X028458Y006886D01*
X028617Y007045D02*
X017135Y007045D01*
X017230Y006411D02*
X023522Y006411D01*
X023629Y006252D02*
X017018Y006252D01*
X017053Y006094D02*
X023629Y006094D01*
X023700Y005935D02*
X017242Y005935D01*
X017307Y005777D02*
X023859Y005777D01*
X024301Y005301D02*
X027826Y005301D01*
X027668Y005143D02*
X024459Y005143D01*
X024489Y004984D02*
X027629Y004984D01*
X027629Y004826D02*
X024489Y004826D01*
X024409Y004667D02*
X027718Y004667D01*
X028469Y004826D02*
X031562Y004826D01*
X031562Y004984D02*
X028469Y004984D01*
X028983Y005618D02*
X017309Y005618D01*
X016979Y005143D02*
X023640Y005143D01*
X023867Y007240D02*
X024049Y007240D01*
X024049Y007680D01*
X023609Y007680D01*
X024049Y007680D01*
X024049Y007680D01*
X024049Y007680D01*
X024049Y008120D01*
X023867Y008120D01*
X023609Y007862D01*
X023609Y007680D01*
X023609Y007498D01*
X023867Y007240D01*
X023746Y007362D02*
X013924Y007362D01*
X013965Y007402D02*
X013827Y007265D01*
X013647Y007190D01*
X013452Y007190D01*
X013272Y007265D01*
X013134Y007402D01*
X013059Y007583D01*
X013059Y007777D01*
X013134Y007958D01*
X013272Y008095D01*
X013452Y008170D01*
X013647Y008170D01*
X013827Y008095D01*
X013965Y007958D01*
X014039Y007777D01*
X014039Y007583D01*
X013965Y007402D01*
X014014Y007520D02*
X023609Y007520D01*
X023609Y007679D02*
X014039Y007679D01*
X014015Y007837D02*
X023609Y007837D01*
X023743Y007996D02*
X013927Y007996D01*
X013686Y008154D02*
X028226Y008154D01*
X028252Y008180D02*
X028172Y008100D01*
X027875Y008100D01*
X027629Y007854D01*
X027629Y007506D01*
X027875Y007260D01*
X028223Y007260D01*
X028469Y007506D01*
X028469Y007803D01*
X028636Y007970D01*
X028759Y008093D01*
X029000Y008334D01*
X029071Y008162D01*
X029234Y007999D01*
X029447Y007911D01*
X030518Y007911D01*
X030731Y007999D01*
X030894Y008162D01*
X030983Y008376D01*
X030983Y008606D01*
X030894Y008820D01*
X030731Y008983D01*
X030518Y009071D01*
X029447Y009071D01*
X029234Y008983D01*
X029141Y008890D01*
X028962Y008890D01*
X028839Y008767D01*
X028549Y008477D01*
X028370Y008657D01*
X028469Y008756D01*
X028469Y009104D01*
X028223Y009350D01*
X027875Y009350D01*
X027629Y009104D01*
X027629Y008756D01*
X027875Y008510D01*
X027922Y008510D01*
X027962Y008470D01*
X028252Y008180D01*
X028120Y008313D02*
X004928Y008313D01*
X005052Y008471D02*
X027961Y008471D01*
X027756Y008630D02*
X024343Y008630D01*
X024469Y008788D02*
X027629Y008788D01*
X027629Y008947D02*
X024469Y008947D01*
X024468Y009105D02*
X027630Y009105D01*
X027789Y009264D02*
X024310Y009264D01*
X024104Y009422D02*
X029189Y009422D01*
X029234Y009377D02*
X029141Y009470D01*
X028462Y009470D01*
X028339Y009593D01*
X027962Y009970D01*
X027922Y010010D01*
X027875Y010010D01*
X027629Y010256D01*
X027629Y010604D01*
X027875Y010850D01*
X028223Y010850D01*
X028469Y010604D01*
X028469Y010256D01*
X028370Y010157D01*
X028636Y009890D01*
X028983Y009890D01*
X028983Y009984D01*
X029071Y010198D01*
X029234Y010361D01*
X029447Y010449D01*
X030518Y010449D01*
X030731Y010361D01*
X030894Y010198D01*
X030983Y009984D01*
X030983Y009754D01*
X030894Y009540D01*
X030731Y009377D01*
X030518Y009289D01*
X029447Y009289D01*
X029234Y009377D01*
X029198Y008947D02*
X028469Y008947D01*
X028468Y009105D02*
X031562Y009105D01*
X031562Y008947D02*
X030767Y008947D01*
X030907Y008788D02*
X031562Y008788D01*
X031562Y008630D02*
X030973Y008630D01*
X030983Y008471D02*
X031562Y008471D01*
X031562Y008313D02*
X030956Y008313D01*
X030886Y008154D02*
X031562Y008154D01*
X031562Y007996D02*
X030722Y007996D01*
X030553Y007679D02*
X031562Y007679D01*
X031562Y007837D02*
X028503Y007837D01*
X028469Y007679D02*
X029412Y007679D01*
X029149Y007520D02*
X028469Y007520D01*
X028325Y007362D02*
X028934Y007362D01*
X028775Y007203D02*
X013678Y007203D01*
X013421Y007203D02*
X009678Y007203D01*
X009647Y007190D02*
X009827Y007265D01*
X009965Y007402D01*
X010039Y007583D01*
X010039Y007777D01*
X009965Y007958D01*
X009827Y008095D01*
X009647Y008170D01*
X009452Y008170D01*
X009272Y008095D01*
X009134Y007958D01*
X009059Y007777D01*
X009059Y007583D01*
X009134Y007402D01*
X009272Y007265D01*
X009452Y007190D01*
X009647Y007190D01*
X009421Y007203D02*
X005098Y007203D01*
X005116Y007362D02*
X009175Y007362D01*
X009085Y007520D02*
X005099Y007520D01*
X005034Y007679D02*
X009059Y007679D01*
X009084Y007837D02*
X004883Y007837D01*
X005032Y007045D02*
X015963Y007045D01*
X015837Y006886D02*
X005140Y006886D01*
X005299Y006728D02*
X015789Y006728D01*
X015798Y006569D02*
X005457Y006569D01*
X005616Y006411D02*
X015868Y006411D01*
X015774Y006252D02*
X016081Y006252D01*
X016046Y006094D02*
X015933Y006094D01*
X016529Y005143D02*
X016569Y005143D01*
X016569Y004984D02*
X016529Y004984D01*
X016529Y004826D02*
X016569Y004826D01*
X016569Y004509D02*
X016529Y004509D01*
X016529Y004350D02*
X016569Y004350D01*
X015901Y004350D02*
X013912Y004350D01*
X014009Y004509D02*
X015800Y004509D01*
X013386Y005143D02*
X013384Y005143D01*
X013079Y004826D02*
X010020Y004826D01*
X010039Y004667D02*
X013059Y004667D01*
X013090Y004509D02*
X010009Y004509D01*
X009912Y004350D02*
X013186Y004350D01*
X012948Y004984D02*
X009938Y004984D01*
X009713Y005143D02*
X012790Y005143D01*
X012631Y005301D02*
X005467Y005301D01*
X005309Y005143D02*
X009386Y005143D01*
X009160Y004984D02*
X005150Y004984D01*
X005074Y004826D02*
X009079Y004826D01*
X009059Y004667D02*
X005116Y004667D01*
X005116Y004509D02*
X009090Y004509D01*
X009186Y004350D02*
X005058Y004350D01*
X003567Y004033D02*
X002529Y004033D01*
X002529Y004192D02*
X003292Y004192D01*
X003175Y004350D02*
X002529Y004350D01*
X002529Y004509D02*
X003116Y004509D01*
X003116Y004667D02*
X002529Y004667D01*
X002529Y004826D02*
X003159Y004826D01*
X003253Y004984D02*
X002529Y004984D01*
X004931Y006411D02*
X005022Y006411D01*
X005054Y006252D02*
X005180Y006252D01*
X005116Y006094D02*
X005339Y006094D01*
X005626Y005460D02*
X012473Y005460D01*
X013175Y007362D02*
X009924Y007362D01*
X010014Y007520D02*
X013085Y007520D01*
X013059Y007679D02*
X010039Y007679D01*
X010015Y007837D02*
X013084Y007837D01*
X013172Y007996D02*
X009927Y007996D01*
X009686Y008154D02*
X013413Y008154D01*
X009413Y008154D02*
X002529Y008154D01*
X002529Y007996D02*
X009172Y007996D01*
X009163Y010373D02*
X005059Y010373D01*
X005198Y010532D02*
X009081Y010532D01*
X009059Y010690D02*
X005356Y010690D01*
X005515Y010849D02*
X009089Y010849D01*
X009184Y011007D02*
X005673Y011007D01*
X005832Y011166D02*
X009441Y011166D01*
X009658Y011166D02*
X012767Y011166D01*
X012608Y011324D02*
X005990Y011324D01*
X005555Y011483D02*
X005116Y011483D01*
X005104Y011641D02*
X005713Y011641D01*
X005872Y011800D02*
X005039Y011800D01*
X005093Y011324D02*
X005396Y011324D01*
X005238Y011166D02*
X005025Y011166D01*
X005079Y011007D02*
X004867Y011007D01*
X004921Y010849D02*
X002529Y010849D01*
X002529Y011007D02*
X003366Y011007D01*
X003208Y011166D02*
X002529Y011166D01*
X002529Y011324D02*
X003140Y011324D01*
X003116Y011483D02*
X002529Y011483D01*
X002529Y011641D02*
X003128Y011641D01*
X003194Y011800D02*
X002529Y011800D01*
X002529Y011958D02*
X003337Y011958D01*
X003317Y012434D02*
X002529Y012434D01*
X002529Y012592D02*
X003186Y012592D01*
X003120Y012751D02*
X002529Y012751D01*
X002529Y012909D02*
X003116Y012909D01*
X003148Y013068D02*
X002529Y013068D01*
X002529Y013226D02*
X003227Y013226D01*
X004822Y013385D02*
X009152Y013385D01*
X009365Y013226D02*
X005005Y013226D01*
X004762Y010690D02*
X004673Y010690D01*
X003559Y010690D02*
X002529Y010690D01*
X002529Y010532D02*
X003289Y010532D01*
X003174Y010373D02*
X002529Y010373D01*
X002529Y010215D02*
X003116Y010215D01*
X003116Y010056D02*
X002529Y010056D01*
X002529Y009898D02*
X003160Y009898D01*
X003256Y009739D02*
X002529Y009739D01*
X002529Y009581D02*
X003481Y009581D01*
X009734Y013226D02*
X013365Y013226D01*
X013152Y013385D02*
X009947Y013385D01*
X010023Y013543D02*
X013076Y013543D01*
X013059Y013702D02*
X010039Y013702D01*
X010005Y013860D02*
X013094Y013860D01*
X013195Y014019D02*
X009904Y014019D01*
X009915Y011007D02*
X012925Y011007D01*
X016529Y011324D02*
X016569Y011324D01*
X016569Y011200D02*
X016569Y011660D01*
X016887Y011660D01*
X016962Y011648D01*
X017034Y011625D01*
X017101Y011591D01*
X017162Y011546D01*
X017216Y011493D01*
X017260Y011432D01*
X017294Y011364D01*
X017318Y011292D01*
X017329Y011218D01*
X017329Y011200D01*
X016569Y011200D01*
X016569Y011166D02*
X020789Y011166D01*
X020811Y011324D02*
X017307Y011324D01*
X017223Y011483D02*
X020901Y011483D01*
X020823Y011007D02*
X017298Y011007D01*
X017197Y010849D02*
X020930Y010849D01*
X022197Y011483D02*
X023653Y011483D01*
X023629Y011641D02*
X016984Y011641D01*
X017120Y011800D02*
X023629Y011800D01*
X023474Y011958D02*
X017255Y011958D01*
X017309Y012117D02*
X023316Y012117D01*
X023157Y012275D02*
X017308Y012275D01*
X017242Y012434D02*
X022999Y012434D01*
X022840Y012592D02*
X017057Y012592D01*
X017015Y012751D02*
X022682Y012751D01*
X022523Y012909D02*
X017229Y012909D01*
X017137Y013543D02*
X023790Y013543D01*
X023867Y013620D02*
X023609Y013362D01*
X023609Y013180D01*
X024049Y013180D01*
X023609Y013180D01*
X023609Y012998D01*
X023867Y012740D01*
X024049Y012740D01*
X024049Y013180D01*
X024049Y013180D01*
X024049Y013180D01*
X024049Y013620D01*
X023867Y013620D01*
X024049Y013620D02*
X024232Y013620D01*
X024489Y013362D01*
X024489Y013180D01*
X024049Y013180D01*
X024049Y013180D01*
X024049Y012740D01*
X024232Y012740D01*
X024489Y012998D01*
X024489Y013180D01*
X024049Y013180D01*
X024049Y013620D01*
X024049Y013543D02*
X024049Y013543D01*
X024049Y013385D02*
X024049Y013385D01*
X024049Y013226D02*
X024049Y013226D01*
X024049Y013180D02*
X024049Y013180D01*
X024049Y013068D02*
X024049Y013068D01*
X024049Y012909D02*
X024049Y012909D01*
X024049Y012751D02*
X024049Y012751D01*
X023857Y012751D02*
X023276Y012751D01*
X023117Y012909D02*
X023698Y012909D01*
X023609Y013068D02*
X022959Y013068D01*
X022800Y013226D02*
X023609Y013226D01*
X023632Y013385D02*
X022642Y013385D01*
X023434Y012592D02*
X029923Y012592D01*
X029923Y012565D02*
X028965Y012565D01*
X028977Y012484D01*
X029006Y012395D01*
X029049Y012310D01*
X029105Y012234D01*
X029172Y012167D01*
X029248Y012112D01*
X029332Y012069D01*
X029422Y012040D01*
X029515Y012025D01*
X029923Y012025D01*
X029923Y012565D01*
X030043Y012565D01*
X030043Y012685D01*
X031000Y012685D01*
X030988Y012765D01*
X030959Y012855D01*
X030916Y012939D01*
X030860Y013016D01*
X030793Y013083D01*
X030717Y013138D01*
X030633Y013181D01*
X030543Y013210D01*
X030450Y013225D01*
X030043Y013225D01*
X030043Y012685D01*
X029923Y012685D01*
X029923Y013225D01*
X029515Y013225D01*
X029422Y013210D01*
X029332Y013181D01*
X029248Y013138D01*
X029172Y013083D01*
X029105Y013016D01*
X029049Y012939D01*
X029006Y012855D01*
X028977Y012765D01*
X028965Y012685D01*
X029923Y012685D01*
X029923Y012565D01*
X030043Y012565D02*
X030043Y012025D01*
X030450Y012025D01*
X030543Y012040D01*
X030633Y012069D01*
X030717Y012112D01*
X030793Y012167D01*
X030860Y012234D01*
X030916Y012310D01*
X030959Y012395D01*
X030988Y012484D01*
X031000Y012565D01*
X030043Y012565D01*
X030043Y012592D02*
X031562Y012592D01*
X031562Y012434D02*
X030971Y012434D01*
X030890Y012275D02*
X031562Y012275D01*
X031562Y012117D02*
X030724Y012117D01*
X030584Y011800D02*
X031562Y011800D01*
X031562Y011958D02*
X028365Y011958D01*
X028469Y011854D02*
X028223Y012100D01*
X027875Y012100D01*
X027629Y011854D01*
X027629Y011506D01*
X027875Y011260D01*
X028223Y011260D01*
X028469Y011506D01*
X028469Y011854D01*
X028469Y011800D02*
X029381Y011800D01*
X029447Y011827D02*
X029234Y011739D01*
X029071Y011575D01*
X028983Y011362D01*
X028983Y011132D01*
X029071Y010918D01*
X029234Y010755D01*
X029447Y010667D01*
X030518Y010667D01*
X030731Y010755D01*
X030894Y010918D01*
X030983Y011132D01*
X030983Y011362D01*
X030894Y011575D01*
X030731Y011739D01*
X030518Y011827D01*
X029447Y011827D01*
X029136Y011641D02*
X028469Y011641D01*
X028446Y011483D02*
X029032Y011483D01*
X028983Y011324D02*
X028287Y011324D01*
X027811Y011324D02*
X024287Y011324D01*
X024446Y011483D02*
X027653Y011483D01*
X027629Y011641D02*
X024469Y011641D01*
X024469Y011800D02*
X027629Y011800D01*
X027733Y011958D02*
X024365Y011958D01*
X023910Y012117D02*
X029241Y012117D01*
X029075Y012275D02*
X023751Y012275D01*
X023593Y012434D02*
X028994Y012434D01*
X028975Y012751D02*
X024242Y012751D01*
X024401Y012909D02*
X027726Y012909D01*
X027629Y013006D02*
X027875Y012760D01*
X028223Y012760D01*
X028469Y013006D01*
X028469Y013354D01*
X028223Y013600D01*
X027875Y013600D01*
X027629Y013354D01*
X027629Y013006D01*
X027629Y013068D02*
X024489Y013068D01*
X024489Y013226D02*
X027629Y013226D01*
X027660Y013385D02*
X024467Y013385D01*
X024309Y013543D02*
X027818Y013543D01*
X028280Y013543D02*
X031562Y013543D01*
X031562Y013385D02*
X028439Y013385D01*
X028469Y013226D02*
X031562Y013226D01*
X031562Y013068D02*
X030808Y013068D01*
X030931Y012909D02*
X031562Y012909D01*
X031562Y012751D02*
X030990Y012751D01*
X030043Y012751D02*
X029923Y012751D01*
X029923Y012909D02*
X030043Y012909D01*
X030043Y013068D02*
X029923Y013068D01*
X029157Y013068D02*
X028469Y013068D01*
X028372Y012909D02*
X029034Y012909D01*
X029923Y012434D02*
X030043Y012434D01*
X030043Y012275D02*
X029923Y012275D01*
X029923Y012117D02*
X030043Y012117D01*
X030829Y011641D02*
X031562Y011641D01*
X031562Y011483D02*
X030933Y011483D01*
X030983Y011324D02*
X031562Y011324D01*
X031562Y011166D02*
X030983Y011166D01*
X030931Y011007D02*
X031562Y011007D01*
X031562Y010849D02*
X030824Y010849D01*
X030574Y010690D02*
X031562Y010690D01*
X031562Y010532D02*
X028469Y010532D01*
X028469Y010373D02*
X029264Y010373D01*
X029088Y010215D02*
X028428Y010215D01*
X028470Y010056D02*
X029012Y010056D01*
X028983Y009898D02*
X028629Y009898D01*
X028193Y009739D02*
X023787Y009739D01*
X023629Y009898D02*
X028035Y009898D01*
X027829Y010056D02*
X024298Y010056D01*
X024232Y009990D02*
X024489Y010248D01*
X024489Y010430D01*
X024489Y010612D01*
X024232Y010870D01*
X024049Y010870D01*
X023867Y010870D01*
X023609Y010612D01*
X023609Y010430D01*
X024049Y010430D01*
X023609Y010430D01*
X023609Y010248D01*
X023867Y009990D01*
X024049Y009990D01*
X024049Y010430D01*
X024049Y010430D01*
X024049Y010430D01*
X024049Y010870D01*
X024049Y010430D01*
X024049Y010430D01*
X024049Y009990D01*
X024232Y009990D01*
X024049Y010056D02*
X024049Y010056D01*
X024049Y010215D02*
X024049Y010215D01*
X024049Y010373D02*
X024049Y010373D01*
X024049Y010430D02*
X024049Y010430D01*
X024489Y010430D01*
X024049Y010430D01*
X024049Y010532D02*
X024049Y010532D01*
X024049Y010690D02*
X024049Y010690D01*
X024049Y010849D02*
X024049Y010849D01*
X023846Y010849D02*
X022678Y010849D01*
X022519Y011007D02*
X029034Y011007D01*
X028983Y011166D02*
X022361Y011166D01*
X022288Y011324D02*
X023811Y011324D01*
X024253Y010849D02*
X027874Y010849D01*
X027715Y010690D02*
X024412Y010690D01*
X024489Y010532D02*
X027629Y010532D01*
X027629Y010373D02*
X024489Y010373D01*
X024456Y010215D02*
X027671Y010215D01*
X028383Y010690D02*
X029391Y010690D01*
X029141Y010849D02*
X028225Y010849D01*
X028352Y009581D02*
X023946Y009581D01*
X023801Y010056D02*
X023470Y010056D01*
X023312Y010215D02*
X023643Y010215D01*
X023609Y010373D02*
X023153Y010373D01*
X022995Y010532D02*
X023609Y010532D01*
X023687Y010690D02*
X022836Y010690D01*
X021569Y009581D02*
X021529Y009581D01*
X021529Y009422D02*
X021569Y009422D01*
X021569Y009264D02*
X021529Y009264D01*
X021529Y009105D02*
X021569Y009105D01*
X021569Y008947D02*
X021529Y008947D01*
X021529Y008788D02*
X021569Y008788D01*
X024049Y008120D02*
X024049Y007680D01*
X024049Y007680D01*
X024049Y007240D01*
X024232Y007240D01*
X024489Y007498D01*
X024489Y007680D01*
X024489Y007862D01*
X024232Y008120D01*
X024049Y008120D01*
X024049Y007996D02*
X024049Y007996D01*
X024049Y007837D02*
X024049Y007837D01*
X024049Y007680D02*
X024489Y007680D01*
X024049Y007680D01*
X024049Y007680D01*
X024049Y007679D02*
X024049Y007679D01*
X024049Y007520D02*
X024049Y007520D01*
X024049Y007362D02*
X024049Y007362D01*
X024353Y007362D02*
X027774Y007362D01*
X027629Y007520D02*
X024489Y007520D01*
X024489Y007679D02*
X027629Y007679D01*
X027629Y007837D02*
X024489Y007837D01*
X024356Y007996D02*
X027771Y007996D01*
X028397Y008630D02*
X028702Y008630D01*
X028860Y008788D02*
X028469Y008788D01*
X028310Y009264D02*
X031562Y009264D01*
X031562Y009422D02*
X030776Y009422D01*
X030911Y009581D02*
X031562Y009581D01*
X031562Y009739D02*
X030976Y009739D01*
X030983Y009898D02*
X031562Y009898D01*
X031562Y010056D02*
X030953Y010056D01*
X030877Y010215D02*
X031562Y010215D01*
X031562Y010373D02*
X030701Y010373D01*
X029009Y008313D02*
X028979Y008313D01*
X029079Y008154D02*
X028820Y008154D01*
X028662Y007996D02*
X029243Y007996D01*
X029128Y006728D02*
X028894Y006728D01*
X028735Y006569D02*
X029360Y006569D01*
X030837Y006728D02*
X031562Y006728D01*
X031562Y006886D02*
X030936Y006886D01*
X030983Y007045D02*
X031562Y007045D01*
X031562Y007203D02*
X030983Y007203D01*
X030927Y007362D02*
X031562Y007362D01*
X031562Y007520D02*
X030816Y007520D01*
X023695Y002448D02*
X022270Y002448D01*
X016569Y011483D02*
X016529Y011483D01*
X016529Y011641D02*
X016569Y011641D01*
X016192Y016872D02*
X024880Y016872D01*
X024793Y017030D02*
X016285Y017030D01*
X023339Y018593D02*
X023339Y018593D01*
X024753Y018774D02*
X025029Y018774D01*
X025098Y018615D02*
X024911Y018615D01*
X026219Y016872D02*
X029039Y016872D01*
X028983Y016713D02*
X025966Y016713D01*
X024262Y014811D02*
X027837Y014811D01*
X027875Y014850D02*
X027629Y014604D01*
X027629Y014256D01*
X027875Y014010D01*
X028223Y014010D01*
X028469Y014256D01*
X028469Y014604D01*
X028223Y014850D01*
X027875Y014850D01*
X027678Y014653D02*
X024421Y014653D01*
X024469Y014494D02*
X027629Y014494D01*
X027629Y014336D02*
X024469Y014336D01*
X024390Y014177D02*
X027708Y014177D01*
X027867Y014019D02*
X024232Y014019D01*
X028232Y014019D02*
X031562Y014019D01*
X031562Y014177D02*
X028390Y014177D01*
X028469Y014336D02*
X031562Y014336D01*
X031562Y014494D02*
X028469Y014494D01*
X028421Y014653D02*
X031562Y014653D01*
X031562Y014811D02*
X030793Y014811D01*
X030918Y014970D02*
X031562Y014970D01*
X031562Y015128D02*
X030983Y015128D01*
X030983Y015287D02*
X031562Y015287D01*
X031562Y015445D02*
X030946Y015445D01*
X030860Y015604D02*
X031562Y015604D01*
X031562Y015762D02*
X030660Y015762D01*
X029172Y014811D02*
X028262Y014811D01*
X030742Y018774D02*
X031562Y018774D01*
X031562Y018932D02*
X031090Y018932D01*
X031249Y019091D02*
X031562Y019091D01*
X031562Y019249D02*
X031357Y019249D01*
X031423Y019408D02*
X031562Y019408D01*
X031562Y019566D02*
X031461Y019566D01*
X031461Y019725D02*
X031562Y019725D01*
X031562Y019883D02*
X031452Y019883D01*
X031386Y020042D02*
X031562Y020042D01*
X031562Y020200D02*
X031318Y020200D01*
X031160Y020359D02*
X031562Y020359D01*
X031562Y020517D02*
X030910Y020517D01*
X030189Y020517D02*
X003910Y020517D01*
X004160Y020359D02*
X029939Y020359D01*
X029781Y020200D02*
X004318Y020200D01*
X004386Y020042D02*
X029713Y020042D01*
X029647Y019883D02*
X004452Y019883D01*
X004461Y019725D02*
X029638Y019725D01*
X006857Y018457D02*
X002529Y018457D01*
X002529Y018298D02*
X006783Y018298D01*
X006770Y018140D02*
X004795Y018140D01*
X004995Y017981D02*
X006812Y017981D01*
X006602Y017030D02*
X002529Y017030D01*
X002529Y016872D02*
X006444Y016872D01*
X003437Y018140D02*
X002529Y018140D01*
X002529Y017981D02*
X003238Y017981D01*
X003153Y017823D02*
X002529Y017823D01*
X002529Y017664D02*
X003116Y017664D01*
X003116Y017506D02*
X002529Y017506D01*
X002529Y017347D02*
X003181Y017347D01*
X003307Y017189D02*
X002529Y017189D01*
X002529Y016713D02*
X003325Y016713D01*
X003183Y016555D02*
X002529Y016555D01*
D16*
X003549Y019680D03*
X003549Y002680D03*
X030549Y002680D03*
X030549Y019680D03*
M02*
