# Supplementary material for: Multi-neuron intracellular recording in vivo via interacting autopatching robots
Source: eLife. 2018 Jan 3;7:e24656. doi: 10.7554/eLife.24656 (PMC5812718; doi:10.7554/eLife.24656)
Supplement: Supplementary file 2. — The Supplementary file 2 contains all the CAD files needed to produce the PCB’s and custom-made parts of the multipatcher hardware. [file elife-24656-supp2.zip › Hardware assembly supplementary file/Gerber files/valve-relay board/valve-relay_board.stc]

G75*
G70*
%OFA0B0*%
%FSLAX24Y24*%
%IPPOS*%
%LPD*%
%AMOC8*
5,1,8,0,0,1.08239X$1,22.5*
%
%ADD10C,0.0680*%
%ADD11C,0.0920*%
%ADD12C,0.0740*%
%ADD13OC8,0.0600*%
%ADD14C,0.1582*%
D10*
X016249Y004680D02*
X016849Y004680D01*
X016849Y005680D02*
X016249Y005680D01*
X016249Y006680D02*
X016849Y006680D01*
X021249Y004680D02*
X021849Y004680D01*
X021849Y003680D02*
X021249Y003680D01*
X021249Y002680D02*
X021849Y002680D01*
X021849Y009180D02*
X021249Y009180D01*
X021249Y010180D02*
X021849Y010180D01*
X021849Y011180D02*
X021249Y011180D01*
X016849Y011180D02*
X016249Y011180D01*
X016249Y012180D02*
X016849Y012180D01*
X016849Y013180D02*
X016249Y013180D01*
X015849Y017180D02*
X015249Y017180D01*
X015249Y018180D02*
X015849Y018180D01*
X015849Y019180D02*
X015249Y019180D01*
X007849Y019180D02*
X007249Y019180D01*
X007249Y018180D02*
X007849Y018180D01*
X007849Y017180D02*
X007249Y017180D01*
X025249Y017180D02*
X025849Y017180D01*
X025849Y018180D02*
X025249Y018180D01*
X025249Y019180D02*
X025849Y019180D01*
D11*
X029563Y016619D02*
X030403Y016619D01*
X030403Y015241D02*
X029563Y015241D01*
X029563Y012625D02*
X030403Y012625D01*
X030403Y011247D02*
X029563Y011247D01*
X029563Y009869D02*
X030403Y009869D01*
X030403Y008491D02*
X029563Y008491D01*
X029563Y007113D02*
X030403Y007113D01*
X030403Y005735D02*
X029563Y005735D01*
X004536Y005985D02*
X003696Y005985D01*
X003696Y004607D02*
X004536Y004607D01*
X004536Y007363D02*
X003696Y007363D01*
X003696Y008741D02*
X004536Y008741D01*
X004536Y010119D02*
X003696Y010119D01*
X003696Y011497D02*
X004536Y011497D01*
X004536Y012875D02*
X003696Y012875D01*
X003696Y014253D02*
X004536Y014253D01*
X004536Y016241D02*
X003696Y016241D01*
X003696Y017619D02*
X004536Y017619D01*
D12*
X009549Y013680D03*
X013549Y013680D03*
X013549Y010680D03*
X009549Y010680D03*
X009549Y007680D03*
X013549Y007680D03*
X013549Y004680D03*
X009549Y004680D03*
X023049Y015180D03*
X023049Y019180D03*
D13*
X021049Y018180D03*
X021049Y016180D03*
X024049Y014430D03*
X024049Y013180D03*
X024049Y011680D03*
X024049Y010430D03*
X024049Y008930D03*
X024049Y007680D03*
X024049Y006180D03*
X024049Y004930D03*
X024049Y003430D03*
X024049Y002180D03*
X028049Y002180D03*
X028049Y003430D03*
X028049Y004930D03*
X028049Y006180D03*
X028049Y007680D03*
X028049Y008930D03*
X028049Y010430D03*
X028049Y011680D03*
X028049Y013180D03*
X028049Y014430D03*
X013049Y016180D03*
X013049Y018180D03*
D14*
X003549Y002680D03*
X003549Y019680D03*
X030549Y019680D03*
X030549Y002680D03*
M02*
