# Supplementary material for: Multi-neuron intracellular recording in vivo via interacting autopatching robots
Source: eLife. 2018 Jan 3;7:e24656. doi: 10.7554/eLife.24656 (PMC5812718; doi:10.7554/eLife.24656)
Supplement: Supplementary file 2. — The Supplementary file 2 contains all the CAD files needed to produce the PCB’s and custom-made parts of the multipatcher hardware. [file elife-24656-supp2.zip › Hardware assembly supplementary file/Gerber files/valve-relay_board.asm]

G75*
G70*
%OFA0B0*%
%FSLAX24Y24*%
%IPPOS*%
%LPD*%
%AMOC8*
5,1,8,0,0,1.08239X$1,22.5*
%
%ADD10C,0.0000*%
%ADD11C,0.0060*%
%ADD12C,0.0200*%
%ADD13C,0.0600*%
%ADD14C,0.0050*%
%ADD15R,0.0300X0.4200*%
%ADD16R,0.0200X0.0750*%
%ADD17R,0.0200X0.0300*%
%ADD18R,0.0200X0.0700*%
%ADD19C,0.0080*%
%ADD20C,0.0840*%
%ADD21R,0.1447X0.0413*%
%ADD22C,0.0040*%
%ADD23C,0.0300*%
%ADD24C,0.0660*%
%ADD25R,0.1000X0.0200*%
%ADD26R,0.0300X0.0750*%
%ADD27C,0.0240*%
%ADD28OC8,0.0520*%
%ADD29R,0.0340X0.0240*%
%ADD30R,0.0200X0.1000*%
%ADD31R,0.0750X0.0300*%
%ADD32C,0.0120*%
%ADD33R,0.0300X0.0150*%
%ADD34C,0.1502*%
D10*
X002049Y014887D02*
X002049Y034757D01*
X032042Y034757D01*
X032042Y014887D01*
X002049Y014887D01*
D11*
X010749Y017887D02*
X010749Y018887D01*
X012349Y018887D01*
X012349Y017887D01*
X010749Y017887D01*
X011299Y018387D02*
X011549Y018387D01*
X011549Y018137D01*
X011549Y018387D02*
X011549Y018637D01*
X011549Y018387D02*
X011949Y018637D01*
X011949Y018137D01*
X011549Y018387D01*
X012149Y018387D01*
X012349Y020887D02*
X010749Y020887D01*
X010749Y021887D01*
X012349Y021887D01*
X012349Y020887D01*
X011949Y021137D02*
X011549Y021387D01*
X011549Y021137D01*
X011549Y021387D02*
X011549Y021637D01*
X011549Y021387D02*
X011949Y021637D01*
X011949Y021137D01*
X012149Y021387D02*
X011549Y021387D01*
X011299Y021387D01*
X010749Y023887D02*
X010749Y024887D01*
X012349Y024887D01*
X012349Y023887D01*
X010749Y023887D01*
X011299Y024387D02*
X011549Y024387D01*
X011549Y024137D01*
X011549Y024387D02*
X011549Y024637D01*
X011549Y024387D02*
X011949Y024637D01*
X011949Y024137D01*
X011549Y024387D01*
X012149Y024387D01*
X012349Y026887D02*
X010749Y026887D01*
X010749Y027887D01*
X012349Y027887D01*
X012349Y026887D01*
X011949Y027137D02*
X011949Y027637D01*
X011549Y027387D01*
X011549Y027137D01*
X011549Y027387D02*
X011549Y027637D01*
X011549Y027387D02*
X012149Y027387D01*
X011949Y027137D02*
X011549Y027387D01*
X011299Y027387D01*
X012799Y030037D02*
X013299Y030037D01*
X013325Y030039D01*
X013351Y030044D01*
X013376Y030052D01*
X013399Y030064D01*
X013421Y030078D01*
X013440Y030096D01*
X013458Y030115D01*
X013472Y030137D01*
X013484Y030160D01*
X013492Y030185D01*
X013497Y030211D01*
X013499Y030237D01*
X013499Y031537D01*
X013497Y031563D01*
X013492Y031589D01*
X013484Y031614D01*
X013472Y031637D01*
X013458Y031659D01*
X013440Y031678D01*
X013421Y031696D01*
X013399Y031710D01*
X013376Y031722D01*
X013351Y031730D01*
X013325Y031735D01*
X013299Y031737D01*
X012799Y031737D01*
X012773Y031735D01*
X012747Y031730D01*
X012722Y031722D01*
X012699Y031710D01*
X012677Y031696D01*
X012658Y031678D01*
X012640Y031659D01*
X012626Y031637D01*
X012614Y031614D01*
X012606Y031589D01*
X012601Y031563D01*
X012599Y031537D01*
X012599Y030237D01*
X012601Y030211D01*
X012606Y030185D01*
X012614Y030160D01*
X012626Y030137D01*
X012640Y030115D01*
X012658Y030096D01*
X012677Y030078D01*
X012699Y030064D01*
X012722Y030052D01*
X012747Y030044D01*
X012773Y030039D01*
X012799Y030037D01*
X013049Y030387D02*
X013049Y030767D01*
X013049Y031017D02*
X013049Y031387D01*
X015949Y027837D02*
X015849Y027737D01*
X015849Y024037D01*
X015949Y023937D01*
X017099Y023887D01*
X017099Y021387D02*
X015949Y021337D01*
X015849Y021237D01*
X015849Y017537D01*
X015949Y017437D01*
X017099Y017387D01*
X020849Y015537D02*
X020949Y015437D01*
X022099Y015387D01*
X020849Y015537D02*
X020849Y019237D01*
X020949Y019337D01*
X022099Y019387D01*
X022099Y021887D02*
X020949Y021937D01*
X020849Y022037D01*
X020849Y025737D01*
X020949Y025837D01*
X022099Y025887D01*
X024799Y025737D02*
X024799Y025037D01*
X024801Y025020D01*
X024805Y025003D01*
X024812Y024987D01*
X024822Y024973D01*
X024835Y024960D01*
X024849Y024950D01*
X024865Y024943D01*
X024882Y024939D01*
X024899Y024937D01*
X025049Y024937D01*
X025099Y024987D01*
X026999Y024987D01*
X027049Y024937D01*
X027199Y024937D01*
X027216Y024939D01*
X027233Y024943D01*
X027249Y024950D01*
X027263Y024960D01*
X027276Y024973D01*
X027286Y024987D01*
X027293Y025003D01*
X027297Y025020D01*
X027299Y025037D01*
X027299Y025737D01*
X027297Y025754D01*
X027293Y025771D01*
X027286Y025787D01*
X027276Y025801D01*
X027263Y025814D01*
X027249Y025824D01*
X027233Y025831D01*
X027216Y025835D01*
X027199Y025837D01*
X027049Y025837D01*
X026999Y025787D01*
X025099Y025787D01*
X025049Y025837D01*
X024899Y025837D01*
X024882Y025835D01*
X024865Y025831D01*
X024849Y025824D01*
X024835Y025814D01*
X024822Y025801D01*
X024812Y025787D01*
X024805Y025771D01*
X024801Y025754D01*
X024799Y025737D01*
X024899Y026437D02*
X025049Y026437D01*
X025099Y026487D01*
X026999Y026487D01*
X027049Y026437D01*
X027199Y026437D01*
X027216Y026439D01*
X027233Y026443D01*
X027249Y026450D01*
X027263Y026460D01*
X027276Y026473D01*
X027286Y026487D01*
X027293Y026503D01*
X027297Y026520D01*
X027299Y026537D01*
X027299Y027237D01*
X027297Y027254D01*
X027293Y027271D01*
X027286Y027287D01*
X027276Y027301D01*
X027263Y027314D01*
X027249Y027324D01*
X027233Y027331D01*
X027216Y027335D01*
X027199Y027337D01*
X027049Y027337D01*
X026999Y027287D01*
X025099Y027287D01*
X025049Y027337D01*
X024899Y027337D01*
X024882Y027335D01*
X024865Y027331D01*
X024849Y027324D01*
X024835Y027314D01*
X024822Y027301D01*
X024812Y027287D01*
X024805Y027271D01*
X024801Y027254D01*
X024799Y027237D01*
X024799Y026537D01*
X024801Y026520D01*
X024805Y026503D01*
X024812Y026487D01*
X024822Y026473D01*
X024835Y026460D01*
X024849Y026450D01*
X024865Y026443D01*
X024882Y026439D01*
X024899Y026437D01*
X024899Y027687D02*
X025049Y027687D01*
X025099Y027737D01*
X026999Y027737D01*
X027049Y027687D01*
X027199Y027687D01*
X027216Y027689D01*
X027233Y027693D01*
X027249Y027700D01*
X027263Y027710D01*
X027276Y027723D01*
X027286Y027737D01*
X027293Y027753D01*
X027297Y027770D01*
X027299Y027787D01*
X027299Y028487D01*
X027297Y028504D01*
X027293Y028521D01*
X027286Y028537D01*
X027276Y028551D01*
X027263Y028564D01*
X027249Y028574D01*
X027233Y028581D01*
X027216Y028585D01*
X027199Y028587D01*
X027049Y028587D01*
X026999Y028537D01*
X025099Y028537D01*
X025049Y028587D01*
X024899Y028587D01*
X024882Y028585D01*
X024865Y028581D01*
X024849Y028574D01*
X024835Y028564D01*
X024822Y028551D01*
X024812Y028537D01*
X024805Y028521D01*
X024801Y028504D01*
X024799Y028487D01*
X024799Y027787D01*
X024801Y027770D01*
X024805Y027753D01*
X024812Y027737D01*
X024822Y027723D01*
X024835Y027710D01*
X024849Y027700D01*
X024865Y027693D01*
X024882Y027689D01*
X024899Y027687D01*
X024949Y029937D02*
X024849Y030037D01*
X024849Y033737D01*
X024949Y033837D01*
X026099Y033887D01*
X023549Y031687D02*
X023549Y030087D01*
X022549Y030087D01*
X022549Y031687D01*
X023549Y031687D01*
X023299Y031287D02*
X023049Y030887D01*
X023299Y030887D01*
X023049Y030887D02*
X022799Y030887D01*
X023049Y030887D02*
X022799Y031287D01*
X023299Y031287D01*
X023049Y031487D02*
X023049Y030887D01*
X023049Y030637D01*
X021499Y030237D02*
X021499Y031537D01*
X021497Y031563D01*
X021492Y031589D01*
X021484Y031614D01*
X021472Y031637D01*
X021458Y031659D01*
X021440Y031678D01*
X021421Y031696D01*
X021399Y031710D01*
X021376Y031722D01*
X021351Y031730D01*
X021325Y031735D01*
X021299Y031737D01*
X020799Y031737D01*
X020773Y031735D01*
X020747Y031730D01*
X020722Y031722D01*
X020699Y031710D01*
X020677Y031696D01*
X020658Y031678D01*
X020640Y031659D01*
X020626Y031637D01*
X020614Y031614D01*
X020606Y031589D01*
X020601Y031563D01*
X020599Y031537D01*
X020599Y030237D01*
X020601Y030211D01*
X020606Y030185D01*
X020614Y030160D01*
X020626Y030137D01*
X020640Y030115D01*
X020658Y030096D01*
X020677Y030078D01*
X020699Y030064D01*
X020722Y030052D01*
X020747Y030044D01*
X020773Y030039D01*
X020799Y030037D01*
X021299Y030037D01*
X021325Y030039D01*
X021351Y030044D01*
X021376Y030052D01*
X021399Y030064D01*
X021421Y030078D01*
X021440Y030096D01*
X021458Y030115D01*
X021472Y030137D01*
X021484Y030160D01*
X021492Y030185D01*
X021497Y030211D01*
X021499Y030237D01*
X021049Y030387D02*
X021049Y030767D01*
X021049Y031017D02*
X021049Y031387D01*
X017099Y027887D02*
X015949Y027837D01*
X024799Y024487D02*
X024799Y023787D01*
X024801Y023770D01*
X024805Y023753D01*
X024812Y023737D01*
X024822Y023723D01*
X024835Y023710D01*
X024849Y023700D01*
X024865Y023693D01*
X024882Y023689D01*
X024899Y023687D01*
X025049Y023687D01*
X025099Y023737D01*
X026999Y023737D01*
X027049Y023687D01*
X027199Y023687D01*
X027216Y023689D01*
X027233Y023693D01*
X027249Y023700D01*
X027263Y023710D01*
X027276Y023723D01*
X027286Y023737D01*
X027293Y023753D01*
X027297Y023770D01*
X027299Y023787D01*
X027299Y024487D01*
X027297Y024504D01*
X027293Y024521D01*
X027286Y024537D01*
X027276Y024551D01*
X027263Y024564D01*
X027249Y024574D01*
X027233Y024581D01*
X027216Y024585D01*
X027199Y024587D01*
X027049Y024587D01*
X026999Y024537D01*
X025099Y024537D01*
X025049Y024587D01*
X024899Y024587D01*
X024882Y024585D01*
X024865Y024581D01*
X024849Y024574D01*
X024835Y024564D01*
X024822Y024551D01*
X024812Y024537D01*
X024805Y024521D01*
X024801Y024504D01*
X024799Y024487D01*
X024899Y023087D02*
X025049Y023087D01*
X025099Y023037D01*
X026999Y023037D01*
X027049Y023087D01*
X027199Y023087D01*
X027216Y023085D01*
X027233Y023081D01*
X027249Y023074D01*
X027263Y023064D01*
X027276Y023051D01*
X027286Y023037D01*
X027293Y023021D01*
X027297Y023004D01*
X027299Y022987D01*
X027299Y022287D01*
X027297Y022270D01*
X027293Y022253D01*
X027286Y022237D01*
X027276Y022223D01*
X027263Y022210D01*
X027249Y022200D01*
X027233Y022193D01*
X027216Y022189D01*
X027199Y022187D01*
X027049Y022187D01*
X026999Y022237D01*
X025099Y022237D01*
X025049Y022187D01*
X024899Y022187D01*
X024882Y022189D01*
X024865Y022193D01*
X024849Y022200D01*
X024835Y022210D01*
X024822Y022223D01*
X024812Y022237D01*
X024805Y022253D01*
X024801Y022270D01*
X024799Y022287D01*
X024799Y022987D01*
X024801Y023004D01*
X024805Y023021D01*
X024812Y023037D01*
X024822Y023051D01*
X024835Y023064D01*
X024849Y023074D01*
X024865Y023081D01*
X024882Y023085D01*
X024899Y023087D01*
X024899Y021837D02*
X025049Y021837D01*
X025099Y021787D01*
X026999Y021787D01*
X027049Y021837D01*
X027199Y021837D01*
X027216Y021835D01*
X027233Y021831D01*
X027249Y021824D01*
X027263Y021814D01*
X027276Y021801D01*
X027286Y021787D01*
X027293Y021771D01*
X027297Y021754D01*
X027299Y021737D01*
X027299Y021037D01*
X027297Y021020D01*
X027293Y021003D01*
X027286Y020987D01*
X027276Y020973D01*
X027263Y020960D01*
X027249Y020950D01*
X027233Y020943D01*
X027216Y020939D01*
X027199Y020937D01*
X027049Y020937D01*
X026999Y020987D01*
X025099Y020987D01*
X025049Y020937D01*
X024899Y020937D01*
X024882Y020939D01*
X024865Y020943D01*
X024849Y020950D01*
X024835Y020960D01*
X024822Y020973D01*
X024812Y020987D01*
X024805Y021003D01*
X024801Y021020D01*
X024799Y021037D01*
X024799Y021737D01*
X024801Y021754D01*
X024805Y021771D01*
X024812Y021787D01*
X024822Y021801D01*
X024835Y021814D01*
X024849Y021824D01*
X024865Y021831D01*
X024882Y021835D01*
X024899Y021837D01*
X024899Y020337D02*
X025049Y020337D01*
X025099Y020287D01*
X026999Y020287D01*
X027049Y020337D01*
X027199Y020337D01*
X027216Y020335D01*
X027233Y020331D01*
X027249Y020324D01*
X027263Y020314D01*
X027276Y020301D01*
X027286Y020287D01*
X027293Y020271D01*
X027297Y020254D01*
X027299Y020237D01*
X027299Y019537D01*
X027297Y019520D01*
X027293Y019503D01*
X027286Y019487D01*
X027276Y019473D01*
X027263Y019460D01*
X027249Y019450D01*
X027233Y019443D01*
X027216Y019439D01*
X027199Y019437D01*
X027049Y019437D01*
X026999Y019487D01*
X025099Y019487D01*
X025049Y019437D01*
X024899Y019437D01*
X024882Y019439D01*
X024865Y019443D01*
X024849Y019450D01*
X024835Y019460D01*
X024822Y019473D01*
X024812Y019487D01*
X024805Y019503D01*
X024801Y019520D01*
X024799Y019537D01*
X024799Y020237D01*
X024801Y020254D01*
X024805Y020271D01*
X024812Y020287D01*
X024822Y020301D01*
X024835Y020314D01*
X024849Y020324D01*
X024865Y020331D01*
X024882Y020335D01*
X024899Y020337D01*
X024899Y019087D02*
X025049Y019087D01*
X025099Y019037D01*
X026999Y019037D01*
X027049Y019087D01*
X027199Y019087D01*
X027216Y019085D01*
X027233Y019081D01*
X027249Y019074D01*
X027263Y019064D01*
X027276Y019051D01*
X027286Y019037D01*
X027293Y019021D01*
X027297Y019004D01*
X027299Y018987D01*
X027299Y018287D01*
X027297Y018270D01*
X027293Y018253D01*
X027286Y018237D01*
X027276Y018223D01*
X027263Y018210D01*
X027249Y018200D01*
X027233Y018193D01*
X027216Y018189D01*
X027199Y018187D01*
X027049Y018187D01*
X026999Y018237D01*
X025099Y018237D01*
X025049Y018187D01*
X024899Y018187D01*
X024882Y018189D01*
X024865Y018193D01*
X024849Y018200D01*
X024835Y018210D01*
X024822Y018223D01*
X024812Y018237D01*
X024805Y018253D01*
X024801Y018270D01*
X024799Y018287D01*
X024799Y018987D01*
X024801Y019004D01*
X024805Y019021D01*
X024812Y019037D01*
X024822Y019051D01*
X024835Y019064D01*
X024849Y019074D01*
X024865Y019081D01*
X024882Y019085D01*
X024899Y019087D01*
X024899Y017587D02*
X025049Y017587D01*
X025099Y017537D01*
X026999Y017537D01*
X027049Y017587D01*
X027199Y017587D01*
X027216Y017585D01*
X027233Y017581D01*
X027249Y017574D01*
X027263Y017564D01*
X027276Y017551D01*
X027286Y017537D01*
X027293Y017521D01*
X027297Y017504D01*
X027299Y017487D01*
X027299Y016787D01*
X027297Y016770D01*
X027293Y016753D01*
X027286Y016737D01*
X027276Y016723D01*
X027263Y016710D01*
X027249Y016700D01*
X027233Y016693D01*
X027216Y016689D01*
X027199Y016687D01*
X027049Y016687D01*
X026999Y016737D01*
X025099Y016737D01*
X025049Y016687D01*
X024899Y016687D01*
X024882Y016689D01*
X024865Y016693D01*
X024849Y016700D01*
X024835Y016710D01*
X024822Y016723D01*
X024812Y016737D01*
X024805Y016753D01*
X024801Y016770D01*
X024799Y016787D01*
X024799Y017487D01*
X024801Y017504D01*
X024805Y017521D01*
X024812Y017537D01*
X024822Y017551D01*
X024835Y017564D01*
X024849Y017574D01*
X024865Y017581D01*
X024882Y017585D01*
X024899Y017587D01*
X024899Y016337D02*
X025049Y016337D01*
X025099Y016287D01*
X026999Y016287D01*
X027049Y016337D01*
X027199Y016337D01*
X027216Y016335D01*
X027233Y016331D01*
X027249Y016324D01*
X027263Y016314D01*
X027276Y016301D01*
X027286Y016287D01*
X027293Y016271D01*
X027297Y016254D01*
X027299Y016237D01*
X027299Y015537D01*
X027297Y015520D01*
X027293Y015503D01*
X027286Y015487D01*
X027276Y015473D01*
X027263Y015460D01*
X027249Y015450D01*
X027233Y015443D01*
X027216Y015439D01*
X027199Y015437D01*
X027049Y015437D01*
X026999Y015487D01*
X025099Y015487D01*
X025049Y015437D01*
X024899Y015437D01*
X024882Y015439D01*
X024865Y015443D01*
X024849Y015450D01*
X024835Y015460D01*
X024822Y015473D01*
X024812Y015487D01*
X024805Y015503D01*
X024801Y015520D01*
X024799Y015537D01*
X024799Y016237D01*
X024801Y016254D01*
X024805Y016271D01*
X024812Y016287D01*
X024822Y016301D01*
X024835Y016314D01*
X024849Y016324D01*
X024865Y016331D01*
X024882Y016335D01*
X024899Y016337D01*
X024949Y029937D02*
X026099Y029887D01*
D12*
X025089Y033657D03*
X021089Y025657D03*
X021089Y019157D03*
X016089Y021157D03*
X016089Y027657D03*
D13*
X016249Y026887D02*
X016849Y026887D01*
X016849Y025887D02*
X016249Y025887D01*
X016249Y024887D02*
X016849Y024887D01*
X016849Y020387D02*
X016249Y020387D01*
X016249Y019387D02*
X016849Y019387D01*
X016849Y018387D02*
X016249Y018387D01*
X021249Y018387D02*
X021849Y018387D01*
X021849Y017387D02*
X021249Y017387D01*
X021249Y016387D02*
X021849Y016387D01*
X021849Y022887D02*
X021249Y022887D01*
X021249Y023887D02*
X021849Y023887D01*
X021849Y024887D02*
X021249Y024887D01*
X025249Y030887D02*
X025849Y030887D01*
X025849Y031887D02*
X025249Y031887D01*
X025249Y032887D02*
X025849Y032887D01*
X015849Y032887D02*
X015249Y032887D01*
X015249Y031887D02*
X015849Y031887D01*
X015849Y030887D02*
X015249Y030887D01*
X007849Y030887D02*
X007249Y030887D01*
X007249Y031887D02*
X007849Y031887D01*
X007849Y032887D02*
X007249Y032887D01*
D14*
X007324Y032852D02*
X007774Y032852D01*
X007774Y032702D02*
X007774Y033002D01*
X007474Y032702D02*
X007324Y032852D01*
X007399Y032002D02*
X007324Y031927D01*
X007324Y031777D01*
X007399Y031702D01*
X007399Y032002D02*
X007474Y032002D01*
X007774Y031702D01*
X007774Y032002D01*
X007699Y031002D02*
X007774Y030927D01*
X007774Y030777D01*
X007699Y030702D01*
X007549Y030852D02*
X007549Y030927D01*
X007624Y031002D01*
X007699Y031002D01*
X007549Y030927D02*
X007474Y031002D01*
X007399Y031002D01*
X007324Y030927D01*
X007324Y030777D01*
X007399Y030702D01*
X006849Y030037D02*
X006849Y033737D01*
X006949Y033837D01*
X008099Y033887D01*
X006989Y033657D02*
X006991Y033677D01*
X006997Y033695D01*
X007006Y033713D01*
X007018Y033728D01*
X007033Y033740D01*
X007051Y033749D01*
X007069Y033755D01*
X007089Y033757D01*
X007109Y033755D01*
X007127Y033749D01*
X007145Y033740D01*
X007160Y033728D01*
X007172Y033713D01*
X007181Y033695D01*
X007187Y033677D01*
X007189Y033657D01*
X007187Y033637D01*
X007181Y033619D01*
X007172Y033601D01*
X007160Y033586D01*
X007145Y033574D01*
X007127Y033565D01*
X007109Y033559D01*
X007089Y033557D01*
X007069Y033559D01*
X007051Y033565D01*
X007033Y033574D01*
X007018Y033586D01*
X007006Y033601D01*
X006997Y033619D01*
X006991Y033637D01*
X006989Y033657D01*
X006849Y030037D02*
X006949Y029937D01*
X008099Y029887D01*
X007394Y029352D02*
X007244Y029502D01*
X006944Y029502D01*
X006944Y029202D02*
X007244Y029202D01*
X007394Y029352D01*
X007319Y029041D02*
X007394Y028966D01*
X007394Y028816D01*
X007319Y028741D01*
X007169Y028741D02*
X007094Y028891D01*
X007094Y028966D01*
X007169Y029041D01*
X007319Y029041D01*
X007169Y028741D02*
X006944Y028741D01*
X006944Y029041D01*
X010774Y028512D02*
X010774Y028062D01*
X011000Y028062D01*
X011075Y028137D01*
X011075Y028437D01*
X011000Y028512D01*
X010774Y028512D01*
X011235Y028362D02*
X011385Y028512D01*
X011385Y028062D01*
X011235Y028062D02*
X011535Y028062D01*
X012099Y030062D02*
X012399Y030062D01*
X012474Y030137D01*
X012474Y030287D01*
X012399Y030362D01*
X012474Y030522D02*
X012174Y030823D01*
X012099Y030823D01*
X012024Y030748D01*
X012024Y030597D01*
X012099Y030522D01*
X012099Y030362D02*
X012024Y030287D01*
X012024Y030137D01*
X012099Y030062D01*
X012474Y030522D02*
X012474Y030823D01*
X012550Y030983D02*
X012550Y031283D01*
X012474Y031443D02*
X012474Y031743D01*
X012474Y031593D02*
X012024Y031593D01*
X012174Y031443D01*
X012099Y031904D02*
X012024Y031979D01*
X012024Y032129D01*
X012099Y032204D01*
X012399Y031904D01*
X012474Y031979D01*
X012474Y032129D01*
X012399Y032204D01*
X012099Y032204D01*
X012024Y032364D02*
X012399Y032364D01*
X012474Y032439D01*
X012474Y032589D01*
X012399Y032664D01*
X012024Y032664D01*
X012024Y032824D02*
X012024Y033125D01*
X012249Y032974D02*
X012249Y032824D01*
X012474Y032824D02*
X012024Y032824D01*
X012099Y031904D02*
X012399Y031904D01*
X014849Y033737D02*
X014849Y030037D01*
X014949Y029937D01*
X016099Y029887D01*
X015699Y030702D02*
X015774Y030777D01*
X015774Y030927D01*
X015699Y031002D01*
X015624Y031002D01*
X015549Y030927D01*
X015549Y030852D01*
X015549Y030927D02*
X015474Y031002D01*
X015399Y031002D01*
X015324Y030927D01*
X015324Y030777D01*
X015399Y030702D01*
X015399Y031702D02*
X015324Y031777D01*
X015324Y031927D01*
X015399Y032002D01*
X015474Y032002D01*
X015774Y031702D01*
X015774Y032002D01*
X015774Y032702D02*
X015774Y033002D01*
X015774Y032852D02*
X015324Y032852D01*
X015474Y032702D01*
X014989Y033657D02*
X014991Y033677D01*
X014997Y033695D01*
X015006Y033713D01*
X015018Y033728D01*
X015033Y033740D01*
X015051Y033749D01*
X015069Y033755D01*
X015089Y033757D01*
X015109Y033755D01*
X015127Y033749D01*
X015145Y033740D01*
X015160Y033728D01*
X015172Y033713D01*
X015181Y033695D01*
X015187Y033677D01*
X015189Y033657D01*
X015187Y033637D01*
X015181Y033619D01*
X015172Y033601D01*
X015160Y033586D01*
X015145Y033574D01*
X015127Y033565D01*
X015109Y033559D01*
X015089Y033557D01*
X015069Y033559D01*
X015051Y033565D01*
X015033Y033574D01*
X015018Y033586D01*
X015006Y033601D01*
X014997Y033619D01*
X014991Y033637D01*
X014989Y033657D01*
X014849Y033737D02*
X014949Y033837D01*
X016099Y033887D01*
X015244Y029502D02*
X014944Y029502D01*
X015244Y029502D02*
X015394Y029352D01*
X015244Y029202D01*
X014944Y029202D01*
X015019Y029041D02*
X014944Y028966D01*
X014944Y028816D01*
X015019Y028741D01*
X015019Y029041D02*
X015094Y029041D01*
X015394Y028741D01*
X015394Y029041D01*
X015394Y028581D02*
X015394Y028281D01*
X015394Y028431D02*
X014944Y028431D01*
X015094Y028281D01*
X015194Y027602D02*
X015644Y027602D01*
X015644Y027452D02*
X015644Y027752D01*
X015344Y027452D02*
X015194Y027602D01*
X015269Y027291D02*
X015569Y027291D01*
X015644Y027216D01*
X015644Y027066D01*
X015569Y026991D01*
X015269Y026991D01*
X015194Y027066D01*
X015194Y027216D01*
X015269Y027291D01*
X015494Y027141D02*
X015644Y027291D01*
X015569Y021252D02*
X015644Y021177D01*
X015644Y021027D01*
X015569Y020952D01*
X015569Y020791D02*
X015644Y020716D01*
X015644Y020566D01*
X015569Y020491D01*
X015269Y020491D01*
X015194Y020566D01*
X015194Y020716D01*
X015269Y020791D01*
X015569Y020791D01*
X015644Y020791D02*
X015494Y020641D01*
X015269Y020952D02*
X015194Y021027D01*
X015194Y021177D01*
X015269Y021252D01*
X015344Y021252D01*
X015419Y021177D01*
X015494Y021252D01*
X015569Y021252D01*
X015419Y021177D02*
X015419Y021102D01*
X011535Y022137D02*
X011460Y022062D01*
X011310Y022062D01*
X011235Y022137D01*
X011075Y022137D02*
X011075Y022437D01*
X011000Y022512D01*
X010774Y022512D01*
X010774Y022062D01*
X011000Y022062D01*
X011075Y022137D01*
X011235Y022437D02*
X011310Y022512D01*
X011460Y022512D01*
X011535Y022437D01*
X011535Y022362D01*
X011460Y022287D01*
X011535Y022212D01*
X011535Y022137D01*
X011460Y022287D02*
X011385Y022287D01*
X011535Y025062D02*
X011235Y025062D01*
X011535Y025362D01*
X011535Y025437D01*
X011460Y025512D01*
X011310Y025512D01*
X011235Y025437D01*
X011075Y025437D02*
X011000Y025512D01*
X010774Y025512D01*
X010774Y025062D01*
X011000Y025062D01*
X011075Y025137D01*
X011075Y025437D01*
X011000Y019512D02*
X010774Y019512D01*
X010774Y019062D01*
X011000Y019062D01*
X011075Y019137D01*
X011075Y019437D01*
X011000Y019512D01*
X011235Y019287D02*
X011535Y019287D01*
X011460Y019062D02*
X011460Y019512D01*
X011235Y019287D01*
X020099Y030062D02*
X020399Y030062D01*
X020474Y030137D01*
X020474Y030287D01*
X020399Y030362D01*
X020474Y030522D02*
X020474Y030823D01*
X020474Y030673D02*
X020024Y030673D01*
X020174Y030522D01*
X020099Y030362D02*
X020024Y030287D01*
X020024Y030137D01*
X020099Y030062D01*
X020550Y030983D02*
X020550Y031283D01*
X020474Y031443D02*
X020474Y031743D01*
X020474Y031593D02*
X020024Y031593D01*
X020174Y031443D01*
X020099Y031904D02*
X020399Y031904D01*
X020099Y032204D01*
X020399Y032204D01*
X020474Y032129D01*
X020474Y031979D01*
X020399Y031904D01*
X020099Y031904D02*
X020024Y031979D01*
X020024Y032129D01*
X020099Y032204D01*
X020024Y032364D02*
X020399Y032364D01*
X020474Y032439D01*
X020474Y032589D01*
X020399Y032664D01*
X020024Y032664D01*
X020024Y032824D02*
X020024Y033125D01*
X020249Y032974D02*
X020249Y032824D01*
X020474Y032824D02*
X020024Y032824D01*
X021999Y030873D02*
X022299Y030572D01*
X022374Y030647D01*
X022374Y030798D01*
X022299Y030873D01*
X021999Y030873D01*
X021924Y030798D01*
X021924Y030647D01*
X021999Y030572D01*
X022299Y030572D01*
X022299Y030412D02*
X021999Y030412D01*
X021924Y030337D01*
X021924Y030112D01*
X022374Y030112D01*
X022374Y030337D01*
X022299Y030412D01*
X024269Y032991D02*
X024194Y033066D01*
X024194Y033216D01*
X024269Y033291D01*
X024569Y033291D01*
X024644Y033216D01*
X024644Y033066D01*
X024569Y032991D01*
X024269Y032991D01*
X024494Y033141D02*
X024644Y033291D01*
X024569Y033452D02*
X024269Y033752D01*
X024569Y033752D01*
X024644Y033677D01*
X024644Y033527D01*
X024569Y033452D01*
X024269Y033452D01*
X024194Y033527D01*
X024194Y033677D01*
X024269Y033752D01*
X020644Y025752D02*
X020644Y025452D01*
X020344Y025752D01*
X020269Y025752D01*
X020194Y025677D01*
X020194Y025527D01*
X020269Y025452D01*
X020269Y025291D02*
X020569Y025291D01*
X020644Y025216D01*
X020644Y025066D01*
X020569Y024991D01*
X020269Y024991D01*
X020194Y025066D01*
X020194Y025216D01*
X020269Y025291D01*
X020494Y025141D02*
X020644Y025291D01*
X020419Y019252D02*
X020419Y018952D01*
X020194Y019177D01*
X020644Y019177D01*
X020644Y018791D02*
X020494Y018641D01*
X020644Y018566D02*
X020569Y018491D01*
X020269Y018491D01*
X020194Y018566D01*
X020194Y018716D01*
X020269Y018791D01*
X020569Y018791D01*
X020644Y018716D01*
X020644Y018566D01*
D15*
X022399Y017387D03*
X022399Y023887D03*
X017399Y025887D03*
X016399Y031887D03*
X008399Y031887D03*
X017399Y019387D03*
X026399Y031887D03*
D16*
X026149Y030162D03*
X026149Y033612D03*
X022149Y025612D03*
X022149Y022162D03*
X022149Y019112D03*
X022149Y015662D03*
X017149Y017662D03*
X017149Y021112D03*
X017149Y024162D03*
X017149Y027612D03*
X016149Y030162D03*
X016149Y033612D03*
X008149Y033612D03*
X008149Y030162D03*
D17*
X008149Y031387D03*
X008149Y032387D03*
X016149Y032387D03*
X016149Y031387D03*
X017149Y026387D03*
X017149Y025387D03*
X017149Y019887D03*
X017149Y018887D03*
X022149Y017887D03*
X022149Y016887D03*
X022149Y023387D03*
X022149Y024387D03*
X026149Y031387D03*
X026149Y032387D03*
D18*
X026149Y031887D03*
X026149Y030887D03*
X026149Y032887D03*
X022149Y024887D03*
X022149Y023887D03*
X022149Y022887D03*
X022149Y018387D03*
X022149Y017387D03*
X022149Y016387D03*
X017149Y018387D03*
X017149Y019387D03*
X017149Y020387D03*
X017149Y024887D03*
X017149Y025887D03*
X017149Y026887D03*
X016149Y030887D03*
X016149Y031887D03*
X016149Y032887D03*
X008149Y032887D03*
X008149Y031887D03*
X008149Y030887D03*
D19*
X004431Y031976D02*
X004431Y029298D01*
X000140Y029298D01*
X000140Y031976D01*
X004431Y031976D01*
X004431Y028609D02*
X000140Y028609D01*
X000140Y017665D01*
X004431Y017665D01*
X004431Y028609D01*
X029668Y028298D02*
X033959Y028298D01*
X033959Y030976D01*
X029668Y030976D01*
X029668Y028298D01*
X029668Y026982D02*
X029668Y018793D01*
X033959Y018793D01*
X033959Y026982D01*
X029668Y026982D01*
D20*
X029563Y026332D02*
X030403Y026332D01*
X030403Y024954D02*
X029563Y024954D01*
X029563Y023576D02*
X030403Y023576D01*
X030403Y022198D02*
X029563Y022198D01*
X029563Y020820D02*
X030403Y020820D01*
X030403Y019442D02*
X029563Y019442D01*
X029563Y028948D02*
X030403Y028948D01*
X030403Y030326D02*
X029563Y030326D01*
X004536Y029948D02*
X003696Y029948D01*
X003696Y031326D02*
X004536Y031326D01*
X004536Y027960D02*
X003696Y027960D01*
X003696Y026582D02*
X004536Y026582D01*
X004536Y025204D02*
X003696Y025204D01*
X003696Y023826D02*
X004536Y023826D01*
X004536Y022448D02*
X003696Y022448D01*
X003696Y021070D02*
X004536Y021070D01*
X004536Y019692D02*
X003696Y019692D01*
X003696Y018314D02*
X004536Y018314D01*
D21*
X000844Y018314D03*
X000844Y019692D03*
X000844Y021070D03*
X000844Y022448D03*
X000844Y023826D03*
X000844Y025204D03*
X000844Y026582D03*
X000844Y027960D03*
X000844Y029948D03*
X000844Y031326D03*
X033255Y030326D03*
X033255Y028948D03*
X033255Y026332D03*
X033255Y024954D03*
X033255Y023576D03*
X033255Y022198D03*
X033255Y020820D03*
X033255Y019442D03*
D22*
X029100Y019571D02*
X029100Y019878D01*
X028870Y020031D02*
X029024Y020185D01*
X028870Y020338D01*
X028563Y020338D01*
X028717Y020492D02*
X028563Y020645D01*
X028717Y020799D01*
X029024Y020799D01*
X029024Y020952D02*
X029024Y021259D01*
X028870Y021413D02*
X029024Y021566D01*
X028870Y021720D01*
X028563Y021720D01*
X028563Y021873D02*
X029024Y021873D01*
X029024Y022180D01*
X028947Y022333D02*
X029024Y022410D01*
X029024Y022564D01*
X028947Y022640D01*
X028870Y022640D01*
X028793Y022564D01*
X028793Y022410D01*
X028717Y022333D01*
X028640Y022333D01*
X028563Y022410D01*
X028563Y022564D01*
X028640Y022640D01*
X028793Y022794D02*
X028563Y023024D01*
X029024Y023024D01*
X028793Y023101D02*
X028793Y022794D01*
X028793Y023254D02*
X028793Y023561D01*
X028717Y023715D02*
X028563Y023868D01*
X029024Y023868D01*
X029024Y023715D02*
X029024Y024021D01*
X029100Y024175D02*
X029100Y024482D01*
X029024Y024635D02*
X029024Y024866D01*
X028947Y024942D01*
X028870Y024942D01*
X028793Y024866D01*
X028793Y024635D01*
X028563Y024635D02*
X028563Y024866D01*
X028640Y024942D01*
X028717Y024942D01*
X028793Y024866D01*
X028563Y025096D02*
X029024Y025403D01*
X028563Y025403D01*
X028640Y025556D02*
X028947Y025556D01*
X029024Y025633D01*
X029024Y025786D01*
X028947Y025863D01*
X029100Y026017D02*
X029100Y026323D01*
X028947Y026477D02*
X029024Y026554D01*
X029024Y026707D01*
X028947Y026784D01*
X028793Y026784D01*
X028793Y026630D01*
X028640Y026477D02*
X028947Y026477D01*
X028640Y026477D02*
X028563Y026554D01*
X028563Y026707D01*
X028640Y026784D01*
X028563Y026937D02*
X029024Y027244D01*
X028563Y027244D01*
X028563Y027398D02*
X028563Y027628D01*
X028640Y027705D01*
X028947Y027705D01*
X029024Y027628D01*
X029024Y027398D01*
X028563Y027398D01*
X028563Y027468D02*
X028563Y027698D01*
X028640Y027775D01*
X028717Y027775D01*
X028793Y027698D01*
X028793Y027468D01*
X028563Y027468D02*
X029024Y027468D01*
X029024Y027698D01*
X028947Y027775D01*
X028870Y027775D01*
X028793Y027698D01*
X028563Y027928D02*
X029024Y028235D01*
X028563Y028235D01*
X028640Y028389D02*
X028947Y028389D01*
X029024Y028466D01*
X029024Y028619D01*
X028947Y028696D01*
X029100Y028849D02*
X029100Y029156D01*
X028947Y029310D02*
X029024Y029386D01*
X029024Y029540D01*
X028947Y029617D01*
X028640Y029617D01*
X028563Y029540D01*
X028563Y029386D01*
X028640Y029310D01*
X028947Y029310D01*
X028947Y029770D02*
X028563Y029770D01*
X028563Y030077D02*
X028947Y030077D01*
X029024Y030000D01*
X029024Y029847D01*
X028947Y029770D01*
X028563Y030230D02*
X028563Y030537D01*
X028563Y030384D02*
X029024Y030384D01*
X029100Y030691D02*
X029100Y030998D01*
X029024Y031151D02*
X028563Y031151D01*
X028793Y031151D02*
X028793Y031458D01*
X028563Y031458D02*
X029024Y031458D01*
X029024Y031612D02*
X029024Y031765D01*
X029024Y031688D02*
X028563Y031688D01*
X028563Y031612D02*
X028563Y031765D01*
X028563Y032379D02*
X029024Y032379D01*
X029024Y032686D01*
X028947Y032839D02*
X029024Y032916D01*
X029024Y033069D01*
X028947Y033146D01*
X028640Y033146D01*
X028563Y033069D01*
X028563Y032916D01*
X028640Y032839D01*
X028947Y032839D01*
X029100Y032225D02*
X029100Y031918D01*
X028640Y028696D02*
X028563Y028619D01*
X028563Y028466D01*
X028640Y028389D01*
X028563Y027928D02*
X029024Y027928D01*
X029024Y026937D02*
X028563Y026937D01*
X028640Y025863D02*
X028563Y025786D01*
X028563Y025633D01*
X028640Y025556D01*
X028563Y025096D02*
X029024Y025096D01*
X029024Y024635D02*
X028563Y024635D01*
X028563Y022180D02*
X028563Y021873D01*
X028793Y021873D02*
X028793Y022026D01*
X028870Y021413D02*
X028563Y021413D01*
X028563Y020952D02*
X029024Y020952D01*
X028793Y020799D02*
X028793Y020492D01*
X028717Y020492D02*
X029024Y020492D01*
X028870Y020031D02*
X028563Y020031D01*
X028563Y019418D02*
X029024Y019418D01*
X028563Y019111D01*
X029024Y019111D01*
X029024Y018957D02*
X029024Y018804D01*
X029024Y018880D02*
X028563Y018880D01*
X028563Y018804D02*
X028563Y018957D01*
X029100Y018650D02*
X029100Y018343D01*
X029024Y018190D02*
X029024Y017883D01*
X028563Y017883D01*
X028563Y017729D02*
X028563Y017423D01*
X028563Y017576D02*
X029024Y017576D01*
X029024Y017116D02*
X028563Y017116D01*
X028563Y017269D02*
X028563Y016962D01*
X024984Y016407D02*
X024750Y016174D01*
X024809Y016232D02*
X024984Y016057D01*
X024750Y016057D02*
X024750Y016407D01*
X024625Y016349D02*
X024391Y016115D01*
X024450Y016057D01*
X024566Y016057D01*
X024625Y016115D01*
X024625Y016349D01*
X024566Y016407D01*
X024450Y016407D01*
X024391Y016349D01*
X024391Y016115D01*
X024266Y016115D02*
X024207Y016057D01*
X024091Y016057D01*
X024032Y016115D01*
X024266Y016349D01*
X024266Y016115D01*
X024032Y016115D02*
X024032Y016349D01*
X024091Y016407D01*
X024207Y016407D01*
X024266Y016349D01*
X023907Y016057D02*
X023673Y016057D01*
X023790Y016057D02*
X023790Y016407D01*
X023673Y016291D01*
X023547Y015999D02*
X023314Y015999D01*
X023188Y016115D02*
X023130Y016057D01*
X023013Y016057D01*
X022955Y016115D01*
X023188Y016349D01*
X023188Y016115D01*
X022955Y016115D02*
X022955Y016349D01*
X023013Y016407D01*
X023130Y016407D01*
X023188Y016349D01*
X022829Y016057D02*
X022596Y016057D01*
X022712Y016057D02*
X022712Y016407D01*
X022596Y016291D01*
X022470Y016349D02*
X022470Y016232D01*
X022412Y016174D01*
X022237Y016174D01*
X022353Y016174D02*
X022470Y016057D01*
X022237Y016057D02*
X022237Y016407D01*
X022412Y016407D01*
X022470Y016349D01*
X022779Y017117D02*
X022779Y017467D01*
X022955Y017467D01*
X023013Y017409D01*
X023013Y017292D01*
X022955Y017234D01*
X022779Y017234D01*
X022896Y017234D02*
X023013Y017117D01*
X023139Y017175D02*
X023197Y017117D01*
X023314Y017117D01*
X023372Y017175D01*
X023372Y017409D01*
X023314Y017467D01*
X023197Y017467D01*
X023139Y017409D01*
X023139Y017351D01*
X023197Y017292D01*
X023372Y017292D01*
X023498Y017059D02*
X023731Y017059D01*
X023857Y017117D02*
X024090Y017351D01*
X024090Y017409D01*
X024032Y017467D01*
X023915Y017467D01*
X023857Y017409D01*
X023857Y017117D02*
X024090Y017117D01*
X024216Y017175D02*
X024449Y017409D01*
X024449Y017175D01*
X024391Y017117D01*
X024274Y017117D01*
X024216Y017175D01*
X024216Y017409D01*
X024274Y017467D01*
X024391Y017467D01*
X024449Y017409D01*
X024575Y017409D02*
X024633Y017467D01*
X024750Y017467D01*
X024809Y017409D01*
X024575Y017175D01*
X024633Y017117D01*
X024750Y017117D01*
X024809Y017175D01*
X024809Y017409D01*
X024575Y017409D02*
X024575Y017175D01*
X024500Y018807D02*
X024500Y019157D01*
X024375Y019099D02*
X024141Y018865D01*
X024200Y018807D01*
X024316Y018807D01*
X024375Y018865D01*
X024375Y019099D01*
X024316Y019157D01*
X024200Y019157D01*
X024141Y019099D01*
X024141Y018865D01*
X024016Y018865D02*
X023957Y018807D01*
X023841Y018807D01*
X023782Y018865D01*
X024016Y019099D01*
X024016Y018865D01*
X023782Y018865D02*
X023782Y019099D01*
X023841Y019157D01*
X023957Y019157D01*
X024016Y019099D01*
X023657Y018807D02*
X023423Y018807D01*
X023540Y018807D02*
X023540Y019157D01*
X023423Y019041D01*
X023297Y018749D02*
X023064Y018749D01*
X022938Y018865D02*
X022880Y018807D01*
X022763Y018807D01*
X022705Y018865D01*
X022705Y018924D01*
X022763Y018982D01*
X022880Y018982D01*
X022938Y018924D01*
X022938Y018865D01*
X022880Y018982D02*
X022938Y019041D01*
X022938Y019099D01*
X022880Y019157D01*
X022763Y019157D01*
X022705Y019099D01*
X022705Y019041D01*
X022763Y018982D01*
X022579Y018982D02*
X022521Y018924D01*
X022346Y018924D01*
X022462Y018924D02*
X022579Y018807D01*
X022579Y018982D02*
X022579Y019099D01*
X022521Y019157D01*
X022346Y019157D01*
X022346Y018807D01*
X022779Y019867D02*
X022779Y020217D01*
X022955Y020217D01*
X023013Y020159D01*
X023013Y020042D01*
X022955Y019984D01*
X022779Y019984D01*
X022896Y019984D02*
X023013Y019867D01*
X023139Y019867D02*
X023139Y019925D01*
X023372Y020159D01*
X023372Y020217D01*
X023139Y020217D01*
X023498Y019809D02*
X023731Y019809D01*
X023857Y019867D02*
X024090Y020101D01*
X024090Y020159D01*
X024032Y020217D01*
X023915Y020217D01*
X023857Y020159D01*
X023857Y019867D02*
X024090Y019867D01*
X024216Y019925D02*
X024449Y020159D01*
X024449Y019925D01*
X024391Y019867D01*
X024274Y019867D01*
X024216Y019925D01*
X024216Y020159D01*
X024274Y020217D01*
X024391Y020217D01*
X024449Y020159D01*
X024575Y020159D02*
X024575Y019925D01*
X024809Y020159D01*
X024809Y019925D01*
X024750Y019867D01*
X024633Y019867D01*
X024575Y019925D01*
X024575Y020159D02*
X024633Y020217D01*
X024750Y020217D01*
X024809Y020159D01*
X024734Y019157D02*
X024500Y018924D01*
X024559Y018982D02*
X024734Y018807D01*
X024734Y021557D02*
X024559Y021732D01*
X024500Y021674D02*
X024734Y021907D01*
X024500Y021907D02*
X024500Y021557D01*
X024375Y021615D02*
X024316Y021557D01*
X024200Y021557D01*
X024141Y021615D01*
X024375Y021849D01*
X024375Y021615D01*
X024141Y021615D02*
X024141Y021849D01*
X024200Y021907D01*
X024316Y021907D01*
X024375Y021849D01*
X024016Y021849D02*
X024016Y021615D01*
X023957Y021557D01*
X023841Y021557D01*
X023782Y021615D01*
X024016Y021849D01*
X023957Y021907D01*
X023841Y021907D01*
X023782Y021849D01*
X023782Y021615D01*
X023657Y021557D02*
X023423Y021557D01*
X023540Y021557D02*
X023540Y021907D01*
X023423Y021791D01*
X023297Y021499D02*
X023064Y021499D01*
X022938Y021615D02*
X022938Y021674D01*
X022880Y021732D01*
X022705Y021732D01*
X022705Y021615D01*
X022763Y021557D01*
X022880Y021557D01*
X022938Y021615D01*
X022705Y021732D02*
X022822Y021849D01*
X022938Y021907D01*
X022579Y021849D02*
X022579Y021732D01*
X022521Y021674D01*
X022346Y021674D01*
X022462Y021674D02*
X022579Y021557D01*
X022346Y021557D02*
X022346Y021907D01*
X022521Y021907D01*
X022579Y021849D01*
X022779Y022617D02*
X022779Y022967D01*
X022955Y022967D01*
X023013Y022909D01*
X023013Y022792D01*
X022955Y022734D01*
X022779Y022734D01*
X022896Y022734D02*
X023013Y022617D01*
X023139Y022675D02*
X023197Y022617D01*
X023314Y022617D01*
X023372Y022675D01*
X023372Y022792D01*
X023314Y022851D01*
X023255Y022851D01*
X023139Y022792D01*
X023139Y022967D01*
X023372Y022967D01*
X023498Y022559D02*
X023731Y022559D01*
X023857Y022617D02*
X024090Y022851D01*
X024090Y022909D01*
X024032Y022967D01*
X023915Y022967D01*
X023857Y022909D01*
X023857Y022617D02*
X024090Y022617D01*
X024216Y022675D02*
X024449Y022909D01*
X024449Y022675D01*
X024391Y022617D01*
X024274Y022617D01*
X024216Y022675D01*
X024216Y022909D01*
X024274Y022967D01*
X024391Y022967D01*
X024449Y022909D01*
X024575Y022909D02*
X024633Y022967D01*
X024750Y022967D01*
X024809Y022909D01*
X024575Y022675D01*
X024633Y022617D01*
X024750Y022617D01*
X024809Y022675D01*
X024809Y022909D01*
X024575Y022909D02*
X024575Y022675D01*
X024500Y024307D02*
X024500Y024657D01*
X024375Y024599D02*
X024141Y024365D01*
X024200Y024307D01*
X024316Y024307D01*
X024375Y024365D01*
X024375Y024599D01*
X024316Y024657D01*
X024200Y024657D01*
X024141Y024599D01*
X024141Y024365D01*
X024016Y024365D02*
X023957Y024307D01*
X023841Y024307D01*
X023782Y024365D01*
X024016Y024599D01*
X024016Y024365D01*
X023782Y024365D02*
X023782Y024599D01*
X023841Y024657D01*
X023957Y024657D01*
X024016Y024599D01*
X023657Y024307D02*
X023423Y024307D01*
X023540Y024307D02*
X023540Y024657D01*
X023423Y024541D01*
X023297Y024249D02*
X023064Y024249D01*
X022880Y024307D02*
X022880Y024657D01*
X022705Y024482D01*
X022938Y024482D01*
X022579Y024482D02*
X022521Y024424D01*
X022346Y024424D01*
X022462Y024424D02*
X022579Y024307D01*
X022579Y024482D02*
X022579Y024599D01*
X022521Y024657D01*
X022346Y024657D01*
X022346Y024307D01*
X022779Y025367D02*
X022779Y025717D01*
X022955Y025717D01*
X023013Y025659D01*
X023013Y025542D01*
X022955Y025484D01*
X022779Y025484D01*
X022896Y025484D02*
X023013Y025367D01*
X023139Y025425D02*
X023197Y025367D01*
X023314Y025367D01*
X023372Y025425D01*
X023372Y025484D01*
X023314Y025542D01*
X023255Y025542D01*
X023314Y025542D02*
X023372Y025601D01*
X023372Y025659D01*
X023314Y025717D01*
X023197Y025717D01*
X023139Y025659D01*
X023498Y025309D02*
X023731Y025309D01*
X023857Y025367D02*
X024090Y025601D01*
X024090Y025659D01*
X024032Y025717D01*
X023915Y025717D01*
X023857Y025659D01*
X023857Y025367D02*
X024090Y025367D01*
X024216Y025425D02*
X024449Y025659D01*
X024449Y025425D01*
X024391Y025367D01*
X024274Y025367D01*
X024216Y025425D01*
X024216Y025659D01*
X024274Y025717D01*
X024391Y025717D01*
X024449Y025659D01*
X024575Y025659D02*
X024633Y025717D01*
X024750Y025717D01*
X024809Y025659D01*
X024575Y025425D01*
X024633Y025367D01*
X024750Y025367D01*
X024809Y025425D01*
X024809Y025659D01*
X024575Y025659D02*
X024575Y025425D01*
X024734Y024657D02*
X024500Y024424D01*
X024559Y024482D02*
X024734Y024307D01*
X024734Y027057D02*
X024559Y027232D01*
X024500Y027174D02*
X024734Y027407D01*
X024500Y027407D02*
X024500Y027057D01*
X024375Y027115D02*
X024316Y027057D01*
X024200Y027057D01*
X024141Y027115D01*
X024375Y027349D01*
X024375Y027115D01*
X024141Y027115D02*
X024141Y027349D01*
X024200Y027407D01*
X024316Y027407D01*
X024375Y027349D01*
X024016Y027349D02*
X024016Y027115D01*
X023957Y027057D01*
X023841Y027057D01*
X023782Y027115D01*
X024016Y027349D01*
X023957Y027407D01*
X023841Y027407D01*
X023782Y027349D01*
X023782Y027115D01*
X023657Y027057D02*
X023423Y027057D01*
X023540Y027057D02*
X023540Y027407D01*
X023423Y027291D01*
X023297Y026999D02*
X023064Y026999D01*
X022938Y027057D02*
X022705Y027057D01*
X022938Y027291D01*
X022938Y027349D01*
X022880Y027407D01*
X022763Y027407D01*
X022705Y027349D01*
X022579Y027349D02*
X022579Y027232D01*
X022521Y027174D01*
X022346Y027174D01*
X022462Y027174D02*
X022579Y027057D01*
X022346Y027057D02*
X022346Y027407D01*
X022521Y027407D01*
X022579Y027349D01*
X022779Y028117D02*
X022779Y028467D01*
X022955Y028467D01*
X023013Y028409D01*
X023013Y028292D01*
X022955Y028234D01*
X022779Y028234D01*
X022896Y028234D02*
X023013Y028117D01*
X023139Y028117D02*
X023372Y028117D01*
X023255Y028117D02*
X023255Y028467D01*
X023139Y028351D01*
X023498Y028059D02*
X023731Y028059D01*
X023857Y028117D02*
X024090Y028351D01*
X024090Y028409D01*
X024032Y028467D01*
X023915Y028467D01*
X023857Y028409D01*
X023857Y028117D02*
X024090Y028117D01*
X024216Y028175D02*
X024449Y028409D01*
X024449Y028175D01*
X024391Y028117D01*
X024274Y028117D01*
X024216Y028175D01*
X024216Y028409D01*
X024274Y028467D01*
X024391Y028467D01*
X024449Y028409D01*
X024575Y028409D02*
X024575Y028175D01*
X024809Y028409D01*
X024809Y028175D01*
X024750Y028117D01*
X024633Y028117D01*
X024575Y028175D01*
X024575Y028409D02*
X024633Y028467D01*
X024750Y028467D01*
X024809Y028409D01*
X006285Y024970D02*
X006285Y024663D01*
X006285Y024816D02*
X005825Y024816D01*
X005978Y024663D01*
X006055Y024510D02*
X006055Y024203D01*
X006055Y024049D02*
X006055Y023742D01*
X005825Y023972D01*
X006285Y023972D01*
X006209Y023589D02*
X006132Y023589D01*
X006055Y023512D01*
X006055Y023359D01*
X005978Y023282D01*
X005902Y023282D01*
X005825Y023359D01*
X005825Y023512D01*
X005902Y023589D01*
X006209Y023589D02*
X006285Y023512D01*
X006285Y023359D01*
X006209Y023282D01*
X006285Y023128D02*
X006285Y022821D01*
X005825Y022821D01*
X005825Y023128D01*
X006055Y022975D02*
X006055Y022821D01*
X006132Y022668D02*
X005825Y022668D01*
X006132Y022668D02*
X006285Y022514D01*
X006132Y022361D01*
X005825Y022361D01*
X005825Y021901D02*
X006285Y021901D01*
X006285Y022208D01*
X006285Y021747D02*
X005978Y021747D01*
X005825Y021594D01*
X005978Y021440D01*
X006285Y021440D01*
X006132Y021287D02*
X006285Y021133D01*
X006132Y020980D01*
X005825Y020980D01*
X005825Y021287D02*
X006132Y021287D01*
X006055Y021440D02*
X006055Y021747D01*
X005785Y027846D02*
X005325Y027846D01*
X005325Y028076D01*
X005402Y028153D01*
X005555Y028153D01*
X005632Y028076D01*
X005632Y027846D01*
X005785Y028306D02*
X005632Y028460D01*
X005785Y028613D01*
X005325Y028613D01*
X005325Y028767D02*
X005325Y028997D01*
X005402Y029074D01*
X005555Y029074D01*
X005632Y028997D01*
X005632Y028767D01*
X005632Y028920D02*
X005785Y029074D01*
X005862Y029227D02*
X005862Y029534D01*
X005785Y029688D02*
X005785Y029841D01*
X005785Y029764D02*
X005325Y029764D01*
X005325Y029688D02*
X005325Y029841D01*
X005325Y029994D02*
X005785Y030301D01*
X005325Y030301D01*
X005325Y029994D02*
X005785Y029994D01*
X005862Y030455D02*
X005862Y030762D01*
X005709Y030915D02*
X005785Y030992D01*
X005785Y031145D01*
X005709Y031222D01*
X005555Y031222D01*
X005555Y031069D01*
X005402Y031222D02*
X005325Y031145D01*
X005325Y030992D01*
X005402Y030915D01*
X005709Y030915D01*
X005785Y031376D02*
X005325Y031376D01*
X005785Y031683D01*
X005325Y031683D01*
X005325Y031836D02*
X005325Y032066D01*
X005402Y032143D01*
X005709Y032143D01*
X005785Y032066D01*
X005785Y031836D01*
X005325Y031836D01*
X005862Y032296D02*
X005862Y032603D01*
X005785Y032757D02*
X005478Y033064D01*
X005402Y033064D01*
X005325Y032987D01*
X005325Y032834D01*
X005402Y032757D01*
X005785Y032757D02*
X005785Y033064D01*
X005555Y033217D02*
X005555Y033524D01*
X005632Y033678D02*
X005785Y033831D01*
X005632Y033985D01*
X005325Y033985D01*
X005325Y033678D02*
X005632Y033678D01*
X005785Y033447D02*
X005325Y033447D01*
X005555Y033217D01*
X005785Y028767D02*
X005325Y028767D01*
X005325Y028306D02*
X005785Y028306D01*
D23*
X009549Y027387D02*
X009949Y027387D01*
X009949Y024387D02*
X009549Y024387D01*
X009549Y021387D02*
X009949Y021387D01*
X009949Y018387D02*
X009549Y018387D01*
X013149Y018387D02*
X013549Y018387D01*
X013549Y021387D02*
X013149Y021387D01*
X013149Y024387D02*
X013549Y024387D01*
X013549Y027387D02*
X013149Y027387D01*
X023049Y028887D02*
X023049Y029287D01*
X023049Y032487D02*
X023049Y032887D01*
D24*
X023049Y032887D03*
X023049Y028887D03*
X013549Y027387D03*
X013549Y024387D03*
X013549Y021387D03*
X013549Y018387D03*
X009549Y018387D03*
X009549Y021387D03*
X009549Y024387D03*
X009549Y027387D03*
D25*
X023049Y030337D03*
D26*
X023049Y029712D03*
X023049Y032062D03*
D27*
X024049Y028137D02*
X024449Y028137D01*
X024449Y026887D02*
X024049Y026887D01*
X024049Y025387D02*
X024449Y025387D01*
X024449Y024137D02*
X024049Y024137D01*
X024049Y022637D02*
X024449Y022637D01*
X024449Y021387D02*
X024049Y021387D01*
X024049Y019887D02*
X024449Y019887D01*
X024449Y018637D02*
X024049Y018637D01*
X024049Y017137D02*
X024449Y017137D01*
X024449Y015887D02*
X024049Y015887D01*
X027649Y015887D02*
X028049Y015887D01*
X028049Y017137D02*
X027649Y017137D01*
X027649Y018637D02*
X028049Y018637D01*
X028049Y019887D02*
X027649Y019887D01*
X027649Y021387D02*
X028049Y021387D01*
X028049Y022637D02*
X027649Y022637D01*
X027649Y024137D02*
X028049Y024137D01*
X028049Y025387D02*
X027649Y025387D01*
X027649Y026887D02*
X028049Y026887D01*
X028049Y028137D02*
X027649Y028137D01*
D28*
X028049Y028137D03*
X028049Y026887D03*
X028049Y025387D03*
X028049Y024137D03*
X028049Y022637D03*
X028049Y021387D03*
X028049Y019887D03*
X028049Y018637D03*
X028049Y017137D03*
X028049Y015887D03*
X024049Y015887D03*
X024049Y017137D03*
X024049Y018637D03*
X024049Y019887D03*
X024049Y021387D03*
X024049Y022637D03*
X024049Y024137D03*
X024049Y025387D03*
X024049Y026887D03*
X024049Y028137D03*
X021049Y029887D03*
X021049Y031887D03*
X013049Y031887D03*
X013049Y029887D03*
D29*
X024629Y028137D03*
X024629Y026887D03*
X024629Y025387D03*
X024629Y024137D03*
X024629Y022637D03*
X024629Y021387D03*
X024629Y019887D03*
X024629Y018637D03*
X024629Y017137D03*
X024629Y015887D03*
X027469Y015887D03*
X027469Y017137D03*
X027469Y018637D03*
X027469Y019887D03*
X027469Y021387D03*
X027469Y022637D03*
X027469Y024137D03*
X027469Y025387D03*
X027469Y026887D03*
X027469Y028137D03*
D30*
X010999Y027387D03*
X010999Y024387D03*
X010999Y021387D03*
X010999Y018387D03*
D31*
X010374Y018387D03*
X010374Y021387D03*
X010374Y024387D03*
X010374Y027387D03*
X012724Y027387D03*
X012724Y024387D03*
X012724Y021387D03*
X012724Y018387D03*
D32*
X012749Y030767D02*
X013049Y030767D01*
X013349Y030767D01*
X013349Y031017D02*
X013049Y031017D01*
X012749Y031017D01*
X020749Y031017D02*
X021049Y031017D01*
X021349Y031017D01*
X021349Y030767D02*
X021049Y030767D01*
X020749Y030767D01*
D33*
X021049Y029962D03*
X021049Y031812D03*
X013049Y031812D03*
X013049Y029962D03*
D34*
X003549Y033387D03*
X003549Y016387D03*
X030549Y016387D03*
X030549Y033387D03*
M02*
