# Supplementary material for: Multi-neuron intracellular recording in vivo via interacting autopatching robots
Source: eLife. 2018 Jan 3;7:e24656. doi: 10.7554/eLife.24656 (PMC5812718; doi:10.7554/eLife.24656)
Supplement: Supplementary file 2. — The Supplementary file 2 contains all the CAD files needed to produce the PCB’s and custom-made parts of the multipatcher hardware. [file elife-24656-supp2.zip › Hardware assembly supplementary file/Gerber files/valve-relay_board_bom.txt]

Partlist exported from /Users/Administrator/Desktop/Ian/Lab/Boyden lab/PCB files/2012-09-20+ new designs modified by Ian/valve-relay board/valve-relay_board_2012-11-16__04.sch at 11/18/12 11:39 AM

Assembly variant: 

Part                     Value                                                   Device           Package      Description                
5V                       Recom R-78C5.0-1.0 (Digikey 945-1395-5-ND)              7805TV           TO220V       Positive VOLTAGE REGULATOR 
12V                      Recom R-78C12-1.0 (Digikey 945-1392-5-ND)               7812TV           TO220V       Positive VOLTAGE REGULATOR 
BNC_OUT_HI_LO            On Shore Technology, ED555/2DS (Digikey ED1514-ND)      90-2             90-2         WEIDMUELLER CLAMP CONNECTOR
C1_10UF                  10uF, TDK FK26X7R1E106M    (Digikey 445-8553-ND)        C-US050-024X044  C050-024X044 CAPACITOR, American symbol 
C2_10UF                  10uF, TDK FK26X7R1E106M    (Digikey 445-8553-ND)        C-US050-024X044  C050-024X044 CAPACITOR, American symbol 
D0                       Micro Commercial, MUR110RLG (Digikey MUR110RLGOSCT-ND)  1N4004           DO41-10      DIODE                      
D1                       Micro Commercial, MUR110RLG (Digikey MUR110RLGOSCT-ND)  1N4004           DO41-10      DIODE                      
D2                       Micro Commercial, MUR110RLG (Digikey MUR110RLGOSCT-ND)  1N4004           DO41-10      DIODE                      
D3                       Micro Commercial, MUR110RLG (Digikey MUR110RLGOSCT-ND)  1N4004           DO41-10      DIODE                      
D4                       Micro Commercial, MUR110RLG (Digikey MUR110RLGOSCT-ND)  1N4004           DO41-10      DIODE                      
PWR_IN_GND_24V           On Shore Technology, ED555/2DS (Digikey ED1514-ND)      90-2             90-2         WEIDMUELLER CLAMP CONNECTOR
Q0                       ST Microelectronics, STP16NF06L (Digikey 497-2765-5-ND) PMOSFET_NTO220BV TO220BV      Power MOSFET N-Channel     
Q1                       ST Microelectronics, STP16NF06L (Digikey 497-2765-5-ND) PMOSFET_NTO220BV TO220BV      Power MOSFET N-Channel     
Q2                       ST Microelectronics, STP16NF06L (Digikey 497-2765-5-ND) PMOSFET_NTO220BV TO220BV      Power MOSFET N-Channel     
Q3                       ST Microelectronics, STP16NF06L (Digikey 497-2765-5-ND) PMOSFET_NTO220BV TO220BV      Power MOSFET N-Channel     
Q4                       ST Microelectronics, STP16NF06L (Digikey 497-2765-5-ND) PMOSFET_NTO220BV TO220BV      Power MOSFET N-Channel     
R1_200                   200, Yageo, MFR-25FBF-200R (Digikey 200XBK-ND)          R-US_0207/10     0207/10      RESISTOR, American symbol  
R2_100K                  100K, Stackpole CF14JT100K   Digikey (CF14JT100KCT-ND)  R-US_0207/10     0207/10      RESISTOR, American symbol  
R3_200                   200, Yageo, MFR-25FBF-200R (Digikey 200XBK-ND)          R-US_0207/10     0207/10      RESISTOR, American symbol  
R4_100K                  100K, Stackpole CF14JT100K   Digikey (CF14JT100KCT-ND)  R-US_0207/10     0207/10      RESISTOR, American symbol  
R5_200                   200, Yageo, MFR-25FBF-200R (Digikey 200XBK-ND)          R-US_0207/10     0207/10      RESISTOR, American symbol  
R6_100K                  100K, Stackpole CF14JT100K   Digikey (CF14JT100KCT-ND)  R-US_0207/10     0207/10      RESISTOR, American symbol  
R7_200                   200, Yageo, MFR-25FBF-200R (Digikey 200XBK-ND)          R-US_0207/10     0207/10      RESISTOR, American symbol  
R8_100K                  100K, Stackpole CF14JT100K   Digikey (CF14JT100KCT-ND)  R-US_0207/10     0207/10      RESISTOR, American symbol  
R9_200                   200, Yageo, MFR-25FBF-200R (Digikey 200XBK-ND)          R-US_0207/10     0207/10      RESISTOR, American symbol  
R10_100K                 100K, Stackpole CF14JT100K   Digikey (CF14JT100KCT-ND)  R-US_0207/10     0207/10      RESISTOR, American symbol  
TTL_IN_VALVES4-1_BNC_GND On Shore Technology, ED555/6DS (Digikey ED1518-ND)      90-6             90-6         WEIDMUELLER CLAMP CONNECTOR
VALVES4-1                On Shore Technology, ED555/8DS (Digikey ED1520-ND)      90-8             90-8         WEIDMUELLER CLAMP CONNECTOR
