# Supplementary material for: Multi-neuron intracellular recording in vivo via interacting autopatching robots
Source: eLife. 2018 Jan 3;7:e24656. doi: 10.7554/eLife.24656 (PMC5812718; doi:10.7554/eLife.24656)
Supplement: Supplementary file 2. — The Supplementary file 2 contains all the CAD files needed to produce the PCB’s and custom-made parts of the multipatcher hardware. [file elife-24656-supp2.zip › Hardware assembly supplementary file/Gerber files/valve-relay_board_bom.xlsx]

## Sheet: valve-relay_board_2012-11-16__0
Part	Device
5V	Recom R-78C5.0-1.0 (Digikey 945-1395-5-ND)
12V	Recom R-78C12-1.0 (Digikey 945-1392-5-ND)
BNC_OUT_HI_LO	On Shore Technology, ED555/2DS (Digikey ED1514-ND)
C1_10UF	10uF, TDK FK26X7R1E106M (Digikey 445-8553-ND)
C2_10UF	10uF, TDK FK26X7R1E106M (Digikey 445-8553-ND)
D0	Micro Commercial, MUR110RLG (Digikey MUR110RLGOSCT-ND)
D1	Micro Commercial, MUR110RLG (Digikey MUR110RLGOSCT-ND)
D2	Micro Commercial, MUR110RLG (Digikey MUR110RLGOSCT-ND)
D3	Micro Commercial, MUR110RLG (Digikey MUR110RLGOSCT-ND)
D4	Micro Commercial, MUR110RLG (Digikey MUR110RLGOSCT-ND)
PWR_IN_GND_24V	On Shore Technology, ED555/2DS (Digikey ED1514-ND)
Q0	ST Microelectronics, STP16NF06L (Digikey 497-2765-5-ND)
Q1	ST Microelectronics, STP16NF06L (Digikey 497-2765-5-ND)
Q2	ST Microelectronics, STP16NF06L (Digikey 497-2765-5-ND)
Q3	ST Microelectronics, STP16NF06L (Digikey 497-2765-5-ND)
Q4	ST Microelectronics, STP16NF06L (Digikey 497-2765-5-ND)
R1_200	200, Yageo, MFR-25FBF-200R (Digikey 200XBK-ND)
R2_100K	100K, Stackpole CF14JT100K Digikey (CF14JT100KCT-ND)
R3_200	200, Yageo, MFR-25FBF-200R (Digikey 200XBK-ND)
R4_100K	100K, Stackpole CF14JT100K Digikey (CF14JT100KCT-ND)
R5_200	200, Yageo, MFR-25FBF-200R (Digikey 200XBK-ND)
R6_100K	100K, Stackpole CF14JT100K Digikey (CF14JT100KCT-ND)
R7_200	200, Yageo, MFR-25FBF-200R (Digikey 200XBK-ND)
R8_100K	100K, Stackpole CF14JT100K Digikey (CF14JT100KCT-ND)
R9_200	200, Yageo, MFR-25FBF-200R (Digikey 200XBK-ND)
R10_100K	100K, Stackpole CF14JT100K Digikey (CF14JT100KCT-ND)
TTL_IN_VALVES4-1_BNC_GND	On Shore Technology, ED555/6DS (Digikey ED1518-ND)
VALVES4-1	On Shore Technology, ED555/8DS (Digikey ED1520-ND)
