# Supplementary material for: Multi-neuron intracellular recording in vivo via interacting autopatching robots
Source: eLife. 2018 Jan 3;7:e24656. doi: 10.7554/eLife.24656 (PMC5812718; doi:10.7554/eLife.24656)
Supplement: Supplementary file 2. — The Supplementary file 2 contains all the CAD files needed to produce the PCB’s and custom-made parts of the multipatcher hardware. [file elife-24656-supp2.zip › Hardware assembly supplementary file/pressure_board.brd]

<?xml version="1.0" encoding="utf-8"?>
<!DOCTYPE eagle SYSTEM "eagle.dtd">
<eagle version="6.2">
<drawing>
<settings>
<setting alwaysvectorfont="no"/>
<setting verticaltext="up"/>
</settings>
<grid distance="0.05" unitdist="inch" unit="inch" style="lines" multiple="1" display="yes" altdistance="0.025" altunitdist="inch" altunit="inch"/>
<layers>
<layer number="1" name="Top" color="4" fill="1" visible="yes" active="yes"/>
<layer number="2" name="Route2" color="1" fill="3" visible="no" active="no"/>
<layer number="3" name="Route3" color="4" fill="3" visible="no" active="no"/>
<layer number="14" name="Route14" color="1" fill="6" visible="no" active="no"/>
<layer number="15" name="Route15" color="4" fill="6" visible="no" active="no"/>
<layer number="16" name="Bottom" color="1" fill="1" visible="yes" active="yes"/>
<layer number="17" name="Pads" color="2" fill="1" visible="yes" active="yes"/>
<layer number="18" name="Vias" color="2" fill="1" visible="yes" active="yes"/>
<layer number="19" name="Unrouted" color="6" fill="1" visible="yes" active="yes"/>
<layer number="20" name="Dimension" color="15" fill="1" visible="yes" active="yes"/>
<layer number="21" name="tPlace" color="7" fill="1" visible="yes" active="yes"/>
<layer number="22" name="bPlace" color="7" fill="1" visible="yes" active="yes"/>
<layer number="23" name="tOrigins" color="15" fill="1" visible="yes" active="yes"/>
<layer number="24" name="bOrigins" color="15" fill="1" visible="yes" active="yes"/>
<layer number="25" name="tNames" color="7" fill="1" visible="yes" active="yes"/>
<layer number="26" name="bNames" color="7" fill="1" visible="yes" active="yes"/>
<layer number="27" name="tValues" color="7" fill="1" visible="no" active="yes"/>
<layer number="28" name="bValues" color="7" fill="1" visible="yes" active="yes"/>
<layer number="29" name="tStop" color="7" fill="3" visible="no" active="yes"/>
<layer number="30" name="bStop" color="7" fill="6" visible="no" active="yes"/>
<layer number="31" name="tCream" color="7" fill="4" visible="no" active="yes"/>
<layer number="32" name="bCream" color="7" fill="5" visible="no" active="yes"/>
<layer number="33" name="tFinish" color="6" fill="3" visible="no" active="yes"/>
<layer number="34" name="bFinish" color="6" fill="6" visible="no" active="yes"/>
<layer number="35" name="tGlue" color="7" fill="4" visible="no" active="yes"/>
<layer number="36" name="bGlue" color="7" fill="5" visible="no" active="yes"/>
<layer number="37" name="tTest" color="7" fill="1" visible="no" active="yes"/>
<layer number="38" name="bTest" color="7" fill="1" visible="no" active="yes"/>
<layer number="39" name="tKeepout" color="4" fill="11" visible="yes" active="yes"/>
<layer number="40" name="bKeepout" color="1" fill="11" visible="yes" active="yes"/>
<layer number="41" name="tRestrict" color="4" fill="10" visible="yes" active="yes"/>
<layer number="42" name="bRestrict" color="1" fill="10" visible="yes" active="yes"/>
<layer number="43" name="vRestrict" color="2" fill="10" visible="yes" active="yes"/>
<layer number="44" name="Drills" color="7" fill="1" visible="no" active="yes"/>
<layer number="45" name="Holes" color="7" fill="1" visible="no" active="yes"/>
<layer number="46" name="Milling" color="3" fill="1" visible="no" active="yes"/>
<layer number="47" name="Measures" color="7" fill="1" visible="no" active="yes"/>
<layer number="48" name="Document" color="7" fill="1" visible="yes" active="yes"/>
<layer number="49" name="Reference" color="7" fill="1" visible="yes" active="yes"/>
<layer number="51" name="tDocu" color="7" fill="1" visible="yes" active="yes"/>
<layer number="52" name="bDocu" color="7" fill="1" visible="yes" active="yes"/>
<layer number="91" name="Nets" color="2" fill="1" visible="no" active="no"/>
<layer number="92" name="Busses" color="1" fill="1" visible="no" active="no"/>
<layer number="93" name="Pins" color="2" fill="1" visible="no" active="no"/>
<layer number="94" name="Symbols" color="4" fill="1" visible="no" active="no"/>
<layer number="95" name="Names" color="7" fill="1" visible="no" active="no"/>
<layer number="96" name="Values" color="7" fill="1" visible="no" active="no"/>
<layer number="97" name="Info" color="7" fill="1" visible="no" active="no"/>
<layer number="98" name="Guide" color="6" fill="1" visible="no" active="no"/>
</layers>
<board>
<plain>
<wire x1="0" y1="0" x2="76.18" y2="0" width="0" layer="20"/>
<wire x1="76.18" y1="0" x2="76.18" y2="50.47" width="0" layer="20"/>
<wire x1="76.18" y1="50.47" x2="0" y2="50.47" width="0" layer="20"/>
<wire x1="0" y1="50.47" x2="0" y2="0" width="0" layer="20"/>
</plain>
<libraries>
<library name="con-weidmueller-sl35">
<packages>
<package name="90-2">
<description>&lt;b&gt;WEIDMUELLER CLAMP CONNECTOR&lt;/b&gt;</description>
<wire x1="-3.4" y1="-4.85" x2="3.4" y2="-4.85" width="0.2032" layer="21"/>
<wire x1="3.4" y1="-4.85" x2="3.4" y2="6.05" width="0.2032" layer="21"/>
<wire x1="3.4" y1="6.05" x2="-3.4" y2="6.05" width="0.2032" layer="51"/>
<wire x1="-3.4" y1="6.05" x2="-3.4" y2="-4.85" width="0.2032" layer="21"/>
<pad name="1" x="-1.75" y="5.25" drill="1.4224" shape="long" rot="R90"/>
<pad name="2" x="1.75" y="5.25" drill="1.4224" shape="long" rot="R90"/>
<text x="-1.75" y="7" size="1.27" layer="25">&gt;NAME</text>
<text x="-1.75" y="1.75" size="1.27" layer="27">&gt;VALUE</text>
<rectangle x1="-2.275" y1="-4.9" x2="-1.225" y2="-1.225" layer="21"/>
<rectangle x1="1.225" y1="-4.9" x2="2.275" y2="-1.225" layer="21"/>
</package>
<package name="90-4">
<description>&lt;b&gt;WEIDMUELLER CLAMP CONNECTOR&lt;/b&gt;</description>
<wire x1="-6.9" y1="-4.85" x2="6.9" y2="-4.85" width="0.2032" layer="21"/>
<wire x1="6.9" y1="-4.85" x2="6.9" y2="6.05" width="0.2032" layer="21"/>
<wire x1="6.9" y1="6.05" x2="-6.9" y2="6.05" width="0.2032" layer="51"/>
<wire x1="-6.9" y1="6.05" x2="-6.9" y2="-4.85" width="0.2032" layer="21"/>
<pad name="1" x="-5.25" y="5.25" drill="1.4224" shape="long" rot="R90"/>
<pad name="2" x="-1.75" y="5.25" drill="1.4224" shape="long" rot="R90"/>
<pad name="3" x="1.75" y="5.25" drill="1.4224" shape="long" rot="R90"/>
<pad name="4" x="5.25" y="5.25" drill="1.4224" shape="long" rot="R90"/>
<text x="-5.25" y="7" size="1.27" layer="25">&gt;NAME</text>
<text x="-5.25" y="1.75" size="1.27" layer="27">&gt;VALUE</text>
<rectangle x1="-5.775" y1="-4.9" x2="-4.725" y2="-1.225" layer="21"/>
<rectangle x1="-2.275" y1="-4.9" x2="-1.225" y2="-1.225" layer="21"/>
<rectangle x1="1.225" y1="-4.9" x2="2.275" y2="-1.225" layer="21"/>
<rectangle x1="4.725" y1="-4.9" x2="5.775" y2="-1.225" layer="21"/>
</package>
<package name="90-12">
<description>&lt;b&gt;WEIDMUELLER CLAMP CONNECTOR&lt;/b&gt;</description>
<wire x1="-20.9" y1="-4.85" x2="20.9" y2="-4.85" width="0.2032" layer="21"/>
<wire x1="20.9" y1="-4.85" x2="20.9" y2="6.05" width="0.2032" layer="21"/>
<wire x1="20.9" y1="6.05" x2="-20.9" y2="6.05" width="0.2032" layer="51"/>
<wire x1="-20.9" y1="6.05" x2="-20.9" y2="-4.85" width="0.2032" layer="21"/>
<pad name="1" x="-19.25" y="5.25" drill="1.4224" shape="long" rot="R90"/>
<pad name="2" x="-15.75" y="5.25" drill="1.4224" shape="long" rot="R90"/>
<pad name="3" x="-12.25" y="5.25" drill="1.4224" shape="long" rot="R90"/>
<pad name="4" x="-8.75" y="5.25" drill="1.4224" shape="long" rot="R90"/>
<pad name="5" x="-5.25" y="5.25" drill="1.4224" shape="long" rot="R90"/>
<pad name="6" x="-1.75" y="5.25" drill="1.4224" shape="long" rot="R90"/>
<pad name="7" x="1.75" y="5.25" drill="1.4224" shape="long" rot="R90"/>
<pad name="8" x="5.25" y="5.25" drill="1.4224" shape="long" rot="R90"/>
<pad name="9" x="8.75" y="5.25" drill="1.4224" shape="long" rot="R90"/>
<pad name="10" x="12.25" y="5.25" drill="1.4224" shape="long" rot="R90"/>
<pad name="11" x="15.75" y="5.25" drill="1.4224" shape="long" rot="R90"/>
<pad name="12" x="19.25" y="5.25" drill="1.4224" shape="long" rot="R90"/>
<text x="-19.25" y="7" size="1.27" layer="25">&gt;NAME</text>
<text x="-19.25" y="1.75" size="1.27" layer="27">&gt;VALUE</text>
<rectangle x1="-19.775" y1="-4.9" x2="-18.725" y2="-1.225" layer="21"/>
<rectangle x1="-16.275" y1="-4.9" x2="-15.225" y2="-1.225" layer="21"/>
<rectangle x1="-12.775" y1="-4.9" x2="-11.725" y2="-1.225" layer="21"/>
<rectangle x1="-9.275" y1="-4.9" x2="-8.225" y2="-1.225" layer="21"/>
<rectangle x1="-5.775" y1="-4.9" x2="-4.725" y2="-1.225" layer="21"/>
<rectangle x1="-2.275" y1="-4.9" x2="-1.225" y2="-1.225" layer="21"/>
<rectangle x1="1.225" y1="-4.9" x2="2.275" y2="-1.225" layer="21"/>
<rectangle x1="4.725" y1="-4.9" x2="5.775" y2="-1.225" layer="21"/>
<rectangle x1="8.225" y1="-4.9" x2="9.275" y2="-1.225" layer="21"/>
<rectangle x1="11.725" y1="-4.9" x2="12.775" y2="-1.225" layer="21"/>
<rectangle x1="15.225" y1="-4.9" x2="16.275" y2="-1.225" layer="21"/>
<rectangle x1="18.725" y1="-4.9" x2="19.775" y2="-1.225" layer="21"/>
</package>
<package name="90-10">
<description>&lt;b&gt;WEIDMUELLER CLAMP CONNECTOR&lt;/b&gt;</description>
<wire x1="-17.4" y1="-4.85" x2="17.4" y2="-4.85" width="0.2032" layer="21"/>
<wire x1="17.4" y1="-4.85" x2="17.4" y2="6.05" width="0.2032" layer="21"/>
<wire x1="17.4" y1="6.05" x2="-17.4" y2="6.05" width="0.2032" layer="51"/>
<wire x1="-17.4" y1="6.05" x2="-17.4" y2="-4.85" width="0.2032" layer="21"/>
<pad name="1" x="-15.75" y="5.25" drill="1.4224" shape="long" rot="R90"/>
<pad name="2" x="-12.25" y="5.25" drill="1.4224" shape="long" rot="R90"/>
<pad name="3" x="-8.75" y="5.25" drill="1.4224" shape="long" rot="R90"/>
<pad name="4" x="-5.25" y="5.25" drill="1.4224" shape="long" rot="R90"/>
<pad name="5" x="-1.75" y="5.25" drill="1.4224" shape="long" rot="R90"/>
<pad name="6" x="1.75" y="5.25" drill="1.4224" shape="long" rot="R90"/>
<pad name="7" x="5.25" y="5.25" drill="1.4224" shape="long" rot="R90"/>
<pad name="8" x="8.75" y="5.25" drill="1.4224" shape="long" rot="R90"/>
<pad name="9" x="12.25" y="5.25" drill="1.4224" shape="long" rot="R90"/>
<pad name="10" x="15.75" y="5.25" drill="1.4224" shape="long" rot="R90"/>
<text x="-15.75" y="7" size="1.27" layer="25">&gt;NAME</text>
<text x="-15.75" y="1.75" size="1.27" layer="27">&gt;VALUE</text>
<rectangle x1="-16.275" y1="-4.9" x2="-15.225" y2="-1.225" layer="21"/>
<rectangle x1="-12.775" y1="-4.9" x2="-11.725" y2="-1.225" layer="21"/>
<rectangle x1="-9.275" y1="-4.9" x2="-8.225" y2="-1.225" layer="21"/>
<rectangle x1="-5.775" y1="-4.9" x2="-4.725" y2="-1.225" layer="21"/>
<rectangle x1="-2.275" y1="-4.9" x2="-1.225" y2="-1.225" layer="21"/>
<rectangle x1="1.225" y1="-4.9" x2="2.275" y2="-1.225" layer="21"/>
<rectangle x1="4.725" y1="-4.9" x2="5.775" y2="-1.225" layer="21"/>
<rectangle x1="8.225" y1="-4.9" x2="9.275" y2="-1.225" layer="21"/>
<rectangle x1="11.725" y1="-4.9" x2="12.775" y2="-1.225" layer="21"/>
<rectangle x1="15.225" y1="-4.9" x2="16.275" y2="-1.225" layer="21"/>
</package>
<package name="90-8">
<description>&lt;b&gt;WEIDMUELLER CLAMP CONNECTOR&lt;/b&gt;</description>
<wire x1="-13.9" y1="-4.85" x2="13.9" y2="-4.85" width="0.2032" layer="21"/>
<wire x1="13.9" y1="-4.85" x2="13.9" y2="6.05" width="0.2032" layer="21"/>
<wire x1="13.9" y1="6.05" x2="-13.9" y2="6.05" width="0.2032" layer="51"/>
<wire x1="-13.9" y1="6.05" x2="-13.9" y2="-4.85" width="0.2032" layer="21"/>
<pad name="1" x="-12.25" y="5.25" drill="1.4224" shape="long" rot="R90"/>
<pad name="2" x="-8.75" y="5.25" drill="1.4224" shape="long" rot="R90"/>
<pad name="3" x="-5.25" y="5.25" drill="1.4224" shape="long" rot="R90"/>
<pad name="4" x="-1.75" y="5.25" drill="1.4224" shape="long" rot="R90"/>
<pad name="5" x="1.75" y="5.25" drill="1.4224" shape="long" rot="R90"/>
<pad name="6" x="5.25" y="5.25" drill="1.4224" shape="long" rot="R90"/>
<pad name="7" x="8.75" y="5.25" drill="1.4224" shape="long" rot="R90"/>
<pad name="8" x="12.25" y="5.25" drill="1.4224" shape="long" rot="R90"/>
<text x="-12.25" y="7" size="1.27" layer="25">&gt;NAME</text>
<text x="-12.25" y="1.75" size="1.27" layer="27">&gt;VALUE</text>
<rectangle x1="-12.775" y1="-4.9" x2="-11.725" y2="-1.225" layer="21"/>
<rectangle x1="-9.275" y1="-4.9" x2="-8.225" y2="-1.225" layer="21"/>
<rectangle x1="-5.775" y1="-4.9" x2="-4.725" y2="-1.225" layer="21"/>
<rectangle x1="-2.275" y1="-4.9" x2="-1.225" y2="-1.225" layer="21"/>
<rectangle x1="1.225" y1="-4.9" x2="2.275" y2="-1.225" layer="21"/>
<rectangle x1="4.725" y1="-4.9" x2="5.775" y2="-1.225" layer="21"/>
<rectangle x1="8.225" y1="-4.9" x2="9.275" y2="-1.225" layer="21"/>
<rectangle x1="11.725" y1="-4.9" x2="12.775" y2="-1.225" layer="21"/>
</package>
</packages>
</library>
<library name="con-amp">
<packages>
<package name="520241-2">
<description>&lt;b&gt;Modular Jack&lt;/b&gt;&lt;p&gt;with Flanged</description>
<wire x1="5.546" y1="11.044" x2="5.546" y2="-8.776" width="0.2032" layer="21"/>
<wire x1="-5.546" y1="-8.776" x2="-5.546" y2="11.044" width="0.2032" layer="21"/>
<wire x1="-5.546" y1="11.044" x2="-2.159" y2="11.044" width="0.2032" layer="21"/>
<wire x1="-1.651" y1="11.049" x2="-0.889" y2="11.049" width="0.2032" layer="21"/>
<wire x1="-0.381" y1="11.049" x2="0.381" y2="11.049" width="0.2032" layer="21"/>
<wire x1="0.889" y1="11.049" x2="1.651" y2="11.049" width="0.2032" layer="21"/>
<wire x1="2.159" y1="11.0439" x2="5.546" y2="11.044" width="0.2032" layer="21"/>
<wire x1="-2.159" y1="7.239" x2="-1.651" y2="7.239" width="0.2032" layer="21"/>
<wire x1="-0.889" y1="9.779" x2="-0.381" y2="9.779" width="0.2032" layer="21"/>
<wire x1="0.381" y1="7.239" x2="0.889" y2="7.239" width="0.2032" layer="21"/>
<wire x1="-2.159" y1="11.049" x2="-2.159" y2="11.044" width="0.2032" layer="21"/>
<wire x1="-2.159" y1="11.044" x2="-2.159" y2="7.239" width="0.2032" layer="21"/>
<wire x1="-0.889" y1="11.049" x2="-0.889" y2="9.779" width="0.2032" layer="21"/>
<wire x1="-1.651" y1="11.049" x2="-1.651" y2="7.239" width="0.2032" layer="21"/>
<wire x1="0.381" y1="11.049" x2="0.381" y2="7.239" width="0.2032" layer="21"/>
<wire x1="-0.381" y1="11.049" x2="-0.381" y2="9.779" width="0.2032" layer="21"/>
<wire x1="1.651" y1="11.049" x2="1.651" y2="9.779" width="0.2032" layer="21"/>
<wire x1="0.889" y1="11.049" x2="0.889" y2="7.239" width="0.2032" layer="21"/>
<wire x1="1.651" y1="9.779" x2="2.159" y2="9.779" width="0.2032" layer="21"/>
<wire x1="-5.5245" y1="-6.9215" x2="5.5245" y2="-6.9215" width="0.0508" layer="21"/>
<wire x1="2.159" y1="11.0491" x2="2.159" y2="11.0439" width="0.2032" layer="21"/>
<wire x1="2.159" y1="11.0439" x2="2.159" y2="9.779" width="0.2032" layer="21"/>
<wire x1="7.112" y1="-8.763" x2="-7.112" y2="-8.763" width="0.2032" layer="21"/>
<wire x1="6.223" y1="-9.652" x2="7.112" y2="-8.763" width="0.2032" layer="21" curve="90"/>
<wire x1="-7.112" y1="-8.763" x2="-6.223" y2="-9.652" width="0.2032" layer="21" curve="90"/>
<wire x1="6.223" y1="-9.652" x2="-6.223" y2="-9.652" width="0.2032" layer="21"/>
<pad name="4" x="1.905" y="8.89" drill="0.889"/>
<pad name="3" x="0.635" y="6.35" drill="0.889"/>
<pad name="2" x="-0.635" y="8.89" drill="0.889"/>
<pad name="1" x="-1.905" y="6.35" drill="0.889"/>
<text x="-6.35" y="-4.191" size="1.778" layer="25" rot="R90">&gt;NAME</text>
<text x="7.62" y="-4.826" size="1.778" layer="27" rot="R90">&gt;VALUE</text>
<hole x="-3.81" y="0" drill="3.2512"/>
<hole x="3.81" y="0" drill="3.2512"/>
</package>
</packages>
</library>
<library name="linear">
<packages>
<package name="TO220V">
<description>&lt;b&gt;TO 200 vertical&lt;/b&gt;</description>
<wire x1="5.08" y1="-1.143" x2="4.953" y2="-4.064" width="0.127" layer="21"/>
<wire x1="4.699" y1="-4.318" x2="4.953" y2="-4.064" width="0.127" layer="21"/>
<wire x1="4.699" y1="-4.318" x2="-4.699" y2="-4.318" width="0.127" layer="21"/>
<wire x1="-4.953" y1="-4.064" x2="-4.699" y2="-4.318" width="0.127" layer="21"/>
<wire x1="-4.953" y1="-4.064" x2="-5.08" y2="-1.143" width="0.127" layer="21"/>
<circle x="-4.4958" y="-3.7084" radius="0.254" width="0.127" layer="21"/>
<pad name="1" x="-2.54" y="-2.54" drill="1.016" shape="long" rot="R90"/>
<pad name="2" x="0" y="-2.54" drill="1.016" shape="long" rot="R90"/>
<pad name="3" x="2.54" y="-2.54" drill="1.016" shape="long" rot="R90"/>
<text x="-5.08" y="-6.0452" size="1.27" layer="25" ratio="10">&gt;NAME</text>
<text x="-5.08" y="-7.62" size="1.27" layer="27" ratio="10">&gt;VALUE</text>
<text x="-3.175" y="-3.175" size="1.27" layer="51" ratio="10">1</text>
<text x="-0.635" y="-3.175" size="1.27" layer="51" ratio="10">2</text>
<text x="1.905" y="-3.175" size="1.27" layer="51" ratio="10">3</text>
<rectangle x1="-5.334" y1="-0.762" x2="5.334" y2="0" layer="21"/>
<rectangle x1="-5.334" y1="-1.27" x2="-3.429" y2="-0.762" layer="21"/>
<rectangle x1="-1.651" y1="-1.27" x2="-0.889" y2="-0.762" layer="21"/>
<rectangle x1="-3.429" y1="-1.27" x2="-1.651" y2="-0.762" layer="51"/>
<rectangle x1="0.889" y1="-1.27" x2="1.651" y2="-0.762" layer="21"/>
<rectangle x1="3.429" y1="-1.27" x2="5.334" y2="-0.762" layer="21"/>
<rectangle x1="-0.889" y1="-1.27" x2="0.889" y2="-0.762" layer="51"/>
<rectangle x1="1.651" y1="-1.27" x2="3.429" y2="-0.762" layer="51"/>
</package>
</packages>
</library>
<library name="rcl">
<description>&lt;b&gt;Resistors, Capacitors, Inductors&lt;/b&gt;&lt;p&gt;
Based on the previous libraries:
&lt;ul&gt;
&lt;li&gt;r.lbr
&lt;li&gt;cap.lbr 
&lt;li&gt;cap-fe.lbr
&lt;li&gt;captant.lbr
&lt;li&gt;polcap.lbr
&lt;li&gt;ipc-smd.lbr
&lt;/ul&gt;
All SMD packages are defined according to the IPC specifications and  CECC&lt;p&gt;
&lt;author&gt;Created by librarian@cadsoft.de&lt;/author&gt;&lt;p&gt;
&lt;p&gt;
for Electrolyt Capacitors see also :&lt;p&gt;
www.bccomponents.com &lt;p&gt;
www.panasonic.com&lt;p&gt;
www.kemet.com&lt;p&gt;
http://www.secc.co.jp/pdf/os_e/2004/e_os_all.pdf &lt;b&gt;(SANYO)&lt;/b&gt;
&lt;p&gt;
for trimmer refence see : &lt;u&gt;www.electrospec-inc.com/cross_references/trimpotcrossref.asp&lt;/u&gt;&lt;p&gt;

&lt;table border=0 cellspacing=0 cellpadding=0 width="100%" cellpaddding=0&gt;
&lt;tr valign="top"&gt;

&lt;! &lt;td width="10"&gt;&amp;nbsp;&lt;/td&gt;
&lt;td width="90%"&gt;

&lt;b&gt;&lt;font color="#0000FF" size="4"&gt;TRIM-POT CROSS REFERENCE&lt;/font&gt;&lt;/b&gt;
&lt;P&gt;
&lt;TABLE BORDER=0 CELLSPACING=1 CELLPADDING=2&gt;
  &lt;TR&gt;
    &lt;TD COLSPAN=8&gt;
      &lt;FONT SIZE=3 FACE=ARIAL&gt;&lt;B&gt;RECTANGULAR MULTI-TURN&lt;/B&gt;&lt;/FONT&gt;
    &lt;/TD&gt;
  &lt;/TR&gt;
  &lt;TR&gt;
    &lt;TD ALIGN=CENTER&gt;
      &lt;B&gt;
      &lt;FONT SIZE=3 FACE=ARIAL color="#FF0000"&gt;BOURNS&lt;/FONT&gt;
      &lt;/B&gt;
    &lt;/TD&gt;
    &lt;TD ALIGN=CENTER&gt;
      &lt;B&gt;
      &lt;FONT SIZE=3 FACE=ARIAL color="#FF0000"&gt;BI&amp;nbsp;TECH&lt;/FONT&gt;
      &lt;/B&gt;
    &lt;/TD&gt;
    &lt;TD ALIGN=CENTER&gt;
      &lt;B&gt;
      &lt;FONT SIZE=3 FACE=ARIAL color="#FF0000"&gt;DALE-VISHAY&lt;/FONT&gt;
      &lt;/B&gt;
    &lt;/TD&gt;
    &lt;TD ALIGN=CENTER&gt;
      &lt;B&gt;
      &lt;FONT SIZE=3 FACE=ARIAL color="#FF0000"&gt;PHILIPS/MEPCO&lt;/FONT&gt;
      &lt;/B&gt;
    &lt;/TD&gt;
    &lt;TD ALIGN=CENTER&gt;
      &lt;B&gt;
      &lt;FONT SIZE=3 FACE=ARIAL color="#FF0000"&gt;MURATA&lt;/FONT&gt;
      &lt;/B&gt;
    &lt;/TD&gt;
    &lt;TD ALIGN=CENTER&gt;
      &lt;B&gt;
      &lt;FONT SIZE=3 FACE=ARIAL color="#FF0000"&gt;PANASONIC&lt;/FONT&gt;
      &lt;/B&gt;
    &lt;/TD&gt;
    &lt;TD ALIGN=CENTER&gt;
      &lt;B&gt;
      &lt;FONT SIZE=3 FACE=ARIAL color="#FF0000"&gt;SPECTROL&lt;/FONT&gt;
      &lt;/B&gt;
    &lt;/TD&gt;
    &lt;TD ALIGN=CENTER&gt;
      &lt;B&gt;
      &lt;FONT SIZE=3 FACE=ARIAL color="#FF0000"&gt;MILSPEC&lt;/FONT&gt;
      &lt;/B&gt;
    &lt;/TD&gt;&lt;TD&gt;&amp;nbsp;&lt;/TD&gt;
  &lt;/TR&gt;
  &lt;TR&gt;
    &lt;TD BGCOLOR="#cccccc" ALIGN=CENTER&gt;&lt;FONT FACE=ARIAL SIZE=3 &gt;
      3005P&lt;BR&gt;
      3006P&lt;BR&gt;
      3006W&lt;BR&gt;
      3006Y&lt;BR&gt;
      3009P&lt;BR&gt;
      3009W&lt;BR&gt;
      3009Y&lt;BR&gt;
      3057J&lt;BR&gt;
      3057L&lt;BR&gt;
      3057P&lt;BR&gt;
      3057Y&lt;BR&gt;
      3059J&lt;BR&gt;
      3059L&lt;BR&gt;
      3059P&lt;BR&gt;
      3059Y&lt;BR&gt;&lt;/FONT&gt;
    &lt;/TD&gt;
    &lt;TD BGCOLOR="#cccccc" ALIGN=CENTER&gt;&lt;FONT FACE=ARIAL SIZE=3&gt;
      -&lt;BR&gt;
      89P&lt;BR&gt;
      89W&lt;BR&gt;
      89X&lt;BR&gt;
      89PH&lt;BR&gt;
      76P&lt;BR&gt;
      89XH&lt;BR&gt;
      78SLT&lt;BR&gt;
      78L&amp;nbsp;ALT&lt;BR&gt;
      56P&amp;nbsp;ALT&lt;BR&gt;
      78P&amp;nbsp;ALT&lt;BR&gt;
      T8S&lt;BR&gt;
      78L&lt;BR&gt;
      56P&lt;BR&gt;
      78P&lt;BR&gt;&lt;/FONT&gt;
    &lt;/TD&gt;
    &lt;TD BGCOLOR="#cccccc" ALIGN=CENTER&gt;&lt;FONT FACE=ARIAL SIZE=3&gt;
      -&lt;BR&gt;
      T18/784&lt;BR&gt;
      783&lt;BR&gt;
      781&lt;BR&gt;
      -&lt;BR&gt;
      -&lt;BR&gt;
      -&lt;BR&gt;
      2199&lt;BR&gt;
      1697/1897&lt;BR&gt;
      1680/1880&lt;BR&gt;
      2187&lt;BR&gt;
      -&lt;BR&gt;
      -&lt;BR&gt;
      -&lt;BR&gt;
      -&lt;BR&gt;&lt;/FONT&gt;
    &lt;/TD&gt;
    &lt;TD BGCOLOR="#cccccc" ALIGN=CENTER&gt;&lt;FONT FACE=ARIAL SIZE=3&gt;
      -&lt;BR&gt;
      8035EKP/CT20/RJ-20P&lt;BR&gt;
      -&lt;BR&gt;
      RJ-20X&lt;BR&gt;
      -&lt;BR&gt;
      -&lt;BR&gt;
      -&lt;BR&gt;
      1211L&lt;BR&gt;
      8012EKQ&amp;nbsp;ALT&lt;BR&gt;
      8012EKR&amp;nbsp;ALT&lt;BR&gt;
      1211P&lt;BR&gt;
      8012EKJ&lt;BR&gt;
      8012EKL&lt;BR&gt;
      8012EKQ&lt;BR&gt;
      8012EKR&lt;BR&gt;&lt;/FONT&gt;
    &lt;/TD&gt;
    &lt;TD BGCOLOR="#cccccc" ALIGN=CENTER&gt;&lt;FONT FACE=ARIAL SIZE=3&gt;
      -&lt;BR&gt;
      2101P&lt;BR&gt;
      2101W&lt;BR&gt;
      2101Y&lt;BR&gt;
      -&lt;BR&gt;
      -&lt;BR&gt;
      -&lt;BR&gt;
      -&lt;BR&gt;
      -&lt;BR&gt;
      -&lt;BR&gt;
      -&lt;BR&gt;
      -&lt;BR&gt;
      2102L&lt;BR&gt;
      2102S&lt;BR&gt;
      2102Y&lt;BR&gt;&lt;/FONT&gt;
    &lt;/TD&gt;
    &lt;TD BGCOLOR="#cccccc" ALIGN=CENTER&gt;&lt;FONT FACE=ARIAL SIZE=3&gt;
      -&lt;BR&gt;
      EVMCOG&lt;BR&gt;
      -&lt;BR&gt;
      -&lt;BR&gt;
      -&lt;BR&gt;
      -&lt;BR&gt;
      -&lt;BR&gt;
      -&lt;BR&gt;
      -&lt;BR&gt;
      -&lt;BR&gt;
      -&lt;BR&gt;
      -&lt;BR&gt;
      -&lt;BR&gt;
      -&lt;BR&gt;
      -&lt;BR&gt;&lt;/FONT&gt;
    &lt;/TD&gt;
    &lt;TD BGCOLOR="#cccccc" ALIGN=CENTER&gt;&lt;FONT FACE=ARIAL SIZE=3&gt;
      -&lt;BR&gt;
      43P&lt;BR&gt;
      43W&lt;BR&gt;
      43Y&lt;BR&gt;
      -&lt;BR&gt;
      -&lt;BR&gt;
      -&lt;BR&gt;
      -&lt;BR&gt;
      40L&lt;BR&gt;
      40P&lt;BR&gt;
      40Y&lt;BR&gt;
      70Y-T602&lt;BR&gt;
      70L&lt;BR&gt;
      70P&lt;BR&gt;
      70Y&lt;BR&gt;&lt;/FONT&gt;
    &lt;/TD&gt;
    &lt;TD BGCOLOR="#cccccc" ALIGN=CENTER&gt;&lt;FONT FACE=ARIAL SIZE=3&gt;
      -&lt;BR&gt;
      -&lt;BR&gt;
      -&lt;BR&gt;
      -&lt;BR&gt;
      -&lt;BR&gt;
      -&lt;BR&gt;
      -&lt;BR&gt;
      -&lt;BR&gt;
      RT/RTR12&lt;BR&gt;
      RT/RTR12&lt;BR&gt;
      RT/RTR12&lt;BR&gt;
      -&lt;BR&gt;
      RJ/RJR12&lt;BR&gt;
      RJ/RJR12&lt;BR&gt;
      RJ/RJR12&lt;BR&gt;&lt;/FONT&gt;
    &lt;/TD&gt;
  &lt;/TR&gt;
  &lt;TR&gt;
    &lt;TD COLSPAN=8&gt;&amp;nbsp;
    &lt;/TD&gt;
  &lt;/TR&gt;
  &lt;TR&gt;
    &lt;TD COLSPAN=8&gt;
      &lt;FONT SIZE=4 FACE=ARIAL&gt;&lt;B&gt;SQUARE MULTI-TURN&lt;/B&gt;&lt;/FONT&gt;
    &lt;/TD&gt;
  &lt;/TR&gt;
  &lt;TR&gt;
   &lt;TD ALIGN=CENTER&gt;
      &lt;FONT SIZE=3 FACE=ARIAL&gt;&lt;B&gt;BOURN&lt;/B&gt;&lt;/FONT&gt;
    &lt;/TD&gt;
    &lt;TD ALIGN=CENTER&gt;
      &lt;FONT SIZE=3 FACE=ARIAL&gt;&lt;B&gt;BI&amp;nbsp;TECH&lt;/B&gt;&lt;/FONT&gt;
    &lt;/TD&gt;
    &lt;TD ALIGN=CENTER&gt;
      &lt;FONT SIZE=3 FACE=ARIAL&gt;&lt;B&gt;DALE-VISHAY&lt;/B&gt;&lt;/FONT&gt;
    &lt;/TD&gt;
    &lt;TD ALIGN=CENTER&gt;
      &lt;FONT SIZE=3 FACE=ARIAL&gt;&lt;B&gt;PHILIPS/MEPCO&lt;/B&gt;&lt;/FONT&gt;
    &lt;/TD&gt;
    &lt;TD ALIGN=CENTER&gt;
      &lt;FONT SIZE=3 FACE=ARIAL&gt;&lt;B&gt;MURATA&lt;/B&gt;&lt;/FONT&gt;
    &lt;/TD&gt;
    &lt;TD ALIGN=CENTER&gt;
      &lt;FONT SIZE=3 FACE=ARIAL&gt;&lt;B&gt;PANASONIC&lt;/B&gt;&lt;/FONT&gt;
    &lt;/TD&gt;
    &lt;TD ALIGN=CENTER&gt;
      &lt;FONT SIZE=3 FACE=ARIAL&gt;&lt;B&gt;SPECTROL&lt;/B&gt;&lt;/FONT&gt;
    &lt;/TD&gt;
    &lt;TD ALIGN=CENTER&gt;
      &lt;FONT SIZE=3 FACE=ARIAL&gt;&lt;B&gt;MILSPEC&lt;/B&gt;&lt;/FONT&gt;
    &lt;/TD&gt;
  &lt;/TR&gt;
  &lt;TR&gt;
    &lt;TD BGCOLOR="#cccccc" ALIGN=CENTER&gt;&lt;FONT FACE=ARIAL SIZE=3&gt;
      3250L&lt;BR&gt;
      3250P&lt;BR&gt;
      3250W&lt;BR&gt;
      3250X&lt;BR&gt;
      3252P&lt;BR&gt;
      3252W&lt;BR&gt;
      3252X&lt;BR&gt;
      3260P&lt;BR&gt;
      3260W&lt;BR&gt;
      3260X&lt;BR&gt;
      3262P&lt;BR&gt;
      3262W&lt;BR&gt;
      3262X&lt;BR&gt;
      3266P&lt;BR&gt;
      3266W&lt;BR&gt;
      3266X&lt;BR&gt;
      3290H&lt;BR&gt;
      3290P&lt;BR&gt;
      3290W&lt;BR&gt;
      3292P&lt;BR&gt;
      3292W&lt;BR&gt;
      3292X&lt;BR&gt;
      3296P&lt;BR&gt;
      3296W&lt;BR&gt;
      3296X&lt;BR&gt;
      3296Y&lt;BR&gt;
      3296Z&lt;BR&gt;
      3299P&lt;BR&gt;
      3299W&lt;BR&gt;
      3299X&lt;BR&gt;
      3299Y&lt;BR&gt;
      3299Z&lt;BR&gt;&lt;/FONT&gt;
    &lt;/TD&gt;
    &lt;TD BGCOLOR="#cccccc" ALIGN=CENTER&gt;&lt;FONT FACE=ARIAL SIZE=3&gt;
      -&lt;BR&gt;
      66P&amp;nbsp;ALT&lt;BR&gt;
      66W&amp;nbsp;ALT&lt;BR&gt;
      66X&amp;nbsp;ALT&lt;BR&gt;
      66P&amp;nbsp;ALT&lt;BR&gt;
      66W&amp;nbsp;ALT&lt;BR&gt;
      66X&amp;nbsp;ALT&lt;BR&gt;
      -&lt;BR&gt;
      64W&amp;nbsp;ALT&lt;BR&gt;
      -&lt;BR&gt;
      64P&amp;nbsp;ALT&lt;BR&gt;
      64W&amp;nbsp;ALT&lt;BR&gt;
      64X&amp;nbsp;ALT&lt;BR&gt;
      64P&lt;BR&gt;
      64W&lt;BR&gt;
      64X&lt;BR&gt;
      66X&amp;nbsp;ALT&lt;BR&gt;
      66P&amp;nbsp;ALT&lt;BR&gt;
      66W&amp;nbsp;ALT&lt;BR&gt;
      66P&lt;BR&gt;
      66W&lt;BR&gt;
      66X&lt;BR&gt;
      67P&lt;BR&gt;
      67W&lt;BR&gt;
      67X&lt;BR&gt;
      67Y&lt;BR&gt;
      67Z&lt;BR&gt;
      68P&lt;BR&gt;
      68W&lt;BR&gt;
      68X&lt;BR&gt;
      67Y&amp;nbsp;ALT&lt;BR&gt;
      67Z&amp;nbsp;ALT&lt;BR&gt;&lt;/FONT&gt;
    &lt;/TD&gt;
    &lt;TD BGCOLOR="#cccccc" ALIGN=CENTER&gt;&lt;FONT FACE=ARIAL SIZE=3&gt;
      5050&lt;BR&gt;
      5091&lt;BR&gt;
      5080&lt;BR&gt;
      5087&lt;BR&gt;
      -&lt;BR&gt;
      -&lt;BR&gt;
      -&lt;BR&gt;
      -&lt;BR&gt;
      -&lt;BR&gt;
      -&lt;BR&gt;
      -&lt;BR&gt;
      T63YB&lt;BR&gt;
      T63XB&lt;BR&gt;
      -&lt;BR&gt;
      -&lt;BR&gt;
      -&lt;BR&gt;
      5887&lt;BR&gt;
      5891&lt;BR&gt;
      5880&lt;BR&gt;
      -&lt;BR&gt;
      -&lt;BR&gt;
      -&lt;BR&gt;
      T93Z&lt;BR&gt;
      T93YA&lt;BR&gt;
      T93XA&lt;BR&gt;
      T93YB&lt;BR&gt;
      T93XB&lt;BR&gt;
      -&lt;BR&gt;
      -&lt;BR&gt;
      -&lt;BR&gt;
      -&lt;BR&gt;
      -&lt;BR&gt;&lt;/FONT&gt;
    &lt;/TD&gt;
    &lt;TD BGCOLOR="#cccccc" ALIGN=CENTER&gt;&lt;FONT FACE=ARIAL SIZE=3&gt;
      -&lt;BR&gt;
      -&lt;BR&gt;
      -&lt;BR&gt;
      -&lt;BR&gt;
      -&lt;BR&gt;
      -&lt;BR&gt;
      -&lt;BR&gt;
      -&lt;BR&gt;
      -&lt;BR&gt;
      -&lt;BR&gt;
      8026EKP&lt;BR&gt;
      8026EKW&lt;BR&gt;
      8026EKM&lt;BR&gt;
      8026EKP&lt;BR&gt;
      8026EKB&lt;BR&gt;
      8026EKM&lt;BR&gt;
      1309X&lt;BR&gt;
      1309P&lt;BR&gt;
      1309W&lt;BR&gt;
      8024EKP&lt;BR&gt;
      8024EKW&lt;BR&gt;
      8024EKN&lt;BR&gt;
      RJ-9P/CT9P&lt;BR&gt;
      RJ-9W&lt;BR&gt;
      RJ-9X&lt;BR&gt;
      -&lt;BR&gt;
      -&lt;BR&gt;
      -&lt;BR&gt;
      -&lt;BR&gt;
      -&lt;BR&gt;
      -&lt;BR&gt;
      -&lt;BR&gt;&lt;/FONT&gt;
    &lt;/TD&gt;
    &lt;TD BGCOLOR="#cccccc" ALIGN=CENTER&gt;&lt;FONT FACE=ARIAL SIZE=3&gt;
      -&lt;BR&gt;
      -&lt;BR&gt;
      -&lt;BR&gt;
      -&lt;BR&gt;
      -&lt;BR&gt;
      -&lt;BR&gt;
      -&lt;BR&gt;
      -&lt;BR&gt;
      -&lt;BR&gt;
      -&lt;BR&gt;
      3103P&lt;BR&gt;
      3103Y&lt;BR&gt;
      3103Z&lt;BR&gt;
      3103P&lt;BR&gt;
      3103Y&lt;BR&gt;
      3103Z&lt;BR&gt;
      -&lt;BR&gt;
      -&lt;BR&gt;
      -&lt;BR&gt;
      -&lt;BR&gt;
      -&lt;BR&gt;
      -&lt;BR&gt;
      3105P/3106P&lt;BR&gt;
      3105W/3106W&lt;BR&gt;
      3105X/3106X&lt;BR&gt;
      3105Y/3106Y&lt;BR&gt;
      3105Z/3105Z&lt;BR&gt;
      3102P&lt;BR&gt;
      3102W&lt;BR&gt;
      3102X&lt;BR&gt;
      3102Y&lt;BR&gt;
      3102Z&lt;BR&gt;&lt;/FONT&gt;
    &lt;/TD&gt;
    &lt;TD BGCOLOR="#cccccc" ALIGN=CENTER&gt;&lt;FONT FACE=ARIAL SIZE=3&gt;
      -&lt;BR&gt;
      -&lt;BR&gt;
      -&lt;BR&gt;
      -&lt;BR&gt;
      -&lt;BR&gt;
      -&lt;BR&gt;
      -&lt;BR&gt;
      -&lt;BR&gt;
      -&lt;BR&gt;
      -&lt;BR&gt;
      -&lt;BR&gt;
      -&lt;BR&gt;
      -&lt;BR&gt;
      -&lt;BR&gt;
      -&lt;BR&gt;
      -&lt;BR&gt;
      -&lt;BR&gt;
      -&lt;BR&gt;
      -&lt;BR&gt;
      -&lt;BR&gt;
      -&lt;BR&gt;
      -&lt;BR&gt;
      EVMCBG&lt;BR&gt;
      EVMCCG&lt;BR&gt;
      -&lt;BR&gt;
      -&lt;BR&gt;
      -&lt;BR&gt;
      -&lt;BR&gt;
      -&lt;BR&gt;
      -&lt;BR&gt;
      -&lt;BR&gt;
      -&lt;BR&gt;&lt;/FONT&gt;
    &lt;/TD&gt;
    &lt;TD BGCOLOR="#cccccc" ALIGN=CENTER&gt;&lt;FONT FACE=ARIAL SIZE=3&gt;
      55-1-X&lt;BR&gt;
      55-4-X&lt;BR&gt;
      55-3-X&lt;BR&gt;
      55-2-X&lt;BR&gt;
      -&lt;BR&gt;
      -&lt;BR&gt;
      -&lt;BR&gt;
      -&lt;BR&gt;
      -&lt;BR&gt;
      -&lt;BR&gt;
      -&lt;BR&gt;
      -&lt;BR&gt;
      -&lt;BR&gt;
      -&lt;BR&gt;
      -&lt;BR&gt;
      -&lt;BR&gt;
      50-2-X&lt;BR&gt;
      50-4-X&lt;BR&gt;
      50-3-X&lt;BR&gt;
      -&lt;BR&gt;
      -&lt;BR&gt;
      -&lt;BR&gt;
      64P&lt;BR&gt;
      64W&lt;BR&gt;
      64X&lt;BR&gt;
      64Y&lt;BR&gt;
      64Z&lt;BR&gt;
      -&lt;BR&gt;
      -&lt;BR&gt;
      -&lt;BR&gt;
      -&lt;BR&gt;
      -&lt;BR&gt;&lt;/FONT&gt;
    &lt;/TD&gt;
    &lt;TD BGCOLOR="#cccccc" ALIGN=CENTER&gt;&lt;FONT FACE=ARIAL SIZE=3&gt;
      RT/RTR22&lt;BR&gt;
      RT/RTR22&lt;BR&gt;
      RT/RTR22&lt;BR&gt;
      RT/RTR22&lt;BR&gt;
      RJ/RJR22&lt;BR&gt;
      RJ/RJR22&lt;BR&gt;
      RJ/RJR22&lt;BR&gt;
      RT/RTR26&lt;BR&gt;
      RT/RTR26&lt;BR&gt;
      RT/RTR26&lt;BR&gt;
      RJ/RJR26&lt;BR&gt;
      RJ/RJR26&lt;BR&gt;
      RJ/RJR26&lt;BR&gt;
      RJ/RJR26&lt;BR&gt;
      RJ/RJR26&lt;BR&gt;
      RJ/RJR26&lt;BR&gt;
      RT/RTR24&lt;BR&gt;
      RT/RTR24&lt;BR&gt;
      RT/RTR24&lt;BR&gt;
      RJ/RJR24&lt;BR&gt;
      RJ/RJR24&lt;BR&gt;
      RJ/RJR24&lt;BR&gt;
      RJ/RJR24&lt;BR&gt;
      RJ/RJR24&lt;BR&gt;
      RJ/RJR24&lt;BR&gt;
      -&lt;BR&gt;
      -&lt;BR&gt;
      -&lt;BR&gt;
      -&lt;BR&gt;
      -&lt;BR&gt;
      -&lt;BR&gt;
      -&lt;BR&gt;&lt;/FONT&gt;
    &lt;/TD&gt;
  &lt;/TR&gt;
  &lt;TR&gt;
    &lt;TD COLSPAN=8&gt;&amp;nbsp;
    &lt;/TD&gt;
  &lt;/TR&gt;
  &lt;TR&gt;
    &lt;TD COLSPAN=8&gt;
      &lt;FONT SIZE=4 FACE=ARIAL&gt;&lt;B&gt;SINGLE TURN&lt;/B&gt;&lt;/FONT&gt;
    &lt;/TD&gt;
  &lt;/TR&gt;
  &lt;TR&gt;
    &lt;TD ALIGN=CENTER&gt;
      &lt;FONT SIZE=3 FACE=ARIAL&gt;&lt;B&gt;BOURN&lt;/B&gt;&lt;/FONT&gt;
    &lt;/TD&gt;
    &lt;TD ALIGN=CENTER&gt;
      &lt;FONT SIZE=3 FACE=ARIAL&gt;&lt;B&gt;BI&amp;nbsp;TECH&lt;/B&gt;&lt;/FONT&gt;
    &lt;/TD&gt;
    &lt;TD ALIGN=CENTER&gt;
      &lt;FONT SIZE=3 FACE=ARIAL&gt;&lt;B&gt;DALE-VISHAY&lt;/B&gt;&lt;/FONT&gt;
    &lt;/TD&gt;
    &lt;TD ALIGN=CENTER&gt;
      &lt;FONT SIZE=3 FACE=ARIAL&gt;&lt;B&gt;PHILIPS/MEPCO&lt;/B&gt;&lt;/FONT&gt;
    &lt;/TD&gt;
    &lt;TD ALIGN=CENTER&gt;
      &lt;FONT SIZE=3 FACE=ARIAL&gt;&lt;B&gt;MURATA&lt;/B&gt;&lt;/FONT&gt;
    &lt;/TD&gt;
    &lt;TD ALIGN=CENTER&gt;
      &lt;FONT SIZE=3 FACE=ARIAL&gt;&lt;B&gt;PANASONIC&lt;/B&gt;&lt;/FONT&gt;
    &lt;/TD&gt;
    &lt;TD ALIGN=CENTER&gt;
      &lt;FONT SIZE=3 FACE=ARIAL&gt;&lt;B&gt;SPECTROL&lt;/B&gt;&lt;/FONT&gt;
    &lt;/TD&gt;
    &lt;TD ALIGN=CENTER&gt;
      &lt;FONT SIZE=3 FACE=ARIAL&gt;&lt;B&gt;MILSPEC&lt;/B&gt;&lt;/FONT&gt;
    &lt;/TD&gt;
  &lt;/TR&gt;
  &lt;TR&gt;
    &lt;TD BGCOLOR="#cccccc" ALIGN=CENTER&gt;&lt;FONT FACE=ARIAL SIZE=3&gt;
      3323P&lt;BR&gt;
      3323S&lt;BR&gt;
      3323W&lt;BR&gt;
      3329H&lt;BR&gt;
      3329P&lt;BR&gt;
      3329W&lt;BR&gt;
      3339H&lt;BR&gt;
      3339P&lt;BR&gt;
      3339W&lt;BR&gt;
      3352E&lt;BR&gt;
      3352H&lt;BR&gt;
      3352K&lt;BR&gt;
      3352P&lt;BR&gt;
      3352T&lt;BR&gt;
      3352V&lt;BR&gt;
      3352W&lt;BR&gt;
      3362H&lt;BR&gt;
      3362M&lt;BR&gt;
      3362P&lt;BR&gt;
      3362R&lt;BR&gt;
      3362S&lt;BR&gt;
      3362U&lt;BR&gt;
      3362W&lt;BR&gt;
      3362X&lt;BR&gt;
      3386B&lt;BR&gt;
      3386C&lt;BR&gt;
      3386F&lt;BR&gt;
      3386H&lt;BR&gt;
      3386K&lt;BR&gt;
      3386M&lt;BR&gt;
      3386P&lt;BR&gt;
      3386S&lt;BR&gt;
      3386W&lt;BR&gt;
      3386X&lt;BR&gt;&lt;/FONT&gt;
    &lt;/TD&gt;
    &lt;TD BGCOLOR="#cccccc" ALIGN=CENTER&gt;&lt;FONT FACE=ARIAL SIZE=3&gt;
      25P&lt;BR&gt;
      25S&lt;BR&gt;
      25RX&lt;BR&gt;
      82P&lt;BR&gt;
      82M&lt;BR&gt;
      82PA&lt;BR&gt;
      -&lt;BR&gt;
      -&lt;BR&gt;
      -&lt;BR&gt;
      91E&lt;BR&gt;
      91X&lt;BR&gt;
      91T&lt;BR&gt;
      91B&lt;BR&gt;
      91A&lt;BR&gt;
      91V&lt;BR&gt;
      91W&lt;BR&gt;
      25W&lt;BR&gt;
      25V&lt;BR&gt;
      25P&lt;BR&gt;
      -&lt;BR&gt;
      25S&lt;BR&gt;
      25U&lt;BR&gt;
      25RX&lt;BR&gt;
      25X&lt;BR&gt;
      72XW&lt;BR&gt;
      72XL&lt;BR&gt;
      72PM&lt;BR&gt;
      72RX&lt;BR&gt;
      -&lt;BR&gt;
      72PX&lt;BR&gt;
      72P&lt;BR&gt;
      72RXW&lt;BR&gt;
      72RXL&lt;BR&gt;
      72X&lt;BR&gt;&lt;/FONT&gt;
    &lt;/TD&gt;
    &lt;TD BGCOLOR="#cccccc" ALIGN=CENTER&gt;&lt;FONT FACE=ARIAL SIZE=3&gt;
      -&lt;BR&gt;
      -&lt;BR&gt;
      -&lt;BR&gt;
      T7YB&lt;BR&gt;
      T7YA&lt;BR&gt;
      -&lt;BR&gt;
      -&lt;BR&gt;
      -&lt;BR&gt;
      -&lt;BR&gt;
      -&lt;BR&gt;
      -&lt;BR&gt;
      -&lt;BR&gt;
      -&lt;BR&gt;
      -&lt;BR&gt;
      -&lt;BR&gt;
      -&lt;BR&gt;
      -&lt;BR&gt;
      TXD&lt;BR&gt;
      TYA&lt;BR&gt;
      TYP&lt;BR&gt;
      -&lt;BR&gt;
      TYD&lt;BR&gt;
      TX&lt;BR&gt;
      -&lt;BR&gt;
      150SX&lt;BR&gt;
      100SX&lt;BR&gt;
      102T&lt;BR&gt;
      101S&lt;BR&gt;
      190T&lt;BR&gt;
      150TX&lt;BR&gt;
      101&lt;BR&gt;
      -&lt;BR&gt;
      -&lt;BR&gt;
      101SX&lt;BR&gt;&lt;/FONT&gt;
    &lt;/TD&gt;
    &lt;TD BGCOLOR="#cccccc" ALIGN=CENTER&gt;&lt;FONT FACE=ARIAL SIZE=3&gt;
      ET6P&lt;BR&gt;
      ET6S&lt;BR&gt;
      ET6X&lt;BR&gt;
      RJ-6W/8014EMW&lt;BR&gt;
      RJ-6P/8014EMP&lt;BR&gt;
      RJ-6X/8014EMX&lt;BR&gt;
      TM7W&lt;BR&gt;
      TM7P&lt;BR&gt;
      TM7X&lt;BR&gt;
      -&lt;BR&gt;
      8017SMS&lt;BR&gt;
      -&lt;BR&gt;
      8017SMB&lt;BR&gt;
      8017SMA&lt;BR&gt;
      -&lt;BR&gt;
      -&lt;BR&gt;
      CT-6W&lt;BR&gt;
      CT-6H&lt;BR&gt;
      CT-6P&lt;BR&gt;
      CT-6R&lt;BR&gt;
      -&lt;BR&gt;
      CT-6V&lt;BR&gt;
      CT-6X&lt;BR&gt;
      -&lt;BR&gt;
      -&lt;BR&gt;
      8038EKV&lt;BR&gt;
      -&lt;BR&gt;
      8038EKX&lt;BR&gt;
      -&lt;BR&gt;
      -&lt;BR&gt;
      8038EKP&lt;BR&gt;
      8038EKZ&lt;BR&gt;
      8038EKW&lt;BR&gt;
      -&lt;BR&gt;&lt;/FONT&gt;
    &lt;/TD&gt;
    &lt;TD BGCOLOR="#cccccc" ALIGN=CENTER&gt;&lt;FONT FACE=ARIAL SIZE=3&gt;
      -&lt;BR&gt;
      -&lt;BR&gt;
      -&lt;BR&gt;
      3321H&lt;BR&gt;
      3321P&lt;BR&gt;
      3321N&lt;BR&gt;
      1102H&lt;BR&gt;
      1102P&lt;BR&gt;
      1102T&lt;BR&gt;
      RVA0911V304A&lt;BR&gt;
      -&lt;BR&gt;
      RVA0911H413A&lt;BR&gt;
      RVG0707V100A&lt;BR&gt;
      RVA0607V(H)306A&lt;BR&gt;
      RVA1214H213A&lt;BR&gt;
      -&lt;BR&gt;
      -&lt;BR&gt;
      -&lt;BR&gt;
      -&lt;BR&gt;
      -&lt;BR&gt;
      -&lt;BR&gt;
      -&lt;BR&gt;
      -&lt;BR&gt;
      -&lt;BR&gt;
      3104B&lt;BR&gt;
      3104C&lt;BR&gt;
      3104F&lt;BR&gt;
      3104H&lt;BR&gt;
      -&lt;BR&gt;
      3104M&lt;BR&gt;
      3104P&lt;BR&gt;
      3104S&lt;BR&gt;
      3104W&lt;BR&gt;
      3104X&lt;BR&gt;&lt;/FONT&gt;
    &lt;/TD&gt;
    &lt;TD BGCOLOR="#cccccc" ALIGN=CENTER&gt;&lt;FONT FACE=ARIAL SIZE=3&gt;
      EVMQ0G&lt;BR&gt;
      EVMQIG&lt;BR&gt;
      EVMQ3G&lt;BR&gt;
      EVMS0G&lt;BR&gt;
      EVMQ0G&lt;BR&gt;
      EVMG0G&lt;BR&gt;
      -&lt;BR&gt;
      -&lt;BR&gt;
      -&lt;BR&gt;
      EVMK4GA00B&lt;BR&gt;
      EVM30GA00B&lt;BR&gt;
      EVMK0GA00B&lt;BR&gt;
      EVM38GA00B&lt;BR&gt;
      EVMB6&lt;BR&gt;
      EVLQ0&lt;BR&gt;
      -&lt;BR&gt;
      EVMMSG&lt;BR&gt;
      EVMMBG&lt;BR&gt;
      EVMMAG&lt;BR&gt;
      -&lt;BR&gt;
      -&lt;BR&gt;
      EVMMCS&lt;BR&gt;
      -&lt;BR&gt;
      -&lt;BR&gt;
      -&lt;BR&gt;
      -&lt;BR&gt;
      -&lt;BR&gt;
      EVMM1&lt;BR&gt;
      -&lt;BR&gt;
      -&lt;BR&gt;
      EVMM0&lt;BR&gt;
      -&lt;BR&gt;
      -&lt;BR&gt;
      EVMM3&lt;BR&gt;&lt;/FONT&gt;
    &lt;/TD&gt;
    &lt;TD BGCOLOR="#cccccc" ALIGN=CENTER&gt;&lt;FONT FACE=ARIAL SIZE=3&gt;
      -&lt;BR&gt;
      -&lt;BR&gt;
      -&lt;BR&gt;
      62-3-1&lt;BR&gt;
      62-1-2&lt;BR&gt;
      -&lt;BR&gt;
      -&lt;BR&gt;
      -&lt;BR&gt;
      -&lt;BR&gt;
      -&lt;BR&gt;
      -&lt;BR&gt;
      -&lt;BR&gt;
      -&lt;BR&gt;
      -&lt;BR&gt;
      -&lt;BR&gt;
      -&lt;BR&gt;
      67R&lt;BR&gt;
      -&lt;BR&gt;
      67P&lt;BR&gt;
      -&lt;BR&gt;
      -&lt;BR&gt;
      -&lt;BR&gt;
      -&lt;BR&gt;
      67X&lt;BR&gt;
      63V&lt;BR&gt;
      63S&lt;BR&gt;
      63M&lt;BR&gt;
      -&lt;BR&gt;
      -&lt;BR&gt;
      63H&lt;BR&gt;
      63P&lt;BR&gt;
      -&lt;BR&gt;
      -&lt;BR&gt;
      63X&lt;BR&gt;&lt;/FONT&gt;
    &lt;/TD&gt;
    &lt;TD BGCOLOR="#cccccc" ALIGN=CENTER&gt;&lt;FONT FACE=ARIAL SIZE=3&gt;
      -&lt;BR&gt;
      -&lt;BR&gt;
      -&lt;BR&gt;
      RJ/RJR50&lt;BR&gt;
      RJ/RJR50&lt;BR&gt;
      RJ/RJR50&lt;BR&gt;
      -&lt;BR&gt;
      -&lt;BR&gt;
      -&lt;BR&gt;
      -&lt;BR&gt;
      -&lt;BR&gt;
      -&lt;BR&gt;
      -&lt;BR&gt;
      -&lt;BR&gt;
      -&lt;BR&gt;
      -&lt;BR&gt;
      -&lt;BR&gt;
      -&lt;BR&gt;
      -&lt;BR&gt;
      -&lt;BR&gt;
      -&lt;BR&gt;
      -&lt;BR&gt;
      -&lt;BR&gt;
      -&lt;BR&gt;
      -&lt;BR&gt;
      -&lt;BR&gt;
      -&lt;BR&gt;
      -&lt;BR&gt;
      -&lt;BR&gt;
      -&lt;BR&gt;
      -&lt;BR&gt;
      -&lt;BR&gt;
      -&lt;BR&gt;
      -&lt;BR&gt;&lt;/FONT&gt;
    &lt;/TD&gt;
  &lt;/TR&gt;
&lt;/TABLE&gt;
&lt;P&gt;&amp;nbsp;&lt;P&gt;
&lt;TABLE BORDER=0 CELLSPACING=1 CELLPADDING=3&gt;
  &lt;TR&gt;
    &lt;TD COLSPAN=7&gt;
      &lt;FONT color="#0000FF" SIZE=4 FACE=ARIAL&gt;&lt;B&gt;SMD TRIM-POT CROSS REFERENCE&lt;/B&gt;&lt;/FONT&gt;
      &lt;P&gt;
      &lt;FONT SIZE=4 FACE=ARIAL&gt;&lt;B&gt;MULTI-TURN&lt;/B&gt;&lt;/FONT&gt;
    &lt;/TD&gt;
  &lt;/TR&gt;
  &lt;TR&gt;
    &lt;TD&gt;
      &lt;FONT SIZE=3 FACE=ARIAL&gt;&lt;B&gt;BOURNS&lt;/B&gt;&lt;/FONT&gt;
    &lt;/TD&gt;
    &lt;TD&gt;
      &lt;FONT SIZE=3 FACE=ARIAL&gt;&lt;B&gt;BI&amp;nbsp;TECH&lt;/B&gt;&lt;/FONT&gt;
    &lt;/TD&gt;
    &lt;TD&gt;
      &lt;FONT SIZE=3 FACE=ARIAL&gt;&lt;B&gt;DALE-VISHAY&lt;/B&gt;&lt;/FONT&gt;
    &lt;/TD&gt;
    &lt;TD&gt;
      &lt;FONT SIZE=3 FACE=ARIAL&gt;&lt;B&gt;PHILIPS/MEPCO&lt;/B&gt;&lt;/FONT&gt;
    &lt;/TD&gt;
    &lt;TD&gt;
      &lt;FONT SIZE=3 FACE=ARIAL&gt;&lt;B&gt;PANASONIC&lt;/B&gt;&lt;/FONT&gt;
    &lt;/TD&gt;
    &lt;TD&gt;
      &lt;FONT SIZE=3 FACE=ARIAL&gt;&lt;B&gt;TOCOS&lt;/B&gt;&lt;/FONT&gt;
    &lt;/TD&gt;
    &lt;TD&gt;
      &lt;FONT SIZE=3 FACE=ARIAL&gt;&lt;B&gt;AUX/KYOCERA&lt;/B&gt;&lt;/FONT&gt;
    &lt;/TD&gt;
  &lt;/TR&gt;
  &lt;TR&gt;
    &lt;TD BGCOLOR="#cccccc" ALIGN=CENTER&gt;&lt;FONT FACE=ARIAL SIZE=3&gt;
      3224G&lt;BR&gt;
      3224J&lt;BR&gt;
      3224W&lt;BR&gt;
      3269P&lt;BR&gt;
      3269W&lt;BR&gt;
      3269X&lt;BR&gt;&lt;/FONT&gt;
    &lt;/TD&gt;
    &lt;TD BGCOLOR="#cccccc" ALIGN=CENTER&gt;&lt;FONT FACE=ARIAL SIZE=3&gt;
      44G&lt;BR&gt;
      44J&lt;BR&gt;
      44W&lt;BR&gt;
      84P&lt;BR&gt;
      84W&lt;BR&gt;
      84X&lt;BR&gt;&lt;/FONT&gt;
    &lt;/TD&gt;
    &lt;TD BGCOLOR="#cccccc" ALIGN=CENTER&gt;&lt;FONT FACE=ARIAL SIZE=3&gt;
      -&lt;BR&gt;
      -&lt;BR&gt;
      -&lt;BR&gt;
      ST63Z&lt;BR&gt;
      ST63Y&lt;BR&gt;
      -&lt;BR&gt;&lt;/FONT&gt;
    &lt;/TD&gt;
    &lt;TD BGCOLOR="#cccccc" ALIGN=CENTER&gt;&lt;FONT FACE=ARIAL SIZE=3&gt;
      -&lt;BR&gt;
      -&lt;BR&gt;
      -&lt;BR&gt;
      ST5P&lt;BR&gt;
      ST5W&lt;BR&gt;
      ST5X&lt;BR&gt;&lt;/FONT&gt;
    &lt;/TD&gt;
    &lt;TD BGCOLOR="#cccccc" ALIGN=CENTER&gt;&lt;FONT FACE=ARIAL SIZE=3&gt;
      -&lt;BR&gt;
      -&lt;BR&gt;
      -&lt;BR&gt;
      -&lt;BR&gt;
      -&lt;BR&gt;
      -&lt;BR&gt;&lt;/FONT&gt;
    &lt;/TD&gt;
    &lt;TD BGCOLOR="#cccccc" ALIGN=CENTER&gt;&lt;FONT FACE=ARIAL SIZE=3&gt;
      -&lt;BR&gt;
      -&lt;BR&gt;
      -&lt;BR&gt;
      -&lt;BR&gt;
      -&lt;BR&gt;
      -&lt;BR&gt;&lt;/FONT&gt;
    &lt;/TD&gt;
    &lt;TD BGCOLOR="#cccccc" ALIGN=CENTER&gt;&lt;FONT FACE=ARIAL SIZE=3&gt;
      -&lt;BR&gt;
      -&lt;BR&gt;
      -&lt;BR&gt;
      -&lt;BR&gt;
      -&lt;BR&gt;
      -&lt;BR&gt;&lt;/FONT&gt;
    &lt;/TD&gt;
  &lt;/TR&gt;
  &lt;TR&gt;
    &lt;TD COLSPAN=7&gt;&amp;nbsp;
    &lt;/TD&gt;
  &lt;/TR&gt;
  &lt;TR&gt;
    &lt;TD COLSPAN=7&gt;
      &lt;FONT SIZE=4 FACE=ARIAL&gt;&lt;B&gt;SINGLE TURN&lt;/B&gt;&lt;/FONT&gt;
    &lt;/TD&gt;
  &lt;/TR&gt;
  &lt;TR&gt;
    &lt;TD&gt;
      &lt;FONT SIZE=3 FACE=ARIAL&gt;&lt;B&gt;BOURNS&lt;/B&gt;&lt;/FONT&gt;
    &lt;/TD&gt;
    &lt;TD&gt;
      &lt;FONT SIZE=3 FACE=ARIAL&gt;&lt;B&gt;BI&amp;nbsp;TECH&lt;/B&gt;&lt;/FONT&gt;
    &lt;/TD&gt;
    &lt;TD&gt;
      &lt;FONT SIZE=3 FACE=ARIAL&gt;&lt;B&gt;DALE-VISHAY&lt;/B&gt;&lt;/FONT&gt;
    &lt;/TD&gt;
    &lt;TD&gt;
      &lt;FONT SIZE=3 FACE=ARIAL&gt;&lt;B&gt;PHILIPS/MEPCO&lt;/B&gt;&lt;/FONT&gt;
    &lt;/TD&gt;
    &lt;TD&gt;
      &lt;FONT SIZE=3 FACE=ARIAL&gt;&lt;B&gt;PANASONIC&lt;/B&gt;&lt;/FONT&gt;
    &lt;/TD&gt;
    &lt;TD&gt;
      &lt;FONT SIZE=3 FACE=ARIAL&gt;&lt;B&gt;TOCOS&lt;/B&gt;&lt;/FONT&gt;
    &lt;/TD&gt;
    &lt;TD&gt;
      &lt;FONT SIZE=3 FACE=ARIAL&gt;&lt;B&gt;AUX/KYOCERA&lt;/B&gt;&lt;/FONT&gt;
    &lt;/TD&gt;
  &lt;/TR&gt;
  &lt;TR&gt;
    &lt;TD BGCOLOR="#cccccc" ALIGN=CENTER&gt;&lt;FONT FACE=ARIAL SIZE=3&gt;
      3314G&lt;BR&gt;
      3314J&lt;BR&gt;
      3364A/B&lt;BR&gt;
      3364C/D&lt;BR&gt;
      3364W/X&lt;BR&gt;
      3313G&lt;BR&gt;
      3313J&lt;BR&gt;&lt;/FONT&gt;
    &lt;/TD&gt;
    &lt;TD BGCOLOR="#cccccc" ALIGN=CENTER&gt;&lt;FONT FACE=ARIAL SIZE=3&gt;
      23B&lt;BR&gt;
      23A&lt;BR&gt;
      21X&lt;BR&gt;
      21W&lt;BR&gt;
      -&lt;BR&gt;
      22B&lt;BR&gt;
      22A&lt;BR&gt;&lt;/FONT&gt;
    &lt;/TD&gt;
    &lt;TD BGCOLOR="#cccccc" ALIGN=CENTER&gt;&lt;FONT FACE=ARIAL SIZE=3&gt;
      ST5YL/ST53YL&lt;BR&gt;
      ST5YJ/5T53YJ&lt;BR&gt;
      ST-23A&lt;BR&gt;
      ST-22B&lt;BR&gt;
      ST-22&lt;BR&gt;
      -&lt;BR&gt;
      -&lt;BR&gt;&lt;/FONT&gt;
    &lt;/TD&gt;
    &lt;TD BGCOLOR="#cccccc" ALIGN=CENTER&gt;&lt;FONT FACE=ARIAL SIZE=3&gt;
      ST-4B&lt;BR&gt;
      ST-4A&lt;BR&gt;
      -&lt;BR&gt;
      -&lt;BR&gt;
      -&lt;BR&gt;
      ST-3B&lt;BR&gt;
      ST-3A&lt;BR&gt;&lt;/FONT&gt;
    &lt;/TD&gt;
    &lt;TD BGCOLOR="#cccccc" ALIGN=CENTER&gt;&lt;FONT FACE=ARIAL SIZE=3&gt;
      -&lt;BR&gt;
      EVM-6YS&lt;BR&gt;
      EVM-1E&lt;BR&gt;
      EVM-1G&lt;BR&gt;
      EVM-1D&lt;BR&gt;
      -&lt;BR&gt;
      -&lt;BR&gt;&lt;/FONT&gt;
    &lt;/TD&gt;
    &lt;TD BGCOLOR="#cccccc" ALIGN=CENTER&gt;&lt;FONT FACE=ARIAL SIZE=3&gt;
      G4B&lt;BR&gt;
      G4A&lt;BR&gt;
      TR04-3S1&lt;BR&gt;
      TRG04-2S1&lt;BR&gt;
      -&lt;BR&gt;
      -&lt;BR&gt;
      -&lt;BR&gt;&lt;/FONT&gt;
    &lt;/TD&gt;
    &lt;TD BGCOLOR="#cccccc" ALIGN=CENTER&gt;&lt;FONT FACE=ARIAL SIZE=3&gt;
      -&lt;BR&gt;
      -&lt;BR&gt;
      DVR-43A&lt;BR&gt;
      CVR-42C&lt;BR&gt;
      CVR-42A/C&lt;BR&gt;
      -&lt;BR&gt;
      -&lt;BR&gt;&lt;/FONT&gt;
    &lt;/TD&gt;
  &lt;/TR&gt;
&lt;/TABLE&gt;
&lt;P&gt;
&lt;FONT SIZE=4 FACE=ARIAL&gt;&lt;B&gt;ALT =&amp;nbsp;ALTERNATE&lt;/B&gt;&lt;/FONT&gt;
&lt;P&gt;

&amp;nbsp;
&lt;P&gt;
&lt;/td&gt;
&lt;/tr&gt;
&lt;/table&gt;</description>
<packages>
<package name="C050-024X044">
<description>&lt;b&gt;CAPACITOR&lt;/b&gt;&lt;p&gt;
grid 5 mm, outline 2.4 x 4.4 mm</description>
<wire x1="-2.159" y1="-0.635" x2="-2.159" y2="0.635" width="0.1524" layer="51"/>
<wire x1="-2.159" y1="0.635" x2="-1.651" y2="1.143" width="0.1524" layer="21" curve="-90"/>
<wire x1="-2.159" y1="-0.635" x2="-1.651" y2="-1.143" width="0.1524" layer="21" curve="90"/>
<wire x1="1.651" y1="1.143" x2="-1.651" y2="1.143" width="0.1524" layer="21"/>
<wire x1="2.159" y1="-0.635" x2="2.159" y2="0.635" width="0.1524" layer="51"/>
<wire x1="1.651" y1="-1.143" x2="-1.651" y2="-1.143" width="0.1524" layer="21"/>
<wire x1="1.651" y1="1.143" x2="2.159" y2="0.635" width="0.1524" layer="21" curve="-90"/>
<wire x1="1.651" y1="-1.143" x2="2.159" y2="-0.635" width="0.1524" layer="21" curve="90"/>
<wire x1="-0.3048" y1="0.762" x2="-0.3048" y2="0" width="0.3048" layer="21"/>
<wire x1="-0.3048" y1="0" x2="-0.3048" y2="-0.762" width="0.3048" layer="21"/>
<wire x1="0.3302" y1="0.762" x2="0.3302" y2="0" width="0.3048" layer="21"/>
<wire x1="0.3302" y1="0" x2="0.3302" y2="-0.762" width="0.3048" layer="21"/>
<wire x1="1.27" y1="0" x2="0.3302" y2="0" width="0.1524" layer="21"/>
<wire x1="-1.27" y1="0" x2="-0.3048" y2="0" width="0.1524" layer="21"/>
<pad name="1" x="-2.54" y="0" drill="0.8128" shape="octagon"/>
<pad name="2" x="2.54" y="0" drill="0.8128" shape="octagon"/>
<text x="-2.159" y="1.397" size="1.27" layer="25" ratio="10">&gt;NAME</text>
<text x="-2.159" y="-2.667" size="1.27" layer="27" ratio="10">&gt;VALUE</text>
<rectangle x1="2.159" y1="-0.381" x2="2.54" y2="0.381" layer="51"/>
<rectangle x1="-2.54" y1="-0.381" x2="-2.159" y2="0.381" layer="51"/>
</package>
</packages>
</library>
</libraries>
<attributes>
</attributes>
<variantdefs>
</variantdefs>
<classes>
<class number="0" name="default" width="0" drill="0">
</class>
</classes>
<designrules>
<description language="de">&lt;b&gt;EAGLE Design Rules&lt;/b&gt;
&lt;p&gt;
Die Standard-Design-Rules sind so gewählt, dass sie für 
die meisten Anwendungen passen. Sollte ihre Platine 
besondere Anforderungen haben, treffen Sie die erforderlichen
Einstellungen hier und speichern die Design Rules unter 
einem neuen Namen ab.</description>
<description language="en">&lt;b&gt;EAGLE Design Rules&lt;/b&gt;
&lt;p&gt;
The default Design Rules have been set to cover
a wide range of applications. Your particular design
may have different requirements, so please make the
necessary adjustments and save your customized
design rules under a new name.</description>
<param name="layerSetup" value="(1*16)"/>
<param name="mtCopper" value="0.035mm 0.035mm 0.035mm 0.035mm 0.035mm 0.035mm 0.035mm 0.035mm 0.035mm 0.035mm 0.035mm 0.035mm 0.035mm 0.035mm 0.035mm 0.035mm"/>
<param name="mtIsolate" value="1.5mm 0.15mm 0.2mm 0.15mm 0.2mm 0.15mm 0.2mm 0.15mm 0.2mm 0.15mm 0.2mm 0.15mm 0.2mm 0.15mm 0.2mm"/>
<param name="mdWireWire" value="8mil"/>
<param name="mdWirePad" value="8mil"/>
<param name="mdWireVia" value="8mil"/>
<param name="mdPadPad" value="8mil"/>
<param name="mdPadVia" value="8mil"/>
<param name="mdViaVia" value="8mil"/>
<param name="mdSmdPad" value="8mil"/>
<param name="mdSmdVia" value="8mil"/>
<param name="mdSmdSmd" value="8mil"/>
<param name="mdViaViaSameLayer" value="8mil"/>
<param name="mnLayersViaInSmd" value="2"/>
<param name="mdCopperDimension" value="40mil"/>
<param name="mdDrill" value="8mil"/>
<param name="mdSmdStop" value="0mil"/>
<param name="msWidth" value="10mil"/>
<param name="msDrill" value="24mil"/>
<param name="msMicroVia" value="9.99mm"/>
<param name="msBlindViaRatio" value="0.5"/>
<param name="rvPadTop" value="0.25"/>
<param name="rvPadInner" value="0.25"/>
<param name="rvPadBottom" value="0.25"/>
<param name="rvViaOuter" value="0.25"/>
<param name="rvViaInner" value="0.25"/>
<param name="rvMicroViaOuter" value="0.25"/>
<param name="rvMicroViaInner" value="0.25"/>
<param name="rlMinPadTop" value="10mil"/>
<param name="rlMaxPadTop" value="20mil"/>
<param name="rlMinPadInner" value="10mil"/>
<param name="rlMaxPadInner" value="20mil"/>
<param name="rlMinPadBottom" value="10mil"/>
<param name="rlMaxPadBottom" value="20mil"/>
<param name="rlMinViaOuter" value="8mil"/>
<param name="rlMaxViaOuter" value="20mil"/>
<param name="rlMinViaInner" value="8mil"/>
<param name="rlMaxViaInner" value="20mil"/>
<param name="rlMinMicroViaOuter" value="4mil"/>
<param name="rlMaxMicroViaOuter" value="20mil"/>
<param name="rlMinMicroViaInner" value="4mil"/>
<param name="rlMaxMicroViaInner" value="20mil"/>
<param name="psTop" value="-1"/>
<param name="psBottom" value="-1"/>
<param name="psFirst" value="-1"/>
<param name="psElongationLong" value="100"/>
<param name="psElongationOffset" value="100"/>
<param name="mvStopFrame" value="1"/>
<param name="mvCreamFrame" value="0"/>
<param name="mlMinStopFrame" value="4mil"/>
<param name="mlMaxStopFrame" value="4mil"/>
<param name="mlMinCreamFrame" value="0mil"/>
<param name="mlMaxCreamFrame" value="0mil"/>
<param name="mlViaStopLimit" value="0mil"/>
<param name="srRoundness" value="0"/>
<param name="srMinRoundness" value="0mil"/>
<param name="srMaxRoundness" value="0mil"/>
<param name="slThermalIsolate" value="10mil"/>
<param name="slThermalsForVias" value="0"/>
<param name="dpMaxLengthDifference" value="10mm"/>
<param name="dpGapFactor" value="2.5"/>
<param name="checkGrid" value="0"/>
<param name="checkAngle" value="0"/>
<param name="checkFont" value="1"/>
<param name="checkRestrict" value="1"/>
<param name="useDiameter" value="13"/>
<param name="maxErrors" value="50"/>
</designrules>
<autorouter>
<pass name="Default">
<param name="RoutingGrid" value="50mil"/>
<param name="tpViaShape" value="round"/>
<param name="PrefDir.1" value="|"/>
<param name="PrefDir.2" value="0"/>
<param name="PrefDir.3" value="0"/>
<param name="PrefDir.4" value="0"/>
<param name="PrefDir.5" value="0"/>
<param name="PrefDir.6" value="0"/>
<param name="PrefDir.7" value="0"/>
<param name="PrefDir.8" value="0"/>
<param name="PrefDir.9" value="0"/>
<param name="PrefDir.10" value="0"/>
<param name="PrefDir.11" value="0"/>
<param name="PrefDir.12" value="0"/>
<param name="PrefDir.13" value="0"/>
<param name="PrefDir.14" value="0"/>
<param name="PrefDir.15" value="0"/>
<param name="PrefDir.16" value="-"/>
<param name="cfVia" value="8"/>
<param name="cfNonPref" value="5"/>
<param name="cfChangeDir" value="2"/>
<param name="cfOrthStep" value="2"/>
<param name="cfDiagStep" value="3"/>
<param name="cfExtdStep" value="0"/>
<param name="cfBonusStep" value="1"/>
<param name="cfMalusStep" value="1"/>
<param name="cfPadImpact" value="4"/>
<param name="cfSmdImpact" value="4"/>
<param name="cfBusImpact" value="0"/>
<param name="cfHugging" value="3"/>
<param name="cfAvoid" value="4"/>
<param name="cfPolygon" value="10"/>
<param name="cfBase.1" value="0"/>
<param name="cfBase.2" value="1"/>
<param name="cfBase.3" value="1"/>
<param name="cfBase.4" value="1"/>
<param name="cfBase.5" value="1"/>
<param name="cfBase.6" value="1"/>
<param name="cfBase.7" value="1"/>
<param name="cfBase.8" value="1"/>
<param name="cfBase.9" value="1"/>
<param name="cfBase.10" value="1"/>
<param name="cfBase.11" value="1"/>
<param name="cfBase.12" value="1"/>
<param name="cfBase.13" value="1"/>
<param name="cfBase.14" value="1"/>
<param name="cfBase.15" value="1"/>
<param name="cfBase.16" value="0"/>
<param name="mnVias" value="20"/>
<param name="mnSegments" value="9999"/>
<param name="mnExtdSteps" value="9999"/>
<param name="mnRipupLevel" value="10"/>
<param name="mnRipupSteps" value="100"/>
<param name="mnRipupTotal" value="100"/>
</pass>
<pass name="Follow-me" refer="Default" active="yes">
</pass>
<pass name="Busses" refer="Default" active="yes">
<param name="cfNonPref" value="4"/>
<param name="cfBusImpact" value="4"/>
<param name="cfHugging" value="0"/>
<param name="mnVias" value="0"/>
</pass>
<pass name="Route" refer="Default" active="yes">
</pass>
<pass name="Optimize1" refer="Default" active="yes">
<param name="cfVia" value="99"/>
<param name="cfExtdStep" value="10"/>
<param name="cfHugging" value="1"/>
<param name="mnExtdSteps" value="1"/>
<param name="mnRipupLevel" value="0"/>
</pass>
<pass name="Optimize2" refer="Optimize1" active="yes">
<param name="cfNonPref" value="0"/>
<param name="cfChangeDir" value="6"/>
<param name="cfExtdStep" value="0"/>
<param name="cfBonusStep" value="2"/>
<param name="cfMalusStep" value="2"/>
<param name="cfPadImpact" value="2"/>
<param name="cfSmdImpact" value="2"/>
<param name="cfHugging" value="0"/>
</pass>
<pass name="Optimize3" refer="Optimize2" active="yes">
<param name="cfChangeDir" value="8"/>
<param name="cfPadImpact" value="0"/>
<param name="cfSmdImpact" value="0"/>
</pass>
<pass name="Optimize4" refer="Optimize3" active="yes">
<param name="cfChangeDir" value="25"/>
</pass>
</autorouter>
<elements>
<element name="PWR_IN_GND_24V" library="con-weidmueller-sl35" package="90-2" value="On Shore Technology, ED555/2DS (Digikey ED1514-ND)" x="62.23" y="50.8" smashed="yes" rot="R180">
<attribute name="MF" value="" x="62.23" y="50.8" size="1.778" layer="27" rot="R180" display="off"/>
<attribute name="MPN" value="" x="62.23" y="50.8" size="1.778" layer="27" rot="R180" display="off"/>
<attribute name="OC_FARNELL" value="unknown" x="62.23" y="50.8" size="1.778" layer="27" rot="R180" display="off"/>
<attribute name="OC_NEWARK" value="unknown" x="62.23" y="50.8" size="1.778" layer="27" rot="R180" display="off"/>
<attribute name="NAME" x="67.79" y="43.165" size="1.27" layer="25" rot="R180"/>
</element>
<element name="PWR_OUT_GND_9V" library="con-weidmueller-sl35" package="90-2" value="On Shore Technology, ED555/2DS (Digikey ED1514-ND)" x="0" y="40.005" smashed="yes" rot="R270">
<attribute name="MF" value="" x="0" y="40.005" size="1.778" layer="27" rot="R270" display="off"/>
<attribute name="MPN" value="" x="0" y="40.005" size="1.778" layer="27" rot="R270" display="off"/>
<attribute name="OC_FARNELL" value="unknown" x="0" y="40.005" size="1.778" layer="27" rot="R270" display="off"/>
<attribute name="OC_NEWARK" value="unknown" x="0" y="40.005" size="1.778" layer="27" rot="R270" display="off"/>
<attribute name="NAME" x="7.635" y="49.375" size="1.27" layer="25" rot="R270"/>
</element>
<element name="PRESSURE_HI" library="con-amp" package="520241-2" value="TE Connectivity, 5520241-2 (Digikey A31399-ND)" x="14.605" y="6.35" smashed="yes">
<attribute name="MF" value="TYCO ELECTRONICS" x="14.605" y="6.35" size="1.778" layer="27" display="off"/>
<attribute name="MPN" value="5520241-2" x="14.605" y="6.35" size="1.778" layer="27" display="off"/>
<attribute name="OC_FARNELL" value="unknown" x="14.605" y="6.35" size="1.778" layer="27" display="off"/>
<attribute name="OC_NEWARK" value="42K7218" x="14.605" y="6.35" size="1.778" layer="27" display="off"/>
<attribute name="NAME" x="22.225" y="2.159" size="1.778" layer="25" rot="R90"/>
</element>
<element name="PRESSURE_LO" library="con-amp" package="520241-2" value="TE Connectivity, 5520241-2 (Digikey A31399-ND)" x="29.845" y="6.35" smashed="yes">
<attribute name="MF" value="TYCO ELECTRONICS" x="29.845" y="6.35" size="1.778" layer="27" display="off"/>
<attribute name="MPN" value="5520241-2" x="29.845" y="6.35" size="1.778" layer="27" display="off"/>
<attribute name="OC_FARNELL" value="unknown" x="29.845" y="6.35" size="1.778" layer="27" display="off"/>
<attribute name="OC_NEWARK" value="42K7218" x="29.845" y="6.35" size="1.778" layer="27" display="off"/>
<attribute name="NAME" x="37.465" y="2.159" size="1.778" layer="25" rot="R90"/>
</element>
<element name="VL_WO_O_WG_B" library="con-weidmueller-sl35" package="90-4" value="On Shore Technology, ED555/4DS (Digikey ED1516-ND)" x="45.72" y="0" smashed="yes">
<attribute name="MF" value="" x="45.72" y="0" size="1.778" layer="27" display="off"/>
<attribute name="MPN" value="" x="45.72" y="0" size="1.778" layer="27" display="off"/>
<attribute name="OC_FARNELL" value="unknown" x="45.72" y="0" size="1.778" layer="27" display="off"/>
<attribute name="OC_NEWARK" value="unknown" x="45.72" y="0" size="1.778" layer="27" display="off"/>
<attribute name="NAME" x="39.045" y="8.27" size="1.27" layer="25"/>
</element>
<element name="VH_WO_O_WG_B" library="con-weidmueller-sl35" package="90-4" value="On Shore Technology, ED555/4DS (Digikey ED1516-ND)" x="60.96" y="0" smashed="yes">
<attribute name="MF" value="" x="60.96" y="0" size="1.778" layer="27" display="off"/>
<attribute name="MPN" value="" x="60.96" y="0" size="1.778" layer="27" display="off"/>
<attribute name="OC_FARNELL" value="unknown" x="60.96" y="0" size="1.778" layer="27" display="off"/>
<attribute name="OC_NEWARK" value="unknown" x="60.96" y="0" size="1.778" layer="27" display="off"/>
<attribute name="NAME" x="54.285" y="8.27" size="1.27" layer="25"/>
</element>
<element name="5V" library="linear" package="TO220V" value="Recom R-78C5.0-1.0 (Digikey 945-1395-5-ND)" x="57.15" y="30.48" smashed="yes" rot="R180">
<attribute name="NAME" x="50.8" y="33.9852" size="1.27" layer="25" ratio="10" rot="R180"/>
</element>
<element name="POTS/AO_PH_PL_VL_VH_GND_SIGNAL_5V" library="con-weidmueller-sl35" package="90-12" value="On Shore Technology, ED555/12DS (Digikey ED1524-ND)" x="31.75" y="50.8" smashed="yes" rot="R180">
<attribute name="OC_NEWARK" value="unknown" x="31.75" y="50.8" size="1.778" layer="27" rot="R180" display="off"/>
<attribute name="MPN" value="" x="31.75" y="50.8" size="1.778" layer="27" rot="R180" display="off"/>
<attribute name="MF" value="" x="31.75" y="50.8" size="1.778" layer="27" rot="R180" display="off"/>
<attribute name="OC_FARNELL" value="unknown" x="31.75" y="50.8" size="1.778" layer="27" rot="R180" display="off"/>
<attribute name="NAME" x="48.46" y="43.165" size="1.27" layer="25" rot="R180"/>
</element>
<element name="PWR_OUT_24V_GND" library="con-weidmueller-sl35" package="90-10" value="On Shore Technology, ED555/10DS (Digikey ED1522-ND)" x="76.2" y="25.4" smashed="yes" rot="R90">
<attribute name="OC_NEWARK" value="unknown" x="76.2" y="25.4" size="1.778" layer="27" rot="R90" display="off"/>
<attribute name="MPN" value="" x="76.2" y="25.4" size="1.778" layer="27" rot="R90" display="off"/>
<attribute name="MF" value="" x="76.2" y="25.4" size="1.778" layer="27" rot="R90" display="off"/>
<attribute name="OC_FARNELL" value="unknown" x="76.2" y="25.4" size="1.778" layer="27" rot="R90" display="off"/>
<attribute name="NAME" x="67.295" y="18.54" size="1.27" layer="25" rot="R90"/>
</element>
<element name="9V" library="linear" package="TO220V" value="Recom R-78C9.0-1.0 (Digikey 945-1396-5-ND)" x="21.59" y="30.48" smashed="yes" rot="R180">
<attribute name="NAME" x="15.24" y="33.9852" size="1.27" layer="25" ratio="10" rot="R180"/>
</element>
<element name="C1_10UF" library="rcl" package="C050-024X044" value="10uF, TDK FK26X7R1E106M    (Digikey 445-8553-ND)" x="55.88" y="38.1" smashed="yes">
<attribute name="NAME" x="53.721" y="39.497" size="1.27" layer="25" ratio="10"/>
</element>
<element name="C2_10UF" library="rcl" package="C050-024X044" value="10uF, TDK FK26X7R1E106M    (Digikey 445-8553-ND)" x="21.59" y="38.1" smashed="yes">
<attribute name="NAME" x="19.431" y="39.497" size="1.27" layer="25" ratio="10"/>
</element>
<element name="AI_PH_PL_VL_VH_GND_SIGNAL" library="con-weidmueller-sl35" package="90-8" value="On Shore Technology, ED555/8DS (Digikey ED1520-ND)" x="0" y="20.955" smashed="yes" rot="R270">
<attribute name="OC_NEWARK" value="unknown" x="0" y="20.955" size="1.778" layer="27" rot="R270" display="off"/>
<attribute name="MPN" value="" x="0" y="20.955" size="1.778" layer="27" rot="R270" display="off"/>
<attribute name="MF" value="" x="0" y="20.955" size="1.778" layer="27" rot="R270" display="off"/>
<attribute name="OC_FARNELL" value="unknown" x="0" y="20.955" size="1.778" layer="27" rot="R270" display="off"/>
<attribute name="NAME" x="7.635" y="32.57" size="1.27" layer="25" rot="R270"/>
</element>
</elements>
<signals>
<signal name="GND">
<contactref element="5V" pad="2"/>
<contactref element="PWR_OUT_GND_9V" pad="2"/>
<contactref element="PWR_IN_GND_24V" pad="2"/>
<contactref element="POTS/AO_PH_PL_VL_VH_GND_SIGNAL_5V" pad="12"/>
<contactref element="POTS/AO_PH_PL_VL_VH_GND_SIGNAL_5V" pad="9"/>
<contactref element="POTS/AO_PH_PL_VL_VH_GND_SIGNAL_5V" pad="6"/>
<contactref element="POTS/AO_PH_PL_VL_VH_GND_SIGNAL_5V" pad="3"/>
<contactref element="PRESSURE_LO" pad="4"/>
<contactref element="PWR_OUT_24V_GND" pad="2"/>
<contactref element="PWR_OUT_24V_GND" pad="4"/>
<contactref element="PWR_OUT_24V_GND" pad="6"/>
<contactref element="PWR_OUT_24V_GND" pad="8"/>
<contactref element="PWR_OUT_24V_GND" pad="10"/>
<contactref element="9V" pad="2"/>
<contactref element="C1_10UF" pad="2"/>
<contactref element="C2_10UF" pad="2"/>
<contactref element="AI_PH_PL_VL_VH_GND_SIGNAL" pad="2"/>
<contactref element="AI_PH_PL_VL_VH_GND_SIGNAL" pad="4"/>
<contactref element="AI_PH_PL_VL_VH_GND_SIGNAL" pad="6"/>
<contactref element="AI_PH_PL_VL_VH_GND_SIGNAL" pad="8"/>
<contactref element="VL_WO_O_WG_B" pad="4"/>
<contactref element="VH_WO_O_WG_B" pad="4"/>
<polygon width="0.4064" layer="16">
<vertex x="-1.27" y="52.07"/>
<vertex x="77.47" y="52.07"/>
<vertex x="77.47" y="-1.27"/>
<vertex x="-1.27" y="-1.27"/>
</polygon>
<wire x1="70.95" y1="34.15" x2="70.95" y2="41.15" width="0" layer="19" extent="1-1"/>
<wire x1="70.95" y1="27.15" x2="70.95" y2="34.15" width="0" layer="19" extent="1-1"/>
<wire x1="70.95" y1="20.15" x2="70.95" y2="27.15" width="0" layer="19" extent="1-1"/>
<wire x1="70.95" y1="13.15" x2="70.95" y2="20.15" width="0" layer="19" extent="1-1"/>
<wire x1="66.21" y1="5.25" x2="70.95" y2="13.15" width="0" layer="19" extent="1-1"/>
<wire x1="60.48" y1="45.55" x2="70.95" y2="41.15" width="0" layer="19" extent="1-1"/>
<wire x1="58.42" y1="38.1" x2="60.48" y2="45.55" width="0" layer="19" extent="1-1"/>
<wire x1="57.15" y1="33.02" x2="58.42" y2="38.1" width="0" layer="19" extent="1-1"/>
<wire x1="50.97" y1="5.25" x2="66.21" y2="5.25" width="0" layer="19" extent="1-1"/>
<wire x1="44" y1="45.55" x2="58.42" y2="38.1" width="0" layer="19" extent="1-1"/>
<wire x1="33.5" y1="45.55" x2="44" y2="45.55" width="0" layer="19" extent="1-1"/>
<wire x1="23" y1="45.55" x2="33.5" y2="45.55" width="0" layer="19" extent="1-1"/>
<wire x1="24.13" y1="38.1" x2="23" y2="45.55" width="0" layer="19" extent="1-1"/>
<wire x1="21.59" y1="33.02" x2="24.13" y2="38.1" width="0" layer="19" extent="1-1"/>
<wire x1="12.5" y1="45.55" x2="23" y2="45.55" width="0" layer="19" extent="1-1"/>
<wire x1="5.25" y1="38.255" x2="12.5" y2="45.55" width="0" layer="19" extent="1-1"/>
<wire x1="5.25" y1="29.705" x2="5.25" y2="38.255" width="0" layer="19" extent="1-1"/>
<wire x1="5.25" y1="22.705" x2="5.25" y2="29.705" width="0" layer="19" extent="1-1"/>
<wire x1="5.25" y1="15.705" x2="5.25" y2="22.705" width="0" layer="19" extent="1-1"/>
<wire x1="5.25" y1="8.705" x2="5.25" y2="15.705" width="0" layer="19" extent="1-1"/>
<wire x1="31.75" y1="15.24" x2="21.59" y2="33.02" width="0" layer="19" extent="1-1"/>
</signal>
<signal name="24V">
<contactref element="5V" pad="1"/>
<contactref element="PWR_IN_GND_24V" pad="1"/>
<contactref element="PWR_OUT_24V_GND" pad="1"/>
<contactref element="PWR_OUT_24V_GND" pad="3"/>
<contactref element="PWR_OUT_24V_GND" pad="9"/>
<contactref element="PWR_OUT_24V_GND" pad="5"/>
<contactref element="PWR_OUT_24V_GND" pad="7"/>
<contactref element="PRESSURE_HI" pad="1"/>
<contactref element="PRESSURE_LO" pad="1"/>
<contactref element="VL_WO_O_WG_B" pad="1"/>
<contactref element="VH_WO_O_WG_B" pad="1"/>
<contactref element="9V" pad="1"/>
<wire x1="13.97" y1="11.43" x2="12.7" y2="12.7" width="0.254" layer="16"/>
<wire x1="26.67" y1="11.43" x2="13.97" y2="11.43" width="0.254" layer="16"/>
<wire x1="27.94" y1="12.7" x2="26.67" y2="11.43" width="0.254" layer="16"/>
<polygon width="0.4064" layer="1">
<vertex x="-2.54" y="53.34"/>
<vertex x="78.74" y="53.34"/>
<vertex x="78.74" y="-2.54"/>
<vertex x="-2.54" y="-2.54"/>
</polygon>
</signal>
<signal name="N$1">
<contactref element="PWR_OUT_GND_9V" pad="1"/>
<contactref element="9V" pad="3"/>
<contactref element="C2_10UF" pad="1"/>
<wire x1="17.78" y1="36.83" x2="19.05" y2="38.1" width="0.254" layer="1"/>
<wire x1="17.78" y1="35.56" x2="17.78" y2="36.83" width="0.254" layer="1"/>
<wire x1="19.05" y1="34.29" x2="17.78" y2="35.56" width="0.254" layer="1"/>
<wire x1="19.05" y1="33.02" x2="19.05" y2="34.29" width="0.254" layer="1"/>
<wire x1="15.24" y1="33.02" x2="6.35" y2="41.91" width="0.254" layer="16"/>
<wire x1="19.05" y1="33.02" x2="15.24" y2="33.02" width="0.254" layer="16"/>
<wire x1="6.35" y1="41.91" x2="5.25" y2="41.755" width="0.254" layer="16"/>
</signal>
<signal name="5V">
<contactref element="POTS/AO_PH_PL_VL_VH_GND_SIGNAL_5V" pad="1"/>
<contactref element="POTS/AO_PH_PL_VL_VH_GND_SIGNAL_5V" pad="10"/>
<contactref element="POTS/AO_PH_PL_VL_VH_GND_SIGNAL_5V" pad="7"/>
<contactref element="POTS/AO_PH_PL_VL_VH_GND_SIGNAL_5V" pad="4"/>
<contactref element="5V" pad="3"/>
<contactref element="C1_10UF" pad="1"/>
<wire x1="54.61" y1="36.83" x2="53.34" y2="38.1" width="0.254" layer="1"/>
<wire x1="54.61" y1="33.02" x2="54.61" y2="36.83" width="0.254" layer="1"/>
<wire x1="19.05" y1="41.91" x2="19.05" y2="44.45" width="0.254" layer="16"/>
<wire x1="26.67" y1="41.91" x2="19.05" y2="41.91" width="0.254" layer="16"/>
<wire x1="29.21" y1="44.45" x2="26.67" y2="41.91" width="0.254" layer="16"/>
<wire x1="19.05" y1="44.45" x2="19.5" y2="45.55" width="0.254" layer="16"/>
<wire x1="29.21" y1="44.45" x2="30" y2="45.55" width="0.254" layer="16"/>
<wire x1="40.64" y1="41.91" x2="40.64" y2="44.45" width="0.254" layer="16"/>
<wire x1="26.67" y1="41.91" x2="40.64" y2="41.91" width="0.254" layer="16"/>
<wire x1="40.64" y1="44.45" x2="40.5" y2="45.55" width="0.254" layer="16"/>
<wire x1="48.26" y1="41.91" x2="50.8" y2="44.45" width="0.254" layer="16"/>
<wire x1="40.64" y1="41.91" x2="48.26" y2="41.91" width="0.254" layer="16"/>
<wire x1="50.8" y1="44.45" x2="51" y2="45.55" width="0.254" layer="16"/>
<wire x1="49.53" y1="41.91" x2="53.34" y2="38.1" width="0.254" layer="16"/>
<wire x1="48.26" y1="41.91" x2="49.53" y2="41.91" width="0.254" layer="16"/>
</signal>
<signal name="N$5">
<contactref element="PRESSURE_LO" pad="2"/>
<contactref element="POTS/AO_PH_PL_VL_VH_GND_SIGNAL_5V" pad="8"/>
<wire x1="26.67" y1="17.78" x2="29.21" y2="15.24" width="0.254" layer="1"/>
<wire x1="26.67" y1="44.45" x2="26.67" y2="17.78" width="0.254" layer="1"/>
<wire x1="26.67" y1="44.45" x2="26.5" y2="45.55" width="0.254" layer="1"/>
</signal>
<signal name="N$2">
<contactref element="VL_WO_O_WG_B" pad="2"/>
<contactref element="POTS/AO_PH_PL_VL_VH_GND_SIGNAL_5V" pad="5"/>
<wire x1="36.83" y1="12.7" x2="43.18" y2="6.35" width="0.254" layer="1"/>
<wire x1="36.83" y1="44.45" x2="36.83" y2="12.7" width="0.254" layer="1"/>
<wire x1="43.18" y1="6.35" x2="43.97" y2="5.25" width="0.254" layer="1"/>
<wire x1="36.83" y1="44.45" x2="37" y2="45.55" width="0.254" layer="1"/>
</signal>
<signal name="N$6">
<contactref element="VH_WO_O_WG_B" pad="2"/>
<contactref element="POTS/AO_PH_PL_VL_VH_GND_SIGNAL_5V" pad="2"/>
<wire x1="46.99" y1="17.78" x2="58.42" y2="6.35" width="0.254" layer="1"/>
<wire x1="46.99" y1="44.45" x2="46.99" y2="17.78" width="0.254" layer="1"/>
<wire x1="58.42" y1="6.35" x2="59.21" y2="5.25" width="0.254" layer="1"/>
<wire x1="46.99" y1="44.45" x2="47.5" y2="45.55" width="0.254" layer="1"/>
</signal>
<signal name="N$7">
<contactref element="AI_PH_PL_VL_VH_GND_SIGNAL" pad="5"/>
<contactref element="PRESSURE_LO" pad="3"/>
<wire x1="27.94" y1="10.16" x2="30.48" y2="12.7" width="0.254" layer="1"/>
<wire x1="8.89" y1="10.16" x2="27.94" y2="10.16" width="0.254" layer="1"/>
<wire x1="8.89" y1="15.24" x2="8.89" y2="10.16" width="0.254" layer="1"/>
<wire x1="6.35" y1="17.78" x2="8.89" y2="15.24" width="0.254" layer="1"/>
<wire x1="6.35" y1="19.05" x2="6.35" y2="17.78" width="0.254" layer="1"/>
<wire x1="6.35" y1="19.05" x2="5.25" y2="19.205" width="0.254" layer="1"/>
</signal>
<signal name="N$12">
<contactref element="VL_WO_O_WG_B" pad="3"/>
<contactref element="AI_PH_PL_VL_VH_GND_SIGNAL" pad="3"/>
<wire x1="13.97" y1="17.78" x2="6.35" y2="25.4" width="0.254" layer="16"/>
<wire x1="35.56" y1="17.78" x2="13.97" y2="17.78" width="0.254" layer="16"/>
<wire x1="46.99" y1="6.35" x2="35.56" y2="17.78" width="0.254" layer="16"/>
<wire x1="6.35" y1="25.4" x2="5.25" y2="26.205" width="0.254" layer="16"/>
<wire x1="46.99" y1="6.35" x2="47.47" y2="5.25" width="0.254" layer="16"/>
</signal>
<signal name="N$13">
<contactref element="VH_WO_O_WG_B" pad="3"/>
<contactref element="AI_PH_PL_VL_VH_GND_SIGNAL" pad="1"/>
<wire x1="10.16" y1="29.21" x2="6.35" y2="33.02" width="0.254" layer="16"/>
<wire x1="39.37" y1="29.21" x2="10.16" y2="29.21" width="0.254" layer="16"/>
<wire x1="62.23" y1="6.35" x2="39.37" y2="29.21" width="0.254" layer="16"/>
<wire x1="6.35" y1="33.02" x2="5.25" y2="33.205" width="0.254" layer="16"/>
<wire x1="62.23" y1="6.35" x2="62.71" y2="5.25" width="0.254" layer="16"/>
</signal>
<signal name="N$4">
<contactref element="PRESSURE_HI" pad="2"/>
<contactref element="POTS/AO_PH_PL_VL_VH_GND_SIGNAL_5V" pad="11"/>
<wire x1="16.51" y1="17.78" x2="13.97" y2="15.24" width="0.254" layer="1"/>
<wire x1="16.51" y1="44.45" x2="16.51" y2="17.78" width="0.254" layer="1"/>
<wire x1="16.51" y1="44.45" x2="16" y2="45.55" width="0.254" layer="1"/>
</signal>
<signal name="N$3">
<via x="3.81" y="3.81" extent="1-16" drill="2.8"/>
</signal>
<signal name="N$8">
<via x="3.81" y="46.99" extent="1-16" drill="2.8"/>
</signal>
<signal name="N$9">
<via x="72.39" y="46.99" extent="1-16" drill="2.8"/>
</signal>
<signal name="N$10">
<via x="72.39" y="3.81" extent="1-16" drill="2.8"/>
</signal>
<signal name="N$11">
<contactref element="PRESSURE_HI" pad="3"/>
<contactref element="AI_PH_PL_VL_VH_GND_SIGNAL" pad="7"/>
<wire x1="13.97" y1="13.97" x2="15.24" y2="12.7" width="0.254" layer="16"/>
<wire x1="7.62" y1="13.97" x2="13.97" y2="13.97" width="0.254" layer="16"/>
<wire x1="6.35" y1="12.7" x2="7.62" y2="13.97" width="0.254" layer="16"/>
<wire x1="6.35" y1="12.7" x2="5.25" y2="12.205" width="0.254" layer="16"/>
</signal>
</signals>
</board>
</drawing>
</eagle>
