# Supplementary material for: Multi-neuron intracellular recording in vivo via interacting autopatching robots
Source: eLife. 2018 Jan 3;7:e24656. doi: 10.7554/eLife.24656 (PMC5812718; doi:10.7554/eLife.24656)
Supplement: Supplementary file 2. — The Supplementary file 2 contains all the CAD files needed to produce the PCB’s and custom-made parts of the multipatcher hardware. [file elife-24656-supp2.zip › Hardware assembly supplementary file/valve-relay_board.sch]

<?xml version="1.0" encoding="utf-8"?>
<!DOCTYPE eagle SYSTEM "eagle.dtd">
<eagle version="6.2">
<drawing>
<settings>
<setting alwaysvectorfont="no"/>
<setting verticaltext="up"/>
</settings>
<grid distance="0.1" unitdist="inch" unit="inch" style="lines" multiple="1" display="no" altdistance="0.01" altunitdist="inch" altunit="inch"/>
<layers>
<layer number="1" name="Top" color="4" fill="1" visible="no" active="no"/>
<layer number="2" name="Route2" color="1" fill="3" visible="no" active="no"/>
<layer number="3" name="Route3" color="4" fill="3" visible="no" active="no"/>
<layer number="14" name="Route14" color="1" fill="6" visible="no" active="no"/>
<layer number="15" name="Route15" color="4" fill="6" visible="no" active="no"/>
<layer number="16" name="Bottom" color="1" fill="1" visible="no" active="no"/>
<layer number="17" name="Pads" color="2" fill="1" visible="no" active="no"/>
<layer number="18" name="Vias" color="2" fill="1" visible="no" active="no"/>
<layer number="19" name="Unrouted" color="6" fill="1" visible="no" active="no"/>
<layer number="20" name="Dimension" color="15" fill="1" visible="no" active="no"/>
<layer number="21" name="tPlace" color="7" fill="1" visible="no" active="no"/>
<layer number="22" name="bPlace" color="7" fill="1" visible="no" active="no"/>
<layer number="23" name="tOrigins" color="15" fill="1" visible="no" active="no"/>
<layer number="24" name="bOrigins" color="15" fill="1" visible="no" active="no"/>
<layer number="25" name="tNames" color="7" fill="1" visible="no" active="no"/>
<layer number="26" name="bNames" color="7" fill="1" visible="no" active="no"/>
<layer number="27" name="tValues" color="7" fill="1" visible="no" active="no"/>
<layer number="28" name="bValues" color="7" fill="1" visible="no" active="no"/>
<layer number="29" name="tStop" color="7" fill="3" visible="no" active="no"/>
<layer number="30" name="bStop" color="7" fill="6" visible="no" active="no"/>
<layer number="31" name="tCream" color="7" fill="4" visible="no" active="no"/>
<layer number="32" name="bCream" color="7" fill="5" visible="no" active="no"/>
<layer number="33" name="tFinish" color="6" fill="3" visible="no" active="no"/>
<layer number="34" name="bFinish" color="6" fill="6" visible="no" active="no"/>
<layer number="35" name="tGlue" color="7" fill="4" visible="no" active="no"/>
<layer number="36" name="bGlue" color="7" fill="5" visible="no" active="no"/>
<layer number="37" name="tTest" color="7" fill="1" visible="no" active="no"/>
<layer number="38" name="bTest" color="7" fill="1" visible="no" active="no"/>
<layer number="39" name="tKeepout" color="4" fill="11" visible="no" active="no"/>
<layer number="40" name="bKeepout" color="1" fill="11" visible="no" active="no"/>
<layer number="41" name="tRestrict" color="4" fill="10" visible="no" active="no"/>
<layer number="42" name="bRestrict" color="1" fill="10" visible="no" active="no"/>
<layer number="43" name="vRestrict" color="2" fill="10" visible="no" active="no"/>
<layer number="44" name="Drills" color="7" fill="1" visible="no" active="no"/>
<layer number="45" name="Holes" color="7" fill="1" visible="no" active="no"/>
<layer number="46" name="Milling" color="3" fill="1" visible="no" active="no"/>
<layer number="47" name="Measures" color="7" fill="1" visible="no" active="no"/>
<layer number="48" name="Document" color="7" fill="1" visible="no" active="no"/>
<layer number="49" name="Reference" color="7" fill="1" visible="no" active="no"/>
<layer number="51" name="tDocu" color="7" fill="1" visible="no" active="no"/>
<layer number="52" name="bDocu" color="7" fill="1" visible="no" active="no"/>
<layer number="91" name="Nets" color="2" fill="1" visible="yes" active="yes"/>
<layer number="92" name="Busses" color="1" fill="1" visible="yes" active="yes"/>
<layer number="93" name="Pins" color="2" fill="1" visible="no" active="yes"/>
<layer number="94" name="Symbols" color="4" fill="1" visible="yes" active="yes"/>
<layer number="95" name="Names" color="7" fill="1" visible="yes" active="yes"/>
<layer number="96" name="Values" color="7" fill="1" visible="yes" active="yes"/>
<layer number="97" name="Info" color="7" fill="1" visible="yes" active="yes"/>
<layer number="98" name="Guide" color="6" fill="1" visible="yes" active="yes"/>
</layers>
<schematic xreflabel="%F%N/%S.%C%R" xrefpart="/%S.%C%R">
<libraries>
<library name="con-weidmueller-sl35">
<packages>
<package name="90-2">
<description>&lt;b&gt;WEIDMUELLER CLAMP CONNECTOR&lt;/b&gt;</description>
<wire x1="-3.4" y1="-4.85" x2="3.4" y2="-4.85" width="0.2032" layer="21"/>
<wire x1="3.4" y1="-4.85" x2="3.4" y2="6.05" width="0.2032" layer="21"/>
<wire x1="3.4" y1="6.05" x2="-3.4" y2="6.05" width="0.2032" layer="51"/>
<wire x1="-3.4" y1="6.05" x2="-3.4" y2="-4.85" width="0.2032" layer="21"/>
<pad name="1" x="-1.75" y="5.25" drill="1.4224" shape="long" rot="R90"/>
<pad name="2" x="1.75" y="5.25" drill="1.4224" shape="long" rot="R90"/>
<text x="-1.75" y="7" size="1.27" layer="25">&gt;NAME</text>
<text x="-1.75" y="1.75" size="1.27" layer="27">&gt;VALUE</text>
<rectangle x1="-2.275" y1="-4.9" x2="-1.225" y2="-1.225" layer="21"/>
<rectangle x1="1.225" y1="-4.9" x2="2.275" y2="-1.225" layer="21"/>
</package>
<package name="90-8">
<description>&lt;b&gt;WEIDMUELLER CLAMP CONNECTOR&lt;/b&gt;</description>
<wire x1="-13.9" y1="-4.85" x2="13.9" y2="-4.85" width="0.2032" layer="21"/>
<wire x1="13.9" y1="-4.85" x2="13.9" y2="6.05" width="0.2032" layer="21"/>
<wire x1="13.9" y1="6.05" x2="-13.9" y2="6.05" width="0.2032" layer="51"/>
<wire x1="-13.9" y1="6.05" x2="-13.9" y2="-4.85" width="0.2032" layer="21"/>
<pad name="1" x="-12.25" y="5.25" drill="1.4224" shape="long" rot="R90"/>
<pad name="2" x="-8.75" y="5.25" drill="1.4224" shape="long" rot="R90"/>
<pad name="3" x="-5.25" y="5.25" drill="1.4224" shape="long" rot="R90"/>
<pad name="4" x="-1.75" y="5.25" drill="1.4224" shape="long" rot="R90"/>
<pad name="5" x="1.75" y="5.25" drill="1.4224" shape="long" rot="R90"/>
<pad name="6" x="5.25" y="5.25" drill="1.4224" shape="long" rot="R90"/>
<pad name="7" x="8.75" y="5.25" drill="1.4224" shape="long" rot="R90"/>
<pad name="8" x="12.25" y="5.25" drill="1.4224" shape="long" rot="R90"/>
<text x="-12.25" y="7" size="1.27" layer="25">&gt;NAME</text>
<text x="-12.25" y="1.75" size="1.27" layer="27">&gt;VALUE</text>
<rectangle x1="-12.775" y1="-4.9" x2="-11.725" y2="-1.225" layer="21"/>
<rectangle x1="-9.275" y1="-4.9" x2="-8.225" y2="-1.225" layer="21"/>
<rectangle x1="-5.775" y1="-4.9" x2="-4.725" y2="-1.225" layer="21"/>
<rectangle x1="-2.275" y1="-4.9" x2="-1.225" y2="-1.225" layer="21"/>
<rectangle x1="1.225" y1="-4.9" x2="2.275" y2="-1.225" layer="21"/>
<rectangle x1="4.725" y1="-4.9" x2="5.775" y2="-1.225" layer="21"/>
<rectangle x1="8.225" y1="-4.9" x2="9.275" y2="-1.225" layer="21"/>
<rectangle x1="11.725" y1="-4.9" x2="12.775" y2="-1.225" layer="21"/>
</package>
<package name="90-6">
<description>&lt;b&gt;WEIDMUELLER CLAMP CONNECTOR&lt;/b&gt;</description>
<wire x1="-10.4" y1="-4.85" x2="10.4" y2="-4.85" width="0.2032" layer="21"/>
<wire x1="10.4" y1="-4.85" x2="10.4" y2="6.05" width="0.2032" layer="21"/>
<wire x1="10.4" y1="6.05" x2="-10.4" y2="6.05" width="0.2032" layer="51"/>
<wire x1="-10.4" y1="6.05" x2="-10.4" y2="-4.85" width="0.2032" layer="21"/>
<pad name="1" x="-8.75" y="5.25" drill="1.4224" shape="long" rot="R90"/>
<pad name="2" x="-5.25" y="5.25" drill="1.4224" shape="long" rot="R90"/>
<pad name="3" x="-1.75" y="5.25" drill="1.4224" shape="long" rot="R90"/>
<pad name="4" x="1.75" y="5.25" drill="1.4224" shape="long" rot="R90"/>
<pad name="5" x="5.25" y="5.25" drill="1.4224" shape="long" rot="R90"/>
<pad name="6" x="8.75" y="5.25" drill="1.4224" shape="long" rot="R90"/>
<text x="-8.75" y="7" size="1.27" layer="25">&gt;NAME</text>
<text x="-8.75" y="1.75" size="1.27" layer="27">&gt;VALUE</text>
<rectangle x1="-9.275" y1="-4.9" x2="-8.225" y2="-1.225" layer="21"/>
<rectangle x1="-5.775" y1="-4.9" x2="-4.725" y2="-1.225" layer="21"/>
<rectangle x1="-2.275" y1="-4.9" x2="-1.225" y2="-1.225" layer="21"/>
<rectangle x1="1.225" y1="-4.9" x2="2.275" y2="-1.225" layer="21"/>
<rectangle x1="4.725" y1="-4.9" x2="5.775" y2="-1.225" layer="21"/>
<rectangle x1="8.225" y1="-4.9" x2="9.275" y2="-1.225" layer="21"/>
</package>
</packages>
<symbols>
<symbol name="MALE-2">
<text x="0" y="1.778" size="1.778" layer="95">&gt;NAME</text>
<text x="0" y="-5.842" size="1.778" layer="96">&gt;VALUE</text>
<rectangle x1="-0.254" y1="-0.254" x2="1.27" y2="0.254" layer="94"/>
<rectangle x1="-0.254" y1="-2.794" x2="1.27" y2="-2.286" layer="94"/>
<pin name="1" x="-2.54" y="0" visible="pin" length="short" direction="pas"/>
<pin name="2" x="-2.54" y="-2.54" visible="pin" length="short" direction="pas"/>
</symbol>
<symbol name="MALE-8">
<text x="0" y="9.398" size="1.778" layer="95">&gt;NAME</text>
<text x="0" y="-13.716" size="1.778" layer="96">&gt;VALUE</text>
<rectangle x1="-0.254" y1="7.366" x2="1.27" y2="7.874" layer="94"/>
<rectangle x1="-0.254" y1="4.826" x2="1.27" y2="5.334" layer="94"/>
<rectangle x1="-0.254" y1="2.286" x2="1.27" y2="2.794" layer="94"/>
<rectangle x1="-0.254" y1="-0.254" x2="1.27" y2="0.254" layer="94"/>
<rectangle x1="-0.254" y1="-2.794" x2="1.27" y2="-2.286" layer="94"/>
<rectangle x1="-0.254" y1="-5.334" x2="1.27" y2="-4.826" layer="94"/>
<rectangle x1="-0.254" y1="-7.874" x2="1.27" y2="-7.366" layer="94"/>
<rectangle x1="-0.254" y1="-10.414" x2="1.27" y2="-9.906" layer="94"/>
<pin name="1" x="-2.54" y="7.62" visible="pin" length="short" direction="pas"/>
<pin name="2" x="-2.54" y="5.08" visible="pin" length="short" direction="pas"/>
<pin name="3" x="-2.54" y="2.54" visible="pin" length="short" direction="pas"/>
<pin name="4" x="-2.54" y="0" visible="pin" length="short" direction="pas"/>
<pin name="5" x="-2.54" y="-2.54" visible="pin" length="short" direction="pas"/>
<pin name="6" x="-2.54" y="-5.08" visible="pin" length="short" direction="pas"/>
<pin name="7" x="-2.54" y="-7.62" visible="pin" length="short" direction="pas"/>
<pin name="8" x="-2.54" y="-10.16" visible="pin" length="short" direction="pas"/>
</symbol>
<symbol name="MALE-6">
<text x="0" y="7.112" size="1.778" layer="95">&gt;NAME</text>
<text x="0" y="-11.176" size="1.778" layer="96">&gt;VALUE</text>
<rectangle x1="-0.254" y1="4.826" x2="1.27" y2="5.334" layer="94"/>
<rectangle x1="-0.254" y1="2.286" x2="1.27" y2="2.794" layer="94"/>
<rectangle x1="-0.254" y1="-0.254" x2="1.27" y2="0.254" layer="94"/>
<rectangle x1="-0.254" y1="-2.794" x2="1.27" y2="-2.286" layer="94"/>
<rectangle x1="-0.254" y1="-5.334" x2="1.27" y2="-4.826" layer="94"/>
<rectangle x1="-0.254" y1="-7.874" x2="1.27" y2="-7.366" layer="94"/>
<pin name="1" x="-2.54" y="5.08" visible="pin" length="short" direction="pas"/>
<pin name="2" x="-2.54" y="2.54" visible="pin" length="short" direction="pas"/>
<pin name="3" x="-2.54" y="0" visible="pin" length="short" direction="pas"/>
<pin name="4" x="-2.54" y="-2.54" visible="pin" length="short" direction="pas"/>
<pin name="5" x="-2.54" y="-5.08" visible="pin" length="short" direction="pas"/>
<pin name="6" x="-2.54" y="-7.62" visible="pin" length="short" direction="pas"/>
</symbol>
</symbols>
<devicesets>
<deviceset name="90-2" prefix="X" uservalue="yes">
<description>&lt;b&gt;WEIDMUELLER CLAMP CONNECTOR&lt;/b&gt;</description>
<gates>
<gate name="G$1" symbol="MALE-2" x="0" y="0"/>
</gates>
<devices>
<device name="" package="90-2">
<connects>
<connect gate="G$1" pin="1" pad="1"/>
<connect gate="G$1" pin="2" pad="2"/>
</connects>
<technologies>
<technology name="">
<attribute name="MF" value="" constant="no"/>
<attribute name="MPN" value="" constant="no"/>
<attribute name="OC_FARNELL" value="unknown" constant="no"/>
<attribute name="OC_NEWARK" value="unknown" constant="no"/>
</technology>
</technologies>
</device>
</devices>
</deviceset>
<deviceset name="90-8" prefix="X" uservalue="yes">
<description>&lt;b&gt;WEIDMUELLER CLAMP CONNECTOR&lt;/b&gt;</description>
<gates>
<gate name="G$1" symbol="MALE-8" x="0" y="0"/>
</gates>
<devices>
<device name="" package="90-8">
<connects>
<connect gate="G$1" pin="1" pad="1"/>
<connect gate="G$1" pin="2" pad="2"/>
<connect gate="G$1" pin="3" pad="3"/>
<connect gate="G$1" pin="4" pad="4"/>
<connect gate="G$1" pin="5" pad="5"/>
<connect gate="G$1" pin="6" pad="6"/>
<connect gate="G$1" pin="7" pad="7"/>
<connect gate="G$1" pin="8" pad="8"/>
</connects>
<technologies>
<technology name="">
<attribute name="MF" value="" constant="no"/>
<attribute name="MPN" value="" constant="no"/>
<attribute name="OC_FARNELL" value="unknown" constant="no"/>
<attribute name="OC_NEWARK" value="unknown" constant="no"/>
</technology>
</technologies>
</device>
</devices>
</deviceset>
<deviceset name="90-6" prefix="X" uservalue="yes">
<description>&lt;b&gt;WEIDMUELLER CLAMP CONNECTOR&lt;/b&gt;</description>
<gates>
<gate name="G$1" symbol="MALE-6" x="0" y="0"/>
</gates>
<devices>
<device name="" package="90-6">
<connects>
<connect gate="G$1" pin="1" pad="1"/>
<connect gate="G$1" pin="2" pad="2"/>
<connect gate="G$1" pin="3" pad="3"/>
<connect gate="G$1" pin="4" pad="4"/>
<connect gate="G$1" pin="5" pad="5"/>
<connect gate="G$1" pin="6" pad="6"/>
</connects>
<technologies>
<technology name="">
<attribute name="MF" value="" constant="no"/>
<attribute name="MPN" value="" constant="no"/>
<attribute name="OC_FARNELL" value="unknown" constant="no"/>
<attribute name="OC_NEWARK" value="unknown" constant="no"/>
</technology>
</technologies>
</device>
</devices>
</deviceset>
</devicesets>
</library>
<library name="rcl">
<packages>
<package name="C0402">
<description>&lt;b&gt;CAPACITOR&lt;/b&gt;</description>
<wire x1="-0.245" y1="0.224" x2="0.245" y2="0.224" width="0.1524" layer="51"/>
<wire x1="0.245" y1="-0.224" x2="-0.245" y2="-0.224" width="0.1524" layer="51"/>
<wire x1="-1.473" y1="0.483" x2="1.473" y2="0.483" width="0.0508" layer="39"/>
<wire x1="1.473" y1="0.483" x2="1.473" y2="-0.483" width="0.0508" layer="39"/>
<wire x1="1.473" y1="-0.483" x2="-1.473" y2="-0.483" width="0.0508" layer="39"/>
<wire x1="-1.473" y1="-0.483" x2="-1.473" y2="0.483" width="0.0508" layer="39"/>
<smd name="1" x="-0.65" y="0" dx="0.7" dy="0.9" layer="1"/>
<smd name="2" x="0.65" y="0" dx="0.7" dy="0.9" layer="1"/>
<text x="-0.635" y="0.635" size="1.27" layer="25">&gt;NAME</text>
<text x="-0.635" y="-1.905" size="1.27" layer="27">&gt;VALUE</text>
<rectangle x1="-0.554" y1="-0.3048" x2="-0.254" y2="0.2951" layer="51"/>
<rectangle x1="0.2588" y1="-0.3048" x2="0.5588" y2="0.2951" layer="51"/>
<rectangle x1="-0.1999" y1="-0.3" x2="0.1999" y2="0.3" layer="35"/>
</package>
<package name="C0504">
<description>&lt;b&gt;CAPACITOR&lt;/b&gt;</description>
<wire x1="-1.473" y1="0.983" x2="1.473" y2="0.983" width="0.0508" layer="39"/>
<wire x1="1.473" y1="0.983" x2="1.473" y2="-0.983" width="0.0508" layer="39"/>
<wire x1="1.473" y1="-0.983" x2="-1.473" y2="-0.983" width="0.0508" layer="39"/>
<wire x1="-1.473" y1="-0.983" x2="-1.473" y2="0.983" width="0.0508" layer="39"/>
<wire x1="-0.294" y1="0.559" x2="0.294" y2="0.559" width="0.1016" layer="51"/>
<wire x1="-0.294" y1="-0.559" x2="0.294" y2="-0.559" width="0.1016" layer="51"/>
<smd name="1" x="-0.7" y="0" dx="1" dy="1.3" layer="1"/>
<smd name="2" x="0.7" y="0" dx="1" dy="1.3" layer="1"/>
<text x="-0.635" y="1.27" size="1.27" layer="25">&gt;NAME</text>
<text x="-0.635" y="-2.54" size="1.27" layer="27">&gt;VALUE</text>
<rectangle x1="-0.6604" y1="-0.6223" x2="-0.2804" y2="0.6276" layer="51"/>
<rectangle x1="0.2794" y1="-0.6223" x2="0.6594" y2="0.6276" layer="51"/>
<rectangle x1="-0.1001" y1="-0.4001" x2="0.1001" y2="0.4001" layer="35"/>
</package>
<package name="C0603">
<description>&lt;b&gt;CAPACITOR&lt;/b&gt;</description>
<wire x1="-1.473" y1="0.983" x2="1.473" y2="0.983" width="0.0508" layer="39"/>
<wire x1="1.473" y1="0.983" x2="1.473" y2="-0.983" width="0.0508" layer="39"/>
<wire x1="1.473" y1="-0.983" x2="-1.473" y2="-0.983" width="0.0508" layer="39"/>
<wire x1="-1.473" y1="-0.983" x2="-1.473" y2="0.983" width="0.0508" layer="39"/>
<wire x1="-0.356" y1="0.432" x2="0.356" y2="0.432" width="0.1016" layer="51"/>
<wire x1="-0.356" y1="-0.419" x2="0.356" y2="-0.419" width="0.1016" layer="51"/>
<smd name="1" x="-0.85" y="0" dx="1.1" dy="1" layer="1"/>
<smd name="2" x="0.85" y="0" dx="1.1" dy="1" layer="1"/>
<text x="-0.635" y="0.635" size="1.27" layer="25">&gt;NAME</text>
<text x="-0.635" y="-1.905" size="1.27" layer="27">&gt;VALUE</text>
<rectangle x1="-0.8382" y1="-0.4699" x2="-0.3381" y2="0.4801" layer="51"/>
<rectangle x1="0.3302" y1="-0.4699" x2="0.8303" y2="0.4801" layer="51"/>
<rectangle x1="-0.1999" y1="-0.3" x2="0.1999" y2="0.3" layer="35"/>
</package>
<package name="C0805">
<description>&lt;b&gt;CAPACITOR&lt;/b&gt;&lt;p&gt;</description>
<wire x1="-1.973" y1="0.983" x2="1.973" y2="0.983" width="0.0508" layer="39"/>
<wire x1="1.973" y1="-0.983" x2="-1.973" y2="-0.983" width="0.0508" layer="39"/>
<wire x1="-1.973" y1="-0.983" x2="-1.973" y2="0.983" width="0.0508" layer="39"/>
<wire x1="-0.381" y1="0.66" x2="0.381" y2="0.66" width="0.1016" layer="51"/>
<wire x1="-0.356" y1="-0.66" x2="0.381" y2="-0.66" width="0.1016" layer="51"/>
<wire x1="1.973" y1="0.983" x2="1.973" y2="-0.983" width="0.0508" layer="39"/>
<smd name="1" x="-0.95" y="0" dx="1.3" dy="1.5" layer="1"/>
<smd name="2" x="0.95" y="0" dx="1.3" dy="1.5" layer="1"/>
<text x="-1.27" y="1.27" size="1.27" layer="25">&gt;NAME</text>
<text x="-1.27" y="-2.54" size="1.27" layer="27">&gt;VALUE</text>
<rectangle x1="-1.0922" y1="-0.7239" x2="-0.3421" y2="0.7262" layer="51"/>
<rectangle x1="0.3556" y1="-0.7239" x2="1.1057" y2="0.7262" layer="51"/>
<rectangle x1="-0.1001" y1="-0.4001" x2="0.1001" y2="0.4001" layer="35"/>
</package>
<package name="C1005">
<description>&lt;b&gt;CAPACITOR&lt;/b&gt;</description>
<wire x1="-0.245" y1="0.224" x2="0.245" y2="0.224" width="0.1524" layer="51"/>
<wire x1="0.245" y1="-0.224" x2="-0.245" y2="-0.224" width="0.1524" layer="51"/>
<wire x1="-1.473" y1="0.483" x2="1.473" y2="0.483" width="0.0508" layer="39"/>
<wire x1="1.473" y1="0.483" x2="1.473" y2="-0.483" width="0.0508" layer="39"/>
<wire x1="1.473" y1="-0.483" x2="-1.473" y2="-0.483" width="0.0508" layer="39"/>
<wire x1="-1.473" y1="-0.483" x2="-1.473" y2="0.483" width="0.0508" layer="39"/>
<smd name="1" x="-0.65" y="0" dx="0.7" dy="0.9" layer="1"/>
<smd name="2" x="0.65" y="0" dx="0.7" dy="0.9" layer="1"/>
<text x="-0.635" y="0.635" size="1.27" layer="25">&gt;NAME</text>
<text x="-0.635" y="-1.905" size="1.27" layer="27">&gt;VALUE</text>
<rectangle x1="-0.554" y1="-0.3048" x2="-0.254" y2="0.2951" layer="51"/>
<rectangle x1="0.2588" y1="-0.3048" x2="0.5588" y2="0.2951" layer="51"/>
<rectangle x1="-0.1999" y1="-0.3" x2="0.1999" y2="0.3" layer="35"/>
</package>
<package name="C1206">
<description>&lt;b&gt;CAPACITOR&lt;/b&gt;</description>
<wire x1="-2.473" y1="0.983" x2="2.473" y2="0.983" width="0.0508" layer="39"/>
<wire x1="2.473" y1="-0.983" x2="-2.473" y2="-0.983" width="0.0508" layer="39"/>
<wire x1="-2.473" y1="-0.983" x2="-2.473" y2="0.983" width="0.0508" layer="39"/>
<wire x1="2.473" y1="0.983" x2="2.473" y2="-0.983" width="0.0508" layer="39"/>
<wire x1="-0.965" y1="0.787" x2="0.965" y2="0.787" width="0.1016" layer="51"/>
<wire x1="-0.965" y1="-0.787" x2="0.965" y2="-0.787" width="0.1016" layer="51"/>
<smd name="1" x="-1.4" y="0" dx="1.6" dy="1.8" layer="1"/>
<smd name="2" x="1.4" y="0" dx="1.6" dy="1.8" layer="1"/>
<text x="-1.27" y="1.27" size="1.27" layer="25">&gt;NAME</text>
<text x="-1.27" y="-2.54" size="1.27" layer="27">&gt;VALUE</text>
<rectangle x1="-1.7018" y1="-0.8509" x2="-0.9517" y2="0.8491" layer="51"/>
<rectangle x1="0.9517" y1="-0.8491" x2="1.7018" y2="0.8509" layer="51"/>
<rectangle x1="-0.1999" y1="-0.4001" x2="0.1999" y2="0.4001" layer="35"/>
</package>
<package name="C1210">
<description>&lt;b&gt;CAPACITOR&lt;/b&gt;</description>
<wire x1="-2.473" y1="1.483" x2="2.473" y2="1.483" width="0.0508" layer="39"/>
<wire x1="2.473" y1="-1.483" x2="-2.473" y2="-1.483" width="0.0508" layer="39"/>
<wire x1="-2.473" y1="-1.483" x2="-2.473" y2="1.483" width="0.0508" layer="39"/>
<wire x1="-0.9652" y1="1.2446" x2="0.9652" y2="1.2446" width="0.1016" layer="51"/>
<wire x1="-0.9652" y1="-1.2446" x2="0.9652" y2="-1.2446" width="0.1016" layer="51"/>
<wire x1="2.473" y1="1.483" x2="2.473" y2="-1.483" width="0.0508" layer="39"/>
<smd name="1" x="-1.4" y="0" dx="1.6" dy="2.7" layer="1"/>
<smd name="2" x="1.4" y="0" dx="1.6" dy="2.7" layer="1"/>
<text x="-1.905" y="1.905" size="1.27" layer="25">&gt;NAME</text>
<text x="-1.905" y="-3.175" size="1.27" layer="27">&gt;VALUE</text>
<rectangle x1="-1.7018" y1="-1.2954" x2="-0.9517" y2="1.3045" layer="51"/>
<rectangle x1="0.9517" y1="-1.3045" x2="1.7018" y2="1.2954" layer="51"/>
<rectangle x1="-0.1999" y1="-0.4001" x2="0.1999" y2="0.4001" layer="35"/>
</package>
<package name="C1310">
<description>&lt;b&gt;CAPACITOR&lt;/b&gt;</description>
<wire x1="-1.473" y1="0.983" x2="1.473" y2="0.983" width="0.0508" layer="39"/>
<wire x1="1.473" y1="0.983" x2="1.473" y2="-0.983" width="0.0508" layer="39"/>
<wire x1="1.473" y1="-0.983" x2="-1.473" y2="-0.983" width="0.0508" layer="39"/>
<wire x1="-1.473" y1="-0.983" x2="-1.473" y2="0.983" width="0.0508" layer="39"/>
<wire x1="-0.294" y1="0.559" x2="0.294" y2="0.559" width="0.1016" layer="51"/>
<wire x1="-0.294" y1="-0.559" x2="0.294" y2="-0.559" width="0.1016" layer="51"/>
<smd name="1" x="-0.7" y="0" dx="1" dy="1.3" layer="1"/>
<smd name="2" x="0.7" y="0" dx="1" dy="1.3" layer="1"/>
<text x="-0.635" y="1.27" size="1.27" layer="25">&gt;NAME</text>
<text x="-0.635" y="-2.54" size="1.27" layer="27">&gt;VALUE</text>
<rectangle x1="-0.6604" y1="-0.6223" x2="-0.2804" y2="0.6276" layer="51"/>
<rectangle x1="0.2794" y1="-0.6223" x2="0.6594" y2="0.6276" layer="51"/>
<rectangle x1="-0.1001" y1="-0.3" x2="0.1001" y2="0.3" layer="35"/>
</package>
<package name="C1608">
<description>&lt;b&gt;CAPACITOR&lt;/b&gt;</description>
<wire x1="-1.473" y1="0.983" x2="1.473" y2="0.983" width="0.0508" layer="39"/>
<wire x1="1.473" y1="0.983" x2="1.473" y2="-0.983" width="0.0508" layer="39"/>
<wire x1="1.473" y1="-0.983" x2="-1.473" y2="-0.983" width="0.0508" layer="39"/>
<wire x1="-1.473" y1="-0.983" x2="-1.473" y2="0.983" width="0.0508" layer="39"/>
<wire x1="-0.356" y1="0.432" x2="0.356" y2="0.432" width="0.1016" layer="51"/>
<wire x1="-0.356" y1="-0.419" x2="0.356" y2="-0.419" width="0.1016" layer="51"/>
<smd name="1" x="-0.85" y="0" dx="1.1" dy="1" layer="1"/>
<smd name="2" x="0.85" y="0" dx="1.1" dy="1" layer="1"/>
<text x="-0.635" y="0.635" size="1.27" layer="25">&gt;NAME</text>
<text x="-0.635" y="-1.905" size="1.27" layer="27">&gt;VALUE</text>
<rectangle x1="-0.8382" y1="-0.4699" x2="-0.3381" y2="0.4801" layer="51"/>
<rectangle x1="0.3302" y1="-0.4699" x2="0.8303" y2="0.4801" layer="51"/>
<rectangle x1="-0.1999" y1="-0.3" x2="0.1999" y2="0.3" layer="35"/>
</package>
<package name="C1812">
<description>&lt;b&gt;CAPACITOR&lt;/b&gt;</description>
<wire x1="-2.973" y1="1.983" x2="2.973" y2="1.983" width="0.0508" layer="39"/>
<wire x1="2.973" y1="-1.983" x2="-2.973" y2="-1.983" width="0.0508" layer="39"/>
<wire x1="-2.973" y1="-1.983" x2="-2.973" y2="1.983" width="0.0508" layer="39"/>
<wire x1="-1.4732" y1="1.6002" x2="1.4732" y2="1.6002" width="0.1016" layer="51"/>
<wire x1="-1.4478" y1="-1.6002" x2="1.4732" y2="-1.6002" width="0.1016" layer="51"/>
<wire x1="2.973" y1="1.983" x2="2.973" y2="-1.983" width="0.0508" layer="39"/>
<smd name="1" x="-1.95" y="0" dx="1.9" dy="3.4" layer="1"/>
<smd name="2" x="1.95" y="0" dx="1.9" dy="3.4" layer="1"/>
<text x="-1.905" y="2.54" size="1.27" layer="25">&gt;NAME</text>
<text x="-1.905" y="-3.81" size="1.27" layer="27">&gt;VALUE</text>
<rectangle x1="-2.3876" y1="-1.651" x2="-1.4376" y2="1.649" layer="51"/>
<rectangle x1="1.4478" y1="-1.651" x2="2.3978" y2="1.649" layer="51"/>
<rectangle x1="-0.3" y1="-0.4001" x2="0.3" y2="0.4001" layer="35"/>
</package>
<package name="C1825">
<description>&lt;b&gt;CAPACITOR&lt;/b&gt;</description>
<wire x1="-2.973" y1="3.483" x2="2.973" y2="3.483" width="0.0508" layer="39"/>
<wire x1="2.973" y1="-3.483" x2="-2.973" y2="-3.483" width="0.0508" layer="39"/>
<wire x1="-2.973" y1="-3.483" x2="-2.973" y2="3.483" width="0.0508" layer="39"/>
<wire x1="-1.4986" y1="3.2766" x2="1.4732" y2="3.2766" width="0.1016" layer="51"/>
<wire x1="-1.4732" y1="-3.2766" x2="1.4986" y2="-3.2766" width="0.1016" layer="51"/>
<wire x1="2.973" y1="3.483" x2="2.973" y2="-3.483" width="0.0508" layer="39"/>
<smd name="1" x="-1.95" y="0" dx="1.9" dy="6.8" layer="1"/>
<smd name="2" x="1.95" y="0" dx="1.9" dy="6.8" layer="1"/>
<text x="-1.905" y="3.81" size="1.27" layer="25">&gt;NAME</text>
<text x="-1.905" y="-5.08" size="1.27" layer="27">&gt;VALUE</text>
<rectangle x1="-2.413" y1="-3.3528" x2="-1.463" y2="3.3472" layer="51"/>
<rectangle x1="1.4478" y1="-3.3528" x2="2.3978" y2="3.3472" layer="51"/>
<rectangle x1="-0.7" y1="-0.7" x2="0.7" y2="0.7" layer="35"/>
</package>
<package name="C2012">
<description>&lt;b&gt;CAPACITOR&lt;/b&gt;</description>
<wire x1="-1.973" y1="0.983" x2="1.973" y2="0.983" width="0.0508" layer="39"/>
<wire x1="1.973" y1="0.983" x2="1.973" y2="-0.983" width="0.0508" layer="39"/>
<wire x1="1.973" y1="-0.983" x2="-1.973" y2="-0.983" width="0.0508" layer="39"/>
<wire x1="-1.973" y1="-0.983" x2="-1.973" y2="0.983" width="0.0508" layer="39"/>
<wire x1="-0.381" y1="0.66" x2="0.381" y2="0.66" width="0.1016" layer="51"/>
<wire x1="-0.356" y1="-0.66" x2="0.381" y2="-0.66" width="0.1016" layer="51"/>
<smd name="1" x="-0.85" y="0" dx="1.3" dy="1.5" layer="1"/>
<smd name="2" x="0.85" y="0" dx="1.3" dy="1.5" layer="1"/>
<text x="-1.27" y="1.27" size="1.27" layer="25">&gt;NAME</text>
<text x="-1.27" y="-2.54" size="1.27" layer="27">&gt;VALUE</text>
<rectangle x1="-1.0922" y1="-0.7239" x2="-0.3421" y2="0.7262" layer="51"/>
<rectangle x1="0.3556" y1="-0.7239" x2="1.1057" y2="0.7262" layer="51"/>
<rectangle x1="-0.1001" y1="-0.4001" x2="0.1001" y2="0.4001" layer="35"/>
</package>
<package name="C3216">
<description>&lt;b&gt;CAPACITOR&lt;/b&gt;</description>
<wire x1="-2.473" y1="0.983" x2="2.473" y2="0.983" width="0.0508" layer="39"/>
<wire x1="2.473" y1="-0.983" x2="-2.473" y2="-0.983" width="0.0508" layer="39"/>
<wire x1="-2.473" y1="-0.983" x2="-2.473" y2="0.983" width="0.0508" layer="39"/>
<wire x1="2.473" y1="0.983" x2="2.473" y2="-0.983" width="0.0508" layer="39"/>
<wire x1="-0.965" y1="0.787" x2="0.965" y2="0.787" width="0.1016" layer="51"/>
<wire x1="-0.965" y1="-0.787" x2="0.965" y2="-0.787" width="0.1016" layer="51"/>
<smd name="1" x="-1.4" y="0" dx="1.6" dy="1.8" layer="1"/>
<smd name="2" x="1.4" y="0" dx="1.6" dy="1.8" layer="1"/>
<text x="-1.27" y="1.27" size="1.27" layer="25">&gt;NAME</text>
<text x="-1.27" y="-2.54" size="1.27" layer="27">&gt;VALUE</text>
<rectangle x1="-1.7018" y1="-0.8509" x2="-0.9517" y2="0.8491" layer="51"/>
<rectangle x1="0.9517" y1="-0.8491" x2="1.7018" y2="0.8509" layer="51"/>
<rectangle x1="-0.3" y1="-0.5001" x2="0.3" y2="0.5001" layer="35"/>
</package>
<package name="C3225">
<description>&lt;b&gt;CAPACITOR&lt;/b&gt;</description>
<wire x1="-2.473" y1="1.483" x2="2.473" y2="1.483" width="0.0508" layer="39"/>
<wire x1="2.473" y1="-1.483" x2="-2.473" y2="-1.483" width="0.0508" layer="39"/>
<wire x1="-2.473" y1="-1.483" x2="-2.473" y2="1.483" width="0.0508" layer="39"/>
<wire x1="-0.9652" y1="1.2446" x2="0.9652" y2="1.2446" width="0.1016" layer="51"/>
<wire x1="-0.9652" y1="-1.2446" x2="0.9652" y2="-1.2446" width="0.1016" layer="51"/>
<wire x1="2.473" y1="1.483" x2="2.473" y2="-1.483" width="0.0508" layer="39"/>
<smd name="1" x="-1.4" y="0" dx="1.6" dy="2.7" layer="1"/>
<smd name="2" x="1.4" y="0" dx="1.6" dy="2.7" layer="1"/>
<text x="-1.905" y="1.905" size="1.27" layer="25">&gt;NAME</text>
<text x="-1.905" y="-3.175" size="1.27" layer="27">&gt;VALUE</text>
<rectangle x1="-1.7018" y1="-1.2954" x2="-0.9517" y2="1.3045" layer="51"/>
<rectangle x1="0.9517" y1="-1.3045" x2="1.7018" y2="1.2954" layer="51"/>
<rectangle x1="-0.1999" y1="-0.5001" x2="0.1999" y2="0.5001" layer="35"/>
</package>
<package name="C4532">
<description>&lt;b&gt;CAPACITOR&lt;/b&gt;</description>
<wire x1="-2.973" y1="1.983" x2="2.973" y2="1.983" width="0.0508" layer="39"/>
<wire x1="2.973" y1="-1.983" x2="-2.973" y2="-1.983" width="0.0508" layer="39"/>
<wire x1="-2.973" y1="-1.983" x2="-2.973" y2="1.983" width="0.0508" layer="39"/>
<wire x1="-1.4732" y1="1.6002" x2="1.4732" y2="1.6002" width="0.1016" layer="51"/>
<wire x1="-1.4478" y1="-1.6002" x2="1.4732" y2="-1.6002" width="0.1016" layer="51"/>
<wire x1="2.973" y1="1.983" x2="2.973" y2="-1.983" width="0.0508" layer="39"/>
<smd name="1" x="-1.95" y="0" dx="1.9" dy="3.4" layer="1"/>
<smd name="2" x="1.95" y="0" dx="1.9" dy="3.4" layer="1"/>
<text x="-1.905" y="2.54" size="1.27" layer="25">&gt;NAME</text>
<text x="-1.905" y="-3.81" size="1.27" layer="27">&gt;VALUE</text>
<rectangle x1="-2.3876" y1="-1.651" x2="-1.4376" y2="1.649" layer="51"/>
<rectangle x1="1.4478" y1="-1.651" x2="2.3978" y2="1.649" layer="51"/>
<rectangle x1="-0.4001" y1="-0.7" x2="0.4001" y2="0.7" layer="35"/>
</package>
<package name="C4564">
<description>&lt;b&gt;CAPACITOR&lt;/b&gt;</description>
<wire x1="-2.973" y1="3.483" x2="2.973" y2="3.483" width="0.0508" layer="39"/>
<wire x1="2.973" y1="-3.483" x2="-2.973" y2="-3.483" width="0.0508" layer="39"/>
<wire x1="-2.973" y1="-3.483" x2="-2.973" y2="3.483" width="0.0508" layer="39"/>
<wire x1="-1.4986" y1="3.2766" x2="1.4732" y2="3.2766" width="0.1016" layer="51"/>
<wire x1="-1.4732" y1="-3.2766" x2="1.4986" y2="-3.2766" width="0.1016" layer="51"/>
<wire x1="2.973" y1="3.483" x2="2.973" y2="-3.483" width="0.0508" layer="39"/>
<smd name="1" x="-1.95" y="0" dx="1.9" dy="6.8" layer="1"/>
<smd name="2" x="1.95" y="0" dx="1.9" dy="6.8" layer="1"/>
<text x="-1.905" y="3.81" size="1.27" layer="25">&gt;NAME</text>
<text x="-1.905" y="-5.08" size="1.27" layer="27">&gt;VALUE</text>
<rectangle x1="-2.413" y1="-3.3528" x2="-1.463" y2="3.3472" layer="51"/>
<rectangle x1="1.4478" y1="-3.3528" x2="2.3978" y2="3.3472" layer="51"/>
<rectangle x1="-0.5001" y1="-1" x2="0.5001" y2="1" layer="35"/>
</package>
<package name="C025-024X044">
<description>&lt;b&gt;CAPACITOR&lt;/b&gt;&lt;p&gt;
grid 2.5 mm, outline 2.4 x 4.4 mm</description>
<wire x1="-2.159" y1="-0.635" x2="-2.159" y2="0.635" width="0.1524" layer="21"/>
<wire x1="-2.159" y1="0.635" x2="-1.651" y2="1.143" width="0.1524" layer="21" curve="-90"/>
<wire x1="-2.159" y1="-0.635" x2="-1.651" y2="-1.143" width="0.1524" layer="21" curve="90"/>
<wire x1="1.651" y1="1.143" x2="-1.651" y2="1.143" width="0.1524" layer="21"/>
<wire x1="2.159" y1="-0.635" x2="2.159" y2="0.635" width="0.1524" layer="21"/>
<wire x1="1.651" y1="-1.143" x2="-1.651" y2="-1.143" width="0.1524" layer="21"/>
<wire x1="1.651" y1="1.143" x2="2.159" y2="0.635" width="0.1524" layer="21" curve="-90"/>
<wire x1="1.651" y1="-1.143" x2="2.159" y2="-0.635" width="0.1524" layer="21" curve="90"/>
<wire x1="-0.3048" y1="0.762" x2="-0.3048" y2="-0.762" width="0.3048" layer="21"/>
<wire x1="0.3302" y1="0.762" x2="0.3302" y2="-0.762" width="0.3048" layer="21"/>
<wire x1="1.27" y1="0" x2="0.3302" y2="0" width="0.1524" layer="51"/>
<wire x1="-1.27" y1="0" x2="-0.3048" y2="0" width="0.1524" layer="51"/>
<pad name="1" x="-1.27" y="0" drill="0.8128" shape="octagon"/>
<pad name="2" x="1.27" y="0" drill="0.8128" shape="octagon"/>
<text x="-1.778" y="1.397" size="1.27" layer="25" ratio="10">&gt;NAME</text>
<text x="-1.778" y="-2.667" size="1.27" layer="27" ratio="10">&gt;VALUE</text>
</package>
<package name="C025-025X050">
<description>&lt;b&gt;CAPACITOR&lt;/b&gt;&lt;p&gt;
grid 2.5 mm, outline 2.5 x 5 mm</description>
<wire x1="-2.159" y1="1.27" x2="2.159" y2="1.27" width="0.1524" layer="21"/>
<wire x1="2.159" y1="-1.27" x2="-2.159" y2="-1.27" width="0.1524" layer="21"/>
<wire x1="2.413" y1="1.016" x2="2.413" y2="-1.016" width="0.1524" layer="21"/>
<wire x1="-2.413" y1="1.016" x2="-2.413" y2="-1.016" width="0.1524" layer="21"/>
<wire x1="2.159" y1="1.27" x2="2.413" y2="1.016" width="0.1524" layer="21" curve="-90"/>
<wire x1="-2.413" y1="1.016" x2="-2.159" y2="1.27" width="0.1524" layer="21" curve="-90"/>
<wire x1="2.159" y1="-1.27" x2="2.413" y2="-1.016" width="0.1524" layer="21" curve="90"/>
<wire x1="-2.413" y1="-1.016" x2="-2.159" y2="-1.27" width="0.1524" layer="21" curve="90"/>
<wire x1="0.762" y1="0" x2="0.381" y2="0" width="0.1524" layer="51"/>
<wire x1="0.381" y1="0" x2="0.254" y2="0" width="0.1524" layer="21"/>
<wire x1="0.254" y1="0" x2="0.254" y2="0.762" width="0.254" layer="21"/>
<wire x1="0.254" y1="0" x2="0.254" y2="-0.762" width="0.254" layer="21"/>
<wire x1="-0.254" y1="0.762" x2="-0.254" y2="0" width="0.254" layer="21"/>
<wire x1="-0.254" y1="0" x2="-0.254" y2="-0.762" width="0.254" layer="21"/>
<wire x1="-0.254" y1="0" x2="-0.381" y2="0" width="0.1524" layer="21"/>
<wire x1="-0.381" y1="0" x2="-0.762" y2="0" width="0.1524" layer="51"/>
<pad name="1" x="-1.27" y="0" drill="0.8128" shape="octagon"/>
<pad name="2" x="1.27" y="0" drill="0.8128" shape="octagon"/>
<text x="-2.286" y="1.524" size="1.27" layer="25" ratio="10">&gt;NAME</text>
<text x="-2.286" y="-2.794" size="1.27" layer="27" ratio="10">&gt;VALUE</text>
</package>
<package name="C025-030X050">
<description>&lt;b&gt;CAPACITOR&lt;/b&gt;&lt;p&gt;
grid 2.5 mm, outline 3 x 5 mm</description>
<wire x1="-2.159" y1="1.524" x2="2.159" y2="1.524" width="0.1524" layer="21"/>
<wire x1="2.159" y1="-1.524" x2="-2.159" y2="-1.524" width="0.1524" layer="21"/>
<wire x1="2.413" y1="1.27" x2="2.413" y2="-1.27" width="0.1524" layer="21"/>
<wire x1="-2.413" y1="1.27" x2="-2.413" y2="-1.27" width="0.1524" layer="21"/>
<wire x1="2.159" y1="1.524" x2="2.413" y2="1.27" width="0.1524" layer="21" curve="-90"/>
<wire x1="-2.413" y1="1.27" x2="-2.159" y2="1.524" width="0.1524" layer="21" curve="-90"/>
<wire x1="2.159" y1="-1.524" x2="2.413" y2="-1.27" width="0.1524" layer="21" curve="90"/>
<wire x1="-2.413" y1="-1.27" x2="-2.159" y2="-1.524" width="0.1524" layer="21" curve="90"/>
<wire x1="0.762" y1="0" x2="0.381" y2="0" width="0.1524" layer="51"/>
<wire x1="0.381" y1="0" x2="0.254" y2="0" width="0.1524" layer="21"/>
<wire x1="0.254" y1="0" x2="0.254" y2="0.762" width="0.254" layer="21"/>
<wire x1="0.254" y1="0" x2="0.254" y2="-0.762" width="0.254" layer="21"/>
<wire x1="-0.254" y1="0.762" x2="-0.254" y2="0" width="0.254" layer="21"/>
<wire x1="-0.254" y1="0" x2="-0.254" y2="-0.762" width="0.254" layer="21"/>
<wire x1="-0.254" y1="0" x2="-0.381" y2="0" width="0.1524" layer="21"/>
<wire x1="-0.381" y1="0" x2="-0.762" y2="0" width="0.1524" layer="51"/>
<pad name="1" x="-1.27" y="0" drill="0.8128" shape="octagon"/>
<pad name="2" x="1.27" y="0" drill="0.8128" shape="octagon"/>
<text x="-2.286" y="1.905" size="1.27" layer="25" ratio="10">&gt;NAME</text>
<text x="-2.286" y="-3.048" size="1.27" layer="27" ratio="10">&gt;VALUE</text>
</package>
<package name="C025-040X050">
<description>&lt;b&gt;CAPACITOR&lt;/b&gt;&lt;p&gt;
grid 2.5 mm, outline 4 x 5 mm</description>
<wire x1="-2.159" y1="1.905" x2="2.159" y2="1.905" width="0.1524" layer="21"/>
<wire x1="2.159" y1="-1.905" x2="-2.159" y2="-1.905" width="0.1524" layer="21"/>
<wire x1="2.413" y1="1.651" x2="2.413" y2="-1.651" width="0.1524" layer="21"/>
<wire x1="-2.413" y1="1.651" x2="-2.413" y2="-1.651" width="0.1524" layer="21"/>
<wire x1="2.159" y1="1.905" x2="2.413" y2="1.651" width="0.1524" layer="21" curve="-90"/>
<wire x1="-2.413" y1="1.651" x2="-2.159" y2="1.905" width="0.1524" layer="21" curve="-90"/>
<wire x1="2.159" y1="-1.905" x2="2.413" y2="-1.651" width="0.1524" layer="21" curve="90"/>
<wire x1="-2.413" y1="-1.651" x2="-2.159" y2="-1.905" width="0.1524" layer="21" curve="90"/>
<wire x1="0.762" y1="0" x2="0.381" y2="0" width="0.1524" layer="51"/>
<wire x1="0.381" y1="0" x2="0.254" y2="0" width="0.1524" layer="21"/>
<wire x1="0.254" y1="0" x2="0.254" y2="0.762" width="0.254" layer="21"/>
<wire x1="0.254" y1="0" x2="0.254" y2="-0.762" width="0.254" layer="21"/>
<wire x1="-0.254" y1="0.762" x2="-0.254" y2="0" width="0.254" layer="21"/>
<wire x1="-0.254" y1="0" x2="-0.254" y2="-0.762" width="0.254" layer="21"/>
<wire x1="-0.254" y1="0" x2="-0.381" y2="0" width="0.1524" layer="21"/>
<wire x1="-0.381" y1="0" x2="-0.762" y2="0" width="0.1524" layer="51"/>
<pad name="1" x="-1.27" y="0" drill="0.8128" shape="octagon"/>
<pad name="2" x="1.27" y="0" drill="0.8128" shape="octagon"/>
<text x="-2.286" y="2.159" size="1.27" layer="25" ratio="10">&gt;NAME</text>
<text x="-2.286" y="-3.429" size="1.27" layer="27" ratio="10">&gt;VALUE</text>
</package>
<package name="C025-050X050">
<description>&lt;b&gt;CAPACITOR&lt;/b&gt;&lt;p&gt;
grid 2.5 mm, outline 5 x 5 mm</description>
<wire x1="-2.159" y1="2.286" x2="2.159" y2="2.286" width="0.1524" layer="21"/>
<wire x1="2.159" y1="-2.286" x2="-2.159" y2="-2.286" width="0.1524" layer="21"/>
<wire x1="2.413" y1="2.032" x2="2.413" y2="-2.032" width="0.1524" layer="21"/>
<wire x1="-2.413" y1="2.032" x2="-2.413" y2="-2.032" width="0.1524" layer="21"/>
<wire x1="2.159" y1="2.286" x2="2.413" y2="2.032" width="0.1524" layer="21" curve="-90"/>
<wire x1="-2.413" y1="2.032" x2="-2.159" y2="2.286" width="0.1524" layer="21" curve="-90"/>
<wire x1="2.159" y1="-2.286" x2="2.413" y2="-2.032" width="0.1524" layer="21" curve="90"/>
<wire x1="-2.413" y1="-2.032" x2="-2.159" y2="-2.286" width="0.1524" layer="21" curve="90"/>
<wire x1="0.762" y1="0" x2="0.381" y2="0" width="0.1524" layer="51"/>
<wire x1="0.381" y1="0" x2="0.254" y2="0" width="0.1524" layer="21"/>
<wire x1="0.254" y1="0" x2="0.254" y2="0.762" width="0.254" layer="21"/>
<wire x1="0.254" y1="0" x2="0.254" y2="-0.762" width="0.254" layer="21"/>
<wire x1="-0.254" y1="0.762" x2="-0.254" y2="0" width="0.254" layer="21"/>
<wire x1="-0.254" y1="0" x2="-0.254" y2="-0.762" width="0.254" layer="21"/>
<wire x1="-0.254" y1="0" x2="-0.381" y2="0" width="0.1524" layer="21"/>
<wire x1="-0.381" y1="0" x2="-0.762" y2="0" width="0.1524" layer="51"/>
<pad name="1" x="-1.27" y="0" drill="0.8128" shape="octagon"/>
<pad name="2" x="1.27" y="0" drill="0.8128" shape="octagon"/>
<text x="-2.286" y="2.54" size="1.27" layer="25" ratio="10">&gt;NAME</text>
<text x="-2.286" y="-3.81" size="1.27" layer="27" ratio="10">&gt;VALUE</text>
</package>
<package name="C025-060X050">
<description>&lt;b&gt;CAPACITOR&lt;/b&gt;&lt;p&gt;
grid 2.5 mm, outline 6 x 5 mm</description>
<wire x1="-2.159" y1="2.794" x2="2.159" y2="2.794" width="0.1524" layer="21"/>
<wire x1="2.159" y1="-2.794" x2="-2.159" y2="-2.794" width="0.1524" layer="21"/>
<wire x1="2.413" y1="2.54" x2="2.413" y2="-2.54" width="0.1524" layer="21"/>
<wire x1="-2.413" y1="2.54" x2="-2.413" y2="-2.54" width="0.1524" layer="21"/>
<wire x1="2.159" y1="2.794" x2="2.413" y2="2.54" width="0.1524" layer="21" curve="-90"/>
<wire x1="-2.413" y1="2.54" x2="-2.159" y2="2.794" width="0.1524" layer="21" curve="-90"/>
<wire x1="2.159" y1="-2.794" x2="2.413" y2="-2.54" width="0.1524" layer="21" curve="90"/>
<wire x1="-2.413" y1="-2.54" x2="-2.159" y2="-2.794" width="0.1524" layer="21" curve="90"/>
<wire x1="0.762" y1="0" x2="0.381" y2="0" width="0.1524" layer="51"/>
<wire x1="0.381" y1="0" x2="0.254" y2="0" width="0.1524" layer="21"/>
<wire x1="0.254" y1="0" x2="0.254" y2="0.762" width="0.254" layer="21"/>
<wire x1="0.254" y1="0" x2="0.254" y2="-0.762" width="0.254" layer="21"/>
<wire x1="-0.254" y1="0.762" x2="-0.254" y2="0" width="0.254" layer="21"/>
<wire x1="-0.254" y1="0" x2="-0.254" y2="-0.762" width="0.254" layer="21"/>
<wire x1="-0.254" y1="0" x2="-0.381" y2="0" width="0.1524" layer="21"/>
<wire x1="-0.381" y1="0" x2="-0.762" y2="0" width="0.1524" layer="51"/>
<pad name="1" x="-1.27" y="0" drill="0.8128" shape="octagon"/>
<pad name="2" x="1.27" y="0" drill="0.8128" shape="octagon"/>
<text x="-2.286" y="3.048" size="1.27" layer="25" ratio="10">&gt;NAME</text>
<text x="-2.032" y="-2.413" size="1.27" layer="27" ratio="10">&gt;VALUE</text>
</package>
<package name="C025_050-024X070">
<description>&lt;b&gt;CAPACITOR&lt;/b&gt;&lt;p&gt;
grid 2.5 mm + 5 mm, outline 2.4 x 7 mm</description>
<wire x1="-2.159" y1="-0.635" x2="-2.159" y2="0.635" width="0.1524" layer="51"/>
<wire x1="-2.159" y1="0.635" x2="-1.651" y2="1.143" width="0.1524" layer="21" curve="-90"/>
<wire x1="-2.159" y1="-0.635" x2="-1.651" y2="-1.143" width="0.1524" layer="21" curve="90"/>
<wire x1="1.651" y1="1.143" x2="-1.651" y2="1.143" width="0.1524" layer="21"/>
<wire x1="2.159" y1="-0.635" x2="2.159" y2="0.635" width="0.1524" layer="51"/>
<wire x1="1.651" y1="-1.143" x2="-1.651" y2="-1.143" width="0.1524" layer="21"/>
<wire x1="1.651" y1="1.143" x2="2.159" y2="0.635" width="0.1524" layer="21" curve="-90"/>
<wire x1="-4.191" y1="-1.143" x2="-3.9624" y2="-1.143" width="0.1524" layer="21"/>
<wire x1="-4.191" y1="1.143" x2="-3.9624" y2="1.143" width="0.1524" layer="21"/>
<wire x1="-4.699" y1="-0.635" x2="-4.191" y2="-1.143" width="0.1524" layer="21" curve="90"/>
<wire x1="1.651" y1="-1.143" x2="2.159" y2="-0.635" width="0.1524" layer="21" curve="90"/>
<wire x1="-4.699" y1="0.635" x2="-4.191" y2="1.143" width="0.1524" layer="21" curve="-90"/>
<wire x1="-4.699" y1="-0.635" x2="-4.699" y2="0.635" width="0.1524" layer="21"/>
<wire x1="-3.429" y1="1.143" x2="-2.5654" y2="1.143" width="0.1524" layer="21"/>
<wire x1="-3.429" y1="-1.143" x2="-2.5654" y2="-1.143" width="0.1524" layer="21"/>
<wire x1="-0.3048" y1="0.762" x2="-0.3048" y2="-0.762" width="0.3048" layer="21"/>
<wire x1="0.3302" y1="0.762" x2="0.3302" y2="-0.762" width="0.3048" layer="21"/>
<wire x1="1.27" y1="0" x2="0.3302" y2="0" width="0.1524" layer="51"/>
<wire x1="-1.27" y1="0" x2="-0.3048" y2="0" width="0.1524" layer="51"/>
<pad name="1" x="-3.81" y="0" drill="0.8128" shape="octagon"/>
<pad name="2" x="-1.27" y="0" drill="0.8128" shape="octagon"/>
<pad name="3" x="1.27" y="0" drill="0.8128" shape="octagon"/>
<text x="-3.81" y="1.397" size="1.27" layer="25" ratio="10">&gt;NAME</text>
<text x="-3.81" y="-2.667" size="1.27" layer="27" ratio="10">&gt;VALUE</text>
</package>
<package name="C025_050-025X075">
<description>&lt;b&gt;CAPACITOR&lt;/b&gt;&lt;p&gt;
grid 2.5 + 5 mm, outline 2.5 x 7.5 mm</description>
<wire x1="-2.159" y1="1.27" x2="2.159" y2="1.27" width="0.1524" layer="21"/>
<wire x1="2.159" y1="-1.27" x2="-2.159" y2="-1.27" width="0.1524" layer="21"/>
<wire x1="-2.413" y1="1.016" x2="-2.413" y2="-1.016" width="0.1524" layer="21"/>
<wire x1="2.159" y1="1.27" x2="2.413" y2="1.016" width="0.1524" layer="21" curve="-90"/>
<wire x1="-2.413" y1="1.016" x2="-2.159" y2="1.27" width="0.1524" layer="21" curve="-90"/>
<wire x1="2.159" y1="-1.27" x2="2.413" y2="-1.016" width="0.1524" layer="21" curve="90"/>
<wire x1="-2.413" y1="-1.016" x2="-2.159" y2="-1.27" width="0.1524" layer="21" curve="90"/>
<wire x1="0.381" y1="0" x2="0.254" y2="0" width="0.1524" layer="21"/>
<wire x1="0.254" y1="0" x2="0.254" y2="0.762" width="0.254" layer="21"/>
<wire x1="0.254" y1="0" x2="0.254" y2="-0.762" width="0.254" layer="21"/>
<wire x1="-0.254" y1="0.762" x2="-0.254" y2="0" width="0.254" layer="21"/>
<wire x1="-0.254" y1="0" x2="-0.254" y2="-0.762" width="0.254" layer="21"/>
<wire x1="-0.254" y1="0" x2="-0.381" y2="0" width="0.1524" layer="21"/>
<wire x1="-0.381" y1="0" x2="-0.762" y2="0" width="0.1524" layer="51"/>
<wire x1="4.953" y1="1.016" x2="4.953" y2="-1.016" width="0.1524" layer="21"/>
<wire x1="4.699" y1="1.27" x2="4.953" y2="1.016" width="0.1524" layer="21" curve="-90"/>
<wire x1="4.699" y1="-1.27" x2="4.953" y2="-1.016" width="0.1524" layer="21" curve="90"/>
<wire x1="2.794" y1="1.27" x2="4.699" y2="1.27" width="0.1524" layer="21"/>
<wire x1="4.699" y1="-1.27" x2="2.794" y2="-1.27" width="0.1524" layer="21"/>
<wire x1="2.413" y1="1.016" x2="2.413" y2="0.762" width="0.1524" layer="21"/>
<wire x1="2.413" y1="-0.762" x2="2.413" y2="-1.016" width="0.1524" layer="21"/>
<wire x1="2.413" y1="0.254" x2="2.413" y2="-0.254" width="0.1524" layer="21"/>
<wire x1="1.778" y1="0" x2="2.286" y2="0" width="0.1524" layer="51"/>
<wire x1="2.286" y1="0" x2="2.794" y2="0" width="0.1524" layer="21"/>
<wire x1="2.794" y1="0" x2="3.302" y2="0" width="0.1524" layer="51"/>
<wire x1="0.762" y1="0" x2="0.381" y2="0" width="0.1524" layer="51"/>
<pad name="1" x="-1.27" y="0" drill="0.8128" shape="octagon"/>
<pad name="3" x="3.81" y="0" drill="0.8128" shape="octagon"/>
<pad name="2" x="1.27" y="0" drill="0.8128" shape="octagon"/>
<text x="-2.159" y="1.651" size="1.27" layer="25" ratio="10">&gt;NAME</text>
<text x="-2.159" y="-2.794" size="1.27" layer="27" ratio="10">&gt;VALUE</text>
</package>
<package name="C025_050-035X075">
<description>&lt;b&gt;CAPACITOR&lt;/b&gt;&lt;p&gt;
grid 2.5 + 5 mm, outline 3.5 x 7.5 mm</description>
<wire x1="-2.159" y1="1.778" x2="2.159" y2="1.778" width="0.1524" layer="21"/>
<wire x1="2.159" y1="-1.778" x2="-2.159" y2="-1.778" width="0.1524" layer="21"/>
<wire x1="-2.413" y1="1.524" x2="-2.413" y2="-1.524" width="0.1524" layer="21"/>
<wire x1="2.159" y1="1.778" x2="2.413" y2="1.524" width="0.1524" layer="21" curve="-90"/>
<wire x1="-2.413" y1="1.524" x2="-2.159" y2="1.778" width="0.1524" layer="21" curve="-90"/>
<wire x1="2.159" y1="-1.778" x2="2.413" y2="-1.524" width="0.1524" layer="21" curve="90"/>
<wire x1="-2.413" y1="-1.524" x2="-2.159" y2="-1.778" width="0.1524" layer="21" curve="90"/>
<wire x1="0.381" y1="0" x2="0.254" y2="0" width="0.1524" layer="21"/>
<wire x1="0.254" y1="0" x2="0.254" y2="0.762" width="0.254" layer="21"/>
<wire x1="0.254" y1="0" x2="0.254" y2="-0.762" width="0.254" layer="21"/>
<wire x1="-0.254" y1="0.762" x2="-0.254" y2="0" width="0.254" layer="21"/>
<wire x1="-0.254" y1="0" x2="-0.254" y2="-0.762" width="0.254" layer="21"/>
<wire x1="-0.254" y1="0" x2="-0.381" y2="0" width="0.1524" layer="21"/>
<wire x1="-0.381" y1="0" x2="-0.762" y2="0" width="0.1524" layer="51"/>
<wire x1="4.953" y1="1.524" x2="4.953" y2="-1.524" width="0.1524" layer="21"/>
<wire x1="4.699" y1="1.778" x2="4.953" y2="1.524" width="0.1524" layer="21" curve="-90"/>
<wire x1="4.699" y1="-1.778" x2="4.953" y2="-1.524" width="0.1524" layer="21" curve="90"/>
<wire x1="2.794" y1="1.778" x2="4.699" y2="1.778" width="0.1524" layer="21"/>
<wire x1="4.699" y1="-1.778" x2="2.794" y2="-1.778" width="0.1524" layer="21"/>
<wire x1="2.413" y1="1.524" x2="2.413" y2="1.016" width="0.1524" layer="21"/>
<wire x1="2.413" y1="-1.016" x2="2.413" y2="-1.524" width="0.1524" layer="21"/>
<wire x1="2.413" y1="0.508" x2="2.413" y2="-0.508" width="0.1524" layer="21"/>
<wire x1="0.381" y1="0" x2="0.762" y2="0" width="0.1524" layer="51"/>
<wire x1="2.286" y1="0" x2="2.794" y2="0" width="0.1524" layer="21"/>
<wire x1="2.794" y1="0" x2="3.302" y2="0" width="0.1524" layer="51"/>
<wire x1="2.286" y1="0" x2="1.778" y2="0" width="0.1524" layer="51"/>
<pad name="1" x="-1.27" y="0" drill="0.8128" shape="octagon"/>
<pad name="3" x="3.81" y="0" drill="0.8128" shape="octagon"/>
<pad name="2" x="1.27" y="0" drill="0.8128" shape="octagon"/>
<text x="-2.286" y="2.159" size="1.27" layer="25" ratio="10">&gt;NAME</text>
<text x="-2.286" y="-3.302" size="1.27" layer="27" ratio="10">&gt;VALUE</text>
</package>
<package name="C025_050-045X075">
<description>&lt;b&gt;CAPACITOR&lt;/b&gt;&lt;p&gt;
grid 2.5 + 5 mm, outline 4.5 x 7.5 mm</description>
<wire x1="-2.159" y1="2.286" x2="2.159" y2="2.286" width="0.1524" layer="21"/>
<wire x1="2.159" y1="-2.286" x2="-2.159" y2="-2.286" width="0.1524" layer="21"/>
<wire x1="-2.413" y1="2.032" x2="-2.413" y2="-2.032" width="0.1524" layer="21"/>
<wire x1="2.159" y1="2.286" x2="2.413" y2="2.032" width="0.1524" layer="21" curve="-90"/>
<wire x1="-2.413" y1="2.032" x2="-2.159" y2="2.286" width="0.1524" layer="21" curve="-90"/>
<wire x1="2.159" y1="-2.286" x2="2.413" y2="-2.032" width="0.1524" layer="21" curve="90"/>
<wire x1="-2.413" y1="-2.032" x2="-2.159" y2="-2.286" width="0.1524" layer="21" curve="90"/>
<wire x1="0.381" y1="0" x2="0.254" y2="0" width="0.1524" layer="21"/>
<wire x1="0.254" y1="0" x2="0.254" y2="0.762" width="0.254" layer="21"/>
<wire x1="0.254" y1="0" x2="0.254" y2="-0.762" width="0.254" layer="21"/>
<wire x1="-0.254" y1="0.762" x2="-0.254" y2="0" width="0.254" layer="21"/>
<wire x1="-0.254" y1="0" x2="-0.254" y2="-0.762" width="0.254" layer="21"/>
<wire x1="-0.254" y1="0" x2="-0.381" y2="0" width="0.1524" layer="21"/>
<wire x1="-0.381" y1="0" x2="-0.762" y2="0" width="0.1524" layer="51"/>
<wire x1="4.953" y1="2.032" x2="4.953" y2="-2.032" width="0.1524" layer="21"/>
<wire x1="4.699" y1="2.286" x2="4.953" y2="2.032" width="0.1524" layer="21" curve="-90"/>
<wire x1="4.699" y1="-2.286" x2="4.953" y2="-2.032" width="0.1524" layer="21" curve="90"/>
<wire x1="2.794" y1="2.286" x2="4.699" y2="2.286" width="0.1524" layer="21"/>
<wire x1="4.699" y1="-2.286" x2="2.794" y2="-2.286" width="0.1524" layer="21"/>
<wire x1="2.413" y1="2.032" x2="2.413" y2="1.397" width="0.1524" layer="21"/>
<wire x1="2.413" y1="-1.397" x2="2.413" y2="-2.032" width="0.1524" layer="21"/>
<wire x1="2.413" y1="0.762" x2="2.413" y2="-0.762" width="0.1524" layer="21"/>
<wire x1="2.286" y1="0" x2="2.794" y2="0" width="0.1524" layer="21"/>
<wire x1="2.794" y1="0" x2="3.302" y2="0" width="0.1524" layer="51"/>
<wire x1="0.381" y1="0" x2="0.762" y2="0" width="0.1524" layer="51"/>
<wire x1="2.286" y1="0" x2="1.778" y2="0" width="0.1524" layer="51"/>
<pad name="1" x="-1.27" y="0" drill="0.8128" shape="octagon"/>
<pad name="3" x="3.81" y="0" drill="0.8128" shape="octagon"/>
<pad name="2" x="1.27" y="0" drill="0.8128" shape="octagon"/>
<text x="-2.286" y="2.667" size="1.27" layer="25" ratio="10">&gt;NAME</text>
<text x="-2.286" y="-3.81" size="1.27" layer="27" ratio="10">&gt;VALUE</text>
</package>
<package name="C025_050-055X075">
<description>&lt;b&gt;CAPACITOR&lt;/b&gt;&lt;p&gt;
grid 2.5 + 5 mm, outline 5.5 x 7.5 mm</description>
<wire x1="-2.159" y1="2.794" x2="2.159" y2="2.794" width="0.1524" layer="21"/>
<wire x1="2.159" y1="-2.794" x2="-2.159" y2="-2.794" width="0.1524" layer="21"/>
<wire x1="-2.413" y1="2.54" x2="-2.413" y2="-2.54" width="0.1524" layer="21"/>
<wire x1="2.159" y1="2.794" x2="2.413" y2="2.54" width="0.1524" layer="21" curve="-90"/>
<wire x1="-2.413" y1="2.54" x2="-2.159" y2="2.794" width="0.1524" layer="21" curve="-90"/>
<wire x1="2.159" y1="-2.794" x2="2.413" y2="-2.54" width="0.1524" layer="21" curve="90"/>
<wire x1="-2.413" y1="-2.54" x2="-2.159" y2="-2.794" width="0.1524" layer="21" curve="90"/>
<wire x1="0.381" y1="0" x2="0.254" y2="0" width="0.1524" layer="21"/>
<wire x1="0.254" y1="0" x2="0.254" y2="0.762" width="0.254" layer="21"/>
<wire x1="0.254" y1="0" x2="0.254" y2="-0.762" width="0.254" layer="21"/>
<wire x1="-0.254" y1="0.762" x2="-0.254" y2="0" width="0.254" layer="21"/>
<wire x1="-0.254" y1="0" x2="-0.254" y2="-0.762" width="0.254" layer="21"/>
<wire x1="-0.254" y1="0" x2="-0.381" y2="0" width="0.1524" layer="21"/>
<wire x1="-0.381" y1="0" x2="-0.762" y2="0" width="0.1524" layer="51"/>
<wire x1="4.953" y1="2.54" x2="4.953" y2="-2.54" width="0.1524" layer="21"/>
<wire x1="4.699" y1="2.794" x2="4.953" y2="2.54" width="0.1524" layer="21" curve="-90"/>
<wire x1="4.699" y1="-2.794" x2="4.953" y2="-2.54" width="0.1524" layer="21" curve="90"/>
<wire x1="2.794" y1="2.794" x2="4.699" y2="2.794" width="0.1524" layer="21"/>
<wire x1="4.699" y1="-2.794" x2="2.794" y2="-2.794" width="0.1524" layer="21"/>
<wire x1="2.413" y1="2.54" x2="2.413" y2="2.032" width="0.1524" layer="21"/>
<wire x1="2.413" y1="-2.032" x2="2.413" y2="-2.54" width="0.1524" layer="21"/>
<wire x1="2.413" y1="0.762" x2="2.413" y2="-0.762" width="0.1524" layer="21"/>
<wire x1="1.778" y1="0" x2="2.286" y2="0" width="0.1524" layer="51"/>
<wire x1="2.286" y1="0" x2="2.794" y2="0" width="0.1524" layer="21"/>
<wire x1="2.794" y1="0" x2="3.302" y2="0" width="0.1524" layer="51"/>
<wire x1="0.381" y1="0" x2="0.762" y2="0" width="0.1524" layer="51"/>
<pad name="1" x="-1.27" y="0" drill="0.8128" shape="octagon"/>
<pad name="3" x="3.81" y="0" drill="0.8128" shape="octagon"/>
<pad name="2" x="1.27" y="0" drill="0.8128" shape="octagon"/>
<text x="-2.286" y="3.175" size="1.27" layer="25" ratio="10">&gt;NAME</text>
<text x="-2.032" y="-2.286" size="1.27" layer="27" ratio="10">&gt;VALUE</text>
</package>
<package name="C050-024X044">
<description>&lt;b&gt;CAPACITOR&lt;/b&gt;&lt;p&gt;
grid 5 mm, outline 2.4 x 4.4 mm</description>
<wire x1="-2.159" y1="-0.635" x2="-2.159" y2="0.635" width="0.1524" layer="51"/>
<wire x1="-2.159" y1="0.635" x2="-1.651" y2="1.143" width="0.1524" layer="21" curve="-90"/>
<wire x1="-2.159" y1="-0.635" x2="-1.651" y2="-1.143" width="0.1524" layer="21" curve="90"/>
<wire x1="1.651" y1="1.143" x2="-1.651" y2="1.143" width="0.1524" layer="21"/>
<wire x1="2.159" y1="-0.635" x2="2.159" y2="0.635" width="0.1524" layer="51"/>
<wire x1="1.651" y1="-1.143" x2="-1.651" y2="-1.143" width="0.1524" layer="21"/>
<wire x1="1.651" y1="1.143" x2="2.159" y2="0.635" width="0.1524" layer="21" curve="-90"/>
<wire x1="1.651" y1="-1.143" x2="2.159" y2="-0.635" width="0.1524" layer="21" curve="90"/>
<wire x1="-0.3048" y1="0.762" x2="-0.3048" y2="0" width="0.3048" layer="21"/>
<wire x1="-0.3048" y1="0" x2="-0.3048" y2="-0.762" width="0.3048" layer="21"/>
<wire x1="0.3302" y1="0.762" x2="0.3302" y2="0" width="0.3048" layer="21"/>
<wire x1="0.3302" y1="0" x2="0.3302" y2="-0.762" width="0.3048" layer="21"/>
<wire x1="1.27" y1="0" x2="0.3302" y2="0" width="0.1524" layer="21"/>
<wire x1="-1.27" y1="0" x2="-0.3048" y2="0" width="0.1524" layer="21"/>
<pad name="1" x="-2.54" y="0" drill="0.8128" shape="octagon"/>
<pad name="2" x="2.54" y="0" drill="0.8128" shape="octagon"/>
<text x="-2.159" y="1.397" size="1.27" layer="25" ratio="10">&gt;NAME</text>
<text x="-2.159" y="-2.667" size="1.27" layer="27" ratio="10">&gt;VALUE</text>
<rectangle x1="2.159" y1="-0.381" x2="2.54" y2="0.381" layer="51"/>
<rectangle x1="-2.54" y1="-0.381" x2="-2.159" y2="0.381" layer="51"/>
</package>
<package name="C050-025X075">
<description>&lt;b&gt;CAPACITOR&lt;/b&gt;&lt;p&gt;
grid 5 mm, outline 2.5 x 7.5 mm</description>
<wire x1="-0.3048" y1="0.635" x2="-0.3048" y2="0" width="0.3048" layer="21"/>
<wire x1="-0.3048" y1="0" x2="-0.3048" y2="-0.635" width="0.3048" layer="21"/>
<wire x1="-0.3048" y1="0" x2="-1.524" y2="0" width="0.1524" layer="21"/>
<wire x1="0.3302" y1="0.635" x2="0.3302" y2="0" width="0.3048" layer="21"/>
<wire x1="0.3302" y1="0" x2="0.3302" y2="-0.635" width="0.3048" layer="21"/>
<wire x1="0.3302" y1="0" x2="1.524" y2="0" width="0.1524" layer="21"/>
<wire x1="-3.683" y1="1.016" x2="-3.683" y2="-1.016" width="0.1524" layer="21"/>
<wire x1="-3.429" y1="-1.27" x2="3.429" y2="-1.27" width="0.1524" layer="21"/>
<wire x1="3.683" y1="-1.016" x2="3.683" y2="1.016" width="0.1524" layer="21"/>
<wire x1="3.429" y1="1.27" x2="-3.429" y2="1.27" width="0.1524" layer="21"/>
<wire x1="3.429" y1="1.27" x2="3.683" y2="1.016" width="0.1524" layer="21" curve="-90"/>
<wire x1="3.429" y1="-1.27" x2="3.683" y2="-1.016" width="0.1524" layer="21" curve="90"/>
<wire x1="-3.683" y1="-1.016" x2="-3.429" y2="-1.27" width="0.1524" layer="21" curve="90"/>
<wire x1="-3.683" y1="1.016" x2="-3.429" y2="1.27" width="0.1524" layer="21" curve="-90"/>
<pad name="1" x="-2.54" y="0" drill="0.8128" shape="octagon"/>
<pad name="2" x="2.54" y="0" drill="0.8128" shape="octagon"/>
<text x="-3.429" y="1.651" size="1.27" layer="25" ratio="10">&gt;NAME</text>
<text x="-3.429" y="-2.794" size="1.27" layer="27" ratio="10">&gt;VALUE</text>
</package>
<package name="C050-045X075">
<description>&lt;b&gt;CAPACITOR&lt;/b&gt;&lt;p&gt;
grid 5 mm, outline 4.5 x 7.5 mm</description>
<wire x1="-0.3048" y1="0.635" x2="-0.3048" y2="0" width="0.3048" layer="21"/>
<wire x1="-0.3048" y1="0" x2="-0.3048" y2="-0.635" width="0.3048" layer="21"/>
<wire x1="-0.3048" y1="0" x2="-1.524" y2="0" width="0.1524" layer="21"/>
<wire x1="0.3302" y1="0.635" x2="0.3302" y2="0" width="0.3048" layer="21"/>
<wire x1="0.3302" y1="0" x2="0.3302" y2="-0.635" width="0.3048" layer="21"/>
<wire x1="0.3302" y1="0" x2="1.524" y2="0" width="0.1524" layer="21"/>
<wire x1="-3.683" y1="2.032" x2="-3.683" y2="-2.032" width="0.1524" layer="21"/>
<wire x1="-3.429" y1="-2.286" x2="3.429" y2="-2.286" width="0.1524" layer="21"/>
<wire x1="3.683" y1="-2.032" x2="3.683" y2="2.032" width="0.1524" layer="21"/>
<wire x1="3.429" y1="2.286" x2="-3.429" y2="2.286" width="0.1524" layer="21"/>
<wire x1="3.429" y1="2.286" x2="3.683" y2="2.032" width="0.1524" layer="21" curve="-90"/>
<wire x1="3.429" y1="-2.286" x2="3.683" y2="-2.032" width="0.1524" layer="21" curve="90"/>
<wire x1="-3.683" y1="-2.032" x2="-3.429" y2="-2.286" width="0.1524" layer="21" curve="90"/>
<wire x1="-3.683" y1="2.032" x2="-3.429" y2="2.286" width="0.1524" layer="21" curve="-90"/>
<pad name="1" x="-2.54" y="0" drill="0.8128" shape="octagon"/>
<pad name="2" x="2.54" y="0" drill="0.8128" shape="octagon"/>
<text x="-3.556" y="2.667" size="1.27" layer="25" ratio="10">&gt;NAME</text>
<text x="-3.556" y="-3.81" size="1.27" layer="27" ratio="10">&gt;VALUE</text>
</package>
<package name="C050-030X075">
<description>&lt;b&gt;CAPACITOR&lt;/b&gt;&lt;p&gt;
grid 5 mm, outline 3 x 7.5 mm</description>
<wire x1="-0.3048" y1="0.635" x2="-0.3048" y2="0" width="0.3048" layer="21"/>
<wire x1="-0.3048" y1="0" x2="-0.3048" y2="-0.635" width="0.3048" layer="21"/>
<wire x1="-0.3048" y1="0" x2="-1.524" y2="0" width="0.1524" layer="21"/>
<wire x1="0.3302" y1="0.635" x2="0.3302" y2="0" width="0.3048" layer="21"/>
<wire x1="0.3302" y1="0" x2="0.3302" y2="-0.635" width="0.3048" layer="21"/>
<wire x1="0.3302" y1="0" x2="1.524" y2="0" width="0.1524" layer="21"/>
<wire x1="-3.683" y1="1.27" x2="-3.683" y2="-1.27" width="0.1524" layer="21"/>
<wire x1="-3.429" y1="-1.524" x2="3.429" y2="-1.524" width="0.1524" layer="21"/>
<wire x1="3.683" y1="-1.27" x2="3.683" y2="1.27" width="0.1524" layer="21"/>
<wire x1="3.429" y1="1.524" x2="-3.429" y2="1.524" width="0.1524" layer="21"/>
<wire x1="3.429" y1="1.524" x2="3.683" y2="1.27" width="0.1524" layer="21" curve="-90"/>
<wire x1="3.429" y1="-1.524" x2="3.683" y2="-1.27" width="0.1524" layer="21" curve="90"/>
<wire x1="-3.683" y1="-1.27" x2="-3.429" y2="-1.524" width="0.1524" layer="21" curve="90"/>
<wire x1="-3.683" y1="1.27" x2="-3.429" y2="1.524" width="0.1524" layer="21" curve="-90"/>
<pad name="1" x="-2.54" y="0" drill="0.8128" shape="octagon"/>
<pad name="2" x="2.54" y="0" drill="0.8128" shape="octagon"/>
<text x="-3.556" y="1.905" size="1.27" layer="25" ratio="10">&gt;NAME</text>
<text x="-3.556" y="-3.048" size="1.27" layer="27" ratio="10">&gt;VALUE</text>
</package>
<package name="C050-050X075">
<description>&lt;b&gt;CAPACITOR&lt;/b&gt;&lt;p&gt;
grid 5 mm, outline 5 x 7.5 mm</description>
<wire x1="-0.3048" y1="0.635" x2="-0.3048" y2="0" width="0.3048" layer="21"/>
<wire x1="-0.3048" y1="0" x2="-0.3048" y2="-0.635" width="0.3048" layer="21"/>
<wire x1="-0.3048" y1="0" x2="-1.524" y2="0" width="0.1524" layer="21"/>
<wire x1="0.3302" y1="0.635" x2="0.3302" y2="0" width="0.3048" layer="21"/>
<wire x1="0.3302" y1="0" x2="0.3302" y2="-0.635" width="0.3048" layer="21"/>
<wire x1="0.3302" y1="0" x2="1.524" y2="0" width="0.1524" layer="21"/>
<wire x1="-3.683" y1="2.286" x2="-3.683" y2="-2.286" width="0.1524" layer="21"/>
<wire x1="-3.429" y1="-2.54" x2="3.429" y2="-2.54" width="0.1524" layer="21"/>
<wire x1="3.683" y1="-2.286" x2="3.683" y2="2.286" width="0.1524" layer="21"/>
<wire x1="3.429" y1="2.54" x2="-3.429" y2="2.54" width="0.1524" layer="21"/>
<wire x1="3.429" y1="2.54" x2="3.683" y2="2.286" width="0.1524" layer="21" curve="-90"/>
<wire x1="3.429" y1="-2.54" x2="3.683" y2="-2.286" width="0.1524" layer="21" curve="90"/>
<wire x1="-3.683" y1="-2.286" x2="-3.429" y2="-2.54" width="0.1524" layer="21" curve="90"/>
<wire x1="-3.683" y1="2.286" x2="-3.429" y2="2.54" width="0.1524" layer="21" curve="-90"/>
<pad name="1" x="-2.54" y="0" drill="0.8128" shape="octagon"/>
<pad name="2" x="2.54" y="0" drill="0.8128" shape="octagon"/>
<text x="-3.429" y="2.921" size="1.27" layer="25" ratio="10">&gt;NAME</text>
<text x="-3.175" y="-2.159" size="1.27" layer="27" ratio="10">&gt;VALUE</text>
</package>
<package name="C050-055X075">
<description>&lt;b&gt;CAPACITOR&lt;/b&gt;&lt;p&gt;
grid 5 mm, outline 5.5 x 7.5 mm</description>
<wire x1="-0.3048" y1="0.635" x2="-0.3048" y2="0" width="0.3048" layer="21"/>
<wire x1="-0.3048" y1="0" x2="-0.3048" y2="-0.635" width="0.3048" layer="21"/>
<wire x1="-0.3048" y1="0" x2="-1.524" y2="0" width="0.1524" layer="21"/>
<wire x1="0.3302" y1="0.635" x2="0.3302" y2="0" width="0.3048" layer="21"/>
<wire x1="0.3302" y1="0" x2="0.3302" y2="-0.635" width="0.3048" layer="21"/>
<wire x1="0.3302" y1="0" x2="1.524" y2="0" width="0.1524" layer="21"/>
<wire x1="-3.683" y1="2.54" x2="-3.683" y2="-2.54" width="0.1524" layer="21"/>
<wire x1="-3.429" y1="-2.794" x2="3.429" y2="-2.794" width="0.1524" layer="21"/>
<wire x1="3.683" y1="-2.54" x2="3.683" y2="2.54" width="0.1524" layer="21"/>
<wire x1="3.429" y1="2.794" x2="-3.429" y2="2.794" width="0.1524" layer="21"/>
<wire x1="3.429" y1="2.794" x2="3.683" y2="2.54" width="0.1524" layer="21" curve="-90"/>
<wire x1="3.429" y1="-2.794" x2="3.683" y2="-2.54" width="0.1524" layer="21" curve="90"/>
<wire x1="-3.683" y1="-2.54" x2="-3.429" y2="-2.794" width="0.1524" layer="21" curve="90"/>
<wire x1="-3.683" y1="2.54" x2="-3.429" y2="2.794" width="0.1524" layer="21" curve="-90"/>
<pad name="1" x="-2.54" y="0" drill="0.8128" shape="octagon"/>
<pad name="2" x="2.54" y="0" drill="0.8128" shape="octagon"/>
<text x="-3.429" y="3.175" size="1.27" layer="25" ratio="10">&gt;NAME</text>
<text x="-3.302" y="-2.286" size="1.27" layer="27" ratio="10">&gt;VALUE</text>
</package>
<package name="C050-075X075">
<description>&lt;b&gt;CAPACITOR&lt;/b&gt;&lt;p&gt;
grid 5 mm, outline 7.5 x 7.5 mm</description>
<wire x1="-1.524" y1="0" x2="-0.4572" y2="0" width="0.1524" layer="21"/>
<wire x1="-0.4572" y1="0" x2="-0.4572" y2="0.762" width="0.4064" layer="21"/>
<wire x1="-0.4572" y1="0" x2="-0.4572" y2="-0.762" width="0.4064" layer="21"/>
<wire x1="0.4318" y1="0.762" x2="0.4318" y2="0" width="0.4064" layer="21"/>
<wire x1="0.4318" y1="0" x2="1.524" y2="0" width="0.1524" layer="21"/>
<wire x1="0.4318" y1="0" x2="0.4318" y2="-0.762" width="0.4064" layer="21"/>
<wire x1="-3.683" y1="3.429" x2="-3.683" y2="-3.429" width="0.1524" layer="21"/>
<wire x1="-3.429" y1="-3.683" x2="3.429" y2="-3.683" width="0.1524" layer="21"/>
<wire x1="3.683" y1="-3.429" x2="3.683" y2="3.429" width="0.1524" layer="21"/>
<wire x1="3.429" y1="3.683" x2="-3.429" y2="3.683" width="0.1524" layer="21"/>
<wire x1="3.429" y1="3.683" x2="3.683" y2="3.429" width="0.1524" layer="21" curve="-90"/>
<wire x1="3.429" y1="-3.683" x2="3.683" y2="-3.429" width="0.1524" layer="21" curve="90"/>
<wire x1="-3.683" y1="-3.429" x2="-3.429" y2="-3.683" width="0.1524" layer="21" curve="90"/>
<wire x1="-3.683" y1="3.429" x2="-3.429" y2="3.683" width="0.1524" layer="21" curve="-90"/>
<pad name="1" x="-2.54" y="0" drill="0.8128" shape="octagon"/>
<pad name="2" x="2.54" y="0" drill="0.8128" shape="octagon"/>
<text x="-3.429" y="4.064" size="1.27" layer="25" ratio="10">&gt;NAME</text>
<text x="-3.175" y="-2.921" size="1.27" layer="27" ratio="10">&gt;VALUE</text>
</package>
<package name="C050H075X075">
<description>&lt;b&gt;CAPACITOR&lt;/b&gt;&lt;p&gt;
Horizontal, grid 5 mm, outline 7.5 x 7.5 mm</description>
<wire x1="-3.683" y1="7.112" x2="-3.683" y2="0.508" width="0.1524" layer="21"/>
<wire x1="-3.683" y1="0.508" x2="-3.302" y2="0.508" width="0.1524" layer="21"/>
<wire x1="-3.302" y1="0.508" x2="-1.778" y2="0.508" width="0.1524" layer="51"/>
<wire x1="-1.778" y1="0.508" x2="1.778" y2="0.508" width="0.1524" layer="21"/>
<wire x1="1.778" y1="0.508" x2="3.302" y2="0.508" width="0.1524" layer="51"/>
<wire x1="3.302" y1="0.508" x2="3.683" y2="0.508" width="0.1524" layer="21"/>
<wire x1="3.683" y1="0.508" x2="3.683" y2="7.112" width="0.1524" layer="21"/>
<wire x1="3.175" y1="7.62" x2="-3.175" y2="7.62" width="0.1524" layer="21"/>
<wire x1="-0.3048" y1="2.413" x2="-0.3048" y2="1.778" width="0.3048" layer="21"/>
<wire x1="-0.3048" y1="1.778" x2="-0.3048" y2="1.143" width="0.3048" layer="21"/>
<wire x1="-0.3048" y1="1.778" x2="-1.651" y2="1.778" width="0.1524" layer="21"/>
<wire x1="0.3302" y1="2.413" x2="0.3302" y2="1.778" width="0.3048" layer="21"/>
<wire x1="0.3302" y1="1.778" x2="0.3302" y2="1.143" width="0.3048" layer="21"/>
<wire x1="0.3302" y1="1.778" x2="1.651" y2="1.778" width="0.1524" layer="21"/>
<wire x1="-3.683" y1="7.112" x2="-3.175" y2="7.62" width="0.1524" layer="21" curve="-90"/>
<wire x1="3.175" y1="7.62" x2="3.683" y2="7.112" width="0.1524" layer="21" curve="-90"/>
<wire x1="-2.54" y1="0" x2="-2.54" y2="0.254" width="0.508" layer="51"/>
<wire x1="2.54" y1="0" x2="2.54" y2="0.254" width="0.508" layer="51"/>
<pad name="1" x="-2.54" y="0" drill="0.8128" shape="octagon"/>
<pad name="2" x="2.54" y="0" drill="0.8128" shape="octagon"/>
<text x="-3.302" y="8.001" size="1.27" layer="25" ratio="10">&gt;NAME</text>
<text x="-3.175" y="3.175" size="1.27" layer="27" ratio="10">&gt;VALUE</text>
<rectangle x1="-2.794" y1="0.127" x2="-2.286" y2="0.508" layer="51"/>
<rectangle x1="2.286" y1="0.127" x2="2.794" y2="0.508" layer="51"/>
</package>
<package name="C075-032X103">
<description>&lt;b&gt;CAPACITOR&lt;/b&gt;&lt;p&gt;
grid 7.5 mm, outline 3.2 x 10.3 mm</description>
<wire x1="4.826" y1="1.524" x2="-4.826" y2="1.524" width="0.1524" layer="21"/>
<wire x1="-5.08" y1="1.27" x2="-5.08" y2="-1.27" width="0.1524" layer="21"/>
<wire x1="-4.826" y1="-1.524" x2="4.826" y2="-1.524" width="0.1524" layer="21"/>
<wire x1="5.08" y1="-1.27" x2="5.08" y2="1.27" width="0.1524" layer="21"/>
<wire x1="4.826" y1="1.524" x2="5.08" y2="1.27" width="0.1524" layer="21" curve="-90"/>
<wire x1="4.826" y1="-1.524" x2="5.08" y2="-1.27" width="0.1524" layer="21" curve="90"/>
<wire x1="-5.08" y1="-1.27" x2="-4.826" y2="-1.524" width="0.1524" layer="21" curve="90"/>
<wire x1="-5.08" y1="1.27" x2="-4.826" y2="1.524" width="0.1524" layer="21" curve="-90"/>
<wire x1="0.508" y1="0" x2="2.54" y2="0" width="0.1524" layer="21"/>
<wire x1="-2.54" y1="0" x2="-0.508" y2="0" width="0.1524" layer="21"/>
<wire x1="-0.508" y1="0.889" x2="-0.508" y2="0" width="0.4064" layer="21"/>
<wire x1="-0.508" y1="0" x2="-0.508" y2="-0.889" width="0.4064" layer="21"/>
<wire x1="0.508" y1="0.889" x2="0.508" y2="0" width="0.4064" layer="21"/>
<wire x1="0.508" y1="0" x2="0.508" y2="-0.889" width="0.4064" layer="21"/>
<pad name="1" x="-3.81" y="0" drill="0.9144" shape="octagon"/>
<pad name="2" x="3.81" y="0" drill="0.9144" shape="octagon"/>
<text x="-4.826" y="1.905" size="1.27" layer="25" ratio="10">&gt;NAME</text>
<text x="-4.826" y="-3.048" size="1.27" layer="27" ratio="10">&gt;VALUE</text>
</package>
<package name="C075-042X103">
<description>&lt;b&gt;CAPACITOR&lt;/b&gt;&lt;p&gt;
grid 7.5 mm, outline 4.2 x 10.3 mm</description>
<wire x1="4.826" y1="2.032" x2="-4.826" y2="2.032" width="0.1524" layer="21"/>
<wire x1="-5.08" y1="1.778" x2="-5.08" y2="-1.778" width="0.1524" layer="21"/>
<wire x1="-4.826" y1="-2.032" x2="4.826" y2="-2.032" width="0.1524" layer="21"/>
<wire x1="5.08" y1="-1.778" x2="5.08" y2="1.778" width="0.1524" layer="21"/>
<wire x1="4.826" y1="2.032" x2="5.08" y2="1.778" width="0.1524" layer="21" curve="-90"/>
<wire x1="4.826" y1="-2.032" x2="5.08" y2="-1.778" width="0.1524" layer="21" curve="90"/>
<wire x1="-5.08" y1="-1.778" x2="-4.826" y2="-2.032" width="0.1524" layer="21" curve="90"/>
<wire x1="-5.08" y1="1.778" x2="-4.826" y2="2.032" width="0.1524" layer="21" curve="-90"/>
<wire x1="-1.27" y1="0" x2="2.667" y2="0" width="0.1524" layer="21"/>
<wire x1="-2.667" y1="0" x2="-2.159" y2="0" width="0.1524" layer="21"/>
<wire x1="-2.159" y1="1.27" x2="-2.159" y2="0" width="0.4064" layer="21"/>
<wire x1="-2.159" y1="0" x2="-2.159" y2="-1.27" width="0.4064" layer="21"/>
<wire x1="-1.27" y1="1.27" x2="-1.27" y2="0" width="0.4064" layer="21"/>
<wire x1="-1.27" y1="0" x2="-1.27" y2="-1.27" width="0.4064" layer="21"/>
<pad name="1" x="-3.81" y="0" drill="0.9144" shape="octagon"/>
<pad name="2" x="3.81" y="0" drill="0.9144" shape="octagon"/>
<text x="-4.699" y="2.413" size="1.27" layer="25" ratio="10">&gt;NAME</text>
<text x="-0.635" y="-1.651" size="1.27" layer="27" ratio="10">&gt;VALUE</text>
</package>
<package name="C075-052X106">
<description>&lt;b&gt;CAPACITOR&lt;/b&gt;&lt;p&gt;
grid 7.5 mm, outline 5.2 x 10.6 mm</description>
<wire x1="4.953" y1="2.54" x2="-4.953" y2="2.54" width="0.1524" layer="21"/>
<wire x1="-5.207" y1="2.286" x2="-5.207" y2="-2.286" width="0.1524" layer="21"/>
<wire x1="-4.953" y1="-2.54" x2="4.953" y2="-2.54" width="0.1524" layer="21"/>
<wire x1="5.207" y1="-2.286" x2="5.207" y2="2.286" width="0.1524" layer="21"/>
<wire x1="4.953" y1="2.54" x2="5.207" y2="2.286" width="0.1524" layer="21" curve="-90"/>
<wire x1="4.953" y1="-2.54" x2="5.207" y2="-2.286" width="0.1524" layer="21" curve="90"/>
<wire x1="-5.207" y1="-2.286" x2="-4.953" y2="-2.54" width="0.1524" layer="21" curve="90"/>
<wire x1="-5.207" y1="2.286" x2="-4.953" y2="2.54" width="0.1524" layer="21" curve="-90"/>
<wire x1="-1.27" y1="0" x2="2.667" y2="0" width="0.1524" layer="21"/>
<wire x1="-2.667" y1="0" x2="-2.159" y2="0" width="0.1524" layer="21"/>
<wire x1="-2.159" y1="1.27" x2="-2.159" y2="0" width="0.4064" layer="21"/>
<wire x1="-2.159" y1="0" x2="-2.159" y2="-1.27" width="0.4064" layer="21"/>
<wire x1="-1.27" y1="1.27" x2="-1.27" y2="0" width="0.4064" layer="21"/>
<wire x1="-1.27" y1="0" x2="-1.27" y2="-1.27" width="0.4064" layer="21"/>
<pad name="1" x="-3.81" y="0" drill="0.9144" shape="octagon"/>
<pad name="2" x="3.81" y="0" drill="0.9144" shape="octagon"/>
<text x="-4.826" y="2.921" size="1.27" layer="25" ratio="10">&gt;NAME</text>
<text x="-0.635" y="-2.032" size="1.27" layer="27" ratio="10">&gt;VALUE</text>
</package>
<package name="C102-043X133">
<description>&lt;b&gt;CAPACITOR&lt;/b&gt;&lt;p&gt;
grid 10.2 mm, outline 4.3 x 13.3 mm</description>
<wire x1="-3.175" y1="1.27" x2="-3.175" y2="0" width="0.4064" layer="21"/>
<wire x1="-2.286" y1="1.27" x2="-2.286" y2="0" width="0.4064" layer="21"/>
<wire x1="3.81" y1="0" x2="-2.286" y2="0" width="0.1524" layer="21"/>
<wire x1="-2.286" y1="0" x2="-2.286" y2="-1.27" width="0.4064" layer="21"/>
<wire x1="-3.81" y1="0" x2="-3.175" y2="0" width="0.1524" layer="21"/>
<wire x1="-3.175" y1="0" x2="-3.175" y2="-1.27" width="0.4064" layer="21"/>
<wire x1="-6.096" y1="2.032" x2="6.096" y2="2.032" width="0.1524" layer="21"/>
<wire x1="6.604" y1="1.524" x2="6.604" y2="-1.524" width="0.1524" layer="21"/>
<wire x1="6.096" y1="-2.032" x2="-6.096" y2="-2.032" width="0.1524" layer="21"/>
<wire x1="-6.604" y1="-1.524" x2="-6.604" y2="1.524" width="0.1524" layer="21"/>
<wire x1="6.096" y1="2.032" x2="6.604" y2="1.524" width="0.1524" layer="21" curve="-90"/>
<wire x1="6.096" y1="-2.032" x2="6.604" y2="-1.524" width="0.1524" layer="21" curve="90"/>
<wire x1="-6.604" y1="-1.524" x2="-6.096" y2="-2.032" width="0.1524" layer="21" curve="90"/>
<wire x1="-6.604" y1="1.524" x2="-6.096" y2="2.032" width="0.1524" layer="21" curve="-90"/>
<pad name="1" x="-5.08" y="0" drill="1.016" shape="octagon"/>
<pad name="2" x="5.08" y="0" drill="1.016" shape="octagon"/>
<text x="-6.096" y="2.413" size="1.27" layer="25" ratio="10">&gt;NAME</text>
<text x="-1.524" y="-1.651" size="1.27" layer="27" ratio="10">&gt;VALUE</text>
</package>
<package name="C102-054X133">
<description>&lt;b&gt;CAPACITOR&lt;/b&gt;&lt;p&gt;
grid 10.2 mm, outline 5.4 x 13.3 mm</description>
<wire x1="-3.175" y1="1.27" x2="-3.175" y2="0" width="0.4064" layer="21"/>
<wire x1="-2.286" y1="1.27" x2="-2.286" y2="0" width="0.4064" layer="21"/>
<wire x1="3.81" y1="0" x2="-2.286" y2="0" width="0.1524" layer="21"/>
<wire x1="-2.286" y1="0" x2="-2.286" y2="-1.27" width="0.4064" layer="21"/>
<wire x1="-3.81" y1="0" x2="-3.175" y2="0" width="0.1524" layer="21"/>
<wire x1="-3.175" y1="0" x2="-3.175" y2="-1.27" width="0.4064" layer="21"/>
<wire x1="-6.096" y1="2.54" x2="6.096" y2="2.54" width="0.1524" layer="21"/>
<wire x1="6.604" y1="2.032" x2="6.604" y2="-2.032" width="0.1524" layer="21"/>
<wire x1="6.096" y1="-2.54" x2="-6.096" y2="-2.54" width="0.1524" layer="21"/>
<wire x1="-6.604" y1="-2.032" x2="-6.604" y2="2.032" width="0.1524" layer="21"/>
<wire x1="6.096" y1="2.54" x2="6.604" y2="2.032" width="0.1524" layer="21" curve="-90"/>
<wire x1="6.096" y1="-2.54" x2="6.604" y2="-2.032" width="0.1524" layer="21" curve="90"/>
<wire x1="-6.604" y1="-2.032" x2="-6.096" y2="-2.54" width="0.1524" layer="21" curve="90"/>
<wire x1="-6.604" y1="2.032" x2="-6.096" y2="2.54" width="0.1524" layer="21" curve="-90"/>
<pad name="1" x="-5.08" y="0" drill="1.016" shape="octagon"/>
<pad name="2" x="5.08" y="0" drill="1.016" shape="octagon"/>
<text x="-6.096" y="2.921" size="1.27" layer="25" ratio="10">&gt;NAME</text>
<text x="-1.524" y="-1.905" size="1.27" layer="27" ratio="10">&gt;VALUE</text>
</package>
<package name="C102-064X133">
<description>&lt;b&gt;CAPACITOR&lt;/b&gt;&lt;p&gt;
grid 10.2 mm, outline 6.4 x 13.3 mm</description>
<wire x1="-3.175" y1="1.27" x2="-3.175" y2="0" width="0.4064" layer="21"/>
<wire x1="-2.286" y1="1.27" x2="-2.286" y2="0" width="0.4064" layer="21"/>
<wire x1="3.81" y1="0" x2="-2.286" y2="0" width="0.1524" layer="21"/>
<wire x1="-2.286" y1="0" x2="-2.286" y2="-1.27" width="0.4064" layer="21"/>
<wire x1="-3.81" y1="0" x2="-3.175" y2="0" width="0.1524" layer="21"/>
<wire x1="-3.175" y1="0" x2="-3.175" y2="-1.27" width="0.4064" layer="21"/>
<wire x1="-6.096" y1="3.048" x2="6.096" y2="3.048" width="0.1524" layer="21"/>
<wire x1="6.604" y1="2.54" x2="6.604" y2="-2.54" width="0.1524" layer="21"/>
<wire x1="6.096" y1="-3.048" x2="-6.096" y2="-3.048" width="0.1524" layer="21"/>
<wire x1="-6.604" y1="-2.54" x2="-6.604" y2="2.54" width="0.1524" layer="21"/>
<wire x1="6.096" y1="3.048" x2="6.604" y2="2.54" width="0.1524" layer="21" curve="-90"/>
<wire x1="6.096" y1="-3.048" x2="6.604" y2="-2.54" width="0.1524" layer="21" curve="90"/>
<wire x1="-6.604" y1="-2.54" x2="-6.096" y2="-3.048" width="0.1524" layer="21" curve="90"/>
<wire x1="-6.604" y1="2.54" x2="-6.096" y2="3.048" width="0.1524" layer="21" curve="-90"/>
<pad name="1" x="-5.08" y="0" drill="1.016" shape="octagon"/>
<pad name="2" x="5.08" y="0" drill="1.016" shape="octagon"/>
<text x="-6.096" y="3.429" size="1.27" layer="25" ratio="10">&gt;NAME</text>
<text x="-1.524" y="-2.032" size="1.27" layer="27" ratio="10">&gt;VALUE</text>
</package>
<package name="C102_152-062X184">
<description>&lt;b&gt;CAPACITOR&lt;/b&gt;&lt;p&gt;
grid 10.2 mm + 15.2 mm, outline 6.2 x 18.4 mm</description>
<wire x1="-2.286" y1="1.27" x2="-2.286" y2="0" width="0.4064" layer="21"/>
<wire x1="-2.286" y1="0" x2="-2.286" y2="-1.27" width="0.4064" layer="21"/>
<wire x1="-3.175" y1="1.27" x2="-3.175" y2="0" width="0.4064" layer="21"/>
<wire x1="-3.175" y1="0" x2="-3.175" y2="-1.27" width="0.4064" layer="21"/>
<wire x1="-3.683" y1="0" x2="-3.175" y2="0" width="0.1524" layer="21"/>
<wire x1="-2.286" y1="0" x2="3.683" y2="0" width="0.1524" layer="21"/>
<wire x1="6.477" y1="0" x2="8.636" y2="0" width="0.1524" layer="21"/>
<wire x1="-6.096" y1="3.048" x2="6.223" y2="3.048" width="0.1524" layer="21"/>
<wire x1="6.223" y1="-3.048" x2="-6.096" y2="-3.048" width="0.1524" layer="21"/>
<wire x1="-6.604" y1="-2.54" x2="-6.604" y2="2.54" width="0.1524" layer="21"/>
<wire x1="6.223" y1="3.048" x2="6.731" y2="2.54" width="0.1524" layer="21" curve="-90"/>
<wire x1="6.223" y1="-3.048" x2="6.731" y2="-2.54" width="0.1524" layer="21" curve="90"/>
<wire x1="-6.604" y1="-2.54" x2="-6.096" y2="-3.048" width="0.1524" layer="21" curve="90"/>
<wire x1="-6.604" y1="2.54" x2="-6.096" y2="3.048" width="0.1524" layer="21" curve="-90"/>
<wire x1="6.731" y1="2.54" x2="6.731" y2="-2.54" width="0.1524" layer="21"/>
<wire x1="11.176" y1="3.048" x2="11.684" y2="2.54" width="0.1524" layer="21" curve="-90"/>
<wire x1="11.176" y1="-3.048" x2="11.684" y2="-2.54" width="0.1524" layer="21" curve="90"/>
<wire x1="11.176" y1="-3.048" x2="7.112" y2="-3.048" width="0.1524" layer="21"/>
<wire x1="7.112" y1="3.048" x2="11.176" y2="3.048" width="0.1524" layer="21"/>
<wire x1="11.684" y1="2.54" x2="11.684" y2="-2.54" width="0.1524" layer="21"/>
<pad name="1" x="-5.08" y="0" drill="1.016" shape="octagon"/>
<pad name="2" x="5.08" y="0" drill="1.016" shape="octagon"/>
<pad name="3" x="10.033" y="0" drill="1.016" shape="octagon"/>
<text x="-5.969" y="3.429" size="1.27" layer="25" ratio="10">&gt;NAME</text>
<text x="-1.524" y="-2.286" size="1.27" layer="27" ratio="10">&gt;VALUE</text>
</package>
<package name="C150-054X183">
<description>&lt;b&gt;CAPACITOR&lt;/b&gt;&lt;p&gt;
grid 15 mm, outline 5.4 x 18.3 mm</description>
<wire x1="-5.08" y1="1.27" x2="-5.08" y2="0" width="0.4064" layer="21"/>
<wire x1="-5.08" y1="0" x2="-5.08" y2="-1.27" width="0.4064" layer="21"/>
<wire x1="-4.191" y1="1.27" x2="-4.191" y2="0" width="0.4064" layer="21"/>
<wire x1="-4.191" y1="0" x2="-4.191" y2="-1.27" width="0.4064" layer="21"/>
<wire x1="-4.191" y1="0" x2="6.096" y2="0" width="0.1524" layer="21"/>
<wire x1="-5.08" y1="0" x2="-6.096" y2="0" width="0.1524" layer="21"/>
<wire x1="9.017" y1="2.032" x2="9.017" y2="-2.032" width="0.1524" layer="21"/>
<wire x1="8.509" y1="-2.54" x2="-8.509" y2="-2.54" width="0.1524" layer="21"/>
<wire x1="-9.017" y1="-2.032" x2="-9.017" y2="2.032" width="0.1524" layer="21"/>
<wire x1="-8.509" y1="2.54" x2="8.509" y2="2.54" width="0.1524" layer="21"/>
<wire x1="8.509" y1="2.54" x2="9.017" y2="2.032" width="0.1524" layer="21" curve="-90"/>
<wire x1="8.509" y1="-2.54" x2="9.017" y2="-2.032" width="0.1524" layer="21" curve="90"/>
<wire x1="-9.017" y1="-2.032" x2="-8.509" y2="-2.54" width="0.1524" layer="21" curve="90"/>
<wire x1="-9.017" y1="2.032" x2="-8.509" y2="2.54" width="0.1524" layer="21" curve="-90"/>
<pad name="1" x="-7.493" y="0" drill="1.016" shape="octagon"/>
<pad name="2" x="7.493" y="0" drill="1.016" shape="octagon"/>
<text x="-8.382" y="2.921" size="1.27" layer="25" ratio="10">&gt;NAME</text>
<text x="-3.429" y="-2.032" size="1.27" layer="27" ratio="10">&gt;VALUE</text>
</package>
<package name="C150-064X183">
<description>&lt;b&gt;CAPACITOR&lt;/b&gt;&lt;p&gt;
grid 15 mm, outline 6.4 x 18.3 mm</description>
<wire x1="-5.08" y1="1.27" x2="-5.08" y2="0" width="0.4064" layer="21"/>
<wire x1="-5.08" y1="0" x2="-5.08" y2="-1.27" width="0.4064" layer="21"/>
<wire x1="-4.191" y1="1.27" x2="-4.191" y2="0" width="0.4064" layer="21"/>
<wire x1="-4.191" y1="0" x2="-4.191" y2="-1.27" width="0.4064" layer="21"/>
<wire x1="-4.191" y1="0" x2="6.096" y2="0" width="0.1524" layer="21"/>
<wire x1="-5.08" y1="0" x2="-6.096" y2="0" width="0.1524" layer="21"/>
<wire x1="9.017" y1="2.54" x2="9.017" y2="-2.54" width="0.1524" layer="21"/>
<wire x1="8.509" y1="-3.048" x2="-8.509" y2="-3.048" width="0.1524" layer="21"/>
<wire x1="-9.017" y1="-2.54" x2="-9.017" y2="2.54" width="0.1524" layer="21"/>
<wire x1="-8.509" y1="3.048" x2="8.509" y2="3.048" width="0.1524" layer="21"/>
<wire x1="8.509" y1="3.048" x2="9.017" y2="2.54" width="0.1524" layer="21" curve="-90"/>
<wire x1="8.509" y1="-3.048" x2="9.017" y2="-2.54" width="0.1524" layer="21" curve="90"/>
<wire x1="-9.017" y1="-2.54" x2="-8.509" y2="-3.048" width="0.1524" layer="21" curve="90"/>
<wire x1="-9.017" y1="2.54" x2="-8.509" y2="3.048" width="0.1524" layer="21" curve="-90"/>
<pad name="1" x="-7.493" y="0" drill="1.016" shape="octagon"/>
<pad name="2" x="7.493" y="0" drill="1.016" shape="octagon"/>
<text x="-8.509" y="3.429" size="1.27" layer="25" ratio="10">&gt;NAME</text>
<text x="-3.429" y="-2.032" size="1.27" layer="27" ratio="10">&gt;VALUE</text>
</package>
<package name="C150-072X183">
<description>&lt;b&gt;CAPACITOR&lt;/b&gt;&lt;p&gt;
grid 15 mm, outline 7.2 x 18.3 mm</description>
<wire x1="-5.08" y1="1.27" x2="-5.08" y2="0" width="0.4064" layer="21"/>
<wire x1="-5.08" y1="0" x2="-5.08" y2="-1.27" width="0.4064" layer="21"/>
<wire x1="-4.191" y1="1.27" x2="-4.191" y2="0" width="0.4064" layer="21"/>
<wire x1="-4.191" y1="0" x2="-4.191" y2="-1.27" width="0.4064" layer="21"/>
<wire x1="-4.191" y1="0" x2="6.096" y2="0" width="0.1524" layer="21"/>
<wire x1="-5.08" y1="0" x2="-6.096" y2="0" width="0.1524" layer="21"/>
<wire x1="9.017" y1="3.048" x2="9.017" y2="-3.048" width="0.1524" layer="21"/>
<wire x1="8.509" y1="-3.556" x2="-8.509" y2="-3.556" width="0.1524" layer="21"/>
<wire x1="-9.017" y1="-3.048" x2="-9.017" y2="3.048" width="0.1524" layer="21"/>
<wire x1="-8.509" y1="3.556" x2="8.509" y2="3.556" width="0.1524" layer="21"/>
<wire x1="8.509" y1="3.556" x2="9.017" y2="3.048" width="0.1524" layer="21" curve="-90"/>
<wire x1="8.509" y1="-3.556" x2="9.017" y2="-3.048" width="0.1524" layer="21" curve="90"/>
<wire x1="-9.017" y1="-3.048" x2="-8.509" y2="-3.556" width="0.1524" layer="21" curve="90"/>
<wire x1="-9.017" y1="3.048" x2="-8.509" y2="3.556" width="0.1524" layer="21" curve="-90"/>
<pad name="1" x="-7.493" y="0" drill="1.016" shape="octagon"/>
<pad name="2" x="7.493" y="0" drill="1.016" shape="octagon"/>
<text x="-8.509" y="3.937" size="1.27" layer="25" ratio="10">&gt;NAME</text>
<text x="-3.429" y="-2.286" size="1.27" layer="27" ratio="10">&gt;VALUE</text>
</package>
<package name="C150-084X183">
<description>&lt;b&gt;CAPACITOR&lt;/b&gt;&lt;p&gt;
grid 15 mm, outline 8.4 x 18.3 mm</description>
<wire x1="-5.08" y1="1.27" x2="-5.08" y2="0" width="0.4064" layer="21"/>
<wire x1="-5.08" y1="0" x2="-5.08" y2="-1.27" width="0.4064" layer="21"/>
<wire x1="-4.191" y1="1.27" x2="-4.191" y2="0" width="0.4064" layer="21"/>
<wire x1="-4.191" y1="0" x2="-4.191" y2="-1.27" width="0.4064" layer="21"/>
<wire x1="-4.191" y1="0" x2="6.096" y2="0" width="0.1524" layer="21"/>
<wire x1="-5.08" y1="0" x2="-6.096" y2="0" width="0.1524" layer="21"/>
<wire x1="9.017" y1="3.556" x2="9.017" y2="-3.556" width="0.1524" layer="21"/>
<wire x1="8.509" y1="-4.064" x2="-8.509" y2="-4.064" width="0.1524" layer="21"/>
<wire x1="-9.017" y1="-3.556" x2="-9.017" y2="3.556" width="0.1524" layer="21"/>
<wire x1="-8.509" y1="4.064" x2="8.509" y2="4.064" width="0.1524" layer="21"/>
<wire x1="8.509" y1="4.064" x2="9.017" y2="3.556" width="0.1524" layer="21" curve="-90"/>
<wire x1="8.509" y1="-4.064" x2="9.017" y2="-3.556" width="0.1524" layer="21" curve="90"/>
<wire x1="-9.017" y1="-3.556" x2="-8.509" y2="-4.064" width="0.1524" layer="21" curve="90"/>
<wire x1="-9.017" y1="3.556" x2="-8.509" y2="4.064" width="0.1524" layer="21" curve="-90"/>
<pad name="1" x="-7.493" y="0" drill="1.016" shape="octagon"/>
<pad name="2" x="7.493" y="0" drill="1.016" shape="octagon"/>
<text x="-8.509" y="4.445" size="1.27" layer="25" ratio="10">&gt;NAME</text>
<text x="-3.429" y="-2.54" size="1.27" layer="27" ratio="10">&gt;VALUE</text>
</package>
<package name="C150-091X182">
<description>&lt;b&gt;CAPACITOR&lt;/b&gt;&lt;p&gt;
grid 15 mm, outline 9.1 x 18.2 mm</description>
<wire x1="-5.08" y1="1.27" x2="-5.08" y2="0" width="0.4064" layer="21"/>
<wire x1="-5.08" y1="0" x2="-5.08" y2="-1.27" width="0.4064" layer="21"/>
<wire x1="-4.191" y1="1.27" x2="-4.191" y2="0" width="0.4064" layer="21"/>
<wire x1="-4.191" y1="0" x2="-4.191" y2="-1.27" width="0.4064" layer="21"/>
<wire x1="-4.191" y1="0" x2="6.096" y2="0" width="0.1524" layer="21"/>
<wire x1="-5.08" y1="0" x2="-6.096" y2="0" width="0.1524" layer="21"/>
<wire x1="9.017" y1="3.937" x2="9.017" y2="-3.937" width="0.1524" layer="21"/>
<wire x1="8.509" y1="-4.445" x2="-8.509" y2="-4.445" width="0.1524" layer="21"/>
<wire x1="-9.017" y1="-3.937" x2="-9.017" y2="3.937" width="0.1524" layer="21"/>
<wire x1="-8.509" y1="4.445" x2="8.509" y2="4.445" width="0.1524" layer="21"/>
<wire x1="8.509" y1="4.445" x2="9.017" y2="3.937" width="0.1524" layer="21" curve="-90"/>
<wire x1="8.509" y1="-4.445" x2="9.017" y2="-3.937" width="0.1524" layer="21" curve="90"/>
<wire x1="-9.017" y1="-3.937" x2="-8.509" y2="-4.445" width="0.1524" layer="21" curve="90"/>
<wire x1="-9.017" y1="3.937" x2="-8.509" y2="4.445" width="0.1524" layer="21" curve="-90"/>
<pad name="1" x="-7.493" y="0" drill="1.016" shape="octagon"/>
<pad name="2" x="7.493" y="0" drill="1.016" shape="octagon"/>
<text x="-8.509" y="4.826" size="1.27" layer="25" ratio="10">&gt;NAME</text>
<text x="-3.429" y="-2.54" size="1.27" layer="27" ratio="10">&gt;VALUE</text>
</package>
<package name="C225-062X268">
<description>&lt;b&gt;CAPACITOR&lt;/b&gt;&lt;p&gt;
grid 22.5 mm, outline 6.2 x 26.8 mm</description>
<wire x1="-12.827" y1="3.048" x2="12.827" y2="3.048" width="0.1524" layer="21"/>
<wire x1="13.335" y1="2.54" x2="13.335" y2="-2.54" width="0.1524" layer="21"/>
<wire x1="12.827" y1="-3.048" x2="-12.827" y2="-3.048" width="0.1524" layer="21"/>
<wire x1="-13.335" y1="-2.54" x2="-13.335" y2="2.54" width="0.1524" layer="21"/>
<wire x1="-6.731" y1="1.905" x2="-6.731" y2="0" width="0.4064" layer="21"/>
<wire x1="-6.731" y1="0" x2="-6.731" y2="-1.905" width="0.4064" layer="21"/>
<wire x1="-7.62" y1="1.905" x2="-7.62" y2="0" width="0.4064" layer="21"/>
<wire x1="-7.62" y1="0" x2="-7.62" y2="-1.905" width="0.4064" layer="21"/>
<wire x1="12.827" y1="3.048" x2="13.335" y2="2.54" width="0.1524" layer="21" curve="-90"/>
<wire x1="12.827" y1="-3.048" x2="13.335" y2="-2.54" width="0.1524" layer="21" curve="90"/>
<wire x1="-13.335" y1="-2.54" x2="-12.827" y2="-3.048" width="0.1524" layer="21" curve="90"/>
<wire x1="-13.335" y1="2.54" x2="-12.827" y2="3.048" width="0.1524" layer="21" curve="-90"/>
<wire x1="-9.652" y1="0" x2="-7.62" y2="0" width="0.1524" layer="21"/>
<wire x1="-6.731" y1="0" x2="9.652" y2="0" width="0.1524" layer="21"/>
<pad name="1" x="-11.303" y="0" drill="1.016" shape="octagon"/>
<pad name="2" x="11.303" y="0" drill="1.016" shape="octagon"/>
<text x="-12.7" y="3.429" size="1.778" layer="25" ratio="10">&gt;NAME</text>
<text x="-5.08" y="-2.54" size="1.778" layer="27" ratio="10">&gt;VALUE</text>
</package>
<package name="C225-074X268">
<description>&lt;b&gt;CAPACITOR&lt;/b&gt;&lt;p&gt;
grid 22.5 mm, outline 7.4 x 26.8 mm</description>
<wire x1="-12.827" y1="3.556" x2="12.827" y2="3.556" width="0.1524" layer="21"/>
<wire x1="13.335" y1="3.048" x2="13.335" y2="-3.048" width="0.1524" layer="21"/>
<wire x1="12.827" y1="-3.556" x2="-12.827" y2="-3.556" width="0.1524" layer="21"/>
<wire x1="-13.335" y1="-3.048" x2="-13.335" y2="3.048" width="0.1524" layer="21"/>
<wire x1="-6.731" y1="1.905" x2="-6.731" y2="0" width="0.4064" layer="21"/>
<wire x1="-6.731" y1="0" x2="-6.731" y2="-1.905" width="0.4064" layer="21"/>
<wire x1="-7.62" y1="1.905" x2="-7.62" y2="0" width="0.4064" layer="21"/>
<wire x1="-7.62" y1="0" x2="-7.62" y2="-1.905" width="0.4064" layer="21"/>
<wire x1="12.827" y1="3.556" x2="13.335" y2="3.048" width="0.1524" layer="21" curve="-90"/>
<wire x1="12.827" y1="-3.556" x2="13.335" y2="-3.048" width="0.1524" layer="21" curve="90"/>
<wire x1="-13.335" y1="-3.048" x2="-12.827" y2="-3.556" width="0.1524" layer="21" curve="90"/>
<wire x1="-13.335" y1="3.048" x2="-12.827" y2="3.556" width="0.1524" layer="21" curve="-90"/>
<wire x1="-9.652" y1="0" x2="-7.62" y2="0" width="0.1524" layer="21"/>
<wire x1="-6.731" y1="0" x2="9.652" y2="0" width="0.1524" layer="21"/>
<pad name="1" x="-11.303" y="0" drill="1.016" shape="octagon"/>
<pad name="2" x="11.303" y="0" drill="1.016" shape="octagon"/>
<text x="-12.827" y="3.937" size="1.778" layer="25" ratio="10">&gt;NAME</text>
<text x="-5.08" y="-2.54" size="1.778" layer="27" ratio="10">&gt;VALUE</text>
</package>
<package name="C225-087X268">
<description>&lt;b&gt;CAPACITOR&lt;/b&gt;&lt;p&gt;
grid 22.5 mm, outline 8.7 x 26.8 mm</description>
<wire x1="-12.827" y1="4.318" x2="12.827" y2="4.318" width="0.1524" layer="21"/>
<wire x1="13.335" y1="3.81" x2="13.335" y2="-3.81" width="0.1524" layer="21"/>
<wire x1="12.827" y1="-4.318" x2="-12.827" y2="-4.318" width="0.1524" layer="21"/>
<wire x1="-13.335" y1="-3.81" x2="-13.335" y2="3.81" width="0.1524" layer="21"/>
<wire x1="-6.731" y1="1.905" x2="-6.731" y2="0" width="0.4064" layer="21"/>
<wire x1="-6.731" y1="0" x2="-6.731" y2="-1.905" width="0.4064" layer="21"/>
<wire x1="-7.62" y1="1.905" x2="-7.62" y2="0" width="0.4064" layer="21"/>
<wire x1="-7.62" y1="0" x2="-7.62" y2="-1.905" width="0.4064" layer="21"/>
<wire x1="12.827" y1="4.318" x2="13.335" y2="3.81" width="0.1524" layer="21" curve="-90"/>
<wire x1="12.827" y1="-4.318" x2="13.335" y2="-3.81" width="0.1524" layer="21" curve="90"/>
<wire x1="-13.335" y1="-3.81" x2="-12.827" y2="-4.318" width="0.1524" layer="21" curve="90"/>
<wire x1="-13.335" y1="3.81" x2="-12.827" y2="4.318" width="0.1524" layer="21" curve="-90"/>
<wire x1="-9.652" y1="0" x2="-7.62" y2="0" width="0.1524" layer="21"/>
<wire x1="-6.731" y1="0" x2="9.652" y2="0" width="0.1524" layer="21"/>
<pad name="1" x="-11.303" y="0" drill="1.016" shape="octagon"/>
<pad name="2" x="11.303" y="0" drill="1.016" shape="octagon"/>
<text x="-12.827" y="4.699" size="1.778" layer="25" ratio="10">&gt;NAME</text>
<text x="-5.08" y="-2.54" size="1.778" layer="27" ratio="10">&gt;VALUE</text>
</package>
<package name="C225-108X268">
<description>&lt;b&gt;CAPACITOR&lt;/b&gt;&lt;p&gt;
grid 22.5 mm, outline 10.8 x 26.8 mm</description>
<wire x1="-12.827" y1="5.334" x2="12.827" y2="5.334" width="0.1524" layer="21"/>
<wire x1="13.335" y1="4.826" x2="13.335" y2="-4.826" width="0.1524" layer="21"/>
<wire x1="12.827" y1="-5.334" x2="-12.827" y2="-5.334" width="0.1524" layer="21"/>
<wire x1="-13.335" y1="-4.826" x2="-13.335" y2="4.826" width="0.1524" layer="21"/>
<wire x1="-6.731" y1="1.905" x2="-6.731" y2="0" width="0.4064" layer="21"/>
<wire x1="-6.731" y1="0" x2="-6.731" y2="-1.905" width="0.4064" layer="21"/>
<wire x1="-7.62" y1="1.905" x2="-7.62" y2="0" width="0.4064" layer="21"/>
<wire x1="-7.62" y1="0" x2="-7.62" y2="-1.905" width="0.4064" layer="21"/>
<wire x1="12.827" y1="5.334" x2="13.335" y2="4.826" width="0.1524" layer="21" curve="-90"/>
<wire x1="12.827" y1="-5.334" x2="13.335" y2="-4.826" width="0.1524" layer="21" curve="90"/>
<wire x1="-13.335" y1="-4.826" x2="-12.827" y2="-5.334" width="0.1524" layer="21" curve="90"/>
<wire x1="-13.335" y1="4.826" x2="-12.827" y2="5.334" width="0.1524" layer="21" curve="-90"/>
<wire x1="-9.652" y1="0" x2="-7.62" y2="0" width="0.1524" layer="21"/>
<wire x1="-6.731" y1="0" x2="9.652" y2="0" width="0.1524" layer="21"/>
<pad name="1" x="-11.303" y="0" drill="1.016" shape="octagon"/>
<pad name="2" x="11.303" y="0" drill="1.016" shape="octagon"/>
<text x="-12.954" y="5.715" size="1.778" layer="25" ratio="10">&gt;NAME</text>
<text x="-5.08" y="-2.54" size="1.778" layer="27" ratio="10">&gt;VALUE</text>
</package>
<package name="C225-113X268">
<description>&lt;b&gt;CAPACITOR&lt;/b&gt;&lt;p&gt;
grid 22.5 mm, outline 11.3 x 26.8 mm</description>
<wire x1="-12.827" y1="5.588" x2="12.827" y2="5.588" width="0.1524" layer="21"/>
<wire x1="13.335" y1="5.08" x2="13.335" y2="-5.08" width="0.1524" layer="21"/>
<wire x1="12.827" y1="-5.588" x2="-12.827" y2="-5.588" width="0.1524" layer="21"/>
<wire x1="-13.335" y1="-5.08" x2="-13.335" y2="5.08" width="0.1524" layer="21"/>
<wire x1="-6.731" y1="1.905" x2="-6.731" y2="0" width="0.4064" layer="21"/>
<wire x1="-6.731" y1="0" x2="-6.731" y2="-1.905" width="0.4064" layer="21"/>
<wire x1="-7.62" y1="1.905" x2="-7.62" y2="0" width="0.4064" layer="21"/>
<wire x1="-7.62" y1="0" x2="-7.62" y2="-1.905" width="0.4064" layer="21"/>
<wire x1="12.827" y1="5.588" x2="13.335" y2="5.08" width="0.1524" layer="21" curve="-90"/>
<wire x1="12.827" y1="-5.588" x2="13.335" y2="-5.08" width="0.1524" layer="21" curve="90"/>
<wire x1="-13.335" y1="-5.08" x2="-12.827" y2="-5.588" width="0.1524" layer="21" curve="90"/>
<wire x1="-13.335" y1="5.08" x2="-12.827" y2="5.588" width="0.1524" layer="21" curve="-90"/>
<wire x1="-9.652" y1="0" x2="-7.62" y2="0" width="0.1524" layer="21"/>
<wire x1="-6.731" y1="0" x2="9.652" y2="0" width="0.1524" layer="21"/>
<pad name="1" x="-11.303" y="0" drill="1.016" shape="octagon"/>
<pad name="2" x="11.303" y="0" drill="1.016" shape="octagon"/>
<text x="-12.954" y="5.969" size="1.778" layer="25" ratio="10">&gt;NAME</text>
<text x="-5.08" y="-2.54" size="1.778" layer="27" ratio="10">&gt;VALUE</text>
</package>
<package name="C275-093X316">
<description>&lt;b&gt;CAPACITOR&lt;/b&gt;&lt;p&gt;
grid 27.5 mm, outline 9.3 x 31.6 mm</description>
<wire x1="-15.24" y1="4.572" x2="15.24" y2="4.572" width="0.1524" layer="21"/>
<wire x1="15.748" y1="4.064" x2="15.748" y2="-4.064" width="0.1524" layer="21"/>
<wire x1="15.24" y1="-4.572" x2="-15.24" y2="-4.572" width="0.1524" layer="21"/>
<wire x1="-15.748" y1="-4.064" x2="-15.748" y2="4.064" width="0.1524" layer="21"/>
<wire x1="-6.731" y1="1.905" x2="-6.731" y2="0" width="0.4064" layer="21"/>
<wire x1="-6.731" y1="0" x2="-6.731" y2="-1.905" width="0.4064" layer="21"/>
<wire x1="-7.62" y1="1.905" x2="-7.62" y2="0" width="0.4064" layer="21"/>
<wire x1="-7.62" y1="0" x2="-7.62" y2="-1.905" width="0.4064" layer="21"/>
<wire x1="15.24" y1="4.572" x2="15.748" y2="4.064" width="0.1524" layer="21" curve="-90"/>
<wire x1="15.24" y1="-4.572" x2="15.748" y2="-4.064" width="0.1524" layer="21" curve="90"/>
<wire x1="-15.748" y1="-4.064" x2="-15.24" y2="-4.572" width="0.1524" layer="21" curve="90"/>
<wire x1="-15.748" y1="4.064" x2="-15.24" y2="4.572" width="0.1524" layer="21" curve="-90"/>
<wire x1="-11.557" y1="0" x2="-7.62" y2="0" width="0.1524" layer="21"/>
<wire x1="-6.731" y1="0" x2="11.557" y2="0" width="0.1524" layer="21"/>
<pad name="1" x="-13.716" y="0" drill="1.1938" shape="octagon"/>
<pad name="2" x="13.716" y="0" drill="1.1938" shape="octagon"/>
<text x="-15.24" y="4.953" size="1.778" layer="25" ratio="10">&gt;NAME</text>
<text x="-5.08" y="-2.54" size="1.778" layer="27" ratio="10">&gt;VALUE</text>
</package>
<package name="C275-113X316">
<description>&lt;b&gt;CAPACITOR&lt;/b&gt;&lt;p&gt;
grid 27.5 mm, outline 11.3 x 31.6 mm</description>
<wire x1="-15.24" y1="5.588" x2="15.24" y2="5.588" width="0.1524" layer="21"/>
<wire x1="15.748" y1="5.08" x2="15.748" y2="-5.08" width="0.1524" layer="21"/>
<wire x1="15.24" y1="-5.588" x2="-15.24" y2="-5.588" width="0.1524" layer="21"/>
<wire x1="-15.748" y1="-5.08" x2="-15.748" y2="5.08" width="0.1524" layer="21"/>
<wire x1="-6.731" y1="1.905" x2="-6.731" y2="0" width="0.4064" layer="21"/>
<wire x1="-6.731" y1="0" x2="-6.731" y2="-1.905" width="0.4064" layer="21"/>
<wire x1="-7.62" y1="1.905" x2="-7.62" y2="0" width="0.4064" layer="21"/>
<wire x1="-7.62" y1="0" x2="-7.62" y2="-1.905" width="0.4064" layer="21"/>
<wire x1="15.24" y1="5.588" x2="15.748" y2="5.08" width="0.1524" layer="21" curve="-90"/>
<wire x1="15.24" y1="-5.588" x2="15.748" y2="-5.08" width="0.1524" layer="21" curve="90"/>
<wire x1="-15.748" y1="-5.08" x2="-15.24" y2="-5.588" width="0.1524" layer="21" curve="90"/>
<wire x1="-15.748" y1="5.08" x2="-15.24" y2="5.588" width="0.1524" layer="21" curve="-90"/>
<wire x1="-11.557" y1="0" x2="-7.62" y2="0" width="0.1524" layer="21"/>
<wire x1="-6.731" y1="0" x2="11.557" y2="0" width="0.1524" layer="21"/>
<pad name="1" x="-13.716" y="0" drill="1.1938" shape="octagon"/>
<pad name="2" x="13.716" y="0" drill="1.1938" shape="octagon"/>
<text x="-15.24" y="5.969" size="1.778" layer="25" ratio="10">&gt;NAME</text>
<text x="-5.08" y="-2.54" size="1.778" layer="27" ratio="10">&gt;VALUE</text>
</package>
<package name="C275-134X316">
<description>&lt;b&gt;CAPACITOR&lt;/b&gt;&lt;p&gt;
grid 27.5 mm, outline 13.4 x 31.6 mm</description>
<wire x1="-15.24" y1="6.604" x2="15.24" y2="6.604" width="0.1524" layer="21"/>
<wire x1="15.748" y1="6.096" x2="15.748" y2="-6.096" width="0.1524" layer="21"/>
<wire x1="15.24" y1="-6.604" x2="-15.24" y2="-6.604" width="0.1524" layer="21"/>
<wire x1="-15.748" y1="-6.096" x2="-15.748" y2="6.096" width="0.1524" layer="21"/>
<wire x1="-6.731" y1="1.905" x2="-6.731" y2="0" width="0.4064" layer="21"/>
<wire x1="-6.731" y1="0" x2="-6.731" y2="-1.905" width="0.4064" layer="21"/>
<wire x1="-7.62" y1="1.905" x2="-7.62" y2="0" width="0.4064" layer="21"/>
<wire x1="-7.62" y1="0" x2="-7.62" y2="-1.905" width="0.4064" layer="21"/>
<wire x1="15.24" y1="6.604" x2="15.748" y2="6.096" width="0.1524" layer="21" curve="-90"/>
<wire x1="15.24" y1="-6.604" x2="15.748" y2="-6.096" width="0.1524" layer="21" curve="90"/>
<wire x1="-15.748" y1="-6.096" x2="-15.24" y2="-6.604" width="0.1524" layer="21" curve="90"/>
<wire x1="-15.748" y1="6.096" x2="-15.24" y2="6.604" width="0.1524" layer="21" curve="-90"/>
<wire x1="-11.557" y1="0" x2="-7.62" y2="0" width="0.1524" layer="21"/>
<wire x1="-6.731" y1="0" x2="11.557" y2="0" width="0.1524" layer="21"/>
<pad name="1" x="-13.716" y="0" drill="1.1938" shape="octagon"/>
<pad name="2" x="13.716" y="0" drill="1.1938" shape="octagon"/>
<text x="-15.24" y="6.985" size="1.778" layer="25" ratio="10">&gt;NAME</text>
<text x="-5.08" y="-2.54" size="1.778" layer="27" ratio="10">&gt;VALUE</text>
</package>
<package name="C275-205X316">
<description>&lt;b&gt;CAPACITOR&lt;/b&gt;&lt;p&gt;
grid 27.5 mm, outline 20.5 x 31.6 mm</description>
<wire x1="-15.24" y1="10.16" x2="15.24" y2="10.16" width="0.1524" layer="21"/>
<wire x1="15.748" y1="9.652" x2="15.748" y2="-9.652" width="0.1524" layer="21"/>
<wire x1="15.24" y1="-10.16" x2="-15.24" y2="-10.16" width="0.1524" layer="21"/>
<wire x1="-15.748" y1="-9.652" x2="-15.748" y2="9.652" width="0.1524" layer="21"/>
<wire x1="-6.731" y1="1.905" x2="-6.731" y2="0" width="0.4064" layer="21"/>
<wire x1="-6.731" y1="0" x2="-6.731" y2="-1.905" width="0.4064" layer="21"/>
<wire x1="-7.62" y1="1.905" x2="-7.62" y2="0" width="0.4064" layer="21"/>
<wire x1="-7.62" y1="0" x2="-7.62" y2="-1.905" width="0.4064" layer="21"/>
<wire x1="15.24" y1="10.16" x2="15.748" y2="9.652" width="0.1524" layer="21" curve="-90"/>
<wire x1="15.24" y1="-10.16" x2="15.748" y2="-9.652" width="0.1524" layer="21" curve="90"/>
<wire x1="-15.748" y1="-9.652" x2="-15.24" y2="-10.16" width="0.1524" layer="21" curve="90"/>
<wire x1="-15.748" y1="9.652" x2="-15.24" y2="10.16" width="0.1524" layer="21" curve="-90"/>
<wire x1="-11.557" y1="0" x2="-7.62" y2="0" width="0.1524" layer="21"/>
<wire x1="-6.731" y1="0" x2="11.557" y2="0" width="0.1524" layer="21"/>
<pad name="1" x="-13.716" y="0" drill="1.1938" shape="octagon"/>
<pad name="2" x="13.716" y="0" drill="1.1938" shape="octagon"/>
<text x="-15.24" y="10.541" size="1.778" layer="25" ratio="10">&gt;NAME</text>
<text x="-5.08" y="-4.318" size="1.778" layer="27" ratio="10">&gt;VALUE</text>
</package>
<package name="C325-137X374">
<description>&lt;b&gt;CAPACITOR&lt;/b&gt;&lt;p&gt;
grid 32.5 mm, outline 13.7 x 37.4 mm</description>
<wire x1="-14.2748" y1="0" x2="-12.7" y2="0" width="0.1524" layer="21"/>
<wire x1="-12.7" y1="1.905" x2="-12.7" y2="0" width="0.4064" layer="21"/>
<wire x1="-11.811" y1="1.905" x2="-11.811" y2="0" width="0.4064" layer="21"/>
<wire x1="-11.811" y1="0" x2="14.2748" y2="0" width="0.1524" layer="21"/>
<wire x1="-11.811" y1="0" x2="-11.811" y2="-1.905" width="0.4064" layer="21"/>
<wire x1="-12.7" y1="0" x2="-12.7" y2="-1.905" width="0.4064" layer="21"/>
<wire x1="18.542" y1="6.731" x2="18.542" y2="-6.731" width="0.1524" layer="21"/>
<wire x1="-18.542" y1="6.731" x2="-18.542" y2="-6.731" width="0.1524" layer="21"/>
<wire x1="-18.542" y1="-6.731" x2="18.542" y2="-6.731" width="0.1524" layer="21"/>
<wire x1="18.542" y1="6.731" x2="-18.542" y2="6.731" width="0.1524" layer="21"/>
<pad name="1" x="-16.256" y="0" drill="1.1938" shape="octagon"/>
<pad name="2" x="16.256" y="0" drill="1.1938" shape="octagon"/>
<text x="-18.2372" y="7.0612" size="1.778" layer="25" ratio="10">&gt;NAME</text>
<text x="-10.8458" y="-2.8702" size="1.778" layer="27" ratio="10">&gt;VALUE</text>
</package>
<package name="C325-162X374">
<description>&lt;b&gt;CAPACITOR&lt;/b&gt;&lt;p&gt;
grid 32.5 mm, outline 16.2 x 37.4 mm</description>
<wire x1="-14.2748" y1="0" x2="-12.7" y2="0" width="0.1524" layer="21"/>
<wire x1="-12.7" y1="1.905" x2="-12.7" y2="0" width="0.4064" layer="21"/>
<wire x1="-11.811" y1="1.905" x2="-11.811" y2="0" width="0.4064" layer="21"/>
<wire x1="-11.811" y1="0" x2="14.2748" y2="0" width="0.1524" layer="21"/>
<wire x1="-11.811" y1="0" x2="-11.811" y2="-1.905" width="0.4064" layer="21"/>
<wire x1="-12.7" y1="0" x2="-12.7" y2="-1.905" width="0.4064" layer="21"/>
<wire x1="18.542" y1="8.001" x2="18.542" y2="-8.001" width="0.1524" layer="21"/>
<wire x1="-18.542" y1="8.001" x2="-18.542" y2="-8.001" width="0.1524" layer="21"/>
<wire x1="-18.542" y1="-8.001" x2="18.542" y2="-8.001" width="0.1524" layer="21"/>
<wire x1="18.542" y1="8.001" x2="-18.542" y2="8.001" width="0.1524" layer="21"/>
<pad name="1" x="-16.256" y="0" drill="1.1938" shape="octagon"/>
<pad name="2" x="16.256" y="0" drill="1.1938" shape="octagon"/>
<text x="-18.3642" y="8.3312" size="1.778" layer="25" ratio="10">&gt;NAME</text>
<text x="-10.8458" y="-2.8702" size="1.778" layer="27" ratio="10">&gt;VALUE</text>
</package>
<package name="C325-182X374">
<description>&lt;b&gt;CAPACITOR&lt;/b&gt;&lt;p&gt;
grid 32.5 mm, outline 18.2 x 37.4 mm</description>
<wire x1="-14.2748" y1="0" x2="-12.7" y2="0" width="0.1524" layer="21"/>
<wire x1="-12.7" y1="1.905" x2="-12.7" y2="0" width="0.4064" layer="21"/>
<wire x1="-11.811" y1="1.905" x2="-11.811" y2="0" width="0.4064" layer="21"/>
<wire x1="-11.811" y1="0" x2="14.2748" y2="0" width="0.1524" layer="21"/>
<wire x1="-11.811" y1="0" x2="-11.811" y2="-1.905" width="0.4064" layer="21"/>
<wire x1="-12.7" y1="0" x2="-12.7" y2="-1.905" width="0.4064" layer="21"/>
<wire x1="18.542" y1="9.017" x2="18.542" y2="-9.017" width="0.1524" layer="21"/>
<wire x1="-18.542" y1="9.017" x2="-18.542" y2="-9.017" width="0.1524" layer="21"/>
<wire x1="-18.542" y1="-9.017" x2="18.542" y2="-9.017" width="0.1524" layer="21"/>
<wire x1="18.542" y1="9.017" x2="-18.542" y2="9.017" width="0.1524" layer="21"/>
<pad name="1" x="-16.256" y="0" drill="1.1938" shape="octagon"/>
<pad name="2" x="16.256" y="0" drill="1.1938" shape="octagon"/>
<text x="-18.3642" y="9.3472" size="1.778" layer="25" ratio="10">&gt;NAME</text>
<text x="-10.8458" y="-2.8702" size="1.778" layer="27" ratio="10">&gt;VALUE</text>
</package>
<package name="C375-192X418">
<description>&lt;b&gt;CAPACITOR&lt;/b&gt;&lt;p&gt;
grid 37.5 mm, outline 19.2 x 41.8 mm</description>
<wire x1="-20.32" y1="8.509" x2="20.32" y2="8.509" width="0.1524" layer="21"/>
<wire x1="20.828" y1="8.001" x2="20.828" y2="-8.001" width="0.1524" layer="21"/>
<wire x1="20.32" y1="-8.509" x2="-20.32" y2="-8.509" width="0.1524" layer="21"/>
<wire x1="-20.828" y1="-8.001" x2="-20.828" y2="8.001" width="0.1524" layer="21"/>
<wire x1="-6.731" y1="1.905" x2="-6.731" y2="0" width="0.4064" layer="21"/>
<wire x1="-6.731" y1="0" x2="-6.731" y2="-1.905" width="0.4064" layer="21"/>
<wire x1="-7.62" y1="1.905" x2="-7.62" y2="0" width="0.4064" layer="21"/>
<wire x1="-7.62" y1="0" x2="-7.62" y2="-1.905" width="0.4064" layer="21"/>
<wire x1="20.32" y1="8.509" x2="20.828" y2="8.001" width="0.1524" layer="21" curve="-90"/>
<wire x1="20.32" y1="-8.509" x2="20.828" y2="-8.001" width="0.1524" layer="21" curve="90"/>
<wire x1="-20.828" y1="-8.001" x2="-20.32" y2="-8.509" width="0.1524" layer="21" curve="90"/>
<wire x1="-20.828" y1="8.001" x2="-20.32" y2="8.509" width="0.1524" layer="21" curve="-90"/>
<wire x1="-16.002" y1="0" x2="-7.62" y2="0" width="0.1524" layer="21"/>
<wire x1="-6.731" y1="0" x2="16.002" y2="0" width="0.1524" layer="21"/>
<pad name="1" x="-18.796" y="0" drill="1.3208" shape="octagon"/>
<pad name="2" x="18.796" y="0" drill="1.3208" shape="octagon"/>
<text x="-20.447" y="8.89" size="1.778" layer="25" ratio="10">&gt;NAME</text>
<text x="-5.08" y="-2.54" size="1.778" layer="27" ratio="10">&gt;VALUE</text>
</package>
<package name="C375-203X418">
<description>&lt;b&gt;CAPACITOR&lt;/b&gt;&lt;p&gt;
grid 37.5 mm, outline 20.3 x 41.8 mm</description>
<wire x1="-20.32" y1="10.16" x2="20.32" y2="10.16" width="0.1524" layer="21"/>
<wire x1="20.828" y1="9.652" x2="20.828" y2="-9.652" width="0.1524" layer="21"/>
<wire x1="20.32" y1="-10.16" x2="-20.32" y2="-10.16" width="0.1524" layer="21"/>
<wire x1="-20.828" y1="-9.652" x2="-20.828" y2="9.652" width="0.1524" layer="21"/>
<wire x1="-6.731" y1="1.905" x2="-6.731" y2="0" width="0.4064" layer="21"/>
<wire x1="-6.731" y1="0" x2="-6.731" y2="-1.905" width="0.4064" layer="21"/>
<wire x1="-7.62" y1="1.905" x2="-7.62" y2="0" width="0.4064" layer="21"/>
<wire x1="-7.62" y1="0" x2="-7.62" y2="-1.905" width="0.4064" layer="21"/>
<wire x1="20.32" y1="10.16" x2="20.828" y2="9.652" width="0.1524" layer="21" curve="-90"/>
<wire x1="20.32" y1="-10.16" x2="20.828" y2="-9.652" width="0.1524" layer="21" curve="90"/>
<wire x1="-20.828" y1="-9.652" x2="-20.32" y2="-10.16" width="0.1524" layer="21" curve="90"/>
<wire x1="-20.828" y1="9.652" x2="-20.32" y2="10.16" width="0.1524" layer="21" curve="-90"/>
<wire x1="-16.002" y1="0" x2="-7.62" y2="0" width="0.1524" layer="21"/>
<wire x1="-6.731" y1="0" x2="16.002" y2="0" width="0.1524" layer="21"/>
<pad name="1" x="-18.796" y="0" drill="1.3208" shape="octagon"/>
<pad name="2" x="18.796" y="0" drill="1.3208" shape="octagon"/>
<text x="-20.32" y="10.541" size="1.778" layer="25" ratio="10">&gt;NAME</text>
<text x="-5.08" y="-2.54" size="1.778" layer="27" ratio="10">&gt;VALUE</text>
</package>
<package name="C050-035X075">
<description>&lt;b&gt;CAPACITOR&lt;/b&gt;&lt;p&gt;
grid 5 mm, outline 3.5 x 7.5 mm</description>
<wire x1="-0.3048" y1="0.635" x2="-0.3048" y2="0" width="0.3048" layer="21"/>
<wire x1="-0.3048" y1="0" x2="-0.3048" y2="-0.635" width="0.3048" layer="21"/>
<wire x1="-0.3048" y1="0" x2="-1.524" y2="0" width="0.1524" layer="21"/>
<wire x1="0.3302" y1="0.635" x2="0.3302" y2="0" width="0.3048" layer="21"/>
<wire x1="0.3302" y1="0" x2="0.3302" y2="-0.635" width="0.3048" layer="21"/>
<wire x1="0.3302" y1="0" x2="1.524" y2="0" width="0.1524" layer="21"/>
<wire x1="-3.683" y1="1.524" x2="-3.683" y2="-1.524" width="0.1524" layer="21"/>
<wire x1="-3.429" y1="-1.778" x2="3.429" y2="-1.778" width="0.1524" layer="21"/>
<wire x1="3.683" y1="-1.524" x2="3.683" y2="1.524" width="0.1524" layer="21"/>
<wire x1="3.429" y1="1.778" x2="-3.429" y2="1.778" width="0.1524" layer="21"/>
<wire x1="3.429" y1="1.778" x2="3.683" y2="1.524" width="0.1524" layer="21" curve="-90"/>
<wire x1="3.429" y1="-1.778" x2="3.683" y2="-1.524" width="0.1524" layer="21" curve="90"/>
<wire x1="-3.683" y1="-1.524" x2="-3.429" y2="-1.778" width="0.1524" layer="21" curve="90"/>
<wire x1="-3.683" y1="1.524" x2="-3.429" y2="1.778" width="0.1524" layer="21" curve="-90"/>
<pad name="1" x="-2.54" y="0" drill="0.8128" shape="octagon"/>
<pad name="2" x="2.54" y="0" drill="0.8128" shape="octagon"/>
<text x="-3.556" y="2.159" size="1.27" layer="25" ratio="10">&gt;NAME</text>
<text x="-3.556" y="-3.429" size="1.27" layer="27" ratio="10">&gt;VALUE</text>
</package>
<package name="C375-155X418">
<description>&lt;b&gt;CAPACITOR&lt;/b&gt;&lt;p&gt;
grid 37.5 mm, outline 15.5 x 41.8 mm</description>
<wire x1="-20.32" y1="7.62" x2="20.32" y2="7.62" width="0.1524" layer="21"/>
<wire x1="20.828" y1="7.112" x2="20.828" y2="-7.112" width="0.1524" layer="21"/>
<wire x1="20.32" y1="-7.62" x2="-20.32" y2="-7.62" width="0.1524" layer="21"/>
<wire x1="-20.828" y1="-7.112" x2="-20.828" y2="7.112" width="0.1524" layer="21"/>
<wire x1="-6.731" y1="1.905" x2="-6.731" y2="0" width="0.4064" layer="21"/>
<wire x1="-6.731" y1="0" x2="-6.731" y2="-1.905" width="0.4064" layer="21"/>
<wire x1="-7.62" y1="1.905" x2="-7.62" y2="0" width="0.4064" layer="21"/>
<wire x1="-7.62" y1="0" x2="-7.62" y2="-1.905" width="0.4064" layer="21"/>
<wire x1="20.32" y1="7.62" x2="20.828" y2="7.112" width="0.1524" layer="21" curve="-90"/>
<wire x1="20.32" y1="-7.62" x2="20.828" y2="-7.112" width="0.1524" layer="21" curve="90"/>
<wire x1="-20.828" y1="-7.112" x2="-20.32" y2="-7.62" width="0.1524" layer="21" curve="90"/>
<wire x1="-20.828" y1="7.112" x2="-20.32" y2="7.62" width="0.1524" layer="21" curve="-90"/>
<wire x1="-16.002" y1="0" x2="-7.62" y2="0" width="0.1524" layer="21"/>
<wire x1="-6.731" y1="0" x2="16.002" y2="0" width="0.1524" layer="21"/>
<pad name="1" x="-18.796" y="0" drill="1.3208" shape="octagon"/>
<pad name="2" x="18.796" y="0" drill="1.3208" shape="octagon"/>
<text x="-20.447" y="8.001" size="1.778" layer="25" ratio="10">&gt;NAME</text>
<text x="-5.08" y="-2.54" size="1.778" layer="27" ratio="10">&gt;VALUE</text>
</package>
<package name="C075-063X106">
<description>&lt;b&gt;CAPACITOR&lt;/b&gt;&lt;p&gt;
grid 7.5 mm, outline 6.3 x 10.6 mm</description>
<wire x1="4.953" y1="3.048" x2="-4.953" y2="3.048" width="0.1524" layer="21"/>
<wire x1="-5.207" y1="2.794" x2="-5.207" y2="-2.794" width="0.1524" layer="21"/>
<wire x1="-4.953" y1="-3.048" x2="4.953" y2="-3.048" width="0.1524" layer="21"/>
<wire x1="5.207" y1="-2.794" x2="5.207" y2="2.794" width="0.1524" layer="21"/>
<wire x1="4.953" y1="3.048" x2="5.207" y2="2.794" width="0.1524" layer="21" curve="-90"/>
<wire x1="4.953" y1="-3.048" x2="5.207" y2="-2.794" width="0.1524" layer="21" curve="90"/>
<wire x1="-5.207" y1="-2.794" x2="-4.953" y2="-3.048" width="0.1524" layer="21" curve="90"/>
<wire x1="-5.207" y1="2.794" x2="-4.953" y2="3.048" width="0.1524" layer="21" curve="-90"/>
<wire x1="-1.27" y1="0" x2="2.667" y2="0" width="0.1524" layer="21"/>
<wire x1="-2.667" y1="0" x2="-2.159" y2="0" width="0.1524" layer="21"/>
<wire x1="-2.159" y1="1.27" x2="-2.159" y2="0" width="0.4064" layer="21"/>
<wire x1="-2.159" y1="0" x2="-2.159" y2="-1.27" width="0.4064" layer="21"/>
<wire x1="-1.27" y1="1.27" x2="-1.27" y2="0" width="0.4064" layer="21"/>
<wire x1="-1.27" y1="0" x2="-1.27" y2="-1.27" width="0.4064" layer="21"/>
<pad name="1" x="-3.81" y="0" drill="0.9144" shape="octagon"/>
<pad name="2" x="3.81" y="0" drill="0.9144" shape="octagon"/>
<text x="-4.826" y="3.429" size="1.27" layer="25" ratio="10">&gt;NAME</text>
<text x="-0.635" y="-2.54" size="1.27" layer="27" ratio="10">&gt;VALUE</text>
</package>
<package name="C275-154X316">
<description>&lt;b&gt;CAPACITOR&lt;/b&gt;&lt;p&gt;
grid 27.5 mm, outline 15.4 x 31.6 mm</description>
<wire x1="-15.24" y1="7.62" x2="15.24" y2="7.62" width="0.1524" layer="21"/>
<wire x1="15.748" y1="7.112" x2="15.748" y2="-7.112" width="0.1524" layer="21"/>
<wire x1="15.24" y1="-7.62" x2="-15.24" y2="-7.62" width="0.1524" layer="21"/>
<wire x1="-15.748" y1="-7.112" x2="-15.748" y2="7.112" width="0.1524" layer="21"/>
<wire x1="-6.731" y1="1.905" x2="-6.731" y2="0" width="0.4064" layer="21"/>
<wire x1="-6.731" y1="0" x2="-6.731" y2="-1.905" width="0.4064" layer="21"/>
<wire x1="-7.62" y1="1.905" x2="-7.62" y2="0" width="0.4064" layer="21"/>
<wire x1="-7.62" y1="0" x2="-7.62" y2="-1.905" width="0.4064" layer="21"/>
<wire x1="15.24" y1="7.62" x2="15.748" y2="7.112" width="0.1524" layer="21" curve="-90"/>
<wire x1="15.24" y1="-7.62" x2="15.748" y2="-7.112" width="0.1524" layer="21" curve="90"/>
<wire x1="-15.748" y1="-7.112" x2="-15.24" y2="-7.62" width="0.1524" layer="21" curve="90"/>
<wire x1="-15.748" y1="7.112" x2="-15.24" y2="7.62" width="0.1524" layer="21" curve="-90"/>
<wire x1="-11.557" y1="0" x2="-7.62" y2="0" width="0.1524" layer="21"/>
<wire x1="-6.731" y1="0" x2="11.557" y2="0" width="0.1524" layer="21"/>
<pad name="1" x="-13.716" y="0" drill="1.1938" shape="octagon"/>
<pad name="2" x="13.716" y="0" drill="1.1938" shape="octagon"/>
<text x="-15.24" y="8.001" size="1.778" layer="25" ratio="10">&gt;NAME</text>
<text x="-5.08" y="-2.54" size="1.778" layer="27" ratio="10">&gt;VALUE</text>
</package>
<package name="C275-173X316">
<description>&lt;b&gt;CAPACITOR&lt;/b&gt;&lt;p&gt;
grid 27.5 mm, outline 17.3 x 31.6 mm</description>
<wire x1="-15.24" y1="8.509" x2="15.24" y2="8.509" width="0.1524" layer="21"/>
<wire x1="15.748" y1="8.001" x2="15.748" y2="-8.001" width="0.1524" layer="21"/>
<wire x1="15.24" y1="-8.509" x2="-15.24" y2="-8.509" width="0.1524" layer="21"/>
<wire x1="-15.748" y1="-8.001" x2="-15.748" y2="8.001" width="0.1524" layer="21"/>
<wire x1="-6.731" y1="1.905" x2="-6.731" y2="0" width="0.4064" layer="21"/>
<wire x1="-6.731" y1="0" x2="-6.731" y2="-1.905" width="0.4064" layer="21"/>
<wire x1="-7.62" y1="1.905" x2="-7.62" y2="0" width="0.4064" layer="21"/>
<wire x1="-7.62" y1="0" x2="-7.62" y2="-1.905" width="0.4064" layer="21"/>
<wire x1="15.24" y1="8.509" x2="15.748" y2="8.001" width="0.1524" layer="21" curve="-90"/>
<wire x1="15.24" y1="-8.509" x2="15.748" y2="-8.001" width="0.1524" layer="21" curve="90"/>
<wire x1="-15.748" y1="-8.001" x2="-15.24" y2="-8.509" width="0.1524" layer="21" curve="90"/>
<wire x1="-15.748" y1="8.001" x2="-15.24" y2="8.509" width="0.1524" layer="21" curve="-90"/>
<wire x1="-11.557" y1="0" x2="-7.62" y2="0" width="0.1524" layer="21"/>
<wire x1="-6.731" y1="0" x2="11.557" y2="0" width="0.1524" layer="21"/>
<pad name="1" x="-13.716" y="0" drill="1.1938" shape="octagon"/>
<pad name="2" x="13.716" y="0" drill="1.1938" shape="octagon"/>
<text x="-15.24" y="8.89" size="1.778" layer="25" ratio="10">&gt;NAME</text>
<text x="-5.08" y="-2.54" size="1.778" layer="27" ratio="10">&gt;VALUE</text>
</package>
<package name="C0402K">
<description>&lt;b&gt;Ceramic Chip Capacitor KEMET 0204 reflow solder&lt;/b&gt;&lt;p&gt;
Metric Code Size 1005</description>
<wire x1="-0.425" y1="0.2" x2="0.425" y2="0.2" width="0.1016" layer="51"/>
<wire x1="0.425" y1="-0.2" x2="-0.425" y2="-0.2" width="0.1016" layer="51"/>
<smd name="1" x="-0.6" y="0" dx="0.925" dy="0.74" layer="1"/>
<smd name="2" x="0.6" y="0" dx="0.925" dy="0.74" layer="1"/>
<text x="-0.5" y="0.425" size="1.016" layer="25">&gt;NAME</text>
<text x="-0.5" y="-1.45" size="1.016" layer="27">&gt;VALUE</text>
<rectangle x1="-0.5" y1="-0.25" x2="-0.225" y2="0.25" layer="51"/>
<rectangle x1="0.225" y1="-0.25" x2="0.5" y2="0.25" layer="51"/>
</package>
<package name="C0603K">
<description>&lt;b&gt;Ceramic Chip Capacitor KEMET 0603 reflow solder&lt;/b&gt;&lt;p&gt;
Metric Code Size 1608</description>
<wire x1="-0.725" y1="0.35" x2="0.725" y2="0.35" width="0.1016" layer="51"/>
<wire x1="0.725" y1="-0.35" x2="-0.725" y2="-0.35" width="0.1016" layer="51"/>
<smd name="1" x="-0.875" y="0" dx="1.05" dy="1.08" layer="1"/>
<smd name="2" x="0.875" y="0" dx="1.05" dy="1.08" layer="1"/>
<text x="-0.8" y="0.65" size="1.016" layer="25">&gt;NAME</text>
<text x="-0.8" y="-1.65" size="1.016" layer="27">&gt;VALUE</text>
<rectangle x1="-0.8" y1="-0.4" x2="-0.45" y2="0.4" layer="51"/>
<rectangle x1="0.45" y1="-0.4" x2="0.8" y2="0.4" layer="51"/>
</package>
<package name="C0805K">
<description>&lt;b&gt;Ceramic Chip Capacitor KEMET 0805 reflow solder&lt;/b&gt;&lt;p&gt;
Metric Code Size 2012</description>
<wire x1="-0.925" y1="0.6" x2="0.925" y2="0.6" width="0.1016" layer="51"/>
<wire x1="0.925" y1="-0.6" x2="-0.925" y2="-0.6" width="0.1016" layer="51"/>
<smd name="1" x="-1" y="0" dx="1.3" dy="1.6" layer="1"/>
<smd name="2" x="1" y="0" dx="1.3" dy="1.6" layer="1"/>
<text x="-1" y="0.875" size="1.016" layer="25">&gt;NAME</text>
<text x="-1" y="-1.9" size="1.016" layer="27">&gt;VALUE</text>
<rectangle x1="-1" y1="-0.65" x2="-0.5" y2="0.65" layer="51"/>
<rectangle x1="0.5" y1="-0.65" x2="1" y2="0.65" layer="51"/>
</package>
<package name="C1206K">
<description>&lt;b&gt;Ceramic Chip Capacitor KEMET 1206 reflow solder&lt;/b&gt;&lt;p&gt;
Metric Code Size 3216</description>
<wire x1="-1.525" y1="0.75" x2="1.525" y2="0.75" width="0.1016" layer="51"/>
<wire x1="1.525" y1="-0.75" x2="-1.525" y2="-0.75" width="0.1016" layer="51"/>
<smd name="1" x="-1.5" y="0" dx="1.5" dy="2" layer="1"/>
<smd name="2" x="1.5" y="0" dx="1.5" dy="2" layer="1"/>
<text x="-1.6" y="1.1" size="1.016" layer="25">&gt;NAME</text>
<text x="-1.6" y="-2.1" size="1.016" layer="27">&gt;VALUE</text>
<rectangle x1="-1.6" y1="-0.8" x2="-1.1" y2="0.8" layer="51"/>
<rectangle x1="1.1" y1="-0.8" x2="1.6" y2="0.8" layer="51"/>
</package>
<package name="C1210K">
<description>&lt;b&gt;Ceramic Chip Capacitor KEMET 1210 reflow solder&lt;/b&gt;&lt;p&gt;
Metric Code Size 3225</description>
<wire x1="-1.525" y1="1.175" x2="1.525" y2="1.175" width="0.1016" layer="51"/>
<wire x1="1.525" y1="-1.175" x2="-1.525" y2="-1.175" width="0.1016" layer="51"/>
<smd name="1" x="-1.5" y="0" dx="1.5" dy="2.9" layer="1"/>
<smd name="2" x="1.5" y="0" dx="1.5" dy="2.9" layer="1"/>
<text x="-1.6" y="1.55" size="1.016" layer="25">&gt;NAME</text>
<text x="-1.6" y="-2.575" size="1.016" layer="27">&gt;VALUE</text>
<rectangle x1="-1.6" y1="-1.25" x2="-1.1" y2="1.25" layer="51"/>
<rectangle x1="1.1" y1="-1.25" x2="1.6" y2="1.25" layer="51"/>
</package>
<package name="C1812K">
<description>&lt;b&gt;Ceramic Chip Capacitor KEMET 1812 reflow solder&lt;/b&gt;&lt;p&gt;
Metric Code Size 4532</description>
<wire x1="-2.175" y1="1.525" x2="2.175" y2="1.525" width="0.1016" layer="51"/>
<wire x1="2.175" y1="-1.525" x2="-2.175" y2="-1.525" width="0.1016" layer="51"/>
<smd name="1" x="-2.05" y="0" dx="1.8" dy="3.7" layer="1"/>
<smd name="2" x="2.05" y="0" dx="1.8" dy="3.7" layer="1"/>
<text x="-2.25" y="1.95" size="1.016" layer="25">&gt;NAME</text>
<text x="-2.25" y="-2.975" size="1.016" layer="27">&gt;VALUE</text>
<rectangle x1="-2.25" y1="-1.6" x2="-1.65" y2="1.6" layer="51"/>
<rectangle x1="1.65" y1="-1.6" x2="2.25" y2="1.6" layer="51"/>
</package>
<package name="C1825K">
<description>&lt;b&gt;Ceramic Chip Capacitor KEMET 1825 reflow solder&lt;/b&gt;&lt;p&gt;
Metric Code Size 4564</description>
<wire x1="-1.525" y1="3.125" x2="1.525" y2="3.125" width="0.1016" layer="51"/>
<wire x1="1.525" y1="-3.125" x2="-1.525" y2="-3.125" width="0.1016" layer="51"/>
<smd name="1" x="-1.5" y="0" dx="1.8" dy="6.9" layer="1"/>
<smd name="2" x="1.5" y="0" dx="1.8" dy="6.9" layer="1"/>
<text x="-1.6" y="3.55" size="1.016" layer="25">&gt;NAME</text>
<text x="-1.6" y="-4.625" size="1.016" layer="27">&gt;VALUE</text>
<rectangle x1="-1.6" y1="-3.2" x2="-1.1" y2="3.2" layer="51"/>
<rectangle x1="1.1" y1="-3.2" x2="1.6" y2="3.2" layer="51"/>
</package>
<package name="C2220K">
<description>&lt;b&gt;Ceramic Chip Capacitor KEMET 2220 reflow solder&lt;/b&gt;&lt;p&gt;Metric Code Size 5650</description>
<wire x1="-2.725" y1="2.425" x2="2.725" y2="2.425" width="0.1016" layer="51"/>
<wire x1="2.725" y1="-2.425" x2="-2.725" y2="-2.425" width="0.1016" layer="51"/>
<smd name="1" x="-2.55" y="0" dx="1.85" dy="5.5" layer="1"/>
<smd name="2" x="2.55" y="0" dx="1.85" dy="5.5" layer="1"/>
<text x="-2.8" y="2.95" size="1.016" layer="25">&gt;NAME</text>
<text x="-2.8" y="-3.975" size="1.016" layer="27">&gt;VALUE</text>
<rectangle x1="-2.8" y1="-2.5" x2="-2.2" y2="2.5" layer="51"/>
<rectangle x1="2.2" y1="-2.5" x2="2.8" y2="2.5" layer="51"/>
</package>
<package name="C2225K">
<description>&lt;b&gt;Ceramic Chip Capacitor KEMET 2225 reflow solder&lt;/b&gt;&lt;p&gt;Metric Code Size 5664</description>
<wire x1="-2.725" y1="3.075" x2="2.725" y2="3.075" width="0.1016" layer="51"/>
<wire x1="2.725" y1="-3.075" x2="-2.725" y2="-3.075" width="0.1016" layer="51"/>
<smd name="1" x="-2.55" y="0" dx="1.85" dy="6.8" layer="1"/>
<smd name="2" x="2.55" y="0" dx="1.85" dy="6.8" layer="1"/>
<text x="-2.8" y="3.6" size="1.016" layer="25">&gt;NAME</text>
<text x="-2.8" y="-4.575" size="1.016" layer="27">&gt;VALUE</text>
<rectangle x1="-2.8" y1="-3.15" x2="-2.2" y2="3.15" layer="51"/>
<rectangle x1="2.2" y1="-3.15" x2="2.8" y2="3.15" layer="51"/>
</package>
<package name="C0201">
<description>Source: http://www.avxcorp.com/docs/catalogs/cx5r.pdf</description>
<smd name="1" x="-0.25" y="0" dx="0.25" dy="0.35" layer="1"/>
<smd name="2" x="0.25" y="0" dx="0.25" dy="0.35" layer="1"/>
<text x="-0.635" y="0.635" size="1.27" layer="25">&gt;NAME</text>
<text x="-0.635" y="-1.905" size="1.27" layer="27">&gt;VALUE</text>
<rectangle x1="-0.3" y1="-0.15" x2="-0.15" y2="0.15" layer="51"/>
<rectangle x1="0.15" y1="-0.15" x2="0.3" y2="0.15" layer="51"/>
<rectangle x1="-0.15" y1="0.1" x2="0.15" y2="0.15" layer="51"/>
<rectangle x1="-0.15" y1="-0.15" x2="0.15" y2="-0.1" layer="51"/>
</package>
<package name="C1808">
<description>&lt;b&gt;CAPACITOR&lt;/b&gt;&lt;p&gt;
Source: AVX .. aphvc.pdf</description>
<wire x1="-1.4732" y1="0.9502" x2="1.4732" y2="0.9502" width="0.1016" layer="51"/>
<wire x1="-1.4478" y1="-0.9502" x2="1.4732" y2="-0.9502" width="0.1016" layer="51"/>
<smd name="1" x="-1.95" y="0" dx="1.6" dy="2.2" layer="1"/>
<smd name="2" x="1.95" y="0" dx="1.6" dy="2.2" layer="1"/>
<text x="-2.233" y="1.827" size="1.27" layer="25">&gt;NAME</text>
<text x="-2.233" y="-2.842" size="1.27" layer="27">&gt;VALUE</text>
<rectangle x1="-2.275" y1="-1.015" x2="-1.225" y2="1.015" layer="51"/>
<rectangle x1="1.225" y1="-1.015" x2="2.275" y2="1.015" layer="51"/>
</package>
<package name="C3640">
<description>&lt;b&gt;CAPACITOR&lt;/b&gt;&lt;p&gt;
Source: AVX .. aphvc.pdf</description>
<wire x1="-3.8322" y1="5.0496" x2="3.8322" y2="5.0496" width="0.1016" layer="51"/>
<wire x1="-3.8322" y1="-5.0496" x2="3.8322" y2="-5.0496" width="0.1016" layer="51"/>
<smd name="1" x="-4.267" y="0" dx="2.6" dy="10.7" layer="1"/>
<smd name="2" x="4.267" y="0" dx="2.6" dy="10.7" layer="1"/>
<text x="-4.647" y="6.465" size="1.27" layer="25">&gt;NAME</text>
<text x="-4.647" y="-7.255" size="1.27" layer="27">&gt;VALUE</text>
<rectangle x1="-4.57" y1="-5.1" x2="-3.05" y2="5.1" layer="51"/>
<rectangle x1="3.05" y1="-5.1" x2="4.5688" y2="5.1" layer="51"/>
</package>
</packages>
<symbols>
<symbol name="C-US">
<wire x1="-2.54" y1="0" x2="2.54" y2="0" width="0.254" layer="94"/>
<wire x1="0" y1="-1.016" x2="0" y2="-2.54" width="0.1524" layer="94"/>
<wire x1="0" y1="-1" x2="2.4892" y2="-1.8542" width="0.254" layer="94" curve="-37.878202"/>
<wire x1="-2.4668" y1="-1.8504" x2="0" y2="-1.0161" width="0.254" layer="94" curve="-37.373024"/>
<text x="1.016" y="0.635" size="1.778" layer="95">&gt;NAME</text>
<text x="1.016" y="-4.191" size="1.778" layer="96">&gt;VALUE</text>
<pin name="1" x="0" y="2.54" visible="off" length="short" direction="pas" swaplevel="1" rot="R270"/>
<pin name="2" x="0" y="-5.08" visible="off" length="short" direction="pas" swaplevel="1" rot="R90"/>
</symbol>
</symbols>
<devicesets>
<deviceset name="C-US" prefix="C" uservalue="yes">
<description>&lt;B&gt;CAPACITOR&lt;/B&gt;, American symbol</description>
<gates>
<gate name="G$1" symbol="C-US" x="0" y="0"/>
</gates>
<devices>
<device name="C0402" package="C0402">
<connects>
<connect gate="G$1" pin="1" pad="1"/>
<connect gate="G$1" pin="2" pad="2"/>
</connects>
<technologies>
<technology name=""/>
</technologies>
</device>
<device name="C0504" package="C0504">
<connects>
<connect gate="G$1" pin="1" pad="1"/>
<connect gate="G$1" pin="2" pad="2"/>
</connects>
<technologies>
<technology name=""/>
</technologies>
</device>
<device name="C0603" package="C0603">
<connects>
<connect gate="G$1" pin="1" pad="1"/>
<connect gate="G$1" pin="2" pad="2"/>
</connects>
<technologies>
<technology name=""/>
</technologies>
</device>
<device name="C0805" package="C0805">
<connects>
<connect gate="G$1" pin="1" pad="1"/>
<connect gate="G$1" pin="2" pad="2"/>
</connects>
<technologies>
<technology name=""/>
</technologies>
</device>
<device name="C1005" package="C1005">
<connects>
<connect gate="G$1" pin="1" pad="1"/>
<connect gate="G$1" pin="2" pad="2"/>
</connects>
<technologies>
<technology name=""/>
</technologies>
</device>
<device name="C1206" package="C1206">
<connects>
<connect gate="G$1" pin="1" pad="1"/>
<connect gate="G$1" pin="2" pad="2"/>
</connects>
<technologies>
<technology name=""/>
</technologies>
</device>
<device name="C1210" package="C1210">
<connects>
<connect gate="G$1" pin="1" pad="1"/>
<connect gate="G$1" pin="2" pad="2"/>
</connects>
<technologies>
<technology name=""/>
</technologies>
</device>
<device name="C1310" package="C1310">
<connects>
<connect gate="G$1" pin="1" pad="1"/>
<connect gate="G$1" pin="2" pad="2"/>
</connects>
<technologies>
<technology name=""/>
</technologies>
</device>
<device name="C1608" package="C1608">
<connects>
<connect gate="G$1" pin="1" pad="1"/>
<connect gate="G$1" pin="2" pad="2"/>
</connects>
<technologies>
<technology name=""/>
</technologies>
</device>
<device name="C1812" package="C1812">
<connects>
<connect gate="G$1" pin="1" pad="1"/>
<connect gate="G$1" pin="2" pad="2"/>
</connects>
<technologies>
<technology name=""/>
</technologies>
</device>
<device name="C1825" package="C1825">
<connects>
<connect gate="G$1" pin="1" pad="1"/>
<connect gate="G$1" pin="2" pad="2"/>
</connects>
<technologies>
<technology name=""/>
</technologies>
</device>
<device name="C2012" package="C2012">
<connects>
<connect gate="G$1" pin="1" pad="1"/>
<connect gate="G$1" pin="2" pad="2"/>
</connects>
<technologies>
<technology name=""/>
</technologies>
</device>
<device name="C3216" package="C3216">
<connects>
<connect gate="G$1" pin="1" pad="1"/>
<connect gate="G$1" pin="2" pad="2"/>
</connects>
<technologies>
<technology name=""/>
</technologies>
</device>
<device name="C3225" package="C3225">
<connects>
<connect gate="G$1" pin="1" pad="1"/>
<connect gate="G$1" pin="2" pad="2"/>
</connects>
<technologies>
<technology name=""/>
</technologies>
</device>
<device name="C4532" package="C4532">
<connects>
<connect gate="G$1" pin="1" pad="1"/>
<connect gate="G$1" pin="2" pad="2"/>
</connects>
<technologies>
<technology name=""/>
</technologies>
</device>
<device name="C4564" package="C4564">
<connects>
<connect gate="G$1" pin="1" pad="1"/>
<connect gate="G$1" pin="2" pad="2"/>
</connects>
<technologies>
<technology name=""/>
</technologies>
</device>
<device name="025-024X044" package="C025-024X044">
<connects>
<connect gate="G$1" pin="1" pad="1"/>
<connect gate="G$1" pin="2" pad="2"/>
</connects>
<technologies>
<technology name=""/>
</technologies>
</device>
<device name="025-025X050" package="C025-025X050">
<connects>
<connect gate="G$1" pin="1" pad="1"/>
<connect gate="G$1" pin="2" pad="2"/>
</connects>
<technologies>
<technology name=""/>
</technologies>
</device>
<device name="025-030X050" package="C025-030X050">
<connects>
<connect gate="G$1" pin="1" pad="1"/>
<connect gate="G$1" pin="2" pad="2"/>
</connects>
<technologies>
<technology name=""/>
</technologies>
</device>
<device name="025-040X050" package="C025-040X050">
<connects>
<connect gate="G$1" pin="1" pad="1"/>
<connect gate="G$1" pin="2" pad="2"/>
</connects>
<technologies>
<technology name=""/>
</technologies>
</device>
<device name="025-050X050" package="C025-050X050">
<connects>
<connect gate="G$1" pin="1" pad="1"/>
<connect gate="G$1" pin="2" pad="2"/>
</connects>
<technologies>
<technology name=""/>
</technologies>
</device>
<device name="025-060X050" package="C025-060X050">
<connects>
<connect gate="G$1" pin="1" pad="1"/>
<connect gate="G$1" pin="2" pad="2"/>
</connects>
<technologies>
<technology name=""/>
</technologies>
</device>
<device name="C025_050-024X070" package="C025_050-024X070">
<connects>
<connect gate="G$1" pin="1" pad="1"/>
<connect gate="G$1" pin="2" pad="2"/>
</connects>
<technologies>
<technology name=""/>
</technologies>
</device>
<device name="025_050-025X075" package="C025_050-025X075">
<connects>
<connect gate="G$1" pin="1" pad="1"/>
<connect gate="G$1" pin="2" pad="2"/>
</connects>
<technologies>
<technology name=""/>
</technologies>
</device>
<device name="025_050-035X075" package="C025_050-035X075">
<connects>
<connect gate="G$1" pin="1" pad="1"/>
<connect gate="G$1" pin="2" pad="2"/>
</connects>
<technologies>
<technology name=""/>
</technologies>
</device>
<device name="025_050-045X075" package="C025_050-045X075">
<connects>
<connect gate="G$1" pin="1" pad="1"/>
<connect gate="G$1" pin="2" pad="2"/>
</connects>
<technologies>
<technology name=""/>
</technologies>
</device>
<device name="025_050-055X075" package="C025_050-055X075">
<connects>
<connect gate="G$1" pin="1" pad="1"/>
<connect gate="G$1" pin="2" pad="2"/>
</connects>
<technologies>
<technology name=""/>
</technologies>
</device>
<device name="050-024X044" package="C050-024X044">
<connects>
<connect gate="G$1" pin="1" pad="1"/>
<connect gate="G$1" pin="2" pad="2"/>
</connects>
<technologies>
<technology name=""/>
</technologies>
</device>
<device name="050-025X075" package="C050-025X075">
<connects>
<connect gate="G$1" pin="1" pad="1"/>
<connect gate="G$1" pin="2" pad="2"/>
</connects>
<technologies>
<technology name=""/>
</technologies>
</device>
<device name="050-045X075" package="C050-045X075">
<connects>
<connect gate="G$1" pin="1" pad="1"/>
<connect gate="G$1" pin="2" pad="2"/>
</connects>
<technologies>
<technology name=""/>
</technologies>
</device>
<device name="050-030X075" package="C050-030X075">
<connects>
<connect gate="G$1" pin="1" pad="1"/>
<connect gate="G$1" pin="2" pad="2"/>
</connects>
<technologies>
<technology name=""/>
</technologies>
</device>
<device name="050-050X075" package="C050-050X075">
<connects>
<connect gate="G$1" pin="1" pad="1"/>
<connect gate="G$1" pin="2" pad="2"/>
</connects>
<technologies>
<technology name=""/>
</technologies>
</device>
<device name="050-055X075" package="C050-055X075">
<connects>
<connect gate="G$1" pin="1" pad="1"/>
<connect gate="G$1" pin="2" pad="2"/>
</connects>
<technologies>
<technology name=""/>
</technologies>
</device>
<device name="050-075X075" package="C050-075X075">
<connects>
<connect gate="G$1" pin="1" pad="1"/>
<connect gate="G$1" pin="2" pad="2"/>
</connects>
<technologies>
<technology name=""/>
</technologies>
</device>
<device name="050H075X075" package="C050H075X075">
<connects>
<connect gate="G$1" pin="1" pad="1"/>
<connect gate="G$1" pin="2" pad="2"/>
</connects>
<technologies>
<technology name=""/>
</technologies>
</device>
<device name="075-032X103" package="C075-032X103">
<connects>
<connect gate="G$1" pin="1" pad="1"/>
<connect gate="G$1" pin="2" pad="2"/>
</connects>
<technologies>
<technology name=""/>
</technologies>
</device>
<device name="075-042X103" package="C075-042X103">
<connects>
<connect gate="G$1" pin="1" pad="1"/>
<connect gate="G$1" pin="2" pad="2"/>
</connects>
<technologies>
<technology name=""/>
</technologies>
</device>
<device name="075-052X106" package="C075-052X106">
<connects>
<connect gate="G$1" pin="1" pad="1"/>
<connect gate="G$1" pin="2" pad="2"/>
</connects>
<technologies>
<technology name=""/>
</technologies>
</device>
<device name="102-043X133" package="C102-043X133">
<connects>
<connect gate="G$1" pin="1" pad="1"/>
<connect gate="G$1" pin="2" pad="2"/>
</connects>
<technologies>
<technology name=""/>
</technologies>
</device>
<device name="102-054X133" package="C102-054X133">
<connects>
<connect gate="G$1" pin="1" pad="1"/>
<connect gate="G$1" pin="2" pad="2"/>
</connects>
<technologies>
<technology name=""/>
</technologies>
</device>
<device name="102-064X133" package="C102-064X133">
<connects>
<connect gate="G$1" pin="1" pad="1"/>
<connect gate="G$1" pin="2" pad="2"/>
</connects>
<technologies>
<technology name=""/>
</technologies>
</device>
<device name="102_152-062X184" package="C102_152-062X184">
<connects>
<connect gate="G$1" pin="1" pad="1"/>
<connect gate="G$1" pin="2" pad="2"/>
</connects>
<technologies>
<technology name=""/>
</technologies>
</device>
<device name="150-054X183" package="C150-054X183">
<connects>
<connect gate="G$1" pin="1" pad="1"/>
<connect gate="G$1" pin="2" pad="2"/>
</connects>
<technologies>
<technology name=""/>
</technologies>
</device>
<device name="150-064X183" package="C150-064X183">
<connects>
<connect gate="G$1" pin="1" pad="1"/>
<connect gate="G$1" pin="2" pad="2"/>
</connects>
<technologies>
<technology name=""/>
</technologies>
</device>
<device name="150-072X183" package="C150-072X183">
<connects>
<connect gate="G$1" pin="1" pad="1"/>
<connect gate="G$1" pin="2" pad="2"/>
</connects>
<technologies>
<technology name=""/>
</technologies>
</device>
<device name="150-084X183" package="C150-084X183">
<connects>
<connect gate="G$1" pin="1" pad="1"/>
<connect gate="G$1" pin="2" pad="2"/>
</connects>
<technologies>
<technology name=""/>
</technologies>
</device>
<device name="150-091X182" package="C150-091X182">
<connects>
<connect gate="G$1" pin="1" pad="1"/>
<connect gate="G$1" pin="2" pad="2"/>
</connects>
<technologies>
<technology name=""/>
</technologies>
</device>
<device name="225-062X268" package="C225-062X268">
<connects>
<connect gate="G$1" pin="1" pad="1"/>
<connect gate="G$1" pin="2" pad="2"/>
</connects>
<technologies>
<technology name=""/>
</technologies>
</device>
<device name="225-074X268" package="C225-074X268">
<connects>
<connect gate="G$1" pin="1" pad="1"/>
<connect gate="G$1" pin="2" pad="2"/>
</connects>
<technologies>
<technology name=""/>
</technologies>
</device>
<device name="225-087X268" package="C225-087X268">
<connects>
<connect gate="G$1" pin="1" pad="1"/>
<connect gate="G$1" pin="2" pad="2"/>
</connects>
<technologies>
<technology name=""/>
</technologies>
</device>
<device name="225-108X268" package="C225-108X268">
<connects>
<connect gate="G$1" pin="1" pad="1"/>
<connect gate="G$1" pin="2" pad="2"/>
</connects>
<technologies>
<technology name=""/>
</technologies>
</device>
<device name="225-113X268" package="C225-113X268">
<connects>
<connect gate="G$1" pin="1" pad="1"/>
<connect gate="G$1" pin="2" pad="2"/>
</connects>
<technologies>
<technology name=""/>
</technologies>
</device>
<device name="275-093X316" package="C275-093X316">
<connects>
<connect gate="G$1" pin="1" pad="1"/>
<connect gate="G$1" pin="2" pad="2"/>
</connects>
<technologies>
<technology name=""/>
</technologies>
</device>
<device name="275-113X316" package="C275-113X316">
<connects>
<connect gate="G$1" pin="1" pad="1"/>
<connect gate="G$1" pin="2" pad="2"/>
</connects>
<technologies>
<technology name=""/>
</technologies>
</device>
<device name="275-134X316" package="C275-134X316">
<connects>
<connect gate="G$1" pin="1" pad="1"/>
<connect gate="G$1" pin="2" pad="2"/>
</connects>
<technologies>
<technology name=""/>
</technologies>
</device>
<device name="275-205X316" package="C275-205X316">
<connects>
<connect gate="G$1" pin="1" pad="1"/>
<connect gate="G$1" pin="2" pad="2"/>
</connects>
<technologies>
<technology name=""/>
</technologies>
</device>
<device name="325-137X374" package="C325-137X374">
<connects>
<connect gate="G$1" pin="1" pad="1"/>
<connect gate="G$1" pin="2" pad="2"/>
</connects>
<technologies>
<technology name=""/>
</technologies>
</device>
<device name="325-162X374" package="C325-162X374">
<connects>
<connect gate="G$1" pin="1" pad="1"/>
<connect gate="G$1" pin="2" pad="2"/>
</connects>
<technologies>
<technology name=""/>
</technologies>
</device>
<device name="325-182X374" package="C325-182X374">
<connects>
<connect gate="G$1" pin="1" pad="1"/>
<connect gate="G$1" pin="2" pad="2"/>
</connects>
<technologies>
<technology name=""/>
</technologies>
</device>
<device name="375-192X418" package="C375-192X418">
<connects>
<connect gate="G$1" pin="1" pad="1"/>
<connect gate="G$1" pin="2" pad="2"/>
</connects>
<technologies>
<technology name=""/>
</technologies>
</device>
<device name="375-203X418" package="C375-203X418">
<connects>
<connect gate="G$1" pin="1" pad="1"/>
<connect gate="G$1" pin="2" pad="2"/>
</connects>
<technologies>
<technology name=""/>
</technologies>
</device>
<device name="050-035X075" package="C050-035X075">
<connects>
<connect gate="G$1" pin="1" pad="1"/>
<connect gate="G$1" pin="2" pad="2"/>
</connects>
<technologies>
<technology name=""/>
</technologies>
</device>
<device name="375-155X418" package="C375-155X418">
<connects>
<connect gate="G$1" pin="1" pad="1"/>
<connect gate="G$1" pin="2" pad="2"/>
</connects>
<technologies>
<technology name=""/>
</technologies>
</device>
<device name="075-063X106" package="C075-063X106">
<connects>
<connect gate="G$1" pin="1" pad="1"/>
<connect gate="G$1" pin="2" pad="2"/>
</connects>
<technologies>
<technology name=""/>
</technologies>
</device>
<device name="275-154X316" package="C275-154X316">
<connects>
<connect gate="G$1" pin="1" pad="1"/>
<connect gate="G$1" pin="2" pad="2"/>
</connects>
<technologies>
<technology name=""/>
</technologies>
</device>
<device name="275-173X316" package="C275-173X316">
<connects>
<connect gate="G$1" pin="1" pad="1"/>
<connect gate="G$1" pin="2" pad="2"/>
</connects>
<technologies>
<technology name=""/>
</technologies>
</device>
<device name="C0402K" package="C0402K">
<connects>
<connect gate="G$1" pin="1" pad="1"/>
<connect gate="G$1" pin="2" pad="2"/>
</connects>
<technologies>
<technology name=""/>
</technologies>
</device>
<device name="C0603K" package="C0603K">
<connects>
<connect gate="G$1" pin="1" pad="1"/>
<connect gate="G$1" pin="2" pad="2"/>
</connects>
<technologies>
<technology name=""/>
</technologies>
</device>
<device name="C0805K" package="C0805K">
<connects>
<connect gate="G$1" pin="1" pad="1"/>
<connect gate="G$1" pin="2" pad="2"/>
</connects>
<technologies>
<technology name=""/>
</technologies>
</device>
<device name="C1206K" package="C1206K">
<connects>
<connect gate="G$1" pin="1" pad="1"/>
<connect gate="G$1" pin="2" pad="2"/>
</connects>
<technologies>
<technology name=""/>
</technologies>
</device>
<device name="C1210K" package="C1210K">
<connects>
<connect gate="G$1" pin="1" pad="1"/>
<connect gate="G$1" pin="2" pad="2"/>
</connects>
<technologies>
<technology name=""/>
</technologies>
</device>
<device name="C1812K" package="C1812K">
<connects>
<connect gate="G$1" pin="1" pad="1"/>
<connect gate="G$1" pin="2" pad="2"/>
</connects>
<technologies>
<technology name=""/>
</technologies>
</device>
<device name="C1825K" package="C1825K">
<connects>
<connect gate="G$1" pin="1" pad="1"/>
<connect gate="G$1" pin="2" pad="2"/>
</connects>
<technologies>
<technology name=""/>
</technologies>
</device>
<device name="C2220K" package="C2220K">
<connects>
<connect gate="G$1" pin="1" pad="1"/>
<connect gate="G$1" pin="2" pad="2"/>
</connects>
<technologies>
<technology name=""/>
</technologies>
</device>
<device name="C2225K" package="C2225K">
<connects>
<connect gate="G$1" pin="1" pad="1"/>
<connect gate="G$1" pin="2" pad="2"/>
</connects>
<technologies>
<technology name=""/>
</technologies>
</device>
<device name="C0201" package="C0201">
<connects>
<connect gate="G$1" pin="1" pad="1"/>
<connect gate="G$1" pin="2" pad="2"/>
</connects>
<technologies>
<technology name=""/>
</technologies>
</device>
<device name="C1808" package="C1808">
<connects>
<connect gate="G$1" pin="1" pad="1"/>
<connect gate="G$1" pin="2" pad="2"/>
</connects>
<technologies>
<technology name=""/>
</technologies>
</device>
<device name="C3640" package="C3640">
<connects>
<connect gate="G$1" pin="1" pad="1"/>
<connect gate="G$1" pin="2" pad="2"/>
</connects>
<technologies>
<technology name=""/>
</technologies>
</device>
</devices>
</deviceset>
</devicesets>
</library>
<library name="diode">
<packages>
<package name="DO41-10">
<description>&lt;B&gt;DIODE&lt;/B&gt;&lt;p&gt;
diameter 2.54 mm, horizontal, grid 10.16 mm</description>
<wire x1="2.032" y1="-1.27" x2="-2.032" y2="-1.27" width="0.1524" layer="21"/>
<wire x1="2.032" y1="-1.27" x2="2.032" y2="1.27" width="0.1524" layer="21"/>
<wire x1="-2.032" y1="1.27" x2="2.032" y2="1.27" width="0.1524" layer="21"/>
<wire x1="-2.032" y1="1.27" x2="-2.032" y2="-1.27" width="0.1524" layer="21"/>
<wire x1="5.08" y1="0" x2="4.064" y2="0" width="0.762" layer="51"/>
<wire x1="-5.08" y1="0" x2="-4.064" y2="0" width="0.762" layer="51"/>
<wire x1="-0.635" y1="0" x2="0" y2="0" width="0.1524" layer="21"/>
<wire x1="1.016" y1="0.635" x2="1.016" y2="-0.635" width="0.1524" layer="21"/>
<wire x1="1.016" y1="-0.635" x2="0" y2="0" width="0.1524" layer="21"/>
<wire x1="0" y1="0" x2="1.524" y2="0" width="0.1524" layer="21"/>
<wire x1="0" y1="0" x2="1.016" y2="0.635" width="0.1524" layer="21"/>
<wire x1="0" y1="0.635" x2="0" y2="0" width="0.1524" layer="21"/>
<wire x1="0" y1="0" x2="0" y2="-0.635" width="0.1524" layer="21"/>
<pad name="A" x="5.08" y="0" drill="1.1176"/>
<pad name="C" x="-5.08" y="0" drill="1.1176"/>
<text x="-2.032" y="1.651" size="1.27" layer="25" ratio="10">&gt;NAME</text>
<text x="-2.032" y="-2.794" size="1.27" layer="27" ratio="10">&gt;VALUE</text>
<rectangle x1="-1.651" y1="-1.27" x2="-1.143" y2="1.27" layer="21"/>
<rectangle x1="2.032" y1="-0.381" x2="3.937" y2="0.381" layer="21"/>
<rectangle x1="-3.937" y1="-0.381" x2="-2.032" y2="0.381" layer="21"/>
</package>
</packages>
<symbols>
<symbol name="D">
<wire x1="-1.27" y1="-1.27" x2="1.27" y2="0" width="0.254" layer="94"/>
<wire x1="1.27" y1="0" x2="-1.27" y2="1.27" width="0.254" layer="94"/>
<wire x1="1.27" y1="1.27" x2="1.27" y2="0" width="0.254" layer="94"/>
<wire x1="-1.27" y1="1.27" x2="-1.27" y2="-1.27" width="0.254" layer="94"/>
<wire x1="1.27" y1="0" x2="1.27" y2="-1.27" width="0.254" layer="94"/>
<text x="2.54" y="0.4826" size="1.778" layer="95">&gt;NAME</text>
<text x="2.54" y="-2.3114" size="1.778" layer="96">&gt;VALUE</text>
<pin name="A" x="-2.54" y="0" visible="off" length="short" direction="pas"/>
<pin name="C" x="2.54" y="0" visible="off" length="short" direction="pas" rot="R180"/>
</symbol>
</symbols>
<devicesets>
<deviceset name="1N4004" prefix="D">
<description>&lt;B&gt;DIODE&lt;/B&gt;&lt;p&gt;
general purpose rectifier, 1 A</description>
<gates>
<gate name="1" symbol="D" x="0" y="0"/>
</gates>
<devices>
<device name="" package="DO41-10">
<connects>
<connect gate="1" pin="A" pad="A"/>
<connect gate="1" pin="C" pad="C"/>
</connects>
<technologies>
<technology name=""/>
</technologies>
</device>
</devices>
</deviceset>
</devicesets>
</library>
<library name="linear">
<packages>
<package name="TO92">
<description>&lt;b&gt;TO-92&lt;/b&gt;</description>
<wire x1="-2.095" y1="-1.651" x2="-0.7869" y2="2.5484" width="0.1524" layer="21" curve="-111.097684"/>
<wire x1="0.7869" y1="2.5484" x2="2.095" y2="-1.651" width="0.1524" layer="21" curve="-111.097684"/>
<wire x1="-2.095" y1="-1.651" x2="2.095" y2="-1.651" width="0.1524" layer="21"/>
<wire x1="-2.254" y1="-0.254" x2="-0.286" y2="-0.254" width="0.1524" layer="51"/>
<wire x1="-2.655" y1="-0.254" x2="-2.254" y2="-0.254" width="0.1524" layer="21"/>
<wire x1="-0.286" y1="-0.254" x2="0.286" y2="-0.254" width="0.1524" layer="21"/>
<wire x1="2.254" y1="-0.254" x2="2.655" y2="-0.254" width="0.1524" layer="21"/>
<wire x1="0.286" y1="-0.254" x2="2.254" y2="-0.254" width="0.1524" layer="51"/>
<wire x1="-0.7864" y1="2.5484" x2="0.7864" y2="2.5484" width="0.1524" layer="51" curve="-34.298964"/>
<pad name="1" x="-1.27" y="0" drill="0.8128" shape="octagon"/>
<pad name="2" x="0" y="1.905" drill="0.8128" shape="octagon"/>
<pad name="3" x="1.27" y="0" drill="0.8128" shape="octagon"/>
<text x="2.413" y="1.651" size="1.27" layer="25" ratio="10">&gt;NAME</text>
<text x="2.921" y="-1.27" size="1.27" layer="27" ratio="10">&gt;VALUE</text>
</package>
<package name="TO220H">
<description>&lt;b&gt;TO-220&lt;/b&gt;</description>
<wire x1="-5.207" y1="-7.62" x2="5.207" y2="-7.62" width="0.1524" layer="21"/>
<wire x1="5.207" y1="8.255" x2="-5.207" y2="8.255" width="0.1524" layer="21"/>
<wire x1="5.207" y1="-7.62" x2="5.207" y2="4.826" width="0.1524" layer="21"/>
<wire x1="5.207" y1="4.826" x2="4.318" y2="4.826" width="0.1524" layer="21"/>
<wire x1="4.318" y1="4.826" x2="4.318" y2="6.35" width="0.1524" layer="21"/>
<wire x1="4.318" y1="6.35" x2="5.207" y2="6.35" width="0.1524" layer="21"/>
<wire x1="5.207" y1="6.35" x2="5.207" y2="8.255" width="0.1524" layer="21"/>
<wire x1="-5.207" y1="-7.62" x2="-5.207" y2="4.826" width="0.1524" layer="21"/>
<wire x1="-5.207" y1="4.826" x2="-4.318" y2="4.826" width="0.1524" layer="21"/>
<wire x1="-4.318" y1="4.826" x2="-4.318" y2="6.35" width="0.1524" layer="21"/>
<wire x1="-4.318" y1="6.35" x2="-5.207" y2="6.35" width="0.1524" layer="21"/>
<wire x1="-5.207" y1="6.35" x2="-5.207" y2="8.255" width="0.1524" layer="21"/>
<wire x1="-4.572" y1="-6.985" x2="4.572" y2="-6.985" width="0.0508" layer="21"/>
<wire x1="4.572" y1="1.27" x2="4.572" y2="-6.985" width="0.0508" layer="21"/>
<wire x1="4.572" y1="1.27" x2="-4.572" y2="1.27" width="0.0508" layer="21"/>
<wire x1="-4.572" y1="-6.985" x2="-4.572" y2="1.27" width="0.0508" layer="21"/>
<circle x="0" y="4.826" radius="1.8034" width="0.1524" layer="21"/>
<circle x="0" y="4.826" radius="2.54" width="0" layer="43"/>
<circle x="0" y="4.826" radius="2.54" width="0" layer="42"/>
<pad name="1" x="-2.54" y="-10.16" drill="1.1176" shape="long" rot="R90"/>
<pad name="2" x="0" y="-10.16" drill="1.1176" shape="long" rot="R90"/>
<pad name="3" x="2.54" y="-10.16" drill="1.1176" shape="long" rot="R90"/>
<text x="-5.461" y="-10.922" size="1.778" layer="25" ratio="10" rot="R90">&gt;NAME</text>
<text x="7.366" y="-11.049" size="1.778" layer="27" ratio="10" rot="R90">&gt;VALUE</text>
<rectangle x1="2.159" y1="-11.049" x2="2.921" y2="-10.414" layer="21"/>
<rectangle x1="-0.381" y1="-11.049" x2="0.381" y2="-10.414" layer="21"/>
<rectangle x1="-2.921" y1="-11.049" x2="-2.159" y2="-10.414" layer="21"/>
<rectangle x1="-3.175" y1="-10.414" x2="-1.905" y2="-7.62" layer="21"/>
<rectangle x1="-0.635" y1="-10.414" x2="0.635" y2="-7.62" layer="21"/>
<rectangle x1="1.905" y1="-10.414" x2="3.175" y2="-7.62" layer="21"/>
<hole x="0" y="4.826" drill="3.302"/>
</package>
<package name="TO39">
<description>&lt;b&gt;Metal Can Package&lt;/b&gt;</description>
<wire x1="-4.0386" y1="-3.5306" x2="-3.5052" y2="-2.9972" width="0.1524" layer="21"/>
<wire x1="-2.9718" y1="-3.5306" x2="-3.5052" y2="-4.064" width="0.1524" layer="21"/>
<wire x1="-3.5052" y1="-4.064" x2="-4.0386" y2="-3.5306" width="0.1524" layer="21"/>
<circle x="0" y="0" radius="4.572" width="0.1524" layer="21"/>
<circle x="0" y="0" radius="3.8608" width="0.0508" layer="21"/>
<pad name="1" x="0" y="-2.54" drill="0.8128" shape="octagon"/>
<pad name="2" x="2.54" y="0" drill="0.8128" shape="octagon"/>
<pad name="3" x="0" y="2.54" drill="0.8128" shape="octagon"/>
<text x="-2.794" y="4.826" size="1.27" layer="25" ratio="10">&gt;NAME</text>
<text x="-3.302" y="-0.635" size="1.27" layer="27" ratio="10">&gt;VALUE</text>
</package>
<package name="TO252">
<description>&lt;b&gt;SMALL OUTLINE TRANSISTOR&lt;/b&gt;&lt;p&gt;
TS-003</description>
<wire x1="3.2766" y1="3.8354" x2="3.277" y2="-2.159" width="0.2032" layer="21"/>
<wire x1="3.277" y1="-2.159" x2="-3.277" y2="-2.159" width="0.2032" layer="21"/>
<wire x1="-3.277" y1="-2.159" x2="-3.2766" y2="3.8354" width="0.2032" layer="21"/>
<wire x1="-3.277" y1="3.835" x2="3.2774" y2="3.8346" width="0.2032" layer="51"/>
<wire x1="-2.5654" y1="3.937" x2="-2.5654" y2="4.6482" width="0.2032" layer="51"/>
<wire x1="-2.5654" y1="4.6482" x2="-2.1082" y2="5.1054" width="0.2032" layer="51"/>
<wire x1="-2.1082" y1="5.1054" x2="2.1082" y2="5.1054" width="0.2032" layer="51"/>
<wire x1="2.1082" y1="5.1054" x2="2.5654" y2="4.6482" width="0.2032" layer="51"/>
<wire x1="2.5654" y1="4.6482" x2="2.5654" y2="3.937" width="0.2032" layer="51"/>
<wire x1="2.5654" y1="3.937" x2="-2.5654" y2="3.937" width="0.2032" layer="51"/>
<smd name="3" x="0" y="2.5" dx="5.4" dy="6.2" layer="1"/>
<smd name="1" x="-2.28" y="-4.8" dx="1" dy="1.6" layer="1"/>
<smd name="2" x="2.28" y="-4.8" dx="1" dy="1.6" layer="1"/>
<text x="-3.81" y="-2.54" size="1.27" layer="25" rot="R90">&gt;NAME</text>
<text x="5.08" y="-2.54" size="1.27" layer="27" rot="R90">&gt;VALUE</text>
<rectangle x1="-2.7178" y1="-5.1562" x2="-1.8542" y2="-2.2606" layer="51"/>
<rectangle x1="1.8542" y1="-5.1562" x2="2.7178" y2="-2.2606" layer="51"/>
<rectangle x1="-0.4318" y1="-3.0226" x2="0.4318" y2="-2.2606" layer="21"/>
<polygon width="0.1998" layer="51">
<vertex x="-2.5654" y="3.937"/>
<vertex x="-2.5654" y="4.6482"/>
<vertex x="-2.1082" y="5.1054"/>
<vertex x="2.1082" y="5.1054"/>
<vertex x="2.5654" y="4.6482"/>
<vertex x="2.5654" y="3.937"/>
</polygon>
</package>
<package name="TO220V">
<description>&lt;b&gt;TO 200 vertical&lt;/b&gt;</description>
<wire x1="5.08" y1="-1.143" x2="4.953" y2="-4.064" width="0.127" layer="21"/>
<wire x1="4.699" y1="-4.318" x2="4.953" y2="-4.064" width="0.127" layer="21"/>
<wire x1="4.699" y1="-4.318" x2="-4.699" y2="-4.318" width="0.127" layer="21"/>
<wire x1="-4.953" y1="-4.064" x2="-4.699" y2="-4.318" width="0.127" layer="21"/>
<wire x1="-4.953" y1="-4.064" x2="-5.08" y2="-1.143" width="0.127" layer="21"/>
<circle x="-4.4958" y="-3.7084" radius="0.254" width="0.127" layer="21"/>
<pad name="1" x="-2.54" y="-2.54" drill="1.016" shape="long" rot="R90"/>
<pad name="2" x="0" y="-2.54" drill="1.016" shape="long" rot="R90"/>
<pad name="3" x="2.54" y="-2.54" drill="1.016" shape="long" rot="R90"/>
<text x="-5.08" y="-6.0452" size="1.27" layer="25" ratio="10">&gt;NAME</text>
<text x="-5.08" y="-7.62" size="1.27" layer="27" ratio="10">&gt;VALUE</text>
<text x="-3.175" y="-3.175" size="1.27" layer="51" ratio="10">1</text>
<text x="-0.635" y="-3.175" size="1.27" layer="51" ratio="10">2</text>
<text x="1.905" y="-3.175" size="1.27" layer="51" ratio="10">3</text>
<rectangle x1="-5.334" y1="-0.762" x2="5.334" y2="0" layer="21"/>
<rectangle x1="-5.334" y1="-1.27" x2="-3.429" y2="-0.762" layer="21"/>
<rectangle x1="-1.651" y1="-1.27" x2="-0.889" y2="-0.762" layer="21"/>
<rectangle x1="-3.429" y1="-1.27" x2="-1.651" y2="-0.762" layer="51"/>
<rectangle x1="0.889" y1="-1.27" x2="1.651" y2="-0.762" layer="21"/>
<rectangle x1="3.429" y1="-1.27" x2="5.334" y2="-0.762" layer="21"/>
<rectangle x1="-0.889" y1="-1.27" x2="0.889" y2="-0.762" layer="51"/>
<rectangle x1="1.651" y1="-1.27" x2="3.429" y2="-0.762" layer="51"/>
</package>
</packages>
<symbols>
<symbol name="78XX">
<wire x1="-7.62" y1="-5.08" x2="7.62" y2="-5.08" width="0.4064" layer="94"/>
<wire x1="7.62" y1="-5.08" x2="7.62" y2="2.54" width="0.4064" layer="94"/>
<wire x1="7.62" y1="2.54" x2="-7.62" y2="2.54" width="0.4064" layer="94"/>
<wire x1="-7.62" y1="2.54" x2="-7.62" y2="-5.08" width="0.4064" layer="94"/>
<text x="-7.62" y="5.715" size="1.778" layer="95">&gt;NAME</text>
<text x="-7.62" y="3.175" size="1.778" layer="96">&gt;VALUE</text>
<text x="-2.032" y="-4.318" size="1.524" layer="95">GND</text>
<pin name="VI" x="-10.16" y="0" length="short" direction="in"/>
<pin name="GND" x="0" y="-7.62" visible="pad" length="short" direction="pas" rot="R90"/>
<pin name="VO" x="10.16" y="0" length="short" direction="pas" rot="R180"/>
</symbol>
</symbols>
<devicesets>
<deviceset name="78*" prefix="IC">
<description>Positive &lt;b&gt;VOLTAGE REGULATOR&lt;/b&gt;&lt;p&gt;
Source:&lt;br&gt;
http://cache.national.com/ds/LM/LM78L05.pdf&lt;br&gt;
http://www.fairchildsemi.com/ds/LM/LM7805.pdf</description>
<gates>
<gate name="A1" symbol="78XX" x="0" y="0"/>
</gates>
<devices>
<device name="Z" package="TO92">
<connects>
<connect gate="A1" pin="GND" pad="2"/>
<connect gate="A1" pin="VI" pad="3"/>
<connect gate="A1" pin="VO" pad="1"/>
</connects>
<technologies>
<technology name="L05"/>
<technology name="L08"/>
<technology name="L12"/>
<technology name="L15"/>
<technology name="L18"/>
<technology name="L24"/>
</technologies>
</device>
<device name="T" package="TO220H">
<connects>
<connect gate="A1" pin="GND" pad="2"/>
<connect gate="A1" pin="VI" pad="1"/>
<connect gate="A1" pin="VO" pad="3"/>
</connects>
<technologies>
<technology name="05"/>
<technology name="06"/>
<technology name="08"/>
<technology name="12"/>
<technology name="15"/>
<technology name="18"/>
<technology name="24"/>
</technologies>
</device>
<device name="H" package="TO39">
<connects>
<connect gate="A1" pin="GND" pad="3"/>
<connect gate="A1" pin="VI" pad="1"/>
<connect gate="A1" pin="VO" pad="2"/>
</connects>
<technologies>
<technology name="05"/>
<technology name="06"/>
<technology name="08"/>
<technology name="12"/>
<technology name="15"/>
<technology name="18"/>
<technology name="24"/>
</technologies>
</device>
<device name="L" package="TO92">
<connects>
<connect gate="A1" pin="GND" pad="2"/>
<connect gate="A1" pin="VI" pad="3"/>
<connect gate="A1" pin="VO" pad="1"/>
</connects>
<technologies>
<technology name="05"/>
<technology name="06"/>
<technology name="08"/>
<technology name="12"/>
<technology name="15"/>
<technology name="18"/>
<technology name="24"/>
</technologies>
</device>
<device name="DT" package="TO252">
<connects>
<connect gate="A1" pin="GND" pad="3"/>
<connect gate="A1" pin="VI" pad="1"/>
<connect gate="A1" pin="VO" pad="2"/>
</connects>
<technologies>
<technology name="05"/>
<technology name="06"/>
<technology name="08"/>
<technology name="12"/>
<technology name="15"/>
<technology name="18"/>
<technology name="24"/>
</technologies>
</device>
<device name="TV" package="TO220V">
<connects>
<connect gate="A1" pin="GND" pad="2"/>
<connect gate="A1" pin="VI" pad="1"/>
<connect gate="A1" pin="VO" pad="3"/>
</connects>
<technologies>
<technology name="05"/>
<technology name="12"/>
<technology name="15"/>
<technology name="18"/>
<technology name="24"/>
<technology name="6"/>
<technology name="8"/>
</technologies>
</device>
</devices>
</deviceset>
</devicesets>
</library>
<library name="supply2">
<description>&lt;b&gt;Supply Symbols&lt;/b&gt;&lt;p&gt;
GND, VCC, 0V, +5V, -5V, etc.&lt;p&gt;
Please keep in mind, that these devices are necessary for the
automatic wiring of the supply signals.&lt;p&gt;
The pin name defined in the symbol is identical to the net which is to be wired automatically.&lt;p&gt;
In this library the device names are the same as the pin names of the symbols, therefore the correct signal names appear next to the supply symbols in the schematic.&lt;p&gt;
&lt;author&gt;Created by librarian@cadsoft.de&lt;/author&gt;</description>
<packages>
</packages>
<symbols>
<symbol name="GND">
<wire x1="-1.27" y1="0" x2="1.27" y2="0" width="0.254" layer="94"/>
<wire x1="1.27" y1="0" x2="0" y2="-1.27" width="0.254" layer="94"/>
<wire x1="0" y1="-1.27" x2="-1.27" y2="0" width="0.254" layer="94"/>
<text x="-1.905" y="-3.175" size="1.778" layer="96">&gt;VALUE</text>
<pin name="GND" x="0" y="2.54" visible="off" length="short" direction="sup" rot="R270"/>
</symbol>
</symbols>
<devicesets>
<deviceset name="GND" prefix="SUPPLY">
<description>&lt;b&gt;SUPPLY SYMBOL&lt;/b&gt;</description>
<gates>
<gate name="GND" symbol="GND" x="0" y="0"/>
</gates>
<devices>
<device name="">
<technologies>
<technology name=""/>
</technologies>
</device>
</devices>
</deviceset>
</devicesets>
</library>
<library name="transistor-power">
<description>&lt;b&gt;Power Transistors&lt;/b&gt;&lt;p&gt;
&lt;author&gt;Created by librarian@cadsoft.de&lt;/author&gt;</description>
<packages>
<package name="TO220BV">
<description>&lt;b&gt;Molded Package&lt;/b&gt;&lt;p&gt;
grid 2.54 mm</description>
<wire x1="4.699" y1="-4.318" x2="4.953" y2="-4.064" width="0.1524" layer="21"/>
<wire x1="4.699" y1="-4.318" x2="-4.699" y2="-4.318" width="0.1524" layer="21"/>
<wire x1="-4.953" y1="-4.064" x2="-4.699" y2="-4.318" width="0.1524" layer="21"/>
<wire x1="5.08" y1="-1.143" x2="4.953" y2="-4.064" width="0.1524" layer="21"/>
<wire x1="-4.953" y1="-4.064" x2="-5.08" y2="-1.143" width="0.1524" layer="21"/>
<circle x="-4.4958" y="-3.7084" radius="0.254" width="0" layer="21"/>
<pad name="G" x="-2.54" y="-2.54" drill="1.016" shape="long" rot="R90"/>
<pad name="D" x="0" y="-2.54" drill="1.016" shape="long" rot="R90"/>
<pad name="S" x="2.54" y="-2.54" drill="1.016" shape="long" rot="R90"/>
<text x="-5.08" y="-6.0452" size="1.27" layer="25" ratio="10">&gt;NAME</text>
<text x="-5.08" y="-7.62" size="1.27" layer="27" ratio="10">&gt;VALUE</text>
<rectangle x1="-5.334" y1="-0.762" x2="5.334" y2="0" layer="21"/>
<rectangle x1="-5.334" y1="-1.27" x2="-3.429" y2="-0.762" layer="21"/>
<rectangle x1="-1.651" y1="-1.27" x2="-0.889" y2="-0.762" layer="21"/>
<rectangle x1="-3.429" y1="-1.27" x2="-1.651" y2="-0.762" layer="51"/>
<rectangle x1="0.889" y1="-1.27" x2="1.651" y2="-0.762" layer="21"/>
<rectangle x1="3.429" y1="-1.27" x2="5.334" y2="-0.762" layer="21"/>
<rectangle x1="-0.889" y1="-1.27" x2="0.889" y2="-0.762" layer="51"/>
<rectangle x1="1.651" y1="-1.27" x2="3.429" y2="-0.762" layer="51"/>
</package>
<package name="TO220BH">
<description>&lt;b&gt;Molded Package&lt;/b&gt;&lt;p&gt;
grid 2.54 mm</description>
<wire x1="-5.207" y1="-1.27" x2="5.207" y2="-1.27" width="0.1524" layer="21"/>
<wire x1="5.207" y1="14.605" x2="-5.207" y2="14.605" width="0.1524" layer="21"/>
<wire x1="5.207" y1="-1.27" x2="5.207" y2="11.176" width="0.1524" layer="21"/>
<wire x1="5.207" y1="11.176" x2="4.318" y2="11.176" width="0.1524" layer="21"/>
<wire x1="4.318" y1="11.176" x2="4.318" y2="12.7" width="0.1524" layer="21"/>
<wire x1="4.318" y1="12.7" x2="5.207" y2="12.7" width="0.1524" layer="21"/>
<wire x1="5.207" y1="12.7" x2="5.207" y2="14.605" width="0.1524" layer="21"/>
<wire x1="-5.207" y1="-1.27" x2="-5.207" y2="11.176" width="0.1524" layer="21"/>
<wire x1="-5.207" y1="11.176" x2="-4.318" y2="11.176" width="0.1524" layer="21"/>
<wire x1="-4.318" y1="11.176" x2="-4.318" y2="12.7" width="0.1524" layer="21"/>
<wire x1="-4.318" y1="12.7" x2="-5.207" y2="12.7" width="0.1524" layer="21"/>
<wire x1="-5.207" y1="12.7" x2="-5.207" y2="14.605" width="0.1524" layer="21"/>
<wire x1="-4.572" y1="-0.635" x2="4.572" y2="-0.635" width="0.0508" layer="21"/>
<wire x1="4.572" y1="7.62" x2="4.572" y2="-0.635" width="0.0508" layer="21"/>
<wire x1="4.572" y1="7.62" x2="-4.572" y2="7.62" width="0.0508" layer="21"/>
<wire x1="-4.572" y1="-0.635" x2="-4.572" y2="7.62" width="0.0508" layer="21"/>
<circle x="0" y="11.176" radius="1.8034" width="0.1524" layer="21"/>
<circle x="0" y="11.176" radius="4.191" width="0" layer="42"/>
<circle x="0" y="11.176" radius="4.191" width="0" layer="43"/>
<pad name="G" x="-2.54" y="-6.35" drill="1.1176" shape="long" rot="R90"/>
<pad name="D" x="0" y="-6.35" drill="1.1176" shape="long" rot="R90"/>
<pad name="S" x="2.54" y="-6.35" drill="1.1176" shape="long" rot="R90"/>
<text x="-3.81" y="5.207" size="1.778" layer="25" ratio="10">&gt;NAME</text>
<text x="-3.937" y="2.54" size="1.778" layer="27" ratio="10">&gt;VALUE</text>
<text x="-4.445" y="7.874" size="1.016" layer="21" ratio="10">A17,5mm</text>
<rectangle x1="2.159" y1="-4.699" x2="2.921" y2="-4.064" layer="21"/>
<rectangle x1="-0.381" y1="-4.699" x2="0.381" y2="-4.064" layer="21"/>
<rectangle x1="-2.921" y1="-4.699" x2="-2.159" y2="-4.064" layer="21"/>
<rectangle x1="-3.175" y1="-4.064" x2="-1.905" y2="-1.27" layer="21"/>
<rectangle x1="-0.635" y1="-4.064" x2="0.635" y2="-1.27" layer="21"/>
<rectangle x1="1.905" y1="-4.064" x2="3.175" y2="-1.27" layer="21"/>
<rectangle x1="-2.921" y1="-6.604" x2="-2.159" y2="-4.699" layer="51"/>
<rectangle x1="-0.381" y1="-6.604" x2="0.381" y2="-4.699" layer="51"/>
<rectangle x1="2.159" y1="-6.604" x2="2.921" y2="-4.699" layer="51"/>
<hole x="0" y="11.176" drill="3.302"/>
</package>
</packages>
<symbols>
<symbol name="MFN">
<wire x1="-1.1176" y1="2.413" x2="-1.1176" y2="-2.54" width="0.254" layer="94"/>
<wire x1="-1.1176" y1="-2.54" x2="-2.54" y2="-2.54" width="0.1524" layer="94"/>
<wire x1="2.54" y1="1.905" x2="0.5334" y2="1.905" width="0.1524" layer="94"/>
<wire x1="2.54" y1="2.54" x2="2.54" y2="1.905" width="0.1524" layer="94"/>
<wire x1="2.54" y1="0" x2="2.54" y2="-1.905" width="0.1524" layer="94"/>
<wire x1="0.508" y1="-1.905" x2="2.54" y2="-1.905" width="0.1524" layer="94"/>
<wire x1="2.54" y1="-1.905" x2="2.54" y2="-2.54" width="0.1524" layer="94"/>
<wire x1="0.508" y1="0" x2="1.778" y2="-0.508" width="0.1524" layer="94"/>
<wire x1="1.778" y1="-0.508" x2="1.778" y2="0.508" width="0.1524" layer="94"/>
<wire x1="1.778" y1="0.508" x2="0.508" y2="0" width="0.1524" layer="94"/>
<wire x1="1.651" y1="0" x2="2.54" y2="0" width="0.1524" layer="94"/>
<wire x1="1.651" y1="0.254" x2="0.762" y2="0" width="0.3048" layer="94"/>
<wire x1="0.762" y1="0" x2="1.651" y2="-0.254" width="0.3048" layer="94"/>
<wire x1="1.651" y1="-0.254" x2="1.651" y2="0" width="0.3048" layer="94"/>
<wire x1="1.651" y1="0" x2="1.397" y2="0" width="0.3048" layer="94"/>
<circle x="2.54" y="-1.905" radius="0.127" width="0.4064" layer="94"/>
<text x="5.08" y="2.54" size="1.778" layer="95">&gt;NAME</text>
<text x="5.08" y="0" size="1.778" layer="96">&gt;VALUE</text>
<text x="1.27" y="2.54" size="0.8128" layer="93">D</text>
<text x="1.27" y="-3.175" size="0.8128" layer="93">S</text>
<text x="-2.54" y="-1.27" size="0.8128" layer="93">G</text>
<rectangle x1="-0.254" y1="-2.54" x2="0.508" y2="-1.27" layer="94"/>
<rectangle x1="-0.254" y1="1.27" x2="0.508" y2="2.54" layer="94"/>
<rectangle x1="-0.254" y1="-0.889" x2="0.508" y2="0.889" layer="94"/>
<pin name="G" x="-2.54" y="-2.54" visible="off" length="point" direction="pas"/>
<pin name="D" x="2.54" y="5.08" visible="off" length="short" direction="pas" rot="R270"/>
<pin name="S" x="2.54" y="-5.08" visible="off" length="short" direction="pas" rot="R90"/>
</symbol>
</symbols>
<devicesets>
<deviceset name="PMOSFET_N" prefix="Q" uservalue="yes">
<description>&lt;b&gt;Power MOSFET N-Channel&lt;/b&gt;</description>
<gates>
<gate name="G$1" symbol="MFN" x="0" y="0"/>
</gates>
<devices>
<device name="TO220BV" package="TO220BV">
<connects>
<connect gate="G$1" pin="D" pad="D"/>
<connect gate="G$1" pin="G" pad="G"/>
<connect gate="G$1" pin="S" pad="S"/>
</connects>
<technologies>
<technology name=""/>
</technologies>
</device>
<device name="TO220BH" package="TO220BH">
<connects>
<connect gate="G$1" pin="D" pad="D"/>
<connect gate="G$1" pin="G" pad="G"/>
<connect gate="G$1" pin="S" pad="S"/>
</connects>
<technologies>
<technology name=""/>
</technologies>
</device>
</devices>
</deviceset>
</devicesets>
</library>
<library name="resistor">
<description>&lt;b&gt;Resistors, Capacitors, Inductors&lt;/b&gt;&lt;p&gt;
Based on the previous libraries:
&lt;ul&gt;
&lt;li&gt;r.lbr
&lt;li&gt;cap.lbr 
&lt;li&gt;cap-fe.lbr
&lt;li&gt;captant.lbr
&lt;li&gt;polcap.lbr
&lt;li&gt;ipc-smd.lbr
&lt;/ul&gt;
All SMD packages are defined according to the IPC specifications and  CECC&lt;p&gt;
&lt;author&gt;Created by librarian@cadsoft.de&lt;/author&gt;&lt;p&gt;
&lt;p&gt;
for Electrolyt Capacitors see also :&lt;p&gt;
www.bccomponents.com &lt;p&gt;
www.panasonic.com&lt;p&gt;
www.kemet.com&lt;p&gt;
&lt;p&gt;
for trimmer refence see : &lt;u&gt;www.electrospec-inc.com/cross_references/trimpotcrossref.asp&lt;/u&gt;&lt;p&gt;

&lt;map name="nav_main"&gt;
&lt;area shape="rect" coords="0,1,140,23" href="../military_specs.asp" title=""&gt;
&lt;area shape="rect" coords="0,24,140,51" href="../about.asp" title=""&gt;
&lt;area shape="rect" coords="1,52,140,77" href="../rfq.asp" title=""&gt;
&lt;area shape="rect" coords="0,78,139,103" href="../products.asp" title=""&gt;
&lt;area shape="rect" coords="1,102,138,128" href="../excess_inventory.asp" title=""&gt;
&lt;area shape="rect" coords="1,129,138,150" href="../edge.asp" title=""&gt;
&lt;area shape="rect" coords="1,151,139,178" href="../industry_links.asp" title=""&gt;
&lt;area shape="rect" coords="0,179,139,201" href="../comments.asp" title=""&gt;
&lt;area shape="rect" coords="1,203,138,231" href="../directory.asp" title=""&gt;
&lt;area shape="default" nohref&gt;
&lt;/map&gt;

&lt;html&gt;

&lt;title&gt;&lt;/title&gt;

 &lt;LINK REL="StyleSheet" TYPE="text/css" HREF="style-sheet.css"&gt;

&lt;body bgcolor="#ffffff" text="#000000" marginwidth="0" marginheight="0" topmargin="0" leftmargin="0"&gt;
&lt;table border=0 cellspacing=0 cellpadding=0 width="100%" cellpaddding=0 height="55%"&gt;
&lt;tr valign="top"&gt;

&lt;/td&gt;
&lt;! &lt;td width="10"&gt;&amp;nbsp;&lt;/td&gt;
&lt;td width="90%"&gt;

&lt;b&gt;&lt;font color="#0000FF" size="4"&gt;TRIM-POT CROSS REFERENCE&lt;/font&gt;&lt;/b&gt;
&lt;P&gt;
&lt;TABLE BORDER=0 CELLSPACING=1 CELLPADDING=2&gt;
  &lt;TR&gt;
    &lt;TD COLSPAN=8&gt;
      &lt;FONT SIZE=3 FACE=ARIAL&gt;&lt;B&gt;RECTANGULAR MULTI-TURN&lt;/B&gt;&lt;/FONT&gt;
    &lt;/TD&gt;
  &lt;/TR&gt;
  &lt;TR&gt;
    &lt;TD ALIGN=CENTER&gt;
      &lt;B&gt;
      &lt;FONT SIZE=3 FACE=ARIAL color="#FF0000"&gt;BOURNS&lt;/FONT&gt;
      &lt;/B&gt;
    &lt;/TD&gt;
    &lt;TD ALIGN=CENTER&gt;
      &lt;B&gt;
      &lt;FONT SIZE=3 FACE=ARIAL color="#FF0000"&gt;BI&amp;nbsp;TECH&lt;/FONT&gt;
      &lt;/B&gt;
    &lt;/TD&gt;
    &lt;TD ALIGN=CENTER&gt;
      &lt;B&gt;
      &lt;FONT SIZE=3 FACE=ARIAL color="#FF0000"&gt;DALE-VISHAY&lt;/FONT&gt;
      &lt;/B&gt;
    &lt;/TD&gt;
    &lt;TD ALIGN=CENTER&gt;
      &lt;B&gt;
      &lt;FONT SIZE=3 FACE=ARIAL color="#FF0000"&gt;PHILIPS/MEPCO&lt;/FONT&gt;
      &lt;/B&gt;
    &lt;/TD&gt;
    &lt;TD ALIGN=CENTER&gt;
      &lt;B&gt;
      &lt;FONT SIZE=3 FACE=ARIAL color="#FF0000"&gt;MURATA&lt;/FONT&gt;
      &lt;/B&gt;
    &lt;/TD&gt;
    &lt;TD ALIGN=CENTER&gt;
      &lt;B&gt;
      &lt;FONT SIZE=3 FACE=ARIAL color="#FF0000"&gt;PANASONIC&lt;/FONT&gt;
      &lt;/B&gt;
    &lt;/TD&gt;
    &lt;TD ALIGN=CENTER&gt;
      &lt;B&gt;
      &lt;FONT SIZE=3 FACE=ARIAL color="#FF0000"&gt;SPECTROL&lt;/FONT&gt;
      &lt;/B&gt;
    &lt;/TD&gt;
    &lt;TD ALIGN=CENTER&gt;
      &lt;B&gt;
      &lt;FONT SIZE=3 FACE=ARIAL color="#FF0000"&gt;MILSPEC&lt;/FONT&gt;
      &lt;/B&gt;
    &lt;/TD&gt;&lt;TD&gt;&amp;nbsp;&lt;/TD&gt;
  &lt;/TR&gt;
  &lt;TR&gt;
    &lt;TD BGCOLOR="#cccccc" ALIGN=CENTER&gt;&lt;FONT FACE=ARIAL SIZE=3 &gt;
      3005P&lt;BR&gt;
      3006P&lt;BR&gt;
      3006W&lt;BR&gt;
      3006Y&lt;BR&gt;
      3009P&lt;BR&gt;
      3009W&lt;BR&gt;
      3009Y&lt;BR&gt;
      3057J&lt;BR&gt;
      3057L&lt;BR&gt;
      3057P&lt;BR&gt;
      3057Y&lt;BR&gt;
      3059J&lt;BR&gt;
      3059L&lt;BR&gt;
      3059P&lt;BR&gt;
      3059Y&lt;BR&gt;&lt;/FONT&gt;
    &lt;/TD&gt;
    &lt;TD BGCOLOR="#cccccc" ALIGN=CENTER&gt;&lt;FONT FACE=ARIAL SIZE=3&gt;
      -&lt;BR&gt;
      89P&lt;BR&gt;
      89W&lt;BR&gt;
      89X&lt;BR&gt;
      89PH&lt;BR&gt;
      76P&lt;BR&gt;
      89XH&lt;BR&gt;
      78SLT&lt;BR&gt;
      78L&amp;nbsp;ALT&lt;BR&gt;
      56P&amp;nbsp;ALT&lt;BR&gt;
      78P&amp;nbsp;ALT&lt;BR&gt;
      T8S&lt;BR&gt;
      78L&lt;BR&gt;
      56P&lt;BR&gt;
      78P&lt;BR&gt;&lt;/FONT&gt;
    &lt;/TD&gt;
    &lt;TD BGCOLOR="#cccccc" ALIGN=CENTER&gt;&lt;FONT FACE=ARIAL SIZE=3&gt;
      -&lt;BR&gt;
      T18/784&lt;BR&gt;
      783&lt;BR&gt;
      781&lt;BR&gt;
      -&lt;BR&gt;
      -&lt;BR&gt;
      -&lt;BR&gt;
      2199&lt;BR&gt;
      1697/1897&lt;BR&gt;
      1680/1880&lt;BR&gt;
      2187&lt;BR&gt;
      -&lt;BR&gt;
      -&lt;BR&gt;
      -&lt;BR&gt;
      -&lt;BR&gt;&lt;/FONT&gt;
    &lt;/TD&gt;
    &lt;TD BGCOLOR="#cccccc" ALIGN=CENTER&gt;&lt;FONT FACE=ARIAL SIZE=3&gt;
      -&lt;BR&gt;
      8035EKP/CT20/RJ-20P&lt;BR&gt;
      -&lt;BR&gt;
      RJ-20X&lt;BR&gt;
      -&lt;BR&gt;
      -&lt;BR&gt;
      -&lt;BR&gt;
      1211L&lt;BR&gt;
      8012EKQ&amp;nbsp;ALT&lt;BR&gt;
      8012EKR&amp;nbsp;ALT&lt;BR&gt;
      1211P&lt;BR&gt;
      8012EKJ&lt;BR&gt;
      8012EKL&lt;BR&gt;
      8012EKQ&lt;BR&gt;
      8012EKR&lt;BR&gt;&lt;/FONT&gt;
    &lt;/TD&gt;
    &lt;TD BGCOLOR="#cccccc" ALIGN=CENTER&gt;&lt;FONT FACE=ARIAL SIZE=3&gt;
      -&lt;BR&gt;
      2101P&lt;BR&gt;
      2101W&lt;BR&gt;
      2101Y&lt;BR&gt;
      -&lt;BR&gt;
      -&lt;BR&gt;
      -&lt;BR&gt;
      -&lt;BR&gt;
      -&lt;BR&gt;
      -&lt;BR&gt;
      -&lt;BR&gt;
      -&lt;BR&gt;
      2102L&lt;BR&gt;
      2102S&lt;BR&gt;
      2102Y&lt;BR&gt;&lt;/FONT&gt;
    &lt;/TD&gt;
    &lt;TD BGCOLOR="#cccccc" ALIGN=CENTER&gt;&lt;FONT FACE=ARIAL SIZE=3&gt;
      -&lt;BR&gt;
      EVMCOG&lt;BR&gt;
      -&lt;BR&gt;
      -&lt;BR&gt;
      -&lt;BR&gt;
      -&lt;BR&gt;
      -&lt;BR&gt;
      -&lt;BR&gt;
      -&lt;BR&gt;
      -&lt;BR&gt;
      -&lt;BR&gt;
      -&lt;BR&gt;
      -&lt;BR&gt;
      -&lt;BR&gt;
      -&lt;BR&gt;&lt;/FONT&gt;
    &lt;/TD&gt;
    &lt;TD BGCOLOR="#cccccc" ALIGN=CENTER&gt;&lt;FONT FACE=ARIAL SIZE=3&gt;
      -&lt;BR&gt;
      43P&lt;BR&gt;
      43W&lt;BR&gt;
      43Y&lt;BR&gt;
      -&lt;BR&gt;
      -&lt;BR&gt;
      -&lt;BR&gt;
      -&lt;BR&gt;
      40L&lt;BR&gt;
      40P&lt;BR&gt;
      40Y&lt;BR&gt;
      70Y-T602&lt;BR&gt;
      70L&lt;BR&gt;
      70P&lt;BR&gt;
      70Y&lt;BR&gt;&lt;/FONT&gt;
    &lt;/TD&gt;
    &lt;TD BGCOLOR="#cccccc" ALIGN=CENTER&gt;&lt;FONT FACE=ARIAL SIZE=3&gt;
      -&lt;BR&gt;
      -&lt;BR&gt;
      -&lt;BR&gt;
      -&lt;BR&gt;
      -&lt;BR&gt;
      -&lt;BR&gt;
      -&lt;BR&gt;
      -&lt;BR&gt;
      RT/RTR12&lt;BR&gt;
      RT/RTR12&lt;BR&gt;
      RT/RTR12&lt;BR&gt;
      -&lt;BR&gt;
      RJ/RJR12&lt;BR&gt;
      RJ/RJR12&lt;BR&gt;
      RJ/RJR12&lt;BR&gt;&lt;/FONT&gt;
    &lt;/TD&gt;
  &lt;/TR&gt;
  &lt;TR&gt;
    &lt;TD COLSPAN=8&gt;&amp;nbsp;
    &lt;/TD&gt;
  &lt;/TR&gt;
  &lt;TR&gt;
    &lt;TD COLSPAN=8&gt;
      &lt;FONT SIZE=4 FACE=ARIAL&gt;&lt;B&gt;SQUARE MULTI-TURN&lt;/B&gt;&lt;/FONT&gt;
    &lt;/TD&gt;
  &lt;/TR&gt;
  &lt;TR&gt;
   &lt;TD ALIGN=CENTER&gt;
      &lt;FONT SIZE=3 FACE=ARIAL&gt;&lt;B&gt;BOURN&lt;/B&gt;&lt;/FONT&gt;
    &lt;/TD&gt;
    &lt;TD ALIGN=CENTER&gt;
      &lt;FONT SIZE=3 FACE=ARIAL&gt;&lt;B&gt;BI&amp;nbsp;TECH&lt;/B&gt;&lt;/FONT&gt;
    &lt;/TD&gt;
    &lt;TD ALIGN=CENTER&gt;
      &lt;FONT SIZE=3 FACE=ARIAL&gt;&lt;B&gt;DALE-VISHAY&lt;/B&gt;&lt;/FONT&gt;
    &lt;/TD&gt;
    &lt;TD ALIGN=CENTER&gt;
      &lt;FONT SIZE=3 FACE=ARIAL&gt;&lt;B&gt;PHILIPS/MEPCO&lt;/B&gt;&lt;/FONT&gt;
    &lt;/TD&gt;
    &lt;TD ALIGN=CENTER&gt;
      &lt;FONT SIZE=3 FACE=ARIAL&gt;&lt;B&gt;MURATA&lt;/B&gt;&lt;/FONT&gt;
    &lt;/TD&gt;
    &lt;TD ALIGN=CENTER&gt;
      &lt;FONT SIZE=3 FACE=ARIAL&gt;&lt;B&gt;PANASONIC&lt;/B&gt;&lt;/FONT&gt;
    &lt;/TD&gt;
    &lt;TD ALIGN=CENTER&gt;
      &lt;FONT SIZE=3 FACE=ARIAL&gt;&lt;B&gt;SPECTROL&lt;/B&gt;&lt;/FONT&gt;
    &lt;/TD&gt;
    &lt;TD ALIGN=CENTER&gt;
      &lt;FONT SIZE=3 FACE=ARIAL&gt;&lt;B&gt;MILSPEC&lt;/B&gt;&lt;/FONT&gt;
    &lt;/TD&gt;
  &lt;/TR&gt;
  &lt;TR&gt;
    &lt;TD BGCOLOR="#cccccc" ALIGN=CENTER&gt;&lt;FONT FACE=ARIAL SIZE=3&gt;
      3250L&lt;BR&gt;
      3250P&lt;BR&gt;
      3250W&lt;BR&gt;
      3250X&lt;BR&gt;
      3252P&lt;BR&gt;
      3252W&lt;BR&gt;
      3252X&lt;BR&gt;
      3260P&lt;BR&gt;
      3260W&lt;BR&gt;
      3260X&lt;BR&gt;
      3262P&lt;BR&gt;
      3262W&lt;BR&gt;
      3262X&lt;BR&gt;
      3266P&lt;BR&gt;
      3266W&lt;BR&gt;
      3266X&lt;BR&gt;
      3290H&lt;BR&gt;
      3290P&lt;BR&gt;
      3290W&lt;BR&gt;
      3292P&lt;BR&gt;
      3292W&lt;BR&gt;
      3292X&lt;BR&gt;
      3296P&lt;BR&gt;
      3296W&lt;BR&gt;
      3296X&lt;BR&gt;
      3296Y&lt;BR&gt;
      3296Z&lt;BR&gt;
      3299P&lt;BR&gt;
      3299W&lt;BR&gt;
      3299X&lt;BR&gt;
      3299Y&lt;BR&gt;
      3299Z&lt;BR&gt;&lt;/FONT&gt;
    &lt;/TD&gt;
    &lt;TD BGCOLOR="#cccccc" ALIGN=CENTER&gt;&lt;FONT FACE=ARIAL SIZE=3&gt;
      -&lt;BR&gt;
      66P&amp;nbsp;ALT&lt;BR&gt;
      66W&amp;nbsp;ALT&lt;BR&gt;
      66X&amp;nbsp;ALT&lt;BR&gt;
      66P&amp;nbsp;ALT&lt;BR&gt;
      66W&amp;nbsp;ALT&lt;BR&gt;
      66X&amp;nbsp;ALT&lt;BR&gt;
      -&lt;BR&gt;
      64W&amp;nbsp;ALT&lt;BR&gt;
      -&lt;BR&gt;
      64P&amp;nbsp;ALT&lt;BR&gt;
      64W&amp;nbsp;ALT&lt;BR&gt;
      64X&amp;nbsp;ALT&lt;BR&gt;
      64P&lt;BR&gt;
      64W&lt;BR&gt;
      64X&lt;BR&gt;
      66X&amp;nbsp;ALT&lt;BR&gt;
      66P&amp;nbsp;ALT&lt;BR&gt;
      66W&amp;nbsp;ALT&lt;BR&gt;
      66P&lt;BR&gt;
      66W&lt;BR&gt;
      66X&lt;BR&gt;
      67P&lt;BR&gt;
      67W&lt;BR&gt;
      67X&lt;BR&gt;
      67Y&lt;BR&gt;
      67Z&lt;BR&gt;
      68P&lt;BR&gt;
      68W&lt;BR&gt;
      68X&lt;BR&gt;
      67Y&amp;nbsp;ALT&lt;BR&gt;
      67Z&amp;nbsp;ALT&lt;BR&gt;&lt;/FONT&gt;
    &lt;/TD&gt;
    &lt;TD BGCOLOR="#cccccc" ALIGN=CENTER&gt;&lt;FONT FACE=ARIAL SIZE=3&gt;
      5050&lt;BR&gt;
      5091&lt;BR&gt;
      5080&lt;BR&gt;
      5087&lt;BR&gt;
      -&lt;BR&gt;
      -&lt;BR&gt;
      -&lt;BR&gt;
      -&lt;BR&gt;
      -&lt;BR&gt;
      -&lt;BR&gt;
      -&lt;BR&gt;
      T63YB&lt;BR&gt;
      T63XB&lt;BR&gt;
      -&lt;BR&gt;
      -&lt;BR&gt;
      -&lt;BR&gt;
      5887&lt;BR&gt;
      5891&lt;BR&gt;
      5880&lt;BR&gt;
      -&lt;BR&gt;
      -&lt;BR&gt;
      -&lt;BR&gt;
      T93Z&lt;BR&gt;
      T93YA&lt;BR&gt;
      T93XA&lt;BR&gt;
      T93YB&lt;BR&gt;
      T93XB&lt;BR&gt;
      -&lt;BR&gt;
      -&lt;BR&gt;
      -&lt;BR&gt;
      -&lt;BR&gt;
      -&lt;BR&gt;&lt;/FONT&gt;
    &lt;/TD&gt;
    &lt;TD BGCOLOR="#cccccc" ALIGN=CENTER&gt;&lt;FONT FACE=ARIAL SIZE=3&gt;
      -&lt;BR&gt;
      -&lt;BR&gt;
      -&lt;BR&gt;
      -&lt;BR&gt;
      -&lt;BR&gt;
      -&lt;BR&gt;
      -&lt;BR&gt;
      -&lt;BR&gt;
      -&lt;BR&gt;
      -&lt;BR&gt;
      8026EKP&lt;BR&gt;
      8026EKW&lt;BR&gt;
      8026EKM&lt;BR&gt;
      8026EKP&lt;BR&gt;
      8026EKB&lt;BR&gt;
      8026EKM&lt;BR&gt;
      1309X&lt;BR&gt;
      1309P&lt;BR&gt;
      1309W&lt;BR&gt;
      8024EKP&lt;BR&gt;
      8024EKW&lt;BR&gt;
      8024EKN&lt;BR&gt;
      RJ-9P/CT9P&lt;BR&gt;
      RJ-9W&lt;BR&gt;
      RJ-9X&lt;BR&gt;
      -&lt;BR&gt;
      -&lt;BR&gt;
      -&lt;BR&gt;
      -&lt;BR&gt;
      -&lt;BR&gt;
      -&lt;BR&gt;
      -&lt;BR&gt;&lt;/FONT&gt;
    &lt;/TD&gt;
    &lt;TD BGCOLOR="#cccccc" ALIGN=CENTER&gt;&lt;FONT FACE=ARIAL SIZE=3&gt;
      -&lt;BR&gt;
      -&lt;BR&gt;
      -&lt;BR&gt;
      -&lt;BR&gt;
      -&lt;BR&gt;
      -&lt;BR&gt;
      -&lt;BR&gt;
      -&lt;BR&gt;
      -&lt;BR&gt;
      -&lt;BR&gt;
      3103P&lt;BR&gt;
      3103Y&lt;BR&gt;
      3103Z&lt;BR&gt;
      3103P&lt;BR&gt;
      3103Y&lt;BR&gt;
      3103Z&lt;BR&gt;
      -&lt;BR&gt;
      -&lt;BR&gt;
      -&lt;BR&gt;
      -&lt;BR&gt;
      -&lt;BR&gt;
      -&lt;BR&gt;
      3105P/3106P&lt;BR&gt;
      3105W/3106W&lt;BR&gt;
      3105X/3106X&lt;BR&gt;
      3105Y/3106Y&lt;BR&gt;
      3105Z/3105Z&lt;BR&gt;
      3102P&lt;BR&gt;
      3102W&lt;BR&gt;
      3102X&lt;BR&gt;
      3102Y&lt;BR&gt;
      3102Z&lt;BR&gt;&lt;/FONT&gt;
    &lt;/TD&gt;
    &lt;TD BGCOLOR="#cccccc" ALIGN=CENTER&gt;&lt;FONT FACE=ARIAL SIZE=3&gt;
      -&lt;BR&gt;
      -&lt;BR&gt;
      -&lt;BR&gt;
      -&lt;BR&gt;
      -&lt;BR&gt;
      -&lt;BR&gt;
      -&lt;BR&gt;
      -&lt;BR&gt;
      -&lt;BR&gt;
      -&lt;BR&gt;
      -&lt;BR&gt;
      -&lt;BR&gt;
      -&lt;BR&gt;
      -&lt;BR&gt;
      -&lt;BR&gt;
      -&lt;BR&gt;
      -&lt;BR&gt;
      -&lt;BR&gt;
      -&lt;BR&gt;
      -&lt;BR&gt;
      -&lt;BR&gt;
      -&lt;BR&gt;
      EVMCBG&lt;BR&gt;
      EVMCCG&lt;BR&gt;
      -&lt;BR&gt;
      -&lt;BR&gt;
      -&lt;BR&gt;
      -&lt;BR&gt;
      -&lt;BR&gt;
      -&lt;BR&gt;
      -&lt;BR&gt;
      -&lt;BR&gt;&lt;/FONT&gt;
    &lt;/TD&gt;
    &lt;TD BGCOLOR="#cccccc" ALIGN=CENTER&gt;&lt;FONT FACE=ARIAL SIZE=3&gt;
      55-1-X&lt;BR&gt;
      55-4-X&lt;BR&gt;
      55-3-X&lt;BR&gt;
      55-2-X&lt;BR&gt;
      -&lt;BR&gt;
      -&lt;BR&gt;
      -&lt;BR&gt;
      -&lt;BR&gt;
      -&lt;BR&gt;
      -&lt;BR&gt;
      -&lt;BR&gt;
      -&lt;BR&gt;
      -&lt;BR&gt;
      -&lt;BR&gt;
      -&lt;BR&gt;
      -&lt;BR&gt;
      50-2-X&lt;BR&gt;
      50-4-X&lt;BR&gt;
      50-3-X&lt;BR&gt;
      -&lt;BR&gt;
      -&lt;BR&gt;
      -&lt;BR&gt;
      64P&lt;BR&gt;
      64W&lt;BR&gt;
      64X&lt;BR&gt;
      64Y&lt;BR&gt;
      64Z&lt;BR&gt;
      -&lt;BR&gt;
      -&lt;BR&gt;
      -&lt;BR&gt;
      -&lt;BR&gt;
      -&lt;BR&gt;&lt;/FONT&gt;
    &lt;/TD&gt;
    &lt;TD BGCOLOR="#cccccc" ALIGN=CENTER&gt;&lt;FONT FACE=ARIAL SIZE=3&gt;
      RT/RTR22&lt;BR&gt;
      RT/RTR22&lt;BR&gt;
      RT/RTR22&lt;BR&gt;
      RT/RTR22&lt;BR&gt;
      RJ/RJR22&lt;BR&gt;
      RJ/RJR22&lt;BR&gt;
      RJ/RJR22&lt;BR&gt;
      RT/RTR26&lt;BR&gt;
      RT/RTR26&lt;BR&gt;
      RT/RTR26&lt;BR&gt;
      RJ/RJR26&lt;BR&gt;
      RJ/RJR26&lt;BR&gt;
      RJ/RJR26&lt;BR&gt;
      RJ/RJR26&lt;BR&gt;
      RJ/RJR26&lt;BR&gt;
      RJ/RJR26&lt;BR&gt;
      RT/RTR24&lt;BR&gt;
      RT/RTR24&lt;BR&gt;
      RT/RTR24&lt;BR&gt;
      RJ/RJR24&lt;BR&gt;
      RJ/RJR24&lt;BR&gt;
      RJ/RJR24&lt;BR&gt;
      RJ/RJR24&lt;BR&gt;
      RJ/RJR24&lt;BR&gt;
      RJ/RJR24&lt;BR&gt;
      -&lt;BR&gt;
      -&lt;BR&gt;
      -&lt;BR&gt;
      -&lt;BR&gt;
      -&lt;BR&gt;
      -&lt;BR&gt;
      -&lt;BR&gt;&lt;/FONT&gt;
    &lt;/TD&gt;
  &lt;/TR&gt;
  &lt;TR&gt;
    &lt;TD COLSPAN=8&gt;&amp;nbsp;
    &lt;/TD&gt;
  &lt;/TR&gt;
  &lt;TR&gt;
    &lt;TD COLSPAN=8&gt;
      &lt;FONT SIZE=4 FACE=ARIAL&gt;&lt;B&gt;SINGLE TURN&lt;/B&gt;&lt;/FONT&gt;
    &lt;/TD&gt;
  &lt;/TR&gt;
  &lt;TR&gt;
    &lt;TD ALIGN=CENTER&gt;
      &lt;FONT SIZE=3 FACE=ARIAL&gt;&lt;B&gt;BOURN&lt;/B&gt;&lt;/FONT&gt;
    &lt;/TD&gt;
    &lt;TD ALIGN=CENTER&gt;
      &lt;FONT SIZE=3 FACE=ARIAL&gt;&lt;B&gt;BI&amp;nbsp;TECH&lt;/B&gt;&lt;/FONT&gt;
    &lt;/TD&gt;
    &lt;TD ALIGN=CENTER&gt;
      &lt;FONT SIZE=3 FACE=ARIAL&gt;&lt;B&gt;DALE-VISHAY&lt;/B&gt;&lt;/FONT&gt;
    &lt;/TD&gt;
    &lt;TD ALIGN=CENTER&gt;
      &lt;FONT SIZE=3 FACE=ARIAL&gt;&lt;B&gt;PHILIPS/MEPCO&lt;/B&gt;&lt;/FONT&gt;
    &lt;/TD&gt;
    &lt;TD ALIGN=CENTER&gt;
      &lt;FONT SIZE=3 FACE=ARIAL&gt;&lt;B&gt;MURATA&lt;/B&gt;&lt;/FONT&gt;
    &lt;/TD&gt;
    &lt;TD ALIGN=CENTER&gt;
      &lt;FONT SIZE=3 FACE=ARIAL&gt;&lt;B&gt;PANASONIC&lt;/B&gt;&lt;/FONT&gt;
    &lt;/TD&gt;
    &lt;TD ALIGN=CENTER&gt;
      &lt;FONT SIZE=3 FACE=ARIAL&gt;&lt;B&gt;SPECTROL&lt;/B&gt;&lt;/FONT&gt;
    &lt;/TD&gt;
    &lt;TD ALIGN=CENTER&gt;
      &lt;FONT SIZE=3 FACE=ARIAL&gt;&lt;B&gt;MILSPEC&lt;/B&gt;&lt;/FONT&gt;
    &lt;/TD&gt;
  &lt;/TR&gt;
  &lt;TR&gt;
    &lt;TD BGCOLOR="#cccccc" ALIGN=CENTER&gt;&lt;FONT FACE=ARIAL SIZE=3&gt;
      3323P&lt;BR&gt;
      3323S&lt;BR&gt;
      3323W&lt;BR&gt;
      3329H&lt;BR&gt;
      3329P&lt;BR&gt;
      3329W&lt;BR&gt;
      3339H&lt;BR&gt;
      3339P&lt;BR&gt;
      3339W&lt;BR&gt;
      3352E&lt;BR&gt;
      3352H&lt;BR&gt;
      3352K&lt;BR&gt;
      3352P&lt;BR&gt;
      3352T&lt;BR&gt;
      3352V&lt;BR&gt;
      3352W&lt;BR&gt;
      3362H&lt;BR&gt;
      3362M&lt;BR&gt;
      3362P&lt;BR&gt;
      3362R&lt;BR&gt;
      3362S&lt;BR&gt;
      3362U&lt;BR&gt;
      3362W&lt;BR&gt;
      3362X&lt;BR&gt;
      3386B&lt;BR&gt;
      3386C&lt;BR&gt;
      3386F&lt;BR&gt;
      3386H&lt;BR&gt;
      3386K&lt;BR&gt;
      3386M&lt;BR&gt;
      3386P&lt;BR&gt;
      3386S&lt;BR&gt;
      3386W&lt;BR&gt;
      3386X&lt;BR&gt;&lt;/FONT&gt;
    &lt;/TD&gt;
    &lt;TD BGCOLOR="#cccccc" ALIGN=CENTER&gt;&lt;FONT FACE=ARIAL SIZE=3&gt;
      25P&lt;BR&gt;
      25S&lt;BR&gt;
      25RX&lt;BR&gt;
      82P&lt;BR&gt;
      82M&lt;BR&gt;
      82PA&lt;BR&gt;
      -&lt;BR&gt;
      -&lt;BR&gt;
      -&lt;BR&gt;
      91E&lt;BR&gt;
      91X&lt;BR&gt;
      91T&lt;BR&gt;
      91B&lt;BR&gt;
      91A&lt;BR&gt;
      91V&lt;BR&gt;
      91W&lt;BR&gt;
      25W&lt;BR&gt;
      25V&lt;BR&gt;
      25P&lt;BR&gt;
      -&lt;BR&gt;
      25S&lt;BR&gt;
      25U&lt;BR&gt;
      25RX&lt;BR&gt;
      25X&lt;BR&gt;
      72XW&lt;BR&gt;
      72XL&lt;BR&gt;
      72PM&lt;BR&gt;
      72RX&lt;BR&gt;
      -&lt;BR&gt;
      72PX&lt;BR&gt;
      72P&lt;BR&gt;
      72RXW&lt;BR&gt;
      72RXL&lt;BR&gt;
      72X&lt;BR&gt;&lt;/FONT&gt;
    &lt;/TD&gt;
    &lt;TD BGCOLOR="#cccccc" ALIGN=CENTER&gt;&lt;FONT FACE=ARIAL SIZE=3&gt;
      -&lt;BR&gt;
      -&lt;BR&gt;
      -&lt;BR&gt;
      T7YB&lt;BR&gt;
      T7YA&lt;BR&gt;
      -&lt;BR&gt;
      -&lt;BR&gt;
      -&lt;BR&gt;
      -&lt;BR&gt;
      -&lt;BR&gt;
      -&lt;BR&gt;
      -&lt;BR&gt;
      -&lt;BR&gt;
      -&lt;BR&gt;
      -&lt;BR&gt;
      -&lt;BR&gt;
      -&lt;BR&gt;
      TXD&lt;BR&gt;
      TYA&lt;BR&gt;
      TYP&lt;BR&gt;
      -&lt;BR&gt;
      TYD&lt;BR&gt;
      TX&lt;BR&gt;
      -&lt;BR&gt;
      150SX&lt;BR&gt;
      100SX&lt;BR&gt;
      102T&lt;BR&gt;
      101S&lt;BR&gt;
      190T&lt;BR&gt;
      150TX&lt;BR&gt;
      101&lt;BR&gt;
      -&lt;BR&gt;
      -&lt;BR&gt;
      101SX&lt;BR&gt;&lt;/FONT&gt;
    &lt;/TD&gt;
    &lt;TD BGCOLOR="#cccccc" ALIGN=CENTER&gt;&lt;FONT FACE=ARIAL SIZE=3&gt;
      ET6P&lt;BR&gt;
      ET6S&lt;BR&gt;
      ET6X&lt;BR&gt;
      RJ-6W/8014EMW&lt;BR&gt;
      RJ-6P/8014EMP&lt;BR&gt;
      RJ-6X/8014EMX&lt;BR&gt;
      TM7W&lt;BR&gt;
      TM7P&lt;BR&gt;
      TM7X&lt;BR&gt;
      -&lt;BR&gt;
      8017SMS&lt;BR&gt;
      -&lt;BR&gt;
      8017SMB&lt;BR&gt;
      8017SMA&lt;BR&gt;
      -&lt;BR&gt;
      -&lt;BR&gt;
      CT-6W&lt;BR&gt;
      CT-6H&lt;BR&gt;
      CT-6P&lt;BR&gt;
      CT-6R&lt;BR&gt;
      -&lt;BR&gt;
      CT-6V&lt;BR&gt;
      CT-6X&lt;BR&gt;
      -&lt;BR&gt;
      -&lt;BR&gt;
      8038EKV&lt;BR&gt;
      -&lt;BR&gt;
      8038EKX&lt;BR&gt;
      -&lt;BR&gt;
      -&lt;BR&gt;
      8038EKP&lt;BR&gt;
      8038EKZ&lt;BR&gt;
      8038EKW&lt;BR&gt;
      -&lt;BR&gt;&lt;/FONT&gt;
    &lt;/TD&gt;
    &lt;TD BGCOLOR="#cccccc" ALIGN=CENTER&gt;&lt;FONT FACE=ARIAL SIZE=3&gt;
      -&lt;BR&gt;
      -&lt;BR&gt;
      -&lt;BR&gt;
      3321H&lt;BR&gt;
      3321P&lt;BR&gt;
      3321N&lt;BR&gt;
      1102H&lt;BR&gt;
      1102P&lt;BR&gt;
      1102T&lt;BR&gt;
      RVA0911V304A&lt;BR&gt;
      -&lt;BR&gt;
      RVA0911H413A&lt;BR&gt;
      RVG0707V100A&lt;BR&gt;
      RVA0607V(H)306A&lt;BR&gt;
      RVA1214H213A&lt;BR&gt;
      -&lt;BR&gt;
      -&lt;BR&gt;
      -&lt;BR&gt;
      -&lt;BR&gt;
      -&lt;BR&gt;
      -&lt;BR&gt;
      -&lt;BR&gt;
      -&lt;BR&gt;
      -&lt;BR&gt;
      3104B&lt;BR&gt;
      3104C&lt;BR&gt;
      3104F&lt;BR&gt;
      3104H&lt;BR&gt;
      -&lt;BR&gt;
      3104M&lt;BR&gt;
      3104P&lt;BR&gt;
      3104S&lt;BR&gt;
      3104W&lt;BR&gt;
      3104X&lt;BR&gt;&lt;/FONT&gt;
    &lt;/TD&gt;
    &lt;TD BGCOLOR="#cccccc" ALIGN=CENTER&gt;&lt;FONT FACE=ARIAL SIZE=3&gt;
      EVMQ0G&lt;BR&gt;
      EVMQIG&lt;BR&gt;
      EVMQ3G&lt;BR&gt;
      EVMS0G&lt;BR&gt;
      EVMQ0G&lt;BR&gt;
      EVMG0G&lt;BR&gt;
      -&lt;BR&gt;
      -&lt;BR&gt;
      -&lt;BR&gt;
      EVMK4GA00B&lt;BR&gt;
      EVM30GA00B&lt;BR&gt;
      EVMK0GA00B&lt;BR&gt;
      EVM38GA00B&lt;BR&gt;
      EVMB6&lt;BR&gt;
      EVLQ0&lt;BR&gt;
      -&lt;BR&gt;
      EVMMSG&lt;BR&gt;
      EVMMBG&lt;BR&gt;
      EVMMAG&lt;BR&gt;
      -&lt;BR&gt;
      -&lt;BR&gt;
      EVMMCS&lt;BR&gt;
      -&lt;BR&gt;
      -&lt;BR&gt;
      -&lt;BR&gt;
      -&lt;BR&gt;
      -&lt;BR&gt;
      EVMM1&lt;BR&gt;
      -&lt;BR&gt;
      -&lt;BR&gt;
      EVMM0&lt;BR&gt;
      -&lt;BR&gt;
      -&lt;BR&gt;
      EVMM3&lt;BR&gt;&lt;/FONT&gt;
    &lt;/TD&gt;
    &lt;TD BGCOLOR="#cccccc" ALIGN=CENTER&gt;&lt;FONT FACE=ARIAL SIZE=3&gt;
      -&lt;BR&gt;
      -&lt;BR&gt;
      -&lt;BR&gt;
      62-3-1&lt;BR&gt;
      62-1-2&lt;BR&gt;
      -&lt;BR&gt;
      -&lt;BR&gt;
      -&lt;BR&gt;
      -&lt;BR&gt;
      -&lt;BR&gt;
      -&lt;BR&gt;
      -&lt;BR&gt;
      -&lt;BR&gt;
      -&lt;BR&gt;
      -&lt;BR&gt;
      -&lt;BR&gt;
      67R&lt;BR&gt;
      -&lt;BR&gt;
      67P&lt;BR&gt;
      -&lt;BR&gt;
      -&lt;BR&gt;
      -&lt;BR&gt;
      -&lt;BR&gt;
      67X&lt;BR&gt;
      63V&lt;BR&gt;
      63S&lt;BR&gt;
      63M&lt;BR&gt;
      -&lt;BR&gt;
      -&lt;BR&gt;
      63H&lt;BR&gt;
      63P&lt;BR&gt;
      -&lt;BR&gt;
      -&lt;BR&gt;
      63X&lt;BR&gt;&lt;/FONT&gt;
    &lt;/TD&gt;
    &lt;TD BGCOLOR="#cccccc" ALIGN=CENTER&gt;&lt;FONT FACE=ARIAL SIZE=3&gt;
      -&lt;BR&gt;
      -&lt;BR&gt;
      -&lt;BR&gt;
      RJ/RJR50&lt;BR&gt;
      RJ/RJR50&lt;BR&gt;
      RJ/RJR50&lt;BR&gt;
      -&lt;BR&gt;
      -&lt;BR&gt;
      -&lt;BR&gt;
      -&lt;BR&gt;
      -&lt;BR&gt;
      -&lt;BR&gt;
      -&lt;BR&gt;
      -&lt;BR&gt;
      -&lt;BR&gt;
      -&lt;BR&gt;
      -&lt;BR&gt;
      -&lt;BR&gt;
      -&lt;BR&gt;
      -&lt;BR&gt;
      -&lt;BR&gt;
      -&lt;BR&gt;
      -&lt;BR&gt;
      -&lt;BR&gt;
      -&lt;BR&gt;
      -&lt;BR&gt;
      -&lt;BR&gt;
      -&lt;BR&gt;
      -&lt;BR&gt;
      -&lt;BR&gt;
      -&lt;BR&gt;
      -&lt;BR&gt;
      -&lt;BR&gt;
      -&lt;BR&gt;&lt;/FONT&gt;
    &lt;/TD&gt;
  &lt;/TR&gt;
&lt;/TABLE&gt;
&lt;P&gt;&amp;nbsp;&lt;P&gt;
&lt;TABLE BORDER=0 CELLSPACING=1 CELLPADDING=3&gt;
  &lt;TR&gt;
    &lt;TD COLSPAN=7&gt;
      &lt;FONT color="#0000FF" SIZE=4 FACE=ARIAL&gt;&lt;B&gt;SMD TRIM-POT CROSS REFERENCE&lt;/B&gt;&lt;/FONT&gt;
      &lt;P&gt;
      &lt;FONT SIZE=4 FACE=ARIAL&gt;&lt;B&gt;MULTI-TURN&lt;/B&gt;&lt;/FONT&gt;
    &lt;/TD&gt;
  &lt;/TR&gt;
  &lt;TR&gt;
    &lt;TD&gt;
      &lt;FONT SIZE=3 FACE=ARIAL&gt;&lt;B&gt;BOURNS&lt;/B&gt;&lt;/FONT&gt;
    &lt;/TD&gt;
    &lt;TD&gt;
      &lt;FONT SIZE=3 FACE=ARIAL&gt;&lt;B&gt;BI&amp;nbsp;TECH&lt;/B&gt;&lt;/FONT&gt;
    &lt;/TD&gt;
    &lt;TD&gt;
      &lt;FONT SIZE=3 FACE=ARIAL&gt;&lt;B&gt;DALE-VISHAY&lt;/B&gt;&lt;/FONT&gt;
    &lt;/TD&gt;
    &lt;TD&gt;
      &lt;FONT SIZE=3 FACE=ARIAL&gt;&lt;B&gt;PHILIPS/MEPCO&lt;/B&gt;&lt;/FONT&gt;
    &lt;/TD&gt;
    &lt;TD&gt;
      &lt;FONT SIZE=3 FACE=ARIAL&gt;&lt;B&gt;PANASONIC&lt;/B&gt;&lt;/FONT&gt;
    &lt;/TD&gt;
    &lt;TD&gt;
      &lt;FONT SIZE=3 FACE=ARIAL&gt;&lt;B&gt;TOCOS&lt;/B&gt;&lt;/FONT&gt;
    &lt;/TD&gt;
    &lt;TD&gt;
      &lt;FONT SIZE=3 FACE=ARIAL&gt;&lt;B&gt;AUX/KYOCERA&lt;/B&gt;&lt;/FONT&gt;
    &lt;/TD&gt;
  &lt;/TR&gt;
  &lt;TR&gt;
    &lt;TD BGCOLOR="#cccccc" ALIGN=CENTER&gt;&lt;FONT FACE=ARIAL SIZE=3&gt;
      3224G&lt;BR&gt;
      3224J&lt;BR&gt;
      3224W&lt;BR&gt;
      3269P&lt;BR&gt;
      3269W&lt;BR&gt;
      3269X&lt;BR&gt;&lt;/FONT&gt;
    &lt;/TD&gt;
    &lt;TD BGCOLOR="#cccccc" ALIGN=CENTER&gt;&lt;FONT FACE=ARIAL SIZE=3&gt;
      44G&lt;BR&gt;
      44J&lt;BR&gt;
      44W&lt;BR&gt;
      84P&lt;BR&gt;
      84W&lt;BR&gt;
      84X&lt;BR&gt;&lt;/FONT&gt;
    &lt;/TD&gt;
    &lt;TD BGCOLOR="#cccccc" ALIGN=CENTER&gt;&lt;FONT FACE=ARIAL SIZE=3&gt;
      -&lt;BR&gt;
      -&lt;BR&gt;
      -&lt;BR&gt;
      ST63Z&lt;BR&gt;
      ST63Y&lt;BR&gt;
      -&lt;BR&gt;&lt;/FONT&gt;
    &lt;/TD&gt;
    &lt;TD BGCOLOR="#cccccc" ALIGN=CENTER&gt;&lt;FONT FACE=ARIAL SIZE=3&gt;
      -&lt;BR&gt;
      -&lt;BR&gt;
      -&lt;BR&gt;
      ST5P&lt;BR&gt;
      ST5W&lt;BR&gt;
      ST5X&lt;BR&gt;&lt;/FONT&gt;
    &lt;/TD&gt;
    &lt;TD BGCOLOR="#cccccc" ALIGN=CENTER&gt;&lt;FONT FACE=ARIAL SIZE=3&gt;
      -&lt;BR&gt;
      -&lt;BR&gt;
      -&lt;BR&gt;
      -&lt;BR&gt;
      -&lt;BR&gt;
      -&lt;BR&gt;&lt;/FONT&gt;
    &lt;/TD&gt;
    &lt;TD BGCOLOR="#cccccc" ALIGN=CENTER&gt;&lt;FONT FACE=ARIAL SIZE=3&gt;
      -&lt;BR&gt;
      -&lt;BR&gt;
      -&lt;BR&gt;
      -&lt;BR&gt;
      -&lt;BR&gt;
      -&lt;BR&gt;&lt;/FONT&gt;
    &lt;/TD&gt;
    &lt;TD BGCOLOR="#cccccc" ALIGN=CENTER&gt;&lt;FONT FACE=ARIAL SIZE=3&gt;
      -&lt;BR&gt;
      -&lt;BR&gt;
      -&lt;BR&gt;
      -&lt;BR&gt;
      -&lt;BR&gt;
      -&lt;BR&gt;&lt;/FONT&gt;
    &lt;/TD&gt;
  &lt;/TR&gt;
  &lt;TR&gt;
    &lt;TD COLSPAN=7&gt;&amp;nbsp;
    &lt;/TD&gt;
  &lt;/TR&gt;
  &lt;TR&gt;
    &lt;TD COLSPAN=7&gt;
      &lt;FONT SIZE=4 FACE=ARIAL&gt;&lt;B&gt;SINGLE TURN&lt;/B&gt;&lt;/FONT&gt;
    &lt;/TD&gt;
  &lt;/TR&gt;
  &lt;TR&gt;
    &lt;TD&gt;
      &lt;FONT SIZE=3 FACE=ARIAL&gt;&lt;B&gt;BOURNS&lt;/B&gt;&lt;/FONT&gt;
    &lt;/TD&gt;
    &lt;TD&gt;
      &lt;FONT SIZE=3 FACE=ARIAL&gt;&lt;B&gt;BI&amp;nbsp;TECH&lt;/B&gt;&lt;/FONT&gt;
    &lt;/TD&gt;
    &lt;TD&gt;
      &lt;FONT SIZE=3 FACE=ARIAL&gt;&lt;B&gt;DALE-VISHAY&lt;/B&gt;&lt;/FONT&gt;
    &lt;/TD&gt;
    &lt;TD&gt;
      &lt;FONT SIZE=3 FACE=ARIAL&gt;&lt;B&gt;PHILIPS/MEPCO&lt;/B&gt;&lt;/FONT&gt;
    &lt;/TD&gt;
    &lt;TD&gt;
      &lt;FONT SIZE=3 FACE=ARIAL&gt;&lt;B&gt;PANASONIC&lt;/B&gt;&lt;/FONT&gt;
    &lt;/TD&gt;
    &lt;TD&gt;
      &lt;FONT SIZE=3 FACE=ARIAL&gt;&lt;B&gt;TOCOS&lt;/B&gt;&lt;/FONT&gt;
    &lt;/TD&gt;
    &lt;TD&gt;
      &lt;FONT SIZE=3 FACE=ARIAL&gt;&lt;B&gt;AUX/KYOCERA&lt;/B&gt;&lt;/FONT&gt;
    &lt;/TD&gt;
  &lt;/TR&gt;
  &lt;TR&gt;
    &lt;TD BGCOLOR="#cccccc" ALIGN=CENTER&gt;&lt;FONT FACE=ARIAL SIZE=3&gt;
      3314G&lt;BR&gt;
      3314J&lt;BR&gt;
      3364A/B&lt;BR&gt;
      3364C/D&lt;BR&gt;
      3364W/X&lt;BR&gt;
      3313G&lt;BR&gt;
      3313J&lt;BR&gt;&lt;/FONT&gt;
    &lt;/TD&gt;
    &lt;TD BGCOLOR="#cccccc" ALIGN=CENTER&gt;&lt;FONT FACE=ARIAL SIZE=3&gt;
      23B&lt;BR&gt;
      23A&lt;BR&gt;
      21X&lt;BR&gt;
      21W&lt;BR&gt;
      -&lt;BR&gt;
      22B&lt;BR&gt;
      22A&lt;BR&gt;&lt;/FONT&gt;
    &lt;/TD&gt;
    &lt;TD BGCOLOR="#cccccc" ALIGN=CENTER&gt;&lt;FONT FACE=ARIAL SIZE=3&gt;
      ST5YL/ST53YL&lt;BR&gt;
      ST5YJ/5T53YJ&lt;BR&gt;
      ST-23A&lt;BR&gt;
      ST-22B&lt;BR&gt;
      ST-22&lt;BR&gt;
      -&lt;BR&gt;
      -&lt;BR&gt;&lt;/FONT&gt;
    &lt;/TD&gt;
    &lt;TD BGCOLOR="#cccccc" ALIGN=CENTER&gt;&lt;FONT FACE=ARIAL SIZE=3&gt;
      ST-4B&lt;BR&gt;
      ST-4A&lt;BR&gt;
      -&lt;BR&gt;
      -&lt;BR&gt;
      -&lt;BR&gt;
      ST-3B&lt;BR&gt;
      ST-3A&lt;BR&gt;&lt;/FONT&gt;
    &lt;/TD&gt;
    &lt;TD BGCOLOR="#cccccc" ALIGN=CENTER&gt;&lt;FONT FACE=ARIAL SIZE=3&gt;
      -&lt;BR&gt;
      EVM-6YS&lt;BR&gt;
      EVM-1E&lt;BR&gt;
      EVM-1G&lt;BR&gt;
      EVM-1D&lt;BR&gt;
      -&lt;BR&gt;
      -&lt;BR&gt;&lt;/FONT&gt;
    &lt;/TD&gt;
    &lt;TD BGCOLOR="#cccccc" ALIGN=CENTER&gt;&lt;FONT FACE=ARIAL SIZE=3&gt;
      G4B&lt;BR&gt;
      G4A&lt;BR&gt;
      TR04-3S1&lt;BR&gt;
      TRG04-2S1&lt;BR&gt;
      -&lt;BR&gt;
      -&lt;BR&gt;
      -&lt;BR&gt;&lt;/FONT&gt;
    &lt;/TD&gt;
    &lt;TD BGCOLOR="#cccccc" ALIGN=CENTER&gt;&lt;FONT FACE=ARIAL SIZE=3&gt;
      -&lt;BR&gt;
      -&lt;BR&gt;
      DVR-43A&lt;BR&gt;
      CVR-42C&lt;BR&gt;
      CVR-42A/C&lt;BR&gt;
      -&lt;BR&gt;
      -&lt;BR&gt;&lt;/FONT&gt;
    &lt;/TD&gt;
  &lt;/TR&gt;
&lt;/TABLE&gt;
&lt;P&gt;
&lt;FONT SIZE=4 FACE=ARIAL&gt;&lt;B&gt;ALT =&amp;nbsp;ALTERNATE&lt;/B&gt;&lt;/FONT&gt;
&lt;P&gt;

&amp;nbsp;
&lt;P&gt;
&lt;/td&gt;
&lt;/tr&gt;
&lt;/table&gt;
&lt;/BODY&gt;&lt;/HTML&gt;</description>
<packages>
<package name="0204/7">
<description>&lt;b&gt;RESISTOR&lt;/b&gt;&lt;p&gt;
type 0204, grid 7.5 mm</description>
<wire x1="3.81" y1="0" x2="2.921" y2="0" width="0.508" layer="51"/>
<wire x1="-3.81" y1="0" x2="-2.921" y2="0" width="0.508" layer="51"/>
<wire x1="-2.54" y1="0.762" x2="-2.286" y2="1.016" width="0.1524" layer="21" curve="-90"/>
<wire x1="-2.54" y1="-0.762" x2="-2.286" y2="-1.016" width="0.1524" layer="21" curve="90"/>
<wire x1="2.286" y1="-1.016" x2="2.54" y2="-0.762" width="0.1524" layer="21" curve="90"/>
<wire x1="2.286" y1="1.016" x2="2.54" y2="0.762" width="0.1524" layer="21" curve="-90"/>
<wire x1="-2.54" y1="-0.762" x2="-2.54" y2="0.762" width="0.1524" layer="21"/>
<wire x1="-2.286" y1="1.016" x2="-1.905" y2="1.016" width="0.1524" layer="21"/>
<wire x1="-1.778" y1="0.889" x2="-1.905" y2="1.016" width="0.1524" layer="21"/>
<wire x1="-2.286" y1="-1.016" x2="-1.905" y2="-1.016" width="0.1524" layer="21"/>
<wire x1="-1.778" y1="-0.889" x2="-1.905" y2="-1.016" width="0.1524" layer="21"/>
<wire x1="1.778" y1="0.889" x2="1.905" y2="1.016" width="0.1524" layer="21"/>
<wire x1="1.778" y1="0.889" x2="-1.778" y2="0.889" width="0.1524" layer="21"/>
<wire x1="1.778" y1="-0.889" x2="1.905" y2="-1.016" width="0.1524" layer="21"/>
<wire x1="1.778" y1="-0.889" x2="-1.778" y2="-0.889" width="0.1524" layer="21"/>
<wire x1="2.286" y1="1.016" x2="1.905" y2="1.016" width="0.1524" layer="21"/>
<wire x1="2.286" y1="-1.016" x2="1.905" y2="-1.016" width="0.1524" layer="21"/>
<wire x1="2.54" y1="-0.762" x2="2.54" y2="0.762" width="0.1524" layer="21"/>
<pad name="1" x="-3.81" y="0" drill="0.8128" shape="octagon"/>
<pad name="2" x="3.81" y="0" drill="0.8128" shape="octagon"/>
<text x="-2.54" y="1.2954" size="0.9906" layer="25" ratio="10">&gt;NAME</text>
<text x="-1.6256" y="-0.4826" size="0.9906" layer="27" ratio="10">&gt;VALUE</text>
<rectangle x1="2.54" y1="-0.254" x2="2.921" y2="0.254" layer="21"/>
<rectangle x1="-2.921" y1="-0.254" x2="-2.54" y2="0.254" layer="21"/>
</package>
<package name="R0402">
<description>&lt;b&gt;RESISTOR&lt;/b&gt;&lt;p&gt;
chip</description>
<wire x1="-0.245" y1="0.224" x2="0.245" y2="0.224" width="0.1524" layer="51"/>
<wire x1="0.245" y1="-0.224" x2="-0.245" y2="-0.224" width="0.1524" layer="51"/>
<wire x1="-1.473" y1="0.483" x2="1.473" y2="0.483" width="0.0508" layer="39"/>
<wire x1="1.473" y1="0.483" x2="1.473" y2="-0.483" width="0.0508" layer="39"/>
<wire x1="1.473" y1="-0.483" x2="-1.473" y2="-0.483" width="0.0508" layer="39"/>
<wire x1="-1.473" y1="-0.483" x2="-1.473" y2="0.483" width="0.0508" layer="39"/>
<smd name="1" x="-0.65" y="0" dx="0.7" dy="0.9" layer="1"/>
<smd name="2" x="0.65" y="0" dx="0.7" dy="0.9" layer="1"/>
<text x="-0.635" y="0.762" size="1.27" layer="25">&gt;NAME</text>
<text x="-0.635" y="-2.032" size="1.27" layer="27">&gt;VALUE</text>
<rectangle x1="-0.554" y1="-0.3048" x2="-0.254" y2="0.2951" layer="51"/>
<rectangle x1="0.2588" y1="-0.3048" x2="0.5588" y2="0.2951" layer="51"/>
<rectangle x1="-0.1999" y1="-0.4001" x2="0.1999" y2="0.4001" layer="35"/>
</package>
<package name="R0603">
<description>&lt;b&gt;RESISTOR&lt;/b&gt;&lt;p&gt;
chip</description>
<wire x1="-0.432" y1="-0.356" x2="0.432" y2="-0.356" width="0.1524" layer="51"/>
<wire x1="0.432" y1="0.356" x2="-0.432" y2="0.356" width="0.1524" layer="51"/>
<wire x1="-1.473" y1="0.983" x2="1.473" y2="0.983" width="0.0508" layer="39"/>
<wire x1="1.473" y1="0.983" x2="1.473" y2="-0.983" width="0.0508" layer="39"/>
<wire x1="1.473" y1="-0.983" x2="-1.473" y2="-0.983" width="0.0508" layer="39"/>
<wire x1="-1.473" y1="-0.983" x2="-1.473" y2="0.983" width="0.0508" layer="39"/>
<smd name="1" x="-0.85" y="0" dx="1" dy="1.1" layer="1"/>
<smd name="2" x="0.85" y="0" dx="1" dy="1.1" layer="1"/>
<text x="-0.889" y="0.889" size="1.27" layer="25">&gt;NAME</text>
<text x="-0.889" y="-2.032" size="1.27" layer="27">&gt;VALUE</text>
<rectangle x1="0.4318" y1="-0.4318" x2="0.8382" y2="0.4318" layer="51"/>
<rectangle x1="-0.8382" y1="-0.4318" x2="-0.4318" y2="0.4318" layer="51"/>
<rectangle x1="-0.1999" y1="-0.4001" x2="0.1999" y2="0.4001" layer="35"/>
</package>
<package name="R0805">
<description>&lt;b&gt;RESISTOR&lt;/b&gt;&lt;p&gt;
chip</description>
<wire x1="-0.41" y1="0.635" x2="0.41" y2="0.635" width="0.1524" layer="51"/>
<wire x1="-0.41" y1="-0.635" x2="0.41" y2="-0.635" width="0.1524" layer="51"/>
<wire x1="-1.973" y1="0.983" x2="1.973" y2="0.983" width="0.0508" layer="39"/>
<wire x1="1.973" y1="0.983" x2="1.973" y2="-0.983" width="0.0508" layer="39"/>
<wire x1="1.973" y1="-0.983" x2="-1.973" y2="-0.983" width="0.0508" layer="39"/>
<wire x1="-1.973" y1="-0.983" x2="-1.973" y2="0.983" width="0.0508" layer="39"/>
<smd name="1" x="-0.85" y="0" dx="1.3" dy="1.5" layer="1"/>
<smd name="2" x="0.85" y="0" dx="1.3" dy="1.5" layer="1"/>
<text x="-0.762" y="1.016" size="1.27" layer="25">&gt;NAME</text>
<text x="-0.762" y="-2.286" size="1.27" layer="27">&gt;VALUE</text>
<rectangle x1="0.4064" y1="-0.6985" x2="1.0564" y2="0.7015" layer="51"/>
<rectangle x1="-1.0668" y1="-0.6985" x2="-0.4168" y2="0.7015" layer="51"/>
<rectangle x1="-0.1999" y1="-0.5001" x2="0.1999" y2="0.5001" layer="35"/>
</package>
<package name="R0805W">
<description>&lt;b&gt;RESISTOR&lt;/b&gt;&lt;p&gt;
chip, wave soldering</description>
<wire x1="-0.41" y1="0.635" x2="0.41" y2="0.635" width="0.1524" layer="51"/>
<wire x1="-0.41" y1="-0.635" x2="0.41" y2="-0.635" width="0.1524" layer="51"/>
<wire x1="-1.973" y1="0.983" x2="1.973" y2="0.983" width="0.0508" layer="39"/>
<wire x1="1.973" y1="0.983" x2="1.973" y2="-0.983" width="0.0508" layer="39"/>
<wire x1="1.973" y1="-0.983" x2="-1.973" y2="-0.983" width="0.0508" layer="39"/>
<wire x1="-1.973" y1="-0.983" x2="-1.973" y2="0.983" width="0.0508" layer="39"/>
<smd name="1" x="-0.94" y="0" dx="1.5" dy="1" layer="1"/>
<smd name="2" x="0.94" y="0" dx="1.5" dy="1" layer="1"/>
<text x="-0.635" y="1.016" size="1.27" layer="25">&gt;NAME</text>
<text x="-0.635" y="-2.159" size="1.27" layer="27">&gt;VALUE</text>
<rectangle x1="0.4064" y1="-0.6985" x2="1.0564" y2="0.7015" layer="51"/>
<rectangle x1="-1.0668" y1="-0.6985" x2="-0.4168" y2="0.7015" layer="51"/>
<rectangle x1="-0.1999" y1="-0.5001" x2="0.1999" y2="0.5001" layer="35"/>
</package>
<package name="R1005">
<description>&lt;b&gt;RESISTOR&lt;/b&gt;&lt;p&gt;
chip</description>
<wire x1="-0.245" y1="0.224" x2="0.245" y2="0.224" width="0.1524" layer="51"/>
<wire x1="0.245" y1="-0.224" x2="-0.245" y2="-0.224" width="0.1524" layer="51"/>
<wire x1="-1.473" y1="0.483" x2="1.473" y2="0.483" width="0.0508" layer="39"/>
<wire x1="1.473" y1="0.483" x2="1.473" y2="-0.483" width="0.0508" layer="39"/>
<wire x1="1.473" y1="-0.483" x2="-1.473" y2="-0.483" width="0.0508" layer="39"/>
<wire x1="-1.473" y1="-0.483" x2="-1.473" y2="0.483" width="0.0508" layer="39"/>
<smd name="1" x="-0.65" y="0" dx="0.7" dy="0.9" layer="1"/>
<smd name="2" x="0.65" y="0" dx="0.7" dy="0.9" layer="1"/>
<text x="-0.635" y="0.762" size="1.27" layer="25">&gt;NAME</text>
<text x="-0.635" y="-2.032" size="1.27" layer="27">&gt;VALUE</text>
<rectangle x1="-0.554" y1="-0.3048" x2="-0.254" y2="0.2951" layer="51"/>
<rectangle x1="0.2588" y1="-0.3048" x2="0.5588" y2="0.2951" layer="51"/>
<rectangle x1="-0.1999" y1="-0.3" x2="0.1999" y2="0.3" layer="35"/>
</package>
<package name="R1206">
<description>&lt;b&gt;RESISTOR&lt;/b&gt;&lt;p&gt;
chip</description>
<wire x1="0.9525" y1="-0.8128" x2="-0.9652" y2="-0.8128" width="0.1524" layer="51"/>
<wire x1="0.9525" y1="0.8128" x2="-0.9652" y2="0.8128" width="0.1524" layer="51"/>
<wire x1="-2.473" y1="0.983" x2="2.473" y2="0.983" width="0.0508" layer="39"/>
<wire x1="2.473" y1="0.983" x2="2.473" y2="-0.983" width="0.0508" layer="39"/>
<wire x1="2.473" y1="-0.983" x2="-2.473" y2="-0.983" width="0.0508" layer="39"/>
<wire x1="-2.473" y1="-0.983" x2="-2.473" y2="0.983" width="0.0508" layer="39"/>
<smd name="2" x="1.422" y="0" dx="1.6" dy="1.803" layer="1"/>
<smd name="1" x="-1.422" y="0" dx="1.6" dy="1.803" layer="1"/>
<text x="-1.397" y="1.143" size="1.27" layer="25">&gt;NAME</text>
<text x="-1.397" y="-2.413" size="1.27" layer="27">&gt;VALUE</text>
<rectangle x1="-1.6891" y1="-0.8763" x2="-0.9525" y2="0.8763" layer="51"/>
<rectangle x1="0.9525" y1="-0.8763" x2="1.6891" y2="0.8763" layer="51"/>
<rectangle x1="-0.3" y1="-0.7" x2="0.3" y2="0.7" layer="35"/>
</package>
<package name="R1206W">
<description>&lt;b&gt;RESISTOR&lt;/b&gt;&lt;p&gt;
chip, wave soldering</description>
<wire x1="-0.913" y1="0.8" x2="0.888" y2="0.8" width="0.1524" layer="21"/>
<wire x1="-0.913" y1="-0.8" x2="0.888" y2="-0.8" width="0.1524" layer="21"/>
<wire x1="-2.473" y1="0.983" x2="2.473" y2="0.983" width="0.0508" layer="39"/>
<wire x1="2.473" y1="0.983" x2="2.473" y2="-0.983" width="0.0508" layer="39"/>
<wire x1="2.473" y1="-0.983" x2="-2.473" y2="-0.983" width="0.0508" layer="39"/>
<wire x1="-2.473" y1="-0.983" x2="-2.473" y2="0.983" width="0.0508" layer="39"/>
<smd name="1" x="-1.499" y="0" dx="1.8" dy="1.2" layer="1"/>
<smd name="2" x="1.499" y="0" dx="1.8" dy="1.2" layer="1"/>
<text x="-1.651" y="1.143" size="1.27" layer="25">&gt;NAME</text>
<text x="-1.651" y="-2.413" size="1.27" layer="27">&gt;VALUE</text>
<rectangle x1="-1.651" y1="-0.8763" x2="-0.9009" y2="0.8738" layer="51"/>
<rectangle x1="0.889" y1="-0.8763" x2="1.6391" y2="0.8738" layer="51"/>
<rectangle x1="-0.3" y1="-0.7" x2="0.3" y2="0.7" layer="35"/>
</package>
<package name="R1210">
<description>&lt;b&gt;RESISTOR&lt;/b&gt;&lt;p&gt;
chip</description>
<wire x1="-0.913" y1="1.219" x2="0.939" y2="1.219" width="0.1524" layer="51"/>
<wire x1="-0.913" y1="-1.219" x2="0.939" y2="-1.219" width="0.1524" layer="51"/>
<wire x1="-2.473" y1="1.483" x2="2.473" y2="1.483" width="0.0508" layer="39"/>
<wire x1="2.473" y1="1.483" x2="2.473" y2="-1.483" width="0.0508" layer="39"/>
<wire x1="2.473" y1="-1.483" x2="-2.473" y2="-1.483" width="0.0508" layer="39"/>
<wire x1="-2.473" y1="-1.483" x2="-2.473" y2="1.483" width="0.0508" layer="39"/>
<smd name="1" x="-1.4" y="0" dx="1.6" dy="2.7" layer="1"/>
<smd name="2" x="1.4" y="0" dx="1.6" dy="2.7" layer="1"/>
<text x="-1.27" y="1.651" size="1.27" layer="25">&gt;NAME</text>
<text x="-1.27" y="-2.921" size="1.27" layer="27">&gt;VALUE</text>
<rectangle x1="-1.651" y1="-1.3081" x2="-0.9009" y2="1.2918" layer="51"/>
<rectangle x1="0.9144" y1="-1.3081" x2="1.6645" y2="1.2918" layer="51"/>
<rectangle x1="-0.3" y1="-0.8999" x2="0.3" y2="0.8999" layer="35"/>
</package>
<package name="R1210W">
<description>&lt;b&gt;RESISTOR&lt;/b&gt;&lt;p&gt;
chip, wave soldering</description>
<wire x1="-0.913" y1="1.219" x2="0.939" y2="1.219" width="0.1524" layer="21"/>
<wire x1="-0.913" y1="-1.219" x2="0.939" y2="-1.219" width="0.1524" layer="21"/>
<wire x1="-2.473" y1="1.483" x2="2.473" y2="1.483" width="0.0508" layer="39"/>
<wire x1="2.473" y1="1.483" x2="2.473" y2="-1.483" width="0.0508" layer="39"/>
<wire x1="2.473" y1="-1.483" x2="-2.473" y2="-1.483" width="0.0508" layer="39"/>
<wire x1="-2.473" y1="-1.483" x2="-2.473" y2="1.483" width="0.0508" layer="39"/>
<smd name="1" x="-1.499" y="0" dx="1.8" dy="1.8" layer="1"/>
<smd name="2" x="1.499" y="0" dx="1.8" dy="1.8" layer="1"/>
<text x="-1.651" y="1.524" size="1.27" layer="25">&gt;NAME</text>
<text x="-1.651" y="-2.794" size="1.27" layer="27">&gt;VALUE</text>
<rectangle x1="-1.651" y1="-1.3081" x2="-0.9009" y2="1.2918" layer="51"/>
<rectangle x1="0.9144" y1="-1.3081" x2="1.6645" y2="1.2918" layer="51"/>
<rectangle x1="-0.3" y1="-0.8001" x2="0.3" y2="0.8001" layer="35"/>
</package>
<package name="R2010">
<description>&lt;b&gt;RESISTOR&lt;/b&gt;&lt;p&gt;
chip</description>
<wire x1="-1.662" y1="1.245" x2="1.662" y2="1.245" width="0.1524" layer="51"/>
<wire x1="-1.637" y1="-1.245" x2="1.687" y2="-1.245" width="0.1524" layer="51"/>
<wire x1="-3.473" y1="1.483" x2="3.473" y2="1.483" width="0.0508" layer="39"/>
<wire x1="3.473" y1="1.483" x2="3.473" y2="-1.483" width="0.0508" layer="39"/>
<wire x1="3.473" y1="-1.483" x2="-3.473" y2="-1.483" width="0.0508" layer="39"/>
<wire x1="-3.473" y1="-1.483" x2="-3.473" y2="1.483" width="0.0508" layer="39"/>
<wire x1="-1.027" y1="1.245" x2="1.027" y2="1.245" width="0.1524" layer="21"/>
<wire x1="-1.002" y1="-1.245" x2="1.016" y2="-1.245" width="0.1524" layer="21"/>
<smd name="1" x="-2.2" y="0" dx="1.8" dy="2.7" layer="1"/>
<smd name="2" x="2.2" y="0" dx="1.8" dy="2.7" layer="1"/>
<text x="-2.159" y="1.651" size="1.27" layer="25">&gt;NAME</text>
<text x="-2.159" y="-2.921" size="1.27" layer="27">&gt;VALUE</text>
<rectangle x1="-2.4892" y1="-1.3208" x2="-1.6393" y2="1.3292" layer="51"/>
<rectangle x1="1.651" y1="-1.3208" x2="2.5009" y2="1.3292" layer="51"/>
</package>
<package name="R2010W">
<description>&lt;b&gt;RESISTOR&lt;/b&gt;&lt;p&gt;
chip, wave soldering</description>
<wire x1="-1.662" y1="1.245" x2="1.662" y2="1.245" width="0.1524" layer="21"/>
<wire x1="-1.637" y1="-1.245" x2="1.687" y2="-1.245" width="0.1524" layer="21"/>
<wire x1="-3.473" y1="1.483" x2="3.473" y2="1.483" width="0.0508" layer="39"/>
<wire x1="3.473" y1="1.483" x2="3.473" y2="-1.483" width="0.0508" layer="39"/>
<wire x1="3.473" y1="-1.483" x2="-3.473" y2="-1.483" width="0.0508" layer="39"/>
<wire x1="-3.473" y1="-1.483" x2="-3.473" y2="1.483" width="0.0508" layer="39"/>
<smd name="1" x="-2.311" y="0" dx="2" dy="1.8" layer="1"/>
<smd name="2" x="2.311" y="0" dx="2" dy="1.8" layer="1"/>
<text x="-2.286" y="1.524" size="1.27" layer="25">&gt;NAME</text>
<text x="-2.286" y="-2.921" size="1.27" layer="27">&gt;VALUE</text>
<rectangle x1="-2.4892" y1="-1.3208" x2="-1.6393" y2="1.3292" layer="51"/>
<rectangle x1="1.651" y1="-1.3208" x2="2.5009" y2="1.3292" layer="51"/>
</package>
<package name="R2012">
<description>&lt;b&gt;RESISTOR&lt;/b&gt;&lt;p&gt;
chip</description>
<wire x1="-0.41" y1="0.635" x2="0.41" y2="0.635" width="0.1524" layer="51"/>
<wire x1="-0.41" y1="-0.635" x2="0.41" y2="-0.635" width="0.1524" layer="51"/>
<wire x1="-1.973" y1="0.983" x2="1.973" y2="0.983" width="0.0508" layer="39"/>
<wire x1="1.973" y1="0.983" x2="1.973" y2="-0.983" width="0.0508" layer="39"/>
<wire x1="1.973" y1="-0.983" x2="-1.973" y2="-0.983" width="0.0508" layer="39"/>
<wire x1="-1.973" y1="-0.983" x2="-1.973" y2="0.983" width="0.0508" layer="39"/>
<smd name="1" x="-0.85" y="0" dx="1.3" dy="1.5" layer="1"/>
<smd name="2" x="0.85" y="0" dx="1.3" dy="1.5" layer="1"/>
<text x="-0.762" y="1.016" size="1.27" layer="25">&gt;NAME</text>
<text x="-0.762" y="-2.286" size="1.27" layer="27">&gt;VALUE</text>
<rectangle x1="0.4064" y1="-0.6985" x2="1.0564" y2="0.7015" layer="51"/>
<rectangle x1="-1.0668" y1="-0.6985" x2="-0.4168" y2="0.7015" layer="51"/>
<rectangle x1="-0.1001" y1="-0.5999" x2="0.1001" y2="0.5999" layer="35"/>
</package>
<package name="R2012W">
<description>&lt;b&gt;RESISTOR&lt;/b&gt;&lt;p&gt;
chip, wave soldering</description>
<wire x1="-0.41" y1="0.635" x2="0.41" y2="0.635" width="0.1524" layer="51"/>
<wire x1="-0.41" y1="-0.635" x2="0.41" y2="-0.635" width="0.1524" layer="51"/>
<wire x1="-1.973" y1="0.983" x2="1.973" y2="0.983" width="0.0508" layer="39"/>
<wire x1="1.973" y1="0.983" x2="1.973" y2="-0.983" width="0.0508" layer="39"/>
<wire x1="1.973" y1="-0.983" x2="-1.973" y2="-0.983" width="0.0508" layer="39"/>
<wire x1="-1.973" y1="-0.983" x2="-1.973" y2="0.983" width="0.0508" layer="39"/>
<smd name="1" x="-0.94" y="0" dx="1.5" dy="1" layer="1"/>
<smd name="2" x="0.94" y="0" dx="1.5" dy="1" layer="1"/>
<text x="-0.635" y="1.016" size="1.27" layer="25">&gt;NAME</text>
<text x="-0.635" y="-2.286" size="1.27" layer="27">&gt;VALUE</text>
<rectangle x1="0.4064" y1="-0.6985" x2="1.0564" y2="0.7015" layer="51"/>
<rectangle x1="-1.0668" y1="-0.6985" x2="-0.4168" y2="0.7015" layer="51"/>
<rectangle x1="-0.1001" y1="-0.5999" x2="0.1001" y2="0.5999" layer="35"/>
</package>
<package name="R2512">
<description>&lt;b&gt;RESISTOR&lt;/b&gt;&lt;p&gt;
chip</description>
<wire x1="-2.362" y1="1.473" x2="2.387" y2="1.473" width="0.1524" layer="51"/>
<wire x1="-2.362" y1="-1.473" x2="2.387" y2="-1.473" width="0.1524" layer="51"/>
<wire x1="-3.973" y1="1.983" x2="3.973" y2="1.983" width="0.0508" layer="39"/>
<wire x1="3.973" y1="1.983" x2="3.973" y2="-1.983" width="0.0508" layer="39"/>
<wire x1="3.973" y1="-1.983" x2="-3.973" y2="-1.983" width="0.0508" layer="39"/>
<wire x1="-3.973" y1="-1.983" x2="-3.973" y2="1.983" width="0.0508" layer="39"/>
<wire x1="-1.473" y1="1.473" x2="1.498" y2="1.473" width="0.1524" layer="21"/>
<wire x1="-1.473" y1="-1.473" x2="1.498" y2="-1.473" width="0.1524" layer="21"/>
<smd name="1" x="-2.8" y="0" dx="1.8" dy="3.2" layer="1"/>
<smd name="2" x="2.8" y="0" dx="1.8" dy="3.2" layer="1"/>
<text x="-2.667" y="1.905" size="1.27" layer="25">&gt;NAME</text>
<text x="-2.667" y="-3.175" size="1.27" layer="27">&gt;VALUE</text>
<rectangle x1="-3.2004" y1="-1.5494" x2="-2.3505" y2="1.5507" layer="51"/>
<rectangle x1="2.3622" y1="-1.5494" x2="3.2121" y2="1.5507" layer="51"/>
<rectangle x1="-0.5001" y1="-1" x2="0.5001" y2="1" layer="35"/>
</package>
<package name="R2512W">
<description>&lt;b&gt;RESISTOR&lt;/b&gt;&lt;p&gt;
chip, wave soldering</description>
<wire x1="-2.362" y1="1.473" x2="2.387" y2="1.473" width="0.1524" layer="21"/>
<wire x1="-2.362" y1="-1.473" x2="2.387" y2="-1.473" width="0.1524" layer="21"/>
<wire x1="-3.973" y1="1.983" x2="3.973" y2="1.983" width="0.0508" layer="39"/>
<wire x1="3.973" y1="1.983" x2="3.973" y2="-1.983" width="0.0508" layer="39"/>
<wire x1="3.973" y1="-1.983" x2="-3.973" y2="-1.983" width="0.0508" layer="39"/>
<wire x1="-3.973" y1="-1.983" x2="-3.973" y2="1.983" width="0.0508" layer="39"/>
<smd name="1" x="-2.896" y="0" dx="2" dy="2.1" layer="1"/>
<smd name="2" x="2.896" y="0" dx="2" dy="2.1" layer="1"/>
<text x="-2.794" y="1.778" size="1.27" layer="25">&gt;NAME</text>
<text x="-2.794" y="-3.048" size="1.27" layer="27">&gt;VALUE</text>
<rectangle x1="-3.2004" y1="-1.5494" x2="-2.3505" y2="1.5507" layer="51"/>
<rectangle x1="2.3622" y1="-1.5494" x2="3.2121" y2="1.5507" layer="51"/>
<rectangle x1="-0.5001" y1="-1" x2="0.5001" y2="1" layer="35"/>
</package>
<package name="R3216">
<description>&lt;b&gt;RESISTOR&lt;/b&gt;&lt;p&gt;
chip</description>
<wire x1="-0.913" y1="0.8" x2="0.888" y2="0.8" width="0.1524" layer="51"/>
<wire x1="-0.913" y1="-0.8" x2="0.888" y2="-0.8" width="0.1524" layer="51"/>
<wire x1="-2.473" y1="0.983" x2="2.473" y2="0.983" width="0.0508" layer="39"/>
<wire x1="2.473" y1="0.983" x2="2.473" y2="-0.983" width="0.0508" layer="39"/>
<wire x1="2.473" y1="-0.983" x2="-2.473" y2="-0.983" width="0.0508" layer="39"/>
<wire x1="-2.473" y1="-0.983" x2="-2.473" y2="0.983" width="0.0508" layer="39"/>
<smd name="1" x="-1.4" y="0" dx="1.6" dy="1.8" layer="1"/>
<smd name="2" x="1.4" y="0" dx="1.6" dy="1.8" layer="1"/>
<text x="-1.397" y="1.143" size="1.27" layer="25">&gt;NAME</text>
<text x="-1.397" y="-2.413" size="1.27" layer="27">&gt;VALUE</text>
<rectangle x1="-1.651" y1="-0.8763" x2="-0.9009" y2="0.8738" layer="51"/>
<rectangle x1="0.889" y1="-0.8763" x2="1.6391" y2="0.8738" layer="51"/>
<rectangle x1="-0.3" y1="-0.7" x2="0.3" y2="0.7" layer="35"/>
</package>
<package name="R3216W">
<description>&lt;b&gt;RESISTOR&lt;/b&gt;&lt;p&gt;
chip, wave soldering</description>
<wire x1="-0.913" y1="0.8" x2="0.888" y2="0.8" width="0.1524" layer="21"/>
<wire x1="-0.913" y1="-0.8" x2="0.888" y2="-0.8" width="0.1524" layer="21"/>
<wire x1="-2.473" y1="0.983" x2="2.473" y2="0.983" width="0.0508" layer="39"/>
<wire x1="2.473" y1="0.983" x2="2.473" y2="-0.983" width="0.0508" layer="39"/>
<wire x1="2.473" y1="-0.983" x2="-2.473" y2="-0.983" width="0.0508" layer="39"/>
<wire x1="-2.473" y1="-0.983" x2="-2.473" y2="0.983" width="0.0508" layer="39"/>
<smd name="1" x="-1.499" y="0" dx="1.8" dy="1.2" layer="1"/>
<smd name="2" x="1.499" y="0" dx="1.8" dy="1.2" layer="1"/>
<text x="-1.524" y="1.143" size="1.27" layer="25">&gt;NAME</text>
<text x="-1.524" y="-2.413" size="1.27" layer="27">&gt;VALUE</text>
<rectangle x1="-1.651" y1="-0.8763" x2="-0.9009" y2="0.8738" layer="51"/>
<rectangle x1="0.889" y1="-0.8763" x2="1.6391" y2="0.8738" layer="51"/>
<rectangle x1="-0.3" y1="-0.7" x2="0.3" y2="0.7" layer="35"/>
</package>
<package name="R3225">
<description>&lt;b&gt;RESISTOR&lt;/b&gt;&lt;p&gt;
chip</description>
<wire x1="-0.913" y1="1.219" x2="0.939" y2="1.219" width="0.1524" layer="51"/>
<wire x1="-0.913" y1="-1.219" x2="0.939" y2="-1.219" width="0.1524" layer="51"/>
<wire x1="-2.473" y1="1.483" x2="2.473" y2="1.483" width="0.0508" layer="39"/>
<wire x1="2.473" y1="1.483" x2="2.473" y2="-1.483" width="0.0508" layer="39"/>
<wire x1="2.473" y1="-1.483" x2="-2.473" y2="-1.483" width="0.0508" layer="39"/>
<wire x1="-2.473" y1="-1.483" x2="-2.473" y2="1.483" width="0.0508" layer="39"/>
<smd name="1" x="-1.4" y="0" dx="1.6" dy="2.7" layer="1"/>
<smd name="2" x="1.4" y="0" dx="1.6" dy="2.7" layer="1"/>
<text x="-1.397" y="1.651" size="1.27" layer="25">&gt;NAME</text>
<text x="-1.397" y="-2.921" size="1.27" layer="27">&gt;VALUE</text>
<rectangle x1="-1.651" y1="-1.3081" x2="-0.9009" y2="1.2918" layer="51"/>
<rectangle x1="0.9144" y1="-1.3081" x2="1.6645" y2="1.2918" layer="51"/>
<rectangle x1="-0.3" y1="-1" x2="0.3" y2="1" layer="35"/>
</package>
<package name="R3225W">
<description>&lt;b&gt;RESISTOR&lt;/b&gt;&lt;p&gt;
chip, wave soldering</description>
<wire x1="-0.913" y1="1.219" x2="0.939" y2="1.219" width="0.1524" layer="21"/>
<wire x1="-0.913" y1="-1.219" x2="0.939" y2="-1.219" width="0.1524" layer="21"/>
<wire x1="-2.473" y1="1.483" x2="2.473" y2="1.483" width="0.0508" layer="39"/>
<wire x1="2.473" y1="1.483" x2="2.473" y2="-1.483" width="0.0508" layer="39"/>
<wire x1="2.473" y1="-1.483" x2="-2.473" y2="-1.483" width="0.0508" layer="39"/>
<wire x1="-2.473" y1="-1.483" x2="-2.473" y2="1.483" width="0.0508" layer="39"/>
<smd name="1" x="-1.499" y="0" dx="1.8" dy="1.8" layer="1"/>
<smd name="2" x="1.499" y="0" dx="1.8" dy="1.8" layer="1"/>
<text x="-1.397" y="1.524" size="1.27" layer="25">&gt;NAME</text>
<text x="-1.397" y="-2.921" size="1.27" layer="27">&gt;VALUE</text>
<rectangle x1="-1.651" y1="-1.3081" x2="-0.9009" y2="1.2918" layer="51"/>
<rectangle x1="0.9144" y1="-1.3081" x2="1.6645" y2="1.2918" layer="51"/>
<rectangle x1="-0.3" y1="-1" x2="0.3" y2="1" layer="35"/>
</package>
<package name="R5025">
<description>&lt;b&gt;RESISTOR&lt;/b&gt;&lt;p&gt;
chip</description>
<wire x1="-1.662" y1="1.245" x2="1.662" y2="1.245" width="0.1524" layer="51"/>
<wire x1="-1.637" y1="-1.245" x2="1.687" y2="-1.245" width="0.1524" layer="51"/>
<wire x1="-3.473" y1="1.483" x2="3.473" y2="1.483" width="0.0508" layer="39"/>
<wire x1="3.473" y1="1.483" x2="3.473" y2="-1.483" width="0.0508" layer="39"/>
<wire x1="3.473" y1="-1.483" x2="-3.473" y2="-1.483" width="0.0508" layer="39"/>
<wire x1="-3.473" y1="-1.483" x2="-3.473" y2="1.483" width="0.0508" layer="39"/>
<wire x1="-0.9" y1="1.245" x2="0.9" y2="1.245" width="0.1524" layer="21"/>
<wire x1="-0.875" y1="-1.245" x2="0.925" y2="-1.245" width="0.1524" layer="21"/>
<smd name="1" x="-2.2" y="0" dx="1.8" dy="2.7" layer="1"/>
<smd name="2" x="2.2" y="0" dx="1.8" dy="2.7" layer="1"/>
<text x="-2.159" y="1.651" size="1.27" layer="25">&gt;NAME</text>
<text x="-2.159" y="-2.921" size="1.27" layer="27">&gt;VALUE</text>
<rectangle x1="-2.4892" y1="-1.3208" x2="-1.6393" y2="1.3292" layer="51"/>
<rectangle x1="1.651" y1="-1.3208" x2="2.5009" y2="1.3292" layer="51"/>
<rectangle x1="-0.5001" y1="-1" x2="0.5001" y2="1" layer="35"/>
</package>
<package name="R5025W">
<description>&lt;b&gt;RESISTOR&lt;/b&gt;&lt;p&gt;
chip, wave soldering</description>
<wire x1="-1.662" y1="1.245" x2="1.662" y2="1.245" width="0.1524" layer="21"/>
<wire x1="-1.637" y1="-1.245" x2="1.687" y2="-1.245" width="0.1524" layer="21"/>
<wire x1="-3.473" y1="1.483" x2="3.473" y2="1.483" width="0.0508" layer="39"/>
<wire x1="3.473" y1="1.483" x2="3.473" y2="-1.483" width="0.0508" layer="39"/>
<wire x1="3.473" y1="-1.483" x2="-3.473" y2="-1.483" width="0.0508" layer="39"/>
<wire x1="-3.473" y1="-1.483" x2="-3.473" y2="1.483" width="0.0508" layer="39"/>
<smd name="1" x="-2.311" y="0" dx="2" dy="1.8" layer="1"/>
<smd name="2" x="2.311" y="0" dx="2" dy="1.8" layer="1"/>
<text x="-2.286" y="1.651" size="1.27" layer="25">&gt;NAME</text>
<text x="-2.286" y="-2.921" size="1.27" layer="27">&gt;VALUE</text>
<rectangle x1="-2.4892" y1="-1.3208" x2="-1.6393" y2="1.3292" layer="51"/>
<rectangle x1="1.651" y1="-1.3208" x2="2.5009" y2="1.3292" layer="51"/>
<rectangle x1="-0.5001" y1="-1" x2="0.5001" y2="1" layer="35"/>
</package>
<package name="R6332">
<description>&lt;b&gt;RESISTOR&lt;/b&gt;&lt;p&gt;
chip</description>
<wire x1="-2.362" y1="1.473" x2="2.387" y2="1.473" width="0.1524" layer="51"/>
<wire x1="-2.362" y1="-1.473" x2="2.387" y2="-1.473" width="0.1524" layer="51"/>
<wire x1="-3.973" y1="1.983" x2="3.973" y2="1.983" width="0.0508" layer="39"/>
<wire x1="3.973" y1="1.983" x2="3.973" y2="-1.983" width="0.0508" layer="39"/>
<wire x1="3.973" y1="-1.983" x2="-3.973" y2="-1.983" width="0.0508" layer="39"/>
<wire x1="-3.973" y1="-1.983" x2="-3.973" y2="1.983" width="0.0508" layer="39"/>
<wire x1="-1.473" y1="1.473" x2="1.498" y2="1.473" width="0.1524" layer="21"/>
<wire x1="-1.473" y1="-1.473" x2="1.498" y2="-1.473" width="0.1524" layer="21"/>
<smd name="1" x="-2.8" y="0" dx="1.8" dy="3.2" layer="1"/>
<smd name="2" x="2.8" y="0" dx="1.8" dy="3.2" layer="1"/>
<text x="-2.794" y="1.905" size="1.27" layer="25">&gt;NAME</text>
<text x="-2.794" y="-3.175" size="1.27" layer="27">&gt;VALUE</text>
<rectangle x1="-3.2004" y1="-1.5494" x2="-2.3505" y2="1.5507" layer="51"/>
<rectangle x1="2.3622" y1="-1.5494" x2="3.2121" y2="1.5507" layer="51"/>
<rectangle x1="-0.5001" y1="-1" x2="0.5001" y2="1" layer="35"/>
</package>
<package name="R6332W">
<description>&lt;b&gt;RESISTOR&lt;/b&gt;&lt;p&gt;
chip, wave soldering</description>
<wire x1="-2.362" y1="1.473" x2="2.387" y2="1.473" width="0.1524" layer="21"/>
<wire x1="-2.362" y1="-1.473" x2="2.387" y2="-1.473" width="0.1524" layer="21"/>
<wire x1="-3.973" y1="1.983" x2="3.973" y2="1.983" width="0.0508" layer="39"/>
<wire x1="3.973" y1="1.983" x2="3.973" y2="-1.983" width="0.0508" layer="39"/>
<wire x1="3.973" y1="-1.983" x2="-3.973" y2="-1.983" width="0.0508" layer="39"/>
<wire x1="-3.973" y1="-1.983" x2="-3.973" y2="1.983" width="0.0508" layer="39"/>
<smd name="1" x="-2.896" y="0" dx="2" dy="2.1" layer="1"/>
<smd name="2" x="2.896" y="0" dx="2" dy="2.1" layer="1"/>
<text x="-2.921" y="1.778" size="1.27" layer="25">&gt;NAME</text>
<text x="-2.921" y="-3.048" size="1.27" layer="27">&gt;VALUE</text>
<rectangle x1="-3.2004" y1="-1.5494" x2="-2.3505" y2="1.5507" layer="51"/>
<rectangle x1="2.3622" y1="-1.5494" x2="3.2121" y2="1.5507" layer="51"/>
<rectangle x1="-0.5001" y1="-1" x2="0.5001" y2="1" layer="35"/>
</package>
<package name="M0805">
<description>&lt;b&gt;RESISTOR&lt;/b&gt;&lt;p&gt;
MELF 0.10 W</description>
<wire x1="-1.973" y1="0.983" x2="1.973" y2="0.983" width="0.0508" layer="39"/>
<wire x1="1.973" y1="-0.983" x2="-1.973" y2="-0.983" width="0.0508" layer="39"/>
<wire x1="-1.973" y1="-0.983" x2="-1.973" y2="0.983" width="0.0508" layer="39"/>
<wire x1="1.973" y1="0.983" x2="1.973" y2="-0.983" width="0.0508" layer="39"/>
<wire x1="0.7112" y1="0.635" x2="-0.7112" y2="0.635" width="0.1524" layer="51"/>
<wire x1="0.7112" y1="-0.635" x2="-0.7112" y2="-0.635" width="0.1524" layer="51"/>
<smd name="1" x="-0.95" y="0" dx="1.3" dy="1.6" layer="1"/>
<smd name="2" x="0.95" y="0" dx="1.3" dy="1.6" layer="1"/>
<text x="-1.016" y="1.016" size="1.27" layer="25">&gt;NAME</text>
<text x="-1.016" y="-2.286" size="1.27" layer="27">&gt;VALUE</text>
<rectangle x1="-1.0414" y1="-0.7112" x2="-0.6858" y2="0.7112" layer="51"/>
<rectangle x1="0.6858" y1="-0.7112" x2="1.0414" y2="0.7112" layer="51"/>
<rectangle x1="-0.1999" y1="-0.5999" x2="0.1999" y2="0.5999" layer="35"/>
</package>
<package name="M1206">
<description>&lt;b&gt;RESISTOR&lt;/b&gt;&lt;p&gt;
MELF 0.25 W</description>
<wire x1="-2.473" y1="1.483" x2="2.473" y2="1.483" width="0.0508" layer="39"/>
<wire x1="2.473" y1="-1.483" x2="-2.473" y2="-1.483" width="0.0508" layer="39"/>
<wire x1="-2.473" y1="-1.483" x2="-2.473" y2="1.483" width="0.0508" layer="39"/>
<wire x1="2.473" y1="1.483" x2="2.473" y2="-1.483" width="0.0508" layer="39"/>
<wire x1="1.143" y1="0.8382" x2="-1.143" y2="0.8382" width="0.1524" layer="51"/>
<wire x1="1.143" y1="-0.8382" x2="-1.143" y2="-0.8382" width="0.1524" layer="51"/>
<smd name="1" x="-1.4" y="0" dx="1.6" dy="2" layer="1"/>
<smd name="2" x="1.4" y="0" dx="1.6" dy="2" layer="1"/>
<text x="-1.27" y="1.27" size="1.27" layer="25">&gt;NAME</text>
<text x="-1.27" y="-2.54" size="1.27" layer="27">&gt;VALUE</text>
<rectangle x1="-1.7018" y1="-0.9144" x2="-1.1176" y2="0.9144" layer="51"/>
<rectangle x1="1.1176" y1="-0.9144" x2="1.7018" y2="0.9144" layer="51"/>
<rectangle x1="-0.3" y1="-0.8001" x2="0.3" y2="0.8001" layer="35"/>
</package>
<package name="M1406">
<description>&lt;b&gt;RESISTOR&lt;/b&gt;&lt;p&gt;
MELF 0.12 W</description>
<wire x1="-2.973" y1="0.983" x2="2.973" y2="0.983" width="0.0508" layer="39"/>
<wire x1="2.973" y1="-0.983" x2="-2.973" y2="-0.983" width="0.0508" layer="39"/>
<wire x1="-2.973" y1="-0.983" x2="-2.973" y2="0.983" width="0.0508" layer="39"/>
<wire x1="2.973" y1="0.983" x2="2.973" y2="-0.983" width="0.0508" layer="39"/>
<wire x1="1.3208" y1="0.762" x2="-1.3208" y2="0.762" width="0.1524" layer="51"/>
<wire x1="1.3208" y1="-0.762" x2="-1.3208" y2="-0.762" width="0.1524" layer="51"/>
<wire x1="0.6858" y1="0.762" x2="-0.6858" y2="0.762" width="0.1524" layer="21"/>
<wire x1="0.6858" y1="-0.762" x2="-0.6858" y2="-0.762" width="0.1524" layer="21"/>
<smd name="1" x="-1.7" y="0" dx="1.4" dy="1.8" layer="1"/>
<smd name="2" x="1.7" y="0" dx="1.4" dy="1.8" layer="1"/>
<text x="-1.651" y="1.143" size="1.27" layer="25">&gt;NAME</text>
<text x="-1.651" y="-2.413" size="1.27" layer="27">&gt;VALUE</text>
<rectangle x1="-1.8542" y1="-0.8382" x2="-1.2954" y2="0.8382" layer="51"/>
<rectangle x1="1.2954" y1="-0.8382" x2="1.8542" y2="0.8382" layer="51"/>
<rectangle x1="-0.3" y1="-0.7" x2="0.3" y2="0.7" layer="35"/>
</package>
<package name="M2012">
<description>&lt;b&gt;RESISTOR&lt;/b&gt;&lt;p&gt;
MELF 0.10 W</description>
<wire x1="-1.973" y1="0.983" x2="1.973" y2="0.983" width="0.0508" layer="39"/>
<wire x1="1.973" y1="-0.983" x2="-1.973" y2="-0.983" width="0.0508" layer="39"/>
<wire x1="-1.973" y1="-0.983" x2="-1.973" y2="0.983" width="0.0508" layer="39"/>
<wire x1="1.973" y1="0.983" x2="1.973" y2="-0.983" width="0.0508" layer="39"/>
<wire x1="0.7112" y1="0.635" x2="-0.7112" y2="0.635" width="0.1524" layer="51"/>
<wire x1="0.7112" y1="-0.635" x2="-0.7112" y2="-0.635" width="0.1524" layer="51"/>
<smd name="1" x="-0.95" y="0" dx="1.3" dy="1.6" layer="1"/>
<smd name="2" x="0.95" y="0" dx="1.3" dy="1.6" layer="1"/>
<text x="-1.016" y="1.016" size="1.27" layer="25">&gt;NAME</text>
<text x="-1.016" y="-2.286" size="1.27" layer="27">&gt;VALUE</text>
<rectangle x1="-1.0414" y1="-0.7112" x2="-0.6858" y2="0.7112" layer="51"/>
<rectangle x1="0.6858" y1="-0.7112" x2="1.0414" y2="0.7112" layer="51"/>
<rectangle x1="-0.1999" y1="-0.5999" x2="0.1999" y2="0.5999" layer="35"/>
</package>
<package name="M2309">
<description>&lt;b&gt;RESISTOR&lt;/b&gt;&lt;p&gt;
MELF 0.25 W</description>
<wire x1="-4.473" y1="1.483" x2="4.473" y2="1.483" width="0.0508" layer="39"/>
<wire x1="4.473" y1="-1.483" x2="-4.473" y2="-1.483" width="0.0508" layer="39"/>
<wire x1="-4.473" y1="-1.483" x2="-4.473" y2="1.483" width="0.0508" layer="39"/>
<wire x1="4.473" y1="1.483" x2="4.473" y2="-1.483" width="0.0508" layer="39"/>
<wire x1="2.413" y1="1.1684" x2="-2.4384" y2="1.1684" width="0.1524" layer="51"/>
<wire x1="2.413" y1="-1.1684" x2="-2.413" y2="-1.1684" width="0.1524" layer="51"/>
<wire x1="1.651" y1="1.1684" x2="-1.6764" y2="1.1684" width="0.1524" layer="21"/>
<wire x1="1.651" y1="-1.1684" x2="-1.651" y2="-1.1684" width="0.1524" layer="21"/>
<smd name="1" x="-2.85" y="0" dx="1.5" dy="2.6" layer="1"/>
<smd name="2" x="2.85" y="0" dx="1.5" dy="2.6" layer="1"/>
<text x="-2.794" y="1.651" size="1.27" layer="25">&gt;NAME</text>
<text x="-2.794" y="-2.794" size="1.27" layer="27">&gt;VALUE</text>
<rectangle x1="-3.048" y1="-1.2446" x2="-2.3876" y2="1.2446" layer="51"/>
<rectangle x1="2.3876" y1="-1.2446" x2="3.048" y2="1.2446" layer="51"/>
<rectangle x1="-0.5001" y1="-1" x2="0.5001" y2="1" layer="35"/>
</package>
<package name="M3216">
<description>&lt;b&gt;RESISTOR&lt;/b&gt;&lt;p&gt;
MELF 0.25 W</description>
<wire x1="-2.473" y1="1.483" x2="2.473" y2="1.483" width="0.0508" layer="39"/>
<wire x1="2.473" y1="-1.483" x2="-2.473" y2="-1.483" width="0.0508" layer="39"/>
<wire x1="-2.473" y1="-1.483" x2="-2.473" y2="1.483" width="0.0508" layer="39"/>
<wire x1="2.473" y1="1.483" x2="2.473" y2="-1.483" width="0.0508" layer="39"/>
<wire x1="1.143" y1="0.8382" x2="-1.143" y2="0.8382" width="0.1524" layer="51"/>
<wire x1="1.143" y1="-0.8382" x2="-1.143" y2="-0.8382" width="0.1524" layer="51"/>
<smd name="1" x="-1.4" y="0" dx="1.6" dy="2" layer="1"/>
<smd name="2" x="1.4" y="0" dx="1.6" dy="2" layer="1"/>
<text x="-1.27" y="1.27" size="1.27" layer="25">&gt;NAME</text>
<text x="-1.27" y="-2.54" size="1.27" layer="27">&gt;VALUE</text>
<rectangle x1="-1.7018" y1="-0.9144" x2="-1.1176" y2="0.9144" layer="51"/>
<rectangle x1="1.1176" y1="-0.9144" x2="1.7018" y2="0.9144" layer="51"/>
<rectangle x1="-0.3" y1="-0.8001" x2="0.3" y2="0.8001" layer="35"/>
</package>
<package name="M3516">
<description>&lt;b&gt;RESISTOR&lt;/b&gt;&lt;p&gt;
MELF 0.12 W</description>
<wire x1="-2.973" y1="0.983" x2="2.973" y2="0.983" width="0.0508" layer="39"/>
<wire x1="2.973" y1="-0.983" x2="-2.973" y2="-0.983" width="0.0508" layer="39"/>
<wire x1="-2.973" y1="-0.983" x2="-2.973" y2="0.983" width="0.0508" layer="39"/>
<wire x1="2.973" y1="0.983" x2="2.973" y2="-0.983" width="0.0508" layer="39"/>
<wire x1="1.3208" y1="0.762" x2="-1.3208" y2="0.762" width="0.1524" layer="51"/>
<wire x1="1.3208" y1="-0.762" x2="-1.3208" y2="-0.762" width="0.1524" layer="51"/>
<wire x1="0.6858" y1="0.762" x2="-0.6858" y2="0.762" width="0.1524" layer="21"/>
<wire x1="0.6858" y1="-0.762" x2="-0.6858" y2="-0.762" width="0.1524" layer="21"/>
<smd name="1" x="-1.7" y="0" dx="1.4" dy="1.8" layer="1"/>
<smd name="2" x="1.7" y="0" dx="1.4" dy="1.8" layer="1"/>
<text x="-1.651" y="1.143" size="1.27" layer="25">&gt;NAME</text>
<text x="-1.651" y="-2.413" size="1.27" layer="27">&gt;VALUE</text>
<rectangle x1="-1.8542" y1="-0.8382" x2="-1.2954" y2="0.8382" layer="51"/>
<rectangle x1="1.2954" y1="-0.8382" x2="1.8542" y2="0.8382" layer="51"/>
<rectangle x1="-0.4001" y1="-0.7" x2="0.4001" y2="0.7" layer="35"/>
</package>
<package name="M5923">
<description>&lt;b&gt;RESISTOR&lt;/b&gt;&lt;p&gt;
MELF 0.25 W</description>
<wire x1="-4.473" y1="1.483" x2="4.473" y2="1.483" width="0.0508" layer="39"/>
<wire x1="4.473" y1="-1.483" x2="-4.473" y2="-1.483" width="0.0508" layer="39"/>
<wire x1="-4.473" y1="-1.483" x2="-4.473" y2="1.483" width="0.0508" layer="39"/>
<wire x1="4.473" y1="1.483" x2="4.473" y2="-1.483" width="0.0508" layer="39"/>
<wire x1="2.413" y1="1.1684" x2="-2.4384" y2="1.1684" width="0.1524" layer="51"/>
<wire x1="2.413" y1="-1.1684" x2="-2.413" y2="-1.1684" width="0.1524" layer="51"/>
<wire x1="1.651" y1="1.1684" x2="-1.6764" y2="1.1684" width="0.1524" layer="21"/>
<wire x1="1.651" y1="-1.1684" x2="-1.651" y2="-1.1684" width="0.1524" layer="21"/>
<smd name="1" x="-2.85" y="0" dx="1.5" dy="2.6" layer="1"/>
<smd name="2" x="2.85" y="0" dx="1.5" dy="2.6" layer="1"/>
<text x="-2.794" y="1.651" size="1.27" layer="25">&gt;NAME</text>
<text x="-2.794" y="-2.794" size="1.27" layer="27">&gt;VALUE</text>
<rectangle x1="-3.048" y1="-1.2446" x2="-2.3876" y2="1.2446" layer="51"/>
<rectangle x1="2.3876" y1="-1.2446" x2="3.048" y2="1.2446" layer="51"/>
<rectangle x1="-0.5001" y1="-1" x2="0.5001" y2="1" layer="35"/>
</package>
<package name="0204/5">
<description>&lt;b&gt;RESISTOR&lt;/b&gt;&lt;p&gt;
type 0204, grid 5 mm</description>
<wire x1="2.54" y1="0" x2="2.032" y2="0" width="0.508" layer="51"/>
<wire x1="-2.54" y1="0" x2="-2.032" y2="0" width="0.508" layer="51"/>
<wire x1="-1.778" y1="0.635" x2="-1.524" y2="0.889" width="0.1524" layer="21" curve="-90"/>
<wire x1="-1.778" y1="-0.635" x2="-1.524" y2="-0.889" width="0.1524" layer="21" curve="90"/>
<wire x1="1.524" y1="-0.889" x2="1.778" y2="-0.635" width="0.1524" layer="21" curve="90"/>
<wire x1="1.524" y1="0.889" x2="1.778" y2="0.635" width="0.1524" layer="21" curve="-90"/>
<wire x1="-1.778" y1="-0.635" x2="-1.778" y2="0.635" width="0.1524" layer="51"/>
<wire x1="-1.524" y1="0.889" x2="-1.27" y2="0.889" width="0.1524" layer="21"/>
<wire x1="-1.143" y1="0.762" x2="-1.27" y2="0.889" width="0.1524" layer="21"/>
<wire x1="-1.524" y1="-0.889" x2="-1.27" y2="-0.889" width="0.1524" layer="21"/>
<wire x1="-1.143" y1="-0.762" x2="-1.27" y2="-0.889" width="0.1524" layer="21"/>
<wire x1="1.143" y1="0.762" x2="1.27" y2="0.889" width="0.1524" layer="21"/>
<wire x1="1.143" y1="0.762" x2="-1.143" y2="0.762" width="0.1524" layer="21"/>
<wire x1="1.143" y1="-0.762" x2="1.27" y2="-0.889" width="0.1524" layer="21"/>
<wire x1="1.143" y1="-0.762" x2="-1.143" y2="-0.762" width="0.1524" layer="21"/>
<wire x1="1.524" y1="0.889" x2="1.27" y2="0.889" width="0.1524" layer="21"/>
<wire x1="1.524" y1="-0.889" x2="1.27" y2="-0.889" width="0.1524" layer="21"/>
<wire x1="1.778" y1="-0.635" x2="1.778" y2="0.635" width="0.1524" layer="51"/>
<pad name="1" x="-2.54" y="0" drill="0.8128" shape="octagon"/>
<pad name="2" x="2.54" y="0" drill="0.8128" shape="octagon"/>
<text x="-2.0066" y="1.1684" size="0.9906" layer="25" ratio="10">&gt;NAME</text>
<text x="-2.1336" y="-2.3114" size="0.9906" layer="27" ratio="10">&gt;VALUE</text>
<rectangle x1="-2.032" y1="-0.254" x2="-1.778" y2="0.254" layer="51"/>
<rectangle x1="1.778" y1="-0.254" x2="2.032" y2="0.254" layer="51"/>
</package>
<package name="0207/10">
<description>&lt;b&gt;RESISTOR&lt;/b&gt;&lt;p&gt;
type 0207, grid 10 mm</description>
<wire x1="5.08" y1="0" x2="4.064" y2="0" width="0.6096" layer="51"/>
<wire x1="-5.08" y1="0" x2="-4.064" y2="0" width="0.6096" layer="51"/>
<wire x1="-3.175" y1="0.889" x2="-2.921" y2="1.143" width="0.1524" layer="21" curve="-90"/>
<wire x1="-3.175" y1="-0.889" x2="-2.921" y2="-1.143" width="0.1524" layer="21" curve="90"/>
<wire x1="2.921" y1="-1.143" x2="3.175" y2="-0.889" width="0.1524" layer="21" curve="90"/>
<wire x1="2.921" y1="1.143" x2="3.175" y2="0.889" width="0.1524" layer="21" curve="-90"/>
<wire x1="-3.175" y1="-0.889" x2="-3.175" y2="0.889" width="0.1524" layer="21"/>
<wire x1="-2.921" y1="1.143" x2="-2.54" y2="1.143" width="0.1524" layer="21"/>
<wire x1="-2.413" y1="1.016" x2="-2.54" y2="1.143" width="0.1524" layer="21"/>
<wire x1="-2.921" y1="-1.143" x2="-2.54" y2="-1.143" width="0.1524" layer="21"/>
<wire x1="-2.413" y1="-1.016" x2="-2.54" y2="-1.143" width="0.1524" layer="21"/>
<wire x1="2.413" y1="1.016" x2="2.54" y2="1.143" width="0.1524" layer="21"/>
<wire x1="2.413" y1="1.016" x2="-2.413" y2="1.016" width="0.1524" layer="21"/>
<wire x1="2.413" y1="-1.016" x2="2.54" y2="-1.143" width="0.1524" layer="21"/>
<wire x1="2.413" y1="-1.016" x2="-2.413" y2="-1.016" width="0.1524" layer="21"/>
<wire x1="2.921" y1="1.143" x2="2.54" y2="1.143" width="0.1524" layer="21"/>
<wire x1="2.921" y1="-1.143" x2="2.54" y2="-1.143" width="0.1524" layer="21"/>
<wire x1="3.175" y1="-0.889" x2="3.175" y2="0.889" width="0.1524" layer="21"/>
<pad name="1" x="-5.08" y="0" drill="0.8128" shape="octagon"/>
<pad name="2" x="5.08" y="0" drill="0.8128" shape="octagon"/>
<text x="-3.048" y="1.524" size="1.27" layer="25" ratio="10">&gt;NAME</text>
<text x="-2.2606" y="-0.635" size="1.27" layer="27" ratio="10">&gt;VALUE</text>
<rectangle x1="3.175" y1="-0.3048" x2="4.0386" y2="0.3048" layer="21"/>
<rectangle x1="-4.0386" y1="-0.3048" x2="-3.175" y2="0.3048" layer="21"/>
</package>
<package name="0207/12">
<description>&lt;b&gt;RESISTOR&lt;/b&gt;&lt;p&gt;
type 0207, grid 12 mm</description>
<wire x1="6.35" y1="0" x2="5.334" y2="0" width="0.6096" layer="51"/>
<wire x1="-6.35" y1="0" x2="-5.334" y2="0" width="0.6096" layer="51"/>
<wire x1="-3.175" y1="0.889" x2="-2.921" y2="1.143" width="0.1524" layer="21" curve="-90"/>
<wire x1="-3.175" y1="-0.889" x2="-2.921" y2="-1.143" width="0.1524" layer="21" curve="90"/>
<wire x1="2.921" y1="-1.143" x2="3.175" y2="-0.889" width="0.1524" layer="21" curve="90"/>
<wire x1="2.921" y1="1.143" x2="3.175" y2="0.889" width="0.1524" layer="21" curve="-90"/>
<wire x1="-3.175" y1="-0.889" x2="-3.175" y2="0.889" width="0.1524" layer="21"/>
<wire x1="-2.921" y1="1.143" x2="-2.54" y2="1.143" width="0.1524" layer="21"/>
<wire x1="-2.413" y1="1.016" x2="-2.54" y2="1.143" width="0.1524" layer="21"/>
<wire x1="-2.921" y1="-1.143" x2="-2.54" y2="-1.143" width="0.1524" layer="21"/>
<wire x1="-2.413" y1="-1.016" x2="-2.54" y2="-1.143" width="0.1524" layer="21"/>
<wire x1="2.413" y1="1.016" x2="2.54" y2="1.143" width="0.1524" layer="21"/>
<wire x1="2.413" y1="1.016" x2="-2.413" y2="1.016" width="0.1524" layer="21"/>
<wire x1="2.413" y1="-1.016" x2="2.54" y2="-1.143" width="0.1524" layer="21"/>
<wire x1="2.413" y1="-1.016" x2="-2.413" y2="-1.016" width="0.1524" layer="21"/>
<wire x1="2.921" y1="1.143" x2="2.54" y2="1.143" width="0.1524" layer="21"/>
<wire x1="2.921" y1="-1.143" x2="2.54" y2="-1.143" width="0.1524" layer="21"/>
<wire x1="3.175" y1="-0.889" x2="3.175" y2="0.889" width="0.1524" layer="21"/>
<wire x1="4.445" y1="0" x2="4.064" y2="0" width="0.6096" layer="21"/>
<wire x1="-4.445" y1="0" x2="-4.064" y2="0" width="0.6096" layer="21"/>
<pad name="1" x="-6.35" y="0" drill="0.8128" shape="octagon"/>
<pad name="2" x="6.35" y="0" drill="0.8128" shape="octagon"/>
<text x="-3.175" y="1.397" size="1.27" layer="25" ratio="10">&gt;NAME</text>
<text x="-2.286" y="-0.6858" size="1.27" layer="27" ratio="10">&gt;VALUE</text>
<rectangle x1="3.175" y1="-0.3048" x2="4.0386" y2="0.3048" layer="21"/>
<rectangle x1="-4.0386" y1="-0.3048" x2="-3.175" y2="0.3048" layer="21"/>
<rectangle x1="4.445" y1="-0.3048" x2="5.3086" y2="0.3048" layer="21"/>
<rectangle x1="-5.3086" y1="-0.3048" x2="-4.445" y2="0.3048" layer="21"/>
</package>
<package name="0207/15">
<description>&lt;b&gt;RESISTOR&lt;/b&gt;&lt;p&gt;
type 0207, grid 15mm</description>
<wire x1="7.62" y1="0" x2="6.604" y2="0" width="0.6096" layer="51"/>
<wire x1="-7.62" y1="0" x2="-6.604" y2="0" width="0.6096" layer="51"/>
<wire x1="-3.175" y1="0.889" x2="-2.921" y2="1.143" width="0.1524" layer="21" curve="-90"/>
<wire x1="-3.175" y1="-0.889" x2="-2.921" y2="-1.143" width="0.1524" layer="21" curve="90"/>
<wire x1="2.921" y1="-1.143" x2="3.175" y2="-0.889" width="0.1524" layer="21" curve="90"/>
<wire x1="2.921" y1="1.143" x2="3.175" y2="0.889" width="0.1524" layer="21" curve="-90"/>
<wire x1="-3.175" y1="-0.889" x2="-3.175" y2="0.889" width="0.1524" layer="21"/>
<wire x1="-2.921" y1="1.143" x2="-2.54" y2="1.143" width="0.1524" layer="21"/>
<wire x1="-2.413" y1="1.016" x2="-2.54" y2="1.143" width="0.1524" layer="21"/>
<wire x1="-2.921" y1="-1.143" x2="-2.54" y2="-1.143" width="0.1524" layer="21"/>
<wire x1="-2.413" y1="-1.016" x2="-2.54" y2="-1.143" width="0.1524" layer="21"/>
<wire x1="2.413" y1="1.016" x2="2.54" y2="1.143" width="0.1524" layer="21"/>
<wire x1="2.413" y1="1.016" x2="-2.413" y2="1.016" width="0.1524" layer="21"/>
<wire x1="2.413" y1="-1.016" x2="2.54" y2="-1.143" width="0.1524" layer="21"/>
<wire x1="2.413" y1="-1.016" x2="-2.413" y2="-1.016" width="0.1524" layer="21"/>
<wire x1="2.921" y1="1.143" x2="2.54" y2="1.143" width="0.1524" layer="21"/>
<wire x1="2.921" y1="-1.143" x2="2.54" y2="-1.143" width="0.1524" layer="21"/>
<wire x1="3.175" y1="-0.889" x2="3.175" y2="0.889" width="0.1524" layer="21"/>
<wire x1="5.715" y1="0" x2="4.064" y2="0" width="0.6096" layer="21"/>
<wire x1="-5.715" y1="0" x2="-4.064" y2="0" width="0.6096" layer="21"/>
<pad name="1" x="-7.62" y="0" drill="0.8128" shape="octagon"/>
<pad name="2" x="7.62" y="0" drill="0.8128" shape="octagon"/>
<text x="-3.175" y="1.397" size="1.27" layer="25" ratio="10">&gt;NAME</text>
<text x="-2.286" y="-0.6858" size="1.27" layer="27" ratio="10">&gt;VALUE</text>
<rectangle x1="3.175" y1="-0.3048" x2="4.0386" y2="0.3048" layer="21"/>
<rectangle x1="-4.0386" y1="-0.3048" x2="-3.175" y2="0.3048" layer="21"/>
<rectangle x1="5.715" y1="-0.3048" x2="6.5786" y2="0.3048" layer="21"/>
<rectangle x1="-6.5786" y1="-0.3048" x2="-5.715" y2="0.3048" layer="21"/>
</package>
<package name="0207/2V">
<description>&lt;b&gt;RESISTOR&lt;/b&gt;&lt;p&gt;
type 0207, grid 2.5 mm</description>
<wire x1="-1.27" y1="0" x2="-0.381" y2="0" width="0.6096" layer="51"/>
<wire x1="-0.254" y1="0" x2="0.254" y2="0" width="0.6096" layer="21"/>
<wire x1="0.381" y1="0" x2="1.27" y2="0" width="0.6096" layer="51"/>
<circle x="-1.27" y="0" radius="1.27" width="0.1524" layer="21"/>
<circle x="-1.27" y="0" radius="1.016" width="0.1524" layer="51"/>
<pad name="1" x="-1.27" y="0" drill="0.8128" shape="octagon"/>
<pad name="2" x="1.27" y="0" drill="0.8128" shape="octagon"/>
<text x="-0.0508" y="1.016" size="1.27" layer="25" ratio="10">&gt;NAME</text>
<text x="-0.0508" y="-2.2352" size="1.27" layer="27" ratio="10">&gt;VALUE</text>
</package>
<package name="0207/5V">
<description>&lt;b&gt;RESISTOR&lt;/b&gt;&lt;p&gt;
type 0207, grid 5 mm</description>
<wire x1="-2.54" y1="0" x2="-0.889" y2="0" width="0.6096" layer="51"/>
<wire x1="-0.762" y1="0" x2="0.762" y2="0" width="0.6096" layer="21"/>
<wire x1="0.889" y1="0" x2="2.54" y2="0" width="0.6096" layer="51"/>
<circle x="-2.54" y="0" radius="1.27" width="0.1016" layer="21"/>
<circle x="-2.54" y="0" radius="1.016" width="0.1524" layer="51"/>
<pad name="1" x="-2.54" y="0" drill="0.8128" shape="octagon"/>
<pad name="2" x="2.54" y="0" drill="0.8128" shape="octagon"/>
<text x="-1.143" y="0.889" size="1.27" layer="25" ratio="10">&gt;NAME</text>
<text x="-1.143" y="-2.159" size="1.27" layer="27" ratio="10">&gt;VALUE</text>
</package>
<package name="0207/7">
<description>&lt;b&gt;RESISTOR&lt;/b&gt;&lt;p&gt;
type 0207, grid 7.5 mm</description>
<wire x1="-3.81" y1="0" x2="-3.429" y2="0" width="0.6096" layer="51"/>
<wire x1="-3.175" y1="0.889" x2="-2.921" y2="1.143" width="0.1524" layer="21" curve="-90"/>
<wire x1="-3.175" y1="-0.889" x2="-2.921" y2="-1.143" width="0.1524" layer="21" curve="90"/>
<wire x1="2.921" y1="-1.143" x2="3.175" y2="-0.889" width="0.1524" layer="21" curve="90"/>
<wire x1="2.921" y1="1.143" x2="3.175" y2="0.889" width="0.1524" layer="21" curve="-90"/>
<wire x1="-3.175" y1="-0.889" x2="-3.175" y2="0.889" width="0.1524" layer="51"/>
<wire x1="-2.921" y1="1.143" x2="-2.54" y2="1.143" width="0.1524" layer="21"/>
<wire x1="-2.413" y1="1.016" x2="-2.54" y2="1.143" width="0.1524" layer="21"/>
<wire x1="-2.921" y1="-1.143" x2="-2.54" y2="-1.143" width="0.1524" layer="21"/>
<wire x1="-2.413" y1="-1.016" x2="-2.54" y2="-1.143" width="0.1524" layer="21"/>
<wire x1="2.413" y1="1.016" x2="2.54" y2="1.143" width="0.1524" layer="21"/>
<wire x1="2.413" y1="1.016" x2="-2.413" y2="1.016" width="0.1524" layer="21"/>
<wire x1="2.413" y1="-1.016" x2="2.54" y2="-1.143" width="0.1524" layer="21"/>
<wire x1="2.413" y1="-1.016" x2="-2.413" y2="-1.016" width="0.1524" layer="21"/>
<wire x1="2.921" y1="1.143" x2="2.54" y2="1.143" width="0.1524" layer="21"/>
<wire x1="2.921" y1="-1.143" x2="2.54" y2="-1.143" width="0.1524" layer="21"/>
<wire x1="3.175" y1="-0.889" x2="3.175" y2="0.889" width="0.1524" layer="51"/>
<wire x1="3.429" y1="0" x2="3.81" y2="0" width="0.6096" layer="51"/>
<pad name="1" x="-3.81" y="0" drill="0.8128" shape="octagon"/>
<pad name="2" x="3.81" y="0" drill="0.8128" shape="octagon"/>
<text x="-2.54" y="1.397" size="1.27" layer="25" ratio="10">&gt;NAME</text>
<text x="-2.286" y="-0.5588" size="1.27" layer="27" ratio="10">&gt;VALUE</text>
<rectangle x1="-3.429" y1="-0.3048" x2="-3.175" y2="0.3048" layer="51"/>
<rectangle x1="3.175" y1="-0.3048" x2="3.429" y2="0.3048" layer="51"/>
</package>
<package name="0309/10">
<description>&lt;b&gt;RESISTOR&lt;/b&gt;&lt;p&gt;
type 0309, grid 10mm</description>
<wire x1="-4.699" y1="0" x2="-5.08" y2="0" width="0.6096" layer="51"/>
<wire x1="-4.318" y1="1.27" x2="-4.064" y2="1.524" width="0.1524" layer="21" curve="-90"/>
<wire x1="-4.318" y1="-1.27" x2="-4.064" y2="-1.524" width="0.1524" layer="21" curve="90"/>
<wire x1="4.064" y1="-1.524" x2="4.318" y2="-1.27" width="0.1524" layer="21" curve="90"/>
<wire x1="4.064" y1="1.524" x2="4.318" y2="1.27" width="0.1524" layer="21" curve="-90"/>
<wire x1="-4.318" y1="-1.27" x2="-4.318" y2="1.27" width="0.1524" layer="51"/>
<wire x1="-4.064" y1="1.524" x2="-3.429" y2="1.524" width="0.1524" layer="21"/>
<wire x1="-3.302" y1="1.397" x2="-3.429" y2="1.524" width="0.1524" layer="21"/>
<wire x1="-4.064" y1="-1.524" x2="-3.429" y2="-1.524" width="0.1524" layer="21"/>
<wire x1="-3.302" y1="-1.397" x2="-3.429" y2="-1.524" width="0.1524" layer="21"/>
<wire x1="3.302" y1="1.397" x2="3.429" y2="1.524" width="0.1524" layer="21"/>
<wire x1="3.302" y1="1.397" x2="-3.302" y2="1.397" width="0.1524" layer="21"/>
<wire x1="3.302" y1="-1.397" x2="3.429" y2="-1.524" width="0.1524" layer="21"/>
<wire x1="3.302" y1="-1.397" x2="-3.302" y2="-1.397" width="0.1524" layer="21"/>
<wire x1="4.064" y1="1.524" x2="3.429" y2="1.524" width="0.1524" layer="21"/>
<wire x1="4.064" y1="-1.524" x2="3.429" y2="-1.524" width="0.1524" layer="21"/>
<wire x1="4.318" y1="-1.27" x2="4.318" y2="1.27" width="0.1524" layer="51"/>
<wire x1="5.08" y1="0" x2="4.699" y2="0" width="0.6096" layer="51"/>
<pad name="1" x="-5.08" y="0" drill="0.8128" shape="octagon"/>
<pad name="2" x="5.08" y="0" drill="0.8128" shape="octagon"/>
<text x="-4.191" y="1.905" size="1.27" layer="25" ratio="10">&gt;NAME</text>
<text x="-3.175" y="-0.6858" size="1.27" layer="27" ratio="10">&gt;VALUE</text>
<rectangle x1="-4.6228" y1="-0.3048" x2="-4.318" y2="0.3048" layer="51"/>
<rectangle x1="4.318" y1="-0.3048" x2="4.6228" y2="0.3048" layer="51"/>
</package>
<package name="0309/12">
<description>&lt;b&gt;RESISTOR&lt;/b&gt;&lt;p&gt;
type 0309, grid 12.5 mm</description>
<wire x1="6.35" y1="0" x2="5.08" y2="0" width="0.6096" layer="51"/>
<wire x1="-6.35" y1="0" x2="-5.08" y2="0" width="0.6096" layer="51"/>
<wire x1="-4.318" y1="1.27" x2="-4.064" y2="1.524" width="0.1524" layer="21" curve="-90"/>
<wire x1="-4.318" y1="-1.27" x2="-4.064" y2="-1.524" width="0.1524" layer="21" curve="90"/>
<wire x1="4.064" y1="-1.524" x2="4.318" y2="-1.27" width="0.1524" layer="21" curve="90"/>
<wire x1="4.064" y1="1.524" x2="4.318" y2="1.27" width="0.1524" layer="21" curve="-90"/>
<wire x1="-4.318" y1="-1.27" x2="-4.318" y2="1.27" width="0.1524" layer="21"/>
<wire x1="-4.064" y1="1.524" x2="-3.429" y2="1.524" width="0.1524" layer="21"/>
<wire x1="-3.302" y1="1.397" x2="-3.429" y2="1.524" width="0.1524" layer="21"/>
<wire x1="-4.064" y1="-1.524" x2="-3.429" y2="-1.524" width="0.1524" layer="21"/>
<wire x1="-3.302" y1="-1.397" x2="-3.429" y2="-1.524" width="0.1524" layer="21"/>
<wire x1="3.302" y1="1.397" x2="3.429" y2="1.524" width="0.1524" layer="21"/>
<wire x1="3.302" y1="1.397" x2="-3.302" y2="1.397" width="0.1524" layer="21"/>
<wire x1="3.302" y1="-1.397" x2="3.429" y2="-1.524" width="0.1524" layer="21"/>
<wire x1="3.302" y1="-1.397" x2="-3.302" y2="-1.397" width="0.1524" layer="21"/>
<wire x1="4.064" y1="1.524" x2="3.429" y2="1.524" width="0.1524" layer="21"/>
<wire x1="4.064" y1="-1.524" x2="3.429" y2="-1.524" width="0.1524" layer="21"/>
<wire x1="4.318" y1="-1.27" x2="4.318" y2="1.27" width="0.1524" layer="21"/>
<pad name="1" x="-6.35" y="0" drill="0.8128" shape="octagon"/>
<pad name="2" x="6.35" y="0" drill="0.8128" shape="octagon"/>
<text x="-4.191" y="1.905" size="1.27" layer="25" ratio="10">&gt;NAME</text>
<text x="-3.175" y="-0.6858" size="1.27" layer="27" ratio="10">&gt;VALUE</text>
<rectangle x1="4.318" y1="-0.3048" x2="5.1816" y2="0.3048" layer="21"/>
<rectangle x1="-5.1816" y1="-0.3048" x2="-4.318" y2="0.3048" layer="21"/>
</package>
<package name="0411/12">
<description>&lt;b&gt;RESISTOR&lt;/b&gt;&lt;p&gt;
type 0411, grid 12.5 mm</description>
<wire x1="6.35" y1="0" x2="5.461" y2="0" width="0.762" layer="51"/>
<wire x1="-6.35" y1="0" x2="-5.461" y2="0" width="0.762" layer="51"/>
<wire x1="5.08" y1="-1.651" x2="5.08" y2="1.651" width="0.1524" layer="21"/>
<wire x1="4.699" y1="2.032" x2="5.08" y2="1.651" width="0.1524" layer="21" curve="-90"/>
<wire x1="-5.08" y1="-1.651" x2="-4.699" y2="-2.032" width="0.1524" layer="21" curve="90"/>
<wire x1="4.699" y1="-2.032" x2="5.08" y2="-1.651" width="0.1524" layer="21" curve="90"/>
<wire x1="-5.08" y1="1.651" x2="-4.699" y2="2.032" width="0.1524" layer="21" curve="-90"/>
<wire x1="4.699" y1="2.032" x2="4.064" y2="2.032" width="0.1524" layer="21"/>
<wire x1="3.937" y1="1.905" x2="4.064" y2="2.032" width="0.1524" layer="21"/>
<wire x1="4.699" y1="-2.032" x2="4.064" y2="-2.032" width="0.1524" layer="21"/>
<wire x1="3.937" y1="-1.905" x2="4.064" y2="-2.032" width="0.1524" layer="21"/>
<wire x1="-3.937" y1="1.905" x2="-4.064" y2="2.032" width="0.1524" layer="21"/>
<wire x1="-3.937" y1="1.905" x2="3.937" y2="1.905" width="0.1524" layer="21"/>
<wire x1="-3.937" y1="-1.905" x2="-4.064" y2="-2.032" width="0.1524" layer="21"/>
<wire x1="-3.937" y1="-1.905" x2="3.937" y2="-1.905" width="0.1524" layer="21"/>
<wire x1="-5.08" y1="1.651" x2="-5.08" y2="-1.651" width="0.1524" layer="21"/>
<wire x1="-4.699" y1="2.032" x2="-4.064" y2="2.032" width="0.1524" layer="21"/>
<wire x1="-4.699" y1="-2.032" x2="-4.064" y2="-2.032" width="0.1524" layer="21"/>
<pad name="1" x="-6.35" y="0" drill="0.9144" shape="octagon"/>
<pad name="2" x="6.35" y="0" drill="0.9144" shape="octagon"/>
<text x="-5.08" y="2.413" size="1.27" layer="25" ratio="10">&gt;NAME</text>
<text x="-3.5814" y="-0.635" size="1.27" layer="27" ratio="10">&gt;VALUE</text>
<rectangle x1="-5.3594" y1="-0.381" x2="-5.08" y2="0.381" layer="21"/>
<rectangle x1="5.08" y1="-0.381" x2="5.3594" y2="0.381" layer="21"/>
</package>
<package name="0411/15">
<description>&lt;b&gt;RESISTOR&lt;/b&gt;&lt;p&gt;
type 0411, grid 15 mm</description>
<wire x1="5.08" y1="-1.651" x2="5.08" y2="1.651" width="0.1524" layer="21"/>
<wire x1="4.699" y1="2.032" x2="5.08" y2="1.651" width="0.1524" layer="21" curve="-90"/>
<wire x1="-5.08" y1="-1.651" x2="-4.699" y2="-2.032" width="0.1524" layer="21" curve="90"/>
<wire x1="4.699" y1="-2.032" x2="5.08" y2="-1.651" width="0.1524" layer="21" curve="90"/>
<wire x1="-5.08" y1="1.651" x2="-4.699" y2="2.032" width="0.1524" layer="21" curve="-90"/>
<wire x1="4.699" y1="2.032" x2="4.064" y2="2.032" width="0.1524" layer="21"/>
<wire x1="3.937" y1="1.905" x2="4.064" y2="2.032" width="0.1524" layer="21"/>
<wire x1="4.699" y1="-2.032" x2="4.064" y2="-2.032" width="0.1524" layer="21"/>
<wire x1="3.937" y1="-1.905" x2="4.064" y2="-2.032" width="0.1524" layer="21"/>
<wire x1="-3.937" y1="1.905" x2="-4.064" y2="2.032" width="0.1524" layer="21"/>
<wire x1="-3.937" y1="1.905" x2="3.937" y2="1.905" width="0.1524" layer="21"/>
<wire x1="-3.937" y1="-1.905" x2="-4.064" y2="-2.032" width="0.1524" layer="21"/>
<wire x1="-3.937" y1="-1.905" x2="3.937" y2="-1.905" width="0.1524" layer="21"/>
<wire x1="-5.08" y1="1.651" x2="-5.08" y2="-1.651" width="0.1524" layer="21"/>
<wire x1="-4.699" y1="2.032" x2="-4.064" y2="2.032" width="0.1524" layer="21"/>
<wire x1="-4.699" y1="-2.032" x2="-4.064" y2="-2.032" width="0.1524" layer="21"/>
<wire x1="-7.62" y1="0" x2="-6.35" y2="0" width="0.762" layer="51"/>
<wire x1="6.35" y1="0" x2="7.62" y2="0" width="0.762" layer="51"/>
<pad name="1" x="-7.62" y="0" drill="0.9144" shape="octagon"/>
<pad name="2" x="7.62" y="0" drill="0.9144" shape="octagon"/>
<text x="-5.08" y="2.413" size="1.27" layer="25" ratio="10">&gt;NAME</text>
<text x="-3.5814" y="-0.635" size="1.27" layer="27" ratio="10">&gt;VALUE</text>
<rectangle x1="5.08" y1="-0.381" x2="6.477" y2="0.381" layer="21"/>
<rectangle x1="-6.477" y1="-0.381" x2="-5.08" y2="0.381" layer="21"/>
</package>
<package name="0411V">
<description>&lt;b&gt;RESISTOR&lt;/b&gt;&lt;p&gt;
type 0411, grid 3.81 mm</description>
<wire x1="1.27" y1="0" x2="0.3048" y2="0" width="0.762" layer="51"/>
<wire x1="-1.5748" y1="0" x2="-2.54" y2="0" width="0.762" layer="51"/>
<circle x="-2.54" y="0" radius="2.032" width="0.1524" layer="21"/>
<circle x="-2.54" y="0" radius="1.016" width="0.1524" layer="51"/>
<pad name="1" x="-2.54" y="0" drill="0.9144" shape="octagon"/>
<pad name="2" x="1.27" y="0" drill="0.9144" shape="octagon"/>
<text x="-0.508" y="1.143" size="1.27" layer="25" ratio="10">&gt;NAME</text>
<text x="-0.5334" y="-2.413" size="1.27" layer="27" ratio="10">&gt;VALUE</text>
<rectangle x1="-1.4732" y1="-0.381" x2="0.2032" y2="0.381" layer="21"/>
</package>
<package name="0414/15">
<description>&lt;b&gt;RESISTOR&lt;/b&gt;&lt;p&gt;
type 0414, grid 15 mm</description>
<wire x1="7.62" y1="0" x2="6.604" y2="0" width="0.8128" layer="51"/>
<wire x1="-7.62" y1="0" x2="-6.604" y2="0" width="0.8128" layer="51"/>
<wire x1="-6.096" y1="1.905" x2="-5.842" y2="2.159" width="0.1524" layer="21" curve="-90"/>
<wire x1="-6.096" y1="-1.905" x2="-5.842" y2="-2.159" width="0.1524" layer="21" curve="90"/>
<wire x1="5.842" y1="-2.159" x2="6.096" y2="-1.905" width="0.1524" layer="21" curve="90"/>
<wire x1="5.842" y1="2.159" x2="6.096" y2="1.905" width="0.1524" layer="21" curve="-90"/>
<wire x1="-6.096" y1="-1.905" x2="-6.096" y2="1.905" width="0.1524" layer="21"/>
<wire x1="-5.842" y1="2.159" x2="-4.953" y2="2.159" width="0.1524" layer="21"/>
<wire x1="-4.826" y1="2.032" x2="-4.953" y2="2.159" width="0.1524" layer="21"/>
<wire x1="-5.842" y1="-2.159" x2="-4.953" y2="-2.159" width="0.1524" layer="21"/>
<wire x1="-4.826" y1="-2.032" x2="-4.953" y2="-2.159" width="0.1524" layer="21"/>
<wire x1="4.826" y1="2.032" x2="4.953" y2="2.159" width="0.1524" layer="21"/>
<wire x1="4.826" y1="2.032" x2="-4.826" y2="2.032" width="0.1524" layer="21"/>
<wire x1="4.826" y1="-2.032" x2="4.953" y2="-2.159" width="0.1524" layer="21"/>
<wire x1="4.826" y1="-2.032" x2="-4.826" y2="-2.032" width="0.1524" layer="21"/>
<wire x1="5.842" y1="2.159" x2="4.953" y2="2.159" width="0.1524" layer="21"/>
<wire x1="5.842" y1="-2.159" x2="4.953" y2="-2.159" width="0.1524" layer="21"/>
<wire x1="6.096" y1="-1.905" x2="6.096" y2="1.905" width="0.1524" layer="21"/>
<pad name="1" x="-7.62" y="0" drill="1.016" shape="octagon"/>
<pad name="2" x="7.62" y="0" drill="1.016" shape="octagon"/>
<text x="-6.096" y="2.5654" size="1.27" layer="25" ratio="10">&gt;NAME</text>
<text x="-4.318" y="-0.5842" size="1.27" layer="27" ratio="10">&gt;VALUE</text>
<rectangle x1="6.096" y1="-0.4064" x2="6.5024" y2="0.4064" layer="21"/>
<rectangle x1="-6.5024" y1="-0.4064" x2="-6.096" y2="0.4064" layer="21"/>
</package>
<package name="0414V">
<description>&lt;b&gt;RESISTOR&lt;/b&gt;&lt;p&gt;
type 0414, grid 5 mm</description>
<wire x1="2.54" y1="0" x2="1.397" y2="0" width="0.8128" layer="51"/>
<wire x1="-2.54" y1="0" x2="-1.397" y2="0" width="0.8128" layer="51"/>
<circle x="-2.54" y="0" radius="2.159" width="0.1524" layer="21"/>
<circle x="-2.54" y="0" radius="1.143" width="0.1524" layer="51"/>
<pad name="1" x="-2.54" y="0" drill="1.016" shape="octagon"/>
<pad name="2" x="2.54" y="0" drill="1.016" shape="octagon"/>
<text x="-0.381" y="1.1684" size="1.27" layer="25" ratio="10">&gt;NAME</text>
<text x="-0.381" y="-2.3622" size="1.27" layer="27" ratio="10">&gt;VALUE</text>
<rectangle x1="-1.2954" y1="-0.4064" x2="1.2954" y2="0.4064" layer="21"/>
</package>
<package name="0617/17">
<description>&lt;b&gt;RESISTOR&lt;/b&gt;&lt;p&gt;
type 0617, grid 17.5 mm</description>
<wire x1="-8.89" y1="0" x2="-8.636" y2="0" width="0.8128" layer="51"/>
<wire x1="-7.874" y1="3.048" x2="-6.985" y2="3.048" width="0.1524" layer="21"/>
<wire x1="-6.731" y1="2.794" x2="-6.985" y2="3.048" width="0.1524" layer="21"/>
<wire x1="-7.874" y1="-3.048" x2="-6.985" y2="-3.048" width="0.1524" layer="21"/>
<wire x1="-6.731" y1="-2.794" x2="-6.985" y2="-3.048" width="0.1524" layer="21"/>
<wire x1="6.731" y1="2.794" x2="6.985" y2="3.048" width="0.1524" layer="21"/>
<wire x1="6.731" y1="2.794" x2="-6.731" y2="2.794" width="0.1524" layer="21"/>
<wire x1="6.731" y1="-2.794" x2="6.985" y2="-3.048" width="0.1524" layer="21"/>
<wire x1="6.731" y1="-2.794" x2="-6.731" y2="-2.794" width="0.1524" layer="21"/>
<wire x1="7.874" y1="3.048" x2="6.985" y2="3.048" width="0.1524" layer="21"/>
<wire x1="7.874" y1="-3.048" x2="6.985" y2="-3.048" width="0.1524" layer="21"/>
<wire x1="-8.255" y1="-2.667" x2="-8.255" y2="-1.016" width="0.1524" layer="21"/>
<wire x1="-8.255" y1="1.016" x2="-8.255" y2="-1.016" width="0.1524" layer="51"/>
<wire x1="-8.255" y1="1.016" x2="-8.255" y2="2.667" width="0.1524" layer="21"/>
<wire x1="8.255" y1="-2.667" x2="8.255" y2="-1.016" width="0.1524" layer="21"/>
<wire x1="8.255" y1="1.016" x2="8.255" y2="-1.016" width="0.1524" layer="51"/>
<wire x1="8.255" y1="1.016" x2="8.255" y2="2.667" width="0.1524" layer="21"/>
<wire x1="8.636" y1="0" x2="8.89" y2="0" width="0.8128" layer="51"/>
<wire x1="-8.255" y1="2.667" x2="-7.874" y2="3.048" width="0.1524" layer="21" curve="-90"/>
<wire x1="7.874" y1="3.048" x2="8.255" y2="2.667" width="0.1524" layer="21" curve="-90"/>
<wire x1="-8.255" y1="-2.667" x2="-7.874" y2="-3.048" width="0.1524" layer="21" curve="90"/>
<wire x1="7.874" y1="-3.048" x2="8.255" y2="-2.667" width="0.1524" layer="21" curve="90"/>
<pad name="1" x="-8.89" y="0" drill="1.016" shape="octagon"/>
<pad name="2" x="8.89" y="0" drill="1.016" shape="octagon"/>
<text x="-8.128" y="3.4544" size="1.27" layer="25" ratio="10">&gt;NAME</text>
<text x="-6.096" y="-0.7112" size="1.27" layer="27" ratio="10">&gt;VALUE</text>
<rectangle x1="-8.5344" y1="-0.4064" x2="-8.2296" y2="0.4064" layer="51"/>
<rectangle x1="8.2296" y1="-0.4064" x2="8.5344" y2="0.4064" layer="51"/>
</package>
<package name="0617/22">
<description>&lt;b&gt;RESISTOR&lt;/b&gt;&lt;p&gt;
type 0617, grid 22.5 mm</description>
<wire x1="-10.287" y1="0" x2="-11.43" y2="0" width="0.8128" layer="51"/>
<wire x1="-8.255" y1="-2.667" x2="-8.255" y2="2.667" width="0.1524" layer="21"/>
<wire x1="-7.874" y1="3.048" x2="-6.985" y2="3.048" width="0.1524" layer="21"/>
<wire x1="-6.731" y1="2.794" x2="-6.985" y2="3.048" width="0.1524" layer="21"/>
<wire x1="-7.874" y1="-3.048" x2="-6.985" y2="-3.048" width="0.1524" layer="21"/>
<wire x1="-6.731" y1="-2.794" x2="-6.985" y2="-3.048" width="0.1524" layer="21"/>
<wire x1="6.731" y1="2.794" x2="6.985" y2="3.048" width="0.1524" layer="21"/>
<wire x1="6.731" y1="2.794" x2="-6.731" y2="2.794" width="0.1524" layer="21"/>
<wire x1="6.731" y1="-2.794" x2="6.985" y2="-3.048" width="0.1524" layer="21"/>
<wire x1="6.731" y1="-2.794" x2="-6.731" y2="-2.794" width="0.1524" layer="21"/>
<wire x1="7.874" y1="3.048" x2="6.985" y2="3.048" width="0.1524" layer="21"/>
<wire x1="7.874" y1="-3.048" x2="6.985" y2="-3.048" width="0.1524" layer="21"/>
<wire x1="8.255" y1="-2.667" x2="8.255" y2="2.667" width="0.1524" layer="21"/>
<wire x1="11.43" y1="0" x2="10.287" y2="0" width="0.8128" layer="51"/>
<wire x1="-8.255" y1="2.667" x2="-7.874" y2="3.048" width="0.1524" layer="21" curve="-90"/>
<wire x1="-8.255" y1="-2.667" x2="-7.874" y2="-3.048" width="0.1524" layer="21" curve="90"/>
<wire x1="7.874" y1="3.048" x2="8.255" y2="2.667" width="0.1524" layer="21" curve="-90"/>
<wire x1="7.874" y1="-3.048" x2="8.255" y2="-2.667" width="0.1524" layer="21" curve="90"/>
<pad name="1" x="-11.43" y="0" drill="1.016" shape="octagon"/>
<pad name="2" x="11.43" y="0" drill="1.016" shape="octagon"/>
<text x="-8.255" y="3.4544" size="1.27" layer="25" ratio="10">&gt;NAME</text>
<text x="-6.477" y="-0.5842" size="1.27" layer="27" ratio="10">&gt;VALUE</text>
<rectangle x1="-10.1854" y1="-0.4064" x2="-8.255" y2="0.4064" layer="21"/>
<rectangle x1="8.255" y1="-0.4064" x2="10.1854" y2="0.4064" layer="21"/>
</package>
<package name="0617V">
<description>&lt;b&gt;RESISTOR&lt;/b&gt;&lt;p&gt;
type 0617, grid 5 mm</description>
<wire x1="-2.54" y1="0" x2="-1.27" y2="0" width="0.8128" layer="51"/>
<wire x1="1.27" y1="0" x2="2.54" y2="0" width="0.8128" layer="51"/>
<circle x="-2.54" y="0" radius="3.048" width="0.1524" layer="21"/>
<circle x="-2.54" y="0" radius="1.143" width="0.1524" layer="51"/>
<pad name="1" x="-2.54" y="0" drill="1.016" shape="octagon"/>
<pad name="2" x="2.54" y="0" drill="1.016" shape="octagon"/>
<text x="0.635" y="1.4224" size="1.27" layer="25" ratio="10">&gt;NAME</text>
<text x="0.635" y="-2.6162" size="1.27" layer="27" ratio="10">&gt;VALUE</text>
<rectangle x1="-1.3208" y1="-0.4064" x2="1.3208" y2="0.4064" layer="21"/>
</package>
<package name="0922/22">
<description>&lt;b&gt;RESISTOR&lt;/b&gt;&lt;p&gt;
type 0922, grid 22.5 mm</description>
<wire x1="11.43" y1="0" x2="10.795" y2="0" width="0.8128" layer="51"/>
<wire x1="-11.43" y1="0" x2="-10.795" y2="0" width="0.8128" layer="51"/>
<wire x1="-10.16" y1="-4.191" x2="-10.16" y2="4.191" width="0.1524" layer="21"/>
<wire x1="-9.779" y1="4.572" x2="-8.89" y2="4.572" width="0.1524" layer="21"/>
<wire x1="-8.636" y1="4.318" x2="-8.89" y2="4.572" width="0.1524" layer="21"/>
<wire x1="-9.779" y1="-4.572" x2="-8.89" y2="-4.572" width="0.1524" layer="21"/>
<wire x1="-8.636" y1="-4.318" x2="-8.89" y2="-4.572" width="0.1524" layer="21"/>
<wire x1="8.636" y1="4.318" x2="8.89" y2="4.572" width="0.1524" layer="21"/>
<wire x1="8.636" y1="4.318" x2="-8.636" y2="4.318" width="0.1524" layer="21"/>
<wire x1="8.636" y1="-4.318" x2="8.89" y2="-4.572" width="0.1524" layer="21"/>
<wire x1="8.636" y1="-4.318" x2="-8.636" y2="-4.318" width="0.1524" layer="21"/>
<wire x1="9.779" y1="4.572" x2="8.89" y2="4.572" width="0.1524" layer="21"/>
<wire x1="9.779" y1="-4.572" x2="8.89" y2="-4.572" width="0.1524" layer="21"/>
<wire x1="10.16" y1="-4.191" x2="10.16" y2="4.191" width="0.1524" layer="21"/>
<wire x1="-10.16" y1="-4.191" x2="-9.779" y2="-4.572" width="0.1524" layer="21" curve="90"/>
<wire x1="-10.16" y1="4.191" x2="-9.779" y2="4.572" width="0.1524" layer="21" curve="-90"/>
<wire x1="9.779" y1="-4.572" x2="10.16" y2="-4.191" width="0.1524" layer="21" curve="90"/>
<wire x1="9.779" y1="4.572" x2="10.16" y2="4.191" width="0.1524" layer="21" curve="-90"/>
<pad name="1" x="-11.43" y="0" drill="1.016" shape="octagon"/>
<pad name="2" x="11.43" y="0" drill="1.016" shape="octagon"/>
<text x="-10.16" y="5.1054" size="1.27" layer="25" ratio="10">&gt;NAME</text>
<text x="-6.477" y="-0.5842" size="1.27" layer="27" ratio="10">&gt;VALUE</text>
<rectangle x1="-10.7188" y1="-0.4064" x2="-10.16" y2="0.4064" layer="51"/>
<rectangle x1="10.16" y1="-0.4064" x2="10.3124" y2="0.4064" layer="21"/>
<rectangle x1="-10.3124" y1="-0.4064" x2="-10.16" y2="0.4064" layer="21"/>
<rectangle x1="10.16" y1="-0.4064" x2="10.7188" y2="0.4064" layer="51"/>
</package>
<package name="P0613V">
<description>&lt;b&gt;RESISTOR&lt;/b&gt;&lt;p&gt;
type 0613, grid 5 mm</description>
<wire x1="2.54" y1="0" x2="1.397" y2="0" width="0.8128" layer="51"/>
<wire x1="-2.54" y1="0" x2="-1.397" y2="0" width="0.8128" layer="51"/>
<circle x="-2.54" y="0" radius="2.286" width="0.1524" layer="21"/>
<circle x="-2.54" y="0" radius="1.143" width="0.1524" layer="51"/>
<pad name="1" x="-2.54" y="0" drill="1.016" shape="octagon"/>
<pad name="2" x="2.54" y="0" drill="1.016" shape="octagon"/>
<text x="-0.254" y="1.143" size="1.27" layer="25" ratio="10">&gt;NAME</text>
<text x="-0.254" y="-2.413" size="1.27" layer="27" ratio="10">&gt;VALUE</text>
<rectangle x1="-1.2954" y1="-0.4064" x2="1.3208" y2="0.4064" layer="21"/>
</package>
<package name="P0613/15">
<description>&lt;b&gt;RESISTOR&lt;/b&gt;&lt;p&gt;
type 0613, grid 15 mm</description>
<wire x1="7.62" y1="0" x2="6.985" y2="0" width="0.8128" layer="51"/>
<wire x1="-7.62" y1="0" x2="-6.985" y2="0" width="0.8128" layer="51"/>
<wire x1="-6.477" y1="2.032" x2="-6.223" y2="2.286" width="0.1524" layer="21" curve="-90"/>
<wire x1="-6.477" y1="-2.032" x2="-6.223" y2="-2.286" width="0.1524" layer="21" curve="90"/>
<wire x1="6.223" y1="-2.286" x2="6.477" y2="-2.032" width="0.1524" layer="21" curve="90"/>
<wire x1="6.223" y1="2.286" x2="6.477" y2="2.032" width="0.1524" layer="21" curve="-90"/>
<wire x1="-6.223" y1="2.286" x2="-5.334" y2="2.286" width="0.1524" layer="21"/>
<wire x1="-5.207" y1="2.159" x2="-5.334" y2="2.286" width="0.1524" layer="21"/>
<wire x1="-6.223" y1="-2.286" x2="-5.334" y2="-2.286" width="0.1524" layer="21"/>
<wire x1="-5.207" y1="-2.159" x2="-5.334" y2="-2.286" width="0.1524" layer="21"/>
<wire x1="5.207" y1="2.159" x2="5.334" y2="2.286" width="0.1524" layer="21"/>
<wire x1="5.207" y1="2.159" x2="-5.207" y2="2.159" width="0.1524" layer="21"/>
<wire x1="5.207" y1="-2.159" x2="5.334" y2="-2.286" width="0.1524" layer="21"/>
<wire x1="5.207" y1="-2.159" x2="-5.207" y2="-2.159" width="0.1524" layer="21"/>
<wire x1="6.223" y1="2.286" x2="5.334" y2="2.286" width="0.1524" layer="21"/>
<wire x1="6.223" y1="-2.286" x2="5.334" y2="-2.286" width="0.1524" layer="21"/>
<wire x1="6.477" y1="-0.635" x2="6.477" y2="-2.032" width="0.1524" layer="21"/>
<wire x1="6.477" y1="-0.635" x2="6.477" y2="0.635" width="0.1524" layer="51"/>
<wire x1="6.477" y1="2.032" x2="6.477" y2="0.635" width="0.1524" layer="21"/>
<wire x1="-6.477" y1="-2.032" x2="-6.477" y2="-0.635" width="0.1524" layer="21"/>
<wire x1="-6.477" y1="0.635" x2="-6.477" y2="-0.635" width="0.1524" layer="51"/>
<wire x1="-6.477" y1="0.635" x2="-6.477" y2="2.032" width="0.1524" layer="21"/>
<pad name="1" x="-7.62" y="0" drill="1.016" shape="octagon"/>
<pad name="2" x="7.62" y="0" drill="1.016" shape="octagon"/>
<text x="-6.477" y="2.6924" size="1.27" layer="25" ratio="10">&gt;NAME</text>
<text x="-4.318" y="-0.7112" size="1.27" layer="27" ratio="10">&gt;VALUE</text>
<rectangle x1="-7.0358" y1="-0.4064" x2="-6.477" y2="0.4064" layer="51"/>
<rectangle x1="6.477" y1="-0.4064" x2="7.0358" y2="0.4064" layer="51"/>
</package>
<package name="P0817/22">
<description>&lt;b&gt;RESISTOR&lt;/b&gt;&lt;p&gt;
type 0817, grid 22.5 mm</description>
<wire x1="-10.414" y1="0" x2="-11.43" y2="0" width="0.8128" layer="51"/>
<wire x1="-8.509" y1="-3.429" x2="-8.509" y2="3.429" width="0.1524" layer="21"/>
<wire x1="-8.128" y1="3.81" x2="-7.239" y2="3.81" width="0.1524" layer="21"/>
<wire x1="-6.985" y1="3.556" x2="-7.239" y2="3.81" width="0.1524" layer="21"/>
<wire x1="-8.128" y1="-3.81" x2="-7.239" y2="-3.81" width="0.1524" layer="21"/>
<wire x1="-6.985" y1="-3.556" x2="-7.239" y2="-3.81" width="0.1524" layer="21"/>
<wire x1="6.985" y1="3.556" x2="7.239" y2="3.81" width="0.1524" layer="21"/>
<wire x1="6.985" y1="3.556" x2="-6.985" y2="3.556" width="0.1524" layer="21"/>
<wire x1="6.985" y1="-3.556" x2="7.239" y2="-3.81" width="0.1524" layer="21"/>
<wire x1="6.985" y1="-3.556" x2="-6.985" y2="-3.556" width="0.1524" layer="21"/>
<wire x1="8.128" y1="3.81" x2="7.239" y2="3.81" width="0.1524" layer="21"/>
<wire x1="8.128" y1="-3.81" x2="7.239" y2="-3.81" width="0.1524" layer="21"/>
<wire x1="8.509" y1="-3.429" x2="8.509" y2="3.429" width="0.1524" layer="21"/>
<wire x1="11.43" y1="0" x2="10.414" y2="0" width="0.8128" layer="51"/>
<wire x1="-8.509" y1="3.429" x2="-8.128" y2="3.81" width="0.1524" layer="21" curve="-90"/>
<wire x1="-8.509" y1="-3.429" x2="-8.128" y2="-3.81" width="0.1524" layer="21" curve="90"/>
<wire x1="8.128" y1="3.81" x2="8.509" y2="3.429" width="0.1524" layer="21" curve="-90"/>
<wire x1="8.128" y1="-3.81" x2="8.509" y2="-3.429" width="0.1524" layer="21" curve="90"/>
<pad name="1" x="-11.43" y="0" drill="1.016" shape="octagon"/>
<pad name="2" x="11.43" y="0" drill="1.016" shape="octagon"/>
<text x="-8.382" y="4.2164" size="1.27" layer="25" ratio="10">&gt;NAME</text>
<text x="-6.223" y="-0.5842" size="1.27" layer="27" ratio="10">&gt;VALUE</text>
<text x="6.604" y="-2.2606" size="1.27" layer="51" ratio="10" rot="R90">0817</text>
<rectangle x1="8.509" y1="-0.4064" x2="10.3124" y2="0.4064" layer="21"/>
<rectangle x1="-10.3124" y1="-0.4064" x2="-8.509" y2="0.4064" layer="21"/>
</package>
<package name="P0817V">
<description>&lt;b&gt;RESISTOR&lt;/b&gt;&lt;p&gt;
type 0817, grid 6.35 mm</description>
<wire x1="-3.81" y1="0" x2="-5.08" y2="0" width="0.8128" layer="51"/>
<wire x1="1.27" y1="0" x2="0" y2="0" width="0.8128" layer="51"/>
<circle x="-5.08" y="0" radius="3.81" width="0.1524" layer="21"/>
<circle x="-5.08" y="0" radius="1.27" width="0.1524" layer="51"/>
<pad name="1" x="-5.08" y="0" drill="1.016" shape="octagon"/>
<pad name="2" x="1.27" y="0" drill="1.016" shape="octagon"/>
<text x="-1.016" y="1.27" size="1.27" layer="25" ratio="10">&gt;NAME</text>
<text x="-1.016" y="-2.54" size="1.27" layer="27" ratio="10">&gt;VALUE</text>
<text x="-6.858" y="2.032" size="1.016" layer="21" ratio="12">0817</text>
<rectangle x1="-3.81" y1="-0.4064" x2="0" y2="0.4064" layer="21"/>
</package>
<package name="V234/12">
<description>&lt;b&gt;RESISTOR&lt;/b&gt;&lt;p&gt;
type V234, grid 12.5 mm</description>
<wire x1="-4.953" y1="1.524" x2="-4.699" y2="1.778" width="0.1524" layer="21" curve="-90"/>
<wire x1="4.699" y1="1.778" x2="4.953" y2="1.524" width="0.1524" layer="21" curve="-90"/>
<wire x1="4.699" y1="-1.778" x2="4.953" y2="-1.524" width="0.1524" layer="21" curve="90"/>
<wire x1="-4.953" y1="-1.524" x2="-4.699" y2="-1.778" width="0.1524" layer="21" curve="90"/>
<wire x1="-4.699" y1="1.778" x2="4.699" y2="1.778" width="0.1524" layer="21"/>
<wire x1="-4.953" y1="1.524" x2="-4.953" y2="-1.524" width="0.1524" layer="21"/>
<wire x1="4.699" y1="-1.778" x2="-4.699" y2="-1.778" width="0.1524" layer="21"/>
<wire x1="4.953" y1="1.524" x2="4.953" y2="-1.524" width="0.1524" layer="21"/>
<wire x1="6.35" y1="0" x2="5.461" y2="0" width="0.8128" layer="51"/>
<wire x1="-6.35" y1="0" x2="-5.461" y2="0" width="0.8128" layer="51"/>
<pad name="1" x="-6.35" y="0" drill="1.016" shape="octagon"/>
<pad name="2" x="6.35" y="0" drill="1.016" shape="octagon"/>
<text x="-4.953" y="2.159" size="1.27" layer="25" ratio="10">&gt;NAME</text>
<text x="-3.81" y="-0.635" size="1.27" layer="27" ratio="10">&gt;VALUE</text>
<rectangle x1="4.953" y1="-0.4064" x2="5.4102" y2="0.4064" layer="21"/>
<rectangle x1="-5.4102" y1="-0.4064" x2="-4.953" y2="0.4064" layer="21"/>
</package>
<package name="V235/17">
<description>&lt;b&gt;RESISTOR&lt;/b&gt;&lt;p&gt;
type V235, grid 17.78 mm</description>
<wire x1="-6.731" y1="2.921" x2="6.731" y2="2.921" width="0.1524" layer="21"/>
<wire x1="-7.112" y1="2.54" x2="-7.112" y2="-2.54" width="0.1524" layer="21"/>
<wire x1="6.731" y1="-2.921" x2="-6.731" y2="-2.921" width="0.1524" layer="21"/>
<wire x1="7.112" y1="2.54" x2="7.112" y2="-2.54" width="0.1524" layer="21"/>
<wire x1="8.89" y1="0" x2="7.874" y2="0" width="1.016" layer="51"/>
<wire x1="-7.874" y1="0" x2="-8.89" y2="0" width="1.016" layer="51"/>
<wire x1="-7.112" y1="-2.54" x2="-6.731" y2="-2.921" width="0.1524" layer="21" curve="90"/>
<wire x1="6.731" y1="2.921" x2="7.112" y2="2.54" width="0.1524" layer="21" curve="-90"/>
<wire x1="6.731" y1="-2.921" x2="7.112" y2="-2.54" width="0.1524" layer="21" curve="90"/>
<wire x1="-7.112" y1="2.54" x2="-6.731" y2="2.921" width="0.1524" layer="21" curve="-90"/>
<pad name="1" x="-8.89" y="0" drill="1.1938" shape="octagon"/>
<pad name="2" x="8.89" y="0" drill="1.1938" shape="octagon"/>
<text x="-6.858" y="3.302" size="1.27" layer="25" ratio="10">&gt;NAME</text>
<text x="-5.842" y="-0.635" size="1.27" layer="27" ratio="10">&gt;VALUE</text>
<rectangle x1="7.112" y1="-0.508" x2="7.747" y2="0.508" layer="21"/>
<rectangle x1="-7.747" y1="-0.508" x2="-7.112" y2="0.508" layer="21"/>
</package>
<package name="V526-0">
<description>&lt;b&gt;RESISTOR&lt;/b&gt;&lt;p&gt;
type V526-0, grid 2.5 mm</description>
<wire x1="-2.54" y1="1.016" x2="-2.286" y2="1.27" width="0.1524" layer="21" curve="-90"/>
<wire x1="2.286" y1="1.27" x2="2.54" y2="1.016" width="0.1524" layer="21" curve="-90"/>
<wire x1="2.286" y1="-1.27" x2="2.54" y2="-1.016" width="0.1524" layer="21" curve="90"/>
<wire x1="-2.54" y1="-1.016" x2="-2.286" y2="-1.27" width="0.1524" layer="21" curve="90"/>
<wire x1="2.286" y1="1.27" x2="-2.286" y2="1.27" width="0.1524" layer="21"/>
<wire x1="2.54" y1="-1.016" x2="2.54" y2="1.016" width="0.1524" layer="21"/>
<wire x1="-2.286" y1="-1.27" x2="2.286" y2="-1.27" width="0.1524" layer="21"/>
<wire x1="-2.54" y1="1.016" x2="-2.54" y2="-1.016" width="0.1524" layer="21"/>
<pad name="1" x="-1.27" y="0" drill="0.8128" shape="octagon"/>
<pad name="2" x="1.27" y="0" drill="0.8128" shape="octagon"/>
<text x="-2.413" y="1.651" size="1.27" layer="25" ratio="10">&gt;NAME</text>
<text x="-2.413" y="-2.794" size="1.27" layer="27" ratio="10">&gt;VALUE</text>
</package>
<package name="MINI_MELF-0102AX">
<description>&lt;b&gt;Mini MELF 0102 Axial&lt;/b&gt;</description>
<circle x="0" y="0" radius="0.6" width="0" layer="51"/>
<circle x="0" y="0" radius="0.6" width="0" layer="52"/>
<smd name="1" x="0" y="0" dx="1.9" dy="1.9" layer="1" roundness="100"/>
<smd name="2" x="0" y="0" dx="1.9" dy="1.9" layer="16" roundness="100"/>
<text x="-1.27" y="0.9525" size="1.27" layer="25">&gt;NAME</text>
<text x="-1.27" y="-2.2225" size="1.27" layer="27">&gt;VALUE</text>
<hole x="0" y="0" drill="1.3"/>
</package>
<package name="0922V">
<description>&lt;b&gt;RESISTOR&lt;/b&gt;&lt;p&gt;
type 0922, grid 7.5 mm</description>
<wire x1="2.54" y1="0" x2="1.397" y2="0" width="0.8128" layer="51"/>
<wire x1="-5.08" y1="0" x2="-3.81" y2="0" width="0.8128" layer="51"/>
<circle x="-5.08" y="0" radius="4.572" width="0.1524" layer="21"/>
<circle x="-5.08" y="0" radius="1.905" width="0.1524" layer="21"/>
<pad name="1" x="-5.08" y="0" drill="1.016" shape="octagon"/>
<pad name="2" x="2.54" y="0" drill="1.016" shape="octagon"/>
<text x="-0.508" y="1.6764" size="1.27" layer="25" ratio="10">&gt;NAME</text>
<text x="-0.508" y="-2.9972" size="1.27" layer="27" ratio="10">&gt;VALUE</text>
<text x="-6.858" y="2.54" size="1.016" layer="21" ratio="12">0922</text>
<rectangle x1="-3.81" y1="-0.4064" x2="1.3208" y2="0.4064" layer="21"/>
</package>
<package name="MINI_MELF-0102R">
<description>&lt;b&gt;CECC Size RC2211&lt;/b&gt; Reflow Soldering&lt;p&gt;
source Beyschlag</description>
<wire x1="-1" y1="-0.5" x2="1" y2="-0.5" width="0.2032" layer="51"/>
<wire x1="1" y1="-0.5" x2="1" y2="0.5" width="0.2032" layer="51"/>
<wire x1="1" y1="0.5" x2="-1" y2="0.5" width="0.2032" layer="51"/>
<wire x1="-1" y1="0.5" x2="-1" y2="-0.5" width="0.2032" layer="51"/>
<smd name="1" x="-0.9" y="0" dx="0.5" dy="1.3" layer="1"/>
<smd name="2" x="0.9" y="0" dx="0.5" dy="1.3" layer="1"/>
<text x="-1.27" y="0.9525" size="1.27" layer="25">&gt;NAME</text>
<text x="-1.27" y="-2.2225" size="1.27" layer="27">&gt;VALUE</text>
</package>
<package name="MINI_MELF-0102W">
<description>&lt;b&gt;CECC Size RC2211&lt;/b&gt; Wave Soldering&lt;p&gt;
source Beyschlag</description>
<wire x1="-1" y1="-0.5" x2="1" y2="-0.5" width="0.2032" layer="51"/>
<wire x1="1" y1="-0.5" x2="1" y2="0.5" width="0.2032" layer="51"/>
<wire x1="1" y1="0.5" x2="-1" y2="0.5" width="0.2032" layer="51"/>
<wire x1="-1" y1="0.5" x2="-1" y2="-0.5" width="0.2032" layer="51"/>
<smd name="1" x="-0.95" y="0" dx="0.6" dy="1.3" layer="1"/>
<smd name="2" x="0.95" y="0" dx="0.6" dy="1.3" layer="1"/>
<text x="-1.27" y="0.9525" size="1.27" layer="25">&gt;NAME</text>
<text x="-1.27" y="-2.2225" size="1.27" layer="27">&gt;VALUE</text>
</package>
<package name="MINI_MELF-0204R">
<description>&lt;b&gt;CECC Size RC3715&lt;/b&gt; Reflow Soldering&lt;p&gt;
source Beyschlag</description>
<wire x1="-1.7" y1="-0.6" x2="1.7" y2="-0.6" width="0.2032" layer="51"/>
<wire x1="1.7" y1="-0.6" x2="1.7" y2="0.6" width="0.2032" layer="51"/>
<wire x1="1.7" y1="0.6" x2="-1.7" y2="0.6" width="0.2032" layer="51"/>
<wire x1="-1.7" y1="0.6" x2="-1.7" y2="-0.6" width="0.2032" layer="51"/>
<smd name="1" x="-1.5" y="0" dx="0.8" dy="1.6" layer="1"/>
<smd name="2" x="1.5" y="0" dx="0.8" dy="1.6" layer="1"/>
<text x="-1.27" y="0.9525" size="1.27" layer="25">&gt;NAME</text>
<text x="-1.27" y="-2.2225" size="1.27" layer="27">&gt;VALUE</text>
</package>
<package name="MINI_MELF-0204W">
<description>&lt;b&gt;CECC Size RC3715&lt;/b&gt; Wave Soldering&lt;p&gt;
source Beyschlag</description>
<wire x1="-1.7" y1="-0.6" x2="1.7" y2="-0.6" width="0.2032" layer="51"/>
<wire x1="1.7" y1="-0.6" x2="1.7" y2="0.6" width="0.2032" layer="51"/>
<wire x1="1.7" y1="0.6" x2="-1.7" y2="0.6" width="0.2032" layer="51"/>
<wire x1="-1.7" y1="0.6" x2="-1.7" y2="-0.6" width="0.2032" layer="51"/>
<smd name="1" x="-1.5" y="0" dx="1.2" dy="1.6" layer="1"/>
<smd name="2" x="1.5" y="0" dx="1.2" dy="1.6" layer="1"/>
<text x="-1.27" y="0.9525" size="1.27" layer="25">&gt;NAME</text>
<text x="-1.27" y="-2.2225" size="1.27" layer="27">&gt;VALUE</text>
</package>
<package name="MINI_MELF-0207R">
<description>&lt;b&gt;CECC Size RC6123&lt;/b&gt; Reflow Soldering&lt;p&gt;
source Beyschlag</description>
<wire x1="-2.8" y1="-1" x2="2.8" y2="-1" width="0.2032" layer="51"/>
<wire x1="2.8" y1="-1" x2="2.8" y2="1" width="0.2032" layer="51"/>
<wire x1="2.8" y1="1" x2="-2.8" y2="1" width="0.2032" layer="51"/>
<wire x1="-2.8" y1="1" x2="-2.8" y2="-1" width="0.2032" layer="51"/>
<smd name="1" x="-2.25" y="0" dx="1.6" dy="2.5" layer="1"/>
<smd name="2" x="2.25" y="0" dx="1.6" dy="2.5" layer="1"/>
<text x="-2.2225" y="1.5875" size="1.27" layer="25">&gt;NAME</text>
<text x="-2.2225" y="-2.54" size="1.27" layer="27">&gt;VALUE</text>
</package>
<package name="MINI_MELF-0207W">
<description>&lt;b&gt;CECC Size RC6123&lt;/b&gt; Wave Soldering&lt;p&gt;
source Beyschlag</description>
<wire x1="-2.8" y1="-1" x2="2.8" y2="-1" width="0.2032" layer="51"/>
<wire x1="2.8" y1="-1" x2="2.8" y2="1" width="0.2032" layer="51"/>
<wire x1="2.8" y1="1" x2="-2.8" y2="1" width="0.2032" layer="51"/>
<wire x1="-2.8" y1="1" x2="-2.8" y2="-1" width="0.2032" layer="51"/>
<smd name="1" x="-2.6" y="0" dx="2.4" dy="2.5" layer="1"/>
<smd name="2" x="2.6" y="0" dx="2.4" dy="2.5" layer="1"/>
<text x="-2.54" y="1.5875" size="1.27" layer="25">&gt;NAME</text>
<text x="-2.54" y="-2.54" size="1.27" layer="27">&gt;VALUE</text>
</package>
<package name="RDH/15">
<description>&lt;b&gt;RESISTOR&lt;/b&gt;&lt;p&gt;
type RDH, grid 15 mm</description>
<wire x1="-7.62" y1="0" x2="-6.858" y2="0" width="0.8128" layer="51"/>
<wire x1="-6.096" y1="3.048" x2="-5.207" y2="3.048" width="0.1524" layer="21"/>
<wire x1="-4.953" y1="2.794" x2="-5.207" y2="3.048" width="0.1524" layer="21"/>
<wire x1="-6.096" y1="-3.048" x2="-5.207" y2="-3.048" width="0.1524" layer="21"/>
<wire x1="-4.953" y1="-2.794" x2="-5.207" y2="-3.048" width="0.1524" layer="21"/>
<wire x1="4.953" y1="2.794" x2="5.207" y2="3.048" width="0.1524" layer="21"/>
<wire x1="4.953" y1="2.794" x2="-4.953" y2="2.794" width="0.1524" layer="21"/>
<wire x1="4.953" y1="-2.794" x2="5.207" y2="-3.048" width="0.1524" layer="21"/>
<wire x1="4.953" y1="-2.794" x2="-4.953" y2="-2.794" width="0.1524" layer="21"/>
<wire x1="6.096" y1="3.048" x2="5.207" y2="3.048" width="0.1524" layer="21"/>
<wire x1="6.096" y1="-3.048" x2="5.207" y2="-3.048" width="0.1524" layer="21"/>
<wire x1="-6.477" y1="-2.667" x2="-6.477" y2="-1.016" width="0.1524" layer="21"/>
<wire x1="-6.477" y1="1.016" x2="-6.477" y2="-1.016" width="0.1524" layer="51"/>
<wire x1="-6.477" y1="1.016" x2="-6.477" y2="2.667" width="0.1524" layer="21"/>
<wire x1="6.477" y1="-2.667" x2="6.477" y2="-1.016" width="0.1524" layer="21"/>
<wire x1="6.477" y1="1.016" x2="6.477" y2="-1.016" width="0.1524" layer="51"/>
<wire x1="6.477" y1="1.016" x2="6.477" y2="2.667" width="0.1524" layer="21"/>
<wire x1="6.858" y1="0" x2="7.62" y2="0" width="0.8128" layer="51"/>
<wire x1="-6.477" y1="2.667" x2="-6.096" y2="3.048" width="0.1524" layer="21" curve="-90"/>
<wire x1="6.096" y1="3.048" x2="6.477" y2="2.667" width="0.1524" layer="21" curve="-90"/>
<wire x1="-6.477" y1="-2.667" x2="-6.096" y2="-3.048" width="0.1524" layer="21" curve="90"/>
<wire x1="6.096" y1="-3.048" x2="6.477" y2="-2.667" width="0.1524" layer="21" curve="90"/>
<pad name="1" x="-7.62" y="0" drill="1.016" shape="octagon"/>
<pad name="2" x="7.62" y="0" drill="1.016" shape="octagon"/>
<text x="-6.35" y="3.4544" size="1.27" layer="25" ratio="10">&gt;NAME</text>
<text x="-4.318" y="-0.5842" size="1.27" layer="27" ratio="10">&gt;VALUE</text>
<text x="4.572" y="-1.7272" size="1.27" layer="51" ratio="10" rot="R90">RDH</text>
<rectangle x1="-6.7564" y1="-0.4064" x2="-6.4516" y2="0.4064" layer="51"/>
<rectangle x1="6.4516" y1="-0.4064" x2="6.7564" y2="0.4064" layer="51"/>
</package>
<package name="0204V">
<description>&lt;b&gt;RESISTOR&lt;/b&gt;&lt;p&gt;
type 0204, grid 2.5 mm</description>
<wire x1="-1.27" y1="0" x2="1.27" y2="0" width="0.508" layer="51"/>
<wire x1="-0.127" y1="0" x2="0.127" y2="0" width="0.508" layer="21"/>
<circle x="-1.27" y="0" radius="0.889" width="0.1524" layer="51"/>
<circle x="-1.27" y="0" radius="0.635" width="0.0508" layer="51"/>
<pad name="1" x="-1.27" y="0" drill="0.8128" shape="octagon"/>
<pad name="2" x="1.27" y="0" drill="0.8128" shape="octagon"/>
<text x="-2.1336" y="1.1684" size="1.27" layer="25" ratio="10">&gt;NAME</text>
<text x="-2.1336" y="-2.3114" size="1.27" layer="27" ratio="10">&gt;VALUE</text>
</package>
<package name="0309V">
<description>&lt;b&gt;RESISTOR&lt;/b&gt;&lt;p&gt;
type 0309, grid 2.5 mm</description>
<wire x1="1.27" y1="0" x2="0.635" y2="0" width="0.6096" layer="51"/>
<wire x1="-0.635" y1="0" x2="-1.27" y2="0" width="0.6096" layer="51"/>
<circle x="-1.27" y="0" radius="1.524" width="0.1524" layer="21"/>
<circle x="-1.27" y="0" radius="0.762" width="0.1524" layer="51"/>
<pad name="1" x="-1.27" y="0" drill="0.8128" shape="octagon"/>
<pad name="2" x="1.27" y="0" drill="0.8128" shape="octagon"/>
<text x="0.254" y="1.016" size="1.27" layer="25" ratio="10">&gt;NAME</text>
<text x="0.254" y="-2.2098" size="1.27" layer="27" ratio="10">&gt;VALUE</text>
<rectangle x1="0.254" y1="-0.3048" x2="0.5588" y2="0.3048" layer="51"/>
<rectangle x1="-0.635" y1="-0.3048" x2="-0.3302" y2="0.3048" layer="51"/>
<rectangle x1="-0.3302" y1="-0.3048" x2="0.254" y2="0.3048" layer="21"/>
</package>
</packages>
<symbols>
<symbol name="R-US">
<wire x1="-2.54" y1="0" x2="-2.159" y2="1.016" width="0.2032" layer="94"/>
<wire x1="-2.159" y1="1.016" x2="-1.524" y2="-1.016" width="0.2032" layer="94"/>
<wire x1="-1.524" y1="-1.016" x2="-0.889" y2="1.016" width="0.2032" layer="94"/>
<wire x1="-0.889" y1="1.016" x2="-0.254" y2="-1.016" width="0.2032" layer="94"/>
<wire x1="-0.254" y1="-1.016" x2="0.381" y2="1.016" width="0.2032" layer="94"/>
<wire x1="0.381" y1="1.016" x2="1.016" y2="-1.016" width="0.2032" layer="94"/>
<wire x1="1.016" y1="-1.016" x2="1.651" y2="1.016" width="0.2032" layer="94"/>
<wire x1="1.651" y1="1.016" x2="2.286" y2="-1.016" width="0.2032" layer="94"/>
<wire x1="2.286" y1="-1.016" x2="2.54" y2="0" width="0.2032" layer="94"/>
<text x="-3.81" y="1.4986" size="1.778" layer="95">&gt;NAME</text>
<text x="-3.81" y="-3.302" size="1.778" layer="96">&gt;VALUE</text>
<pin name="2" x="5.08" y="0" visible="off" length="short" direction="pas" swaplevel="1" rot="R180"/>
<pin name="1" x="-5.08" y="0" visible="off" length="short" direction="pas" swaplevel="1"/>
</symbol>
</symbols>
<devicesets>
<deviceset name="R-US_" prefix="R" uservalue="yes">
<description>&lt;B&gt;RESISTOR&lt;/B&gt;, American symbol</description>
<gates>
<gate name="G$1" symbol="R-US" x="0" y="0"/>
</gates>
<devices>
<device name="R0402" package="R0402">
<connects>
<connect gate="G$1" pin="1" pad="1"/>
<connect gate="G$1" pin="2" pad="2"/>
</connects>
<technologies>
<technology name=""/>
</technologies>
</device>
<device name="R0603" package="R0603">
<connects>
<connect gate="G$1" pin="1" pad="1"/>
<connect gate="G$1" pin="2" pad="2"/>
</connects>
<technologies>
<technology name=""/>
</technologies>
</device>
<device name="R0805" package="R0805">
<connects>
<connect gate="G$1" pin="1" pad="1"/>
<connect gate="G$1" pin="2" pad="2"/>
</connects>
<technologies>
<technology name=""/>
</technologies>
</device>
<device name="R0805W" package="R0805W">
<connects>
<connect gate="G$1" pin="1" pad="1"/>
<connect gate="G$1" pin="2" pad="2"/>
</connects>
<technologies>
<technology name=""/>
</technologies>
</device>
<device name="R1005" package="R1005">
<connects>
<connect gate="G$1" pin="1" pad="1"/>
<connect gate="G$1" pin="2" pad="2"/>
</connects>
<technologies>
<technology name=""/>
</technologies>
</device>
<device name="R1206" package="R1206">
<connects>
<connect gate="G$1" pin="1" pad="1"/>
<connect gate="G$1" pin="2" pad="2"/>
</connects>
<technologies>
<technology name=""/>
</technologies>
</device>
<device name="R1206W" package="R1206W">
<connects>
<connect gate="G$1" pin="1" pad="1"/>
<connect gate="G$1" pin="2" pad="2"/>
</connects>
<technologies>
<technology name=""/>
</technologies>
</device>
<device name="R1210" package="R1210">
<connects>
<connect gate="G$1" pin="1" pad="1"/>
<connect gate="G$1" pin="2" pad="2"/>
</connects>
<technologies>
<technology name=""/>
</technologies>
</device>
<device name="R1210W" package="R1210W">
<connects>
<connect gate="G$1" pin="1" pad="1"/>
<connect gate="G$1" pin="2" pad="2"/>
</connects>
<technologies>
<technology name=""/>
</technologies>
</device>
<device name="R2010" package="R2010">
<connects>
<connect gate="G$1" pin="1" pad="1"/>
<connect gate="G$1" pin="2" pad="2"/>
</connects>
<technologies>
<technology name=""/>
</technologies>
</device>
<device name="R2010W" package="R2010W">
<connects>
<connect gate="G$1" pin="1" pad="1"/>
<connect gate="G$1" pin="2" pad="2"/>
</connects>
<technologies>
<technology name=""/>
</technologies>
</device>
<device name="R2012" package="R2012">
<connects>
<connect gate="G$1" pin="1" pad="1"/>
<connect gate="G$1" pin="2" pad="2"/>
</connects>
<technologies>
<technology name=""/>
</technologies>
</device>
<device name="R2012W" package="R2012W">
<connects>
<connect gate="G$1" pin="1" pad="1"/>
<connect gate="G$1" pin="2" pad="2"/>
</connects>
<technologies>
<technology name=""/>
</technologies>
</device>
<device name="R2512" package="R2512">
<connects>
<connect gate="G$1" pin="1" pad="1"/>
<connect gate="G$1" pin="2" pad="2"/>
</connects>
<technologies>
<technology name=""/>
</technologies>
</device>
<device name="R2512W" package="R2512W">
<connects>
<connect gate="G$1" pin="1" pad="1"/>
<connect gate="G$1" pin="2" pad="2"/>
</connects>
<technologies>
<technology name=""/>
</technologies>
</device>
<device name="R3216" package="R3216">
<connects>
<connect gate="G$1" pin="1" pad="1"/>
<connect gate="G$1" pin="2" pad="2"/>
</connects>
<technologies>
<technology name=""/>
</technologies>
</device>
<device name="R3216W" package="R3216W">
<connects>
<connect gate="G$1" pin="1" pad="1"/>
<connect gate="G$1" pin="2" pad="2"/>
</connects>
<technologies>
<technology name=""/>
</technologies>
</device>
<device name="R3225" package="R3225">
<connects>
<connect gate="G$1" pin="1" pad="1"/>
<connect gate="G$1" pin="2" pad="2"/>
</connects>
<technologies>
<technology name=""/>
</technologies>
</device>
<device name="R3225W" package="R3225W">
<connects>
<connect gate="G$1" pin="1" pad="1"/>
<connect gate="G$1" pin="2" pad="2"/>
</connects>
<technologies>
<technology name=""/>
</technologies>
</device>
<device name="R5025" package="R5025">
<connects>
<connect gate="G$1" pin="1" pad="1"/>
<connect gate="G$1" pin="2" pad="2"/>
</connects>
<technologies>
<technology name=""/>
</technologies>
</device>
<device name="R5025W" package="R5025W">
<connects>
<connect gate="G$1" pin="1" pad="1"/>
<connect gate="G$1" pin="2" pad="2"/>
</connects>
<technologies>
<technology name=""/>
</technologies>
</device>
<device name="R6332" package="R6332">
<connects>
<connect gate="G$1" pin="1" pad="1"/>
<connect gate="G$1" pin="2" pad="2"/>
</connects>
<technologies>
<technology name=""/>
</technologies>
</device>
<device name="R6332W" package="R6332W">
<connects>
<connect gate="G$1" pin="1" pad="1"/>
<connect gate="G$1" pin="2" pad="2"/>
</connects>
<technologies>
<technology name=""/>
</technologies>
</device>
<device name="M0805" package="M0805">
<connects>
<connect gate="G$1" pin="1" pad="1"/>
<connect gate="G$1" pin="2" pad="2"/>
</connects>
<technologies>
<technology name=""/>
</technologies>
</device>
<device name="M1206" package="M1206">
<connects>
<connect gate="G$1" pin="1" pad="1"/>
<connect gate="G$1" pin="2" pad="2"/>
</connects>
<technologies>
<technology name=""/>
</technologies>
</device>
<device name="M1406" package="M1406">
<connects>
<connect gate="G$1" pin="1" pad="1"/>
<connect gate="G$1" pin="2" pad="2"/>
</connects>
<technologies>
<technology name=""/>
</technologies>
</device>
<device name="M2012" package="M2012">
<connects>
<connect gate="G$1" pin="1" pad="1"/>
<connect gate="G$1" pin="2" pad="2"/>
</connects>
<technologies>
<technology name=""/>
</technologies>
</device>
<device name="M2309" package="M2309">
<connects>
<connect gate="G$1" pin="1" pad="1"/>
<connect gate="G$1" pin="2" pad="2"/>
</connects>
<technologies>
<technology name=""/>
</technologies>
</device>
<device name="M3216" package="M3216">
<connects>
<connect gate="G$1" pin="1" pad="1"/>
<connect gate="G$1" pin="2" pad="2"/>
</connects>
<technologies>
<technology name=""/>
</technologies>
</device>
<device name="M3516" package="M3516">
<connects>
<connect gate="G$1" pin="1" pad="1"/>
<connect gate="G$1" pin="2" pad="2"/>
</connects>
<technologies>
<technology name=""/>
</technologies>
</device>
<device name="M5923" package="M5923">
<connects>
<connect gate="G$1" pin="1" pad="1"/>
<connect gate="G$1" pin="2" pad="2"/>
</connects>
<technologies>
<technology name=""/>
</technologies>
</device>
<device name="0204/5" package="0204/5">
<connects>
<connect gate="G$1" pin="1" pad="1"/>
<connect gate="G$1" pin="2" pad="2"/>
</connects>
<technologies>
<technology name=""/>
</technologies>
</device>
<device name="0204/7" package="0204/7">
<connects>
<connect gate="G$1" pin="1" pad="1"/>
<connect gate="G$1" pin="2" pad="2"/>
</connects>
<technologies>
<technology name=""/>
</technologies>
</device>
<device name="0207/10" package="0207/10">
<connects>
<connect gate="G$1" pin="1" pad="1"/>
<connect gate="G$1" pin="2" pad="2"/>
</connects>
<technologies>
<technology name=""/>
</technologies>
</device>
<device name="0207/12" package="0207/12">
<connects>
<connect gate="G$1" pin="1" pad="1"/>
<connect gate="G$1" pin="2" pad="2"/>
</connects>
<technologies>
<technology name=""/>
</technologies>
</device>
<device name="0207/15" package="0207/15">
<connects>
<connect gate="G$1" pin="1" pad="1"/>
<connect gate="G$1" pin="2" pad="2"/>
</connects>
<technologies>
<technology name=""/>
</technologies>
</device>
<device name="0207/2V" package="0207/2V">
<connects>
<connect gate="G$1" pin="1" pad="1"/>
<connect gate="G$1" pin="2" pad="2"/>
</connects>
<technologies>
<technology name=""/>
</technologies>
</device>
<device name="0207/5V" package="0207/5V">
<connects>
<connect gate="G$1" pin="1" pad="1"/>
<connect gate="G$1" pin="2" pad="2"/>
</connects>
<technologies>
<technology name=""/>
</technologies>
</device>
<device name="0207/7" package="0207/7">
<connects>
<connect gate="G$1" pin="1" pad="1"/>
<connect gate="G$1" pin="2" pad="2"/>
</connects>
<technologies>
<technology name=""/>
</technologies>
</device>
<device name="0309/10" package="0309/10">
<connects>
<connect gate="G$1" pin="1" pad="1"/>
<connect gate="G$1" pin="2" pad="2"/>
</connects>
<technologies>
<technology name=""/>
</technologies>
</device>
<device name="0309/12" package="0309/12">
<connects>
<connect gate="G$1" pin="1" pad="1"/>
<connect gate="G$1" pin="2" pad="2"/>
</connects>
<technologies>
<technology name=""/>
</technologies>
</device>
<device name="0411/12" package="0411/12">
<connects>
<connect gate="G$1" pin="1" pad="1"/>
<connect gate="G$1" pin="2" pad="2"/>
</connects>
<technologies>
<technology name=""/>
</technologies>
</device>
<device name="0411/15" package="0411/15">
<connects>
<connect gate="G$1" pin="1" pad="1"/>
<connect gate="G$1" pin="2" pad="2"/>
</connects>
<technologies>
<technology name=""/>
</technologies>
</device>
<device name="0411/3V" package="0411V">
<connects>
<connect gate="G$1" pin="1" pad="1"/>
<connect gate="G$1" pin="2" pad="2"/>
</connects>
<technologies>
<technology name=""/>
</technologies>
</device>
<device name="0414/15" package="0414/15">
<connects>
<connect gate="G$1" pin="1" pad="1"/>
<connect gate="G$1" pin="2" pad="2"/>
</connects>
<technologies>
<technology name=""/>
</technologies>
</device>
<device name="0414/5V" package="0414V">
<connects>
<connect gate="G$1" pin="1" pad="1"/>
<connect gate="G$1" pin="2" pad="2"/>
</connects>
<technologies>
<technology name=""/>
</technologies>
</device>
<device name="0617/17" package="0617/17">
<connects>
<connect gate="G$1" pin="1" pad="1"/>
<connect gate="G$1" pin="2" pad="2"/>
</connects>
<technologies>
<technology name=""/>
</technologies>
</device>
<device name="0617/22" package="0617/22">
<connects>
<connect gate="G$1" pin="1" pad="1"/>
<connect gate="G$1" pin="2" pad="2"/>
</connects>
<technologies>
<technology name=""/>
</technologies>
</device>
<device name="0617/5V" package="0617V">
<connects>
<connect gate="G$1" pin="1" pad="1"/>
<connect gate="G$1" pin="2" pad="2"/>
</connects>
<technologies>
<technology name=""/>
</technologies>
</device>
<device name="0922/22" package="0922/22">
<connects>
<connect gate="G$1" pin="1" pad="1"/>
<connect gate="G$1" pin="2" pad="2"/>
</connects>
<technologies>
<technology name=""/>
</technologies>
</device>
<device name="0613/5V" package="P0613V">
<connects>
<connect gate="G$1" pin="1" pad="1"/>
<connect gate="G$1" pin="2" pad="2"/>
</connects>
<technologies>
<technology name=""/>
</technologies>
</device>
<device name="0613/15" package="P0613/15">
<connects>
<connect gate="G$1" pin="1" pad="1"/>
<connect gate="G$1" pin="2" pad="2"/>
</connects>
<technologies>
<technology name=""/>
</technologies>
</device>
<device name="0817/22" package="P0817/22">
<connects>
<connect gate="G$1" pin="1" pad="1"/>
<connect gate="G$1" pin="2" pad="2"/>
</connects>
<technologies>
<technology name=""/>
</technologies>
</device>
<device name="0817/7V" package="P0817V">
<connects>
<connect gate="G$1" pin="1" pad="1"/>
<connect gate="G$1" pin="2" pad="2"/>
</connects>
<technologies>
<technology name=""/>
</technologies>
</device>
<device name="V234/12" package="V234/12">
<connects>
<connect gate="G$1" pin="1" pad="1"/>
<connect gate="G$1" pin="2" pad="2"/>
</connects>
<technologies>
<technology name=""/>
</technologies>
</device>
<device name="V235/17" package="V235/17">
<connects>
<connect gate="G$1" pin="1" pad="1"/>
<connect gate="G$1" pin="2" pad="2"/>
</connects>
<technologies>
<technology name=""/>
</technologies>
</device>
<device name="V526-0" package="V526-0">
<connects>
<connect gate="G$1" pin="1" pad="1"/>
<connect gate="G$1" pin="2" pad="2"/>
</connects>
<technologies>
<technology name=""/>
</technologies>
</device>
<device name="MELF0102AX" package="MINI_MELF-0102AX">
<connects>
<connect gate="G$1" pin="1" pad="1"/>
<connect gate="G$1" pin="2" pad="2"/>
</connects>
<technologies>
<technology name=""/>
</technologies>
</device>
<device name="0922V" package="0922V">
<connects>
<connect gate="G$1" pin="1" pad="1"/>
<connect gate="G$1" pin="2" pad="2"/>
</connects>
<technologies>
<technology name=""/>
</technologies>
</device>
<device name="MELF0102R" package="MINI_MELF-0102R">
<connects>
<connect gate="G$1" pin="1" pad="1"/>
<connect gate="G$1" pin="2" pad="2"/>
</connects>
<technologies>
<technology name=""/>
</technologies>
</device>
<device name="MELF0102W" package="MINI_MELF-0102W">
<connects>
<connect gate="G$1" pin="1" pad="1"/>
<connect gate="G$1" pin="2" pad="2"/>
</connects>
<technologies>
<technology name=""/>
</technologies>
</device>
<device name="MELF0204R" package="MINI_MELF-0204R">
<connects>
<connect gate="G$1" pin="1" pad="1"/>
<connect gate="G$1" pin="2" pad="2"/>
</connects>
<technologies>
<technology name=""/>
</technologies>
</device>
<device name="MELF0204W" package="MINI_MELF-0204W">
<connects>
<connect gate="G$1" pin="1" pad="1"/>
<connect gate="G$1" pin="2" pad="2"/>
</connects>
<technologies>
<technology name=""/>
</technologies>
</device>
<device name="MELF0207R" package="MINI_MELF-0207R">
<connects>
<connect gate="G$1" pin="1" pad="1"/>
<connect gate="G$1" pin="2" pad="2"/>
</connects>
<technologies>
<technology name=""/>
</technologies>
</device>
<device name="MELF0207W" package="MINI_MELF-0207W">
<connects>
<connect gate="G$1" pin="1" pad="1"/>
<connect gate="G$1" pin="2" pad="2"/>
</connects>
<technologies>
<technology name=""/>
</technologies>
</device>
<device name="RDH/15" package="RDH/15">
<connects>
<connect gate="G$1" pin="1" pad="1"/>
<connect gate="G$1" pin="2" pad="2"/>
</connects>
<technologies>
<technology name=""/>
</technologies>
</device>
<device name="0204/2V" package="0204V">
<connects>
<connect gate="G$1" pin="1" pad="1"/>
<connect gate="G$1" pin="2" pad="2"/>
</connects>
<technologies>
<technology name=""/>
</technologies>
</device>
<device name="0309/V" package="0309V">
<connects>
<connect gate="G$1" pin="1" pad="1"/>
<connect gate="G$1" pin="2" pad="2"/>
</connects>
<technologies>
<technology name=""/>
</technologies>
</device>
</devices>
</deviceset>
</devicesets>
</library>
</libraries>
<attributes>
</attributes>
<variantdefs>
</variantdefs>
<classes>
<class number="0" name="default" width="0" drill="0">
</class>
</classes>
<parts>
<part name="Q1" library="transistor-power" deviceset="PMOSFET_N" device="TO220BV" value="ST Microelectronics, STP16NF06L (Digikey 497-2765-5-ND)"/>
<part name="PWR_IN_GND_24V" library="con-weidmueller-sl35" deviceset="90-2" device="" value="On Shore Technology, ED555/2DS (Digikey ED1514-ND)"/>
<part name="VALVES4-1" library="con-weidmueller-sl35" deviceset="90-8" device="" value="On Shore Technology, ED555/8DS (Digikey ED1520-ND)"/>
<part name="BNC_OUT_HI_LO" library="con-weidmueller-sl35" deviceset="90-2" device="" value="On Shore Technology, ED555/2DS (Digikey ED1514-ND)"/>
<part name="D0" library="diode" deviceset="1N4004" device="" value="Micro Commercial, MUR110RLG (Digikey MUR110RLGOSCT-ND)"/>
<part name="12V" library="linear" deviceset="78*" device="TV" technology="12" value="Recom R-78C12-1.0 (Digikey 945-1392-5-ND)"/>
<part name="5V" library="linear" deviceset="78*" device="TV" technology="05" value="Recom R-78C5.0-1.0 (Digikey 945-1395-5-ND)"/>
<part name="TTL_IN_VALVES4-1_BNC_GND" library="con-weidmueller-sl35" deviceset="90-6" device="" value="On Shore Technology, ED555/6DS (Digikey ED1518-ND)"/>
<part name="SUPPLY1" library="supply2" deviceset="GND" device=""/>
<part name="R1_200" library="resistor" deviceset="R-US_" device="0207/10" value="200, Yageo, MFR-25FBF-200R (Digikey 200XBK-ND)"/>
<part name="R2_100K" library="resistor" deviceset="R-US_" device="0207/10" value="100K, Stackpole CF14JT100K   Digikey (CF14JT100KCT-ND)"/>
<part name="SUPPLY2" library="supply2" deviceset="GND" device=""/>
<part name="SUPPLY3" library="supply2" deviceset="GND" device=""/>
<part name="R3_200" library="resistor" deviceset="R-US_" device="0207/10" value="200, Yageo, MFR-25FBF-200R (Digikey 200XBK-ND)"/>
<part name="R4_100K" library="resistor" deviceset="R-US_" device="0207/10" value="100K, Stackpole CF14JT100K   Digikey (CF14JT100KCT-ND)"/>
<part name="SUPPLY4" library="supply2" deviceset="GND" device=""/>
<part name="D1" library="diode" deviceset="1N4004" device="" value="Micro Commercial, MUR110RLG (Digikey MUR110RLGOSCT-ND)"/>
<part name="Q2" library="transistor-power" deviceset="PMOSFET_N" device="TO220BV" value="ST Microelectronics, STP16NF06L (Digikey 497-2765-5-ND)"/>
<part name="R5_200" library="resistor" deviceset="R-US_" device="0207/10" value="200, Yageo, MFR-25FBF-200R (Digikey 200XBK-ND)"/>
<part name="R6_100K" library="resistor" deviceset="R-US_" device="0207/10" value="100K, Stackpole CF14JT100K   Digikey (CF14JT100KCT-ND)"/>
<part name="SUPPLY5" library="supply2" deviceset="GND" device=""/>
<part name="D2" library="diode" deviceset="1N4004" device="" value="Micro Commercial, MUR110RLG (Digikey MUR110RLGOSCT-ND)"/>
<part name="Q3" library="transistor-power" deviceset="PMOSFET_N" device="TO220BV" value="ST Microelectronics, STP16NF06L (Digikey 497-2765-5-ND)"/>
<part name="R7_200" library="resistor" deviceset="R-US_" device="0207/10" value="200, Yageo, MFR-25FBF-200R (Digikey 200XBK-ND)"/>
<part name="R8_100K" library="resistor" deviceset="R-US_" device="0207/10" value="100K, Stackpole CF14JT100K   Digikey (CF14JT100KCT-ND)"/>
<part name="SUPPLY6" library="supply2" deviceset="GND" device=""/>
<part name="D3" library="diode" deviceset="1N4004" device="" value="Micro Commercial, MUR110RLG (Digikey MUR110RLGOSCT-ND)"/>
<part name="Q4" library="transistor-power" deviceset="PMOSFET_N" device="TO220BV" value="ST Microelectronics, STP16NF06L (Digikey 497-2765-5-ND)"/>
<part name="R9_200" library="resistor" deviceset="R-US_" device="0207/10" value="200, Yageo, MFR-25FBF-200R (Digikey 200XBK-ND)"/>
<part name="R10_100K" library="resistor" deviceset="R-US_" device="0207/10" value="100K, Stackpole CF14JT100K   Digikey (CF14JT100KCT-ND)"/>
<part name="SUPPLY7" library="supply2" deviceset="GND" device=""/>
<part name="D4" library="diode" deviceset="1N4004" device="" value="Micro Commercial, MUR110RLG (Digikey MUR110RLGOSCT-ND)"/>
<part name="C2_10UF" library="rcl" deviceset="C-US" device="050-024X044" value="10uF, TDK FK26X7R1E106M    (Digikey 445-8553-ND)"/>
<part name="C1_10UF" library="rcl" deviceset="C-US" device="050-024X044" value="10uF, TDK FK26X7R1E106M    (Digikey 445-8553-ND)"/>
<part name="Q0" library="transistor-power" deviceset="PMOSFET_N" device="TO220BV" value="ST Microelectronics, STP16NF06L (Digikey 497-2765-5-ND)"/>
</parts>
<sheets>
<sheet>
<plain>
</plain>
<instances>
<instance part="Q1" gate="G$1" x="35.56" y="208.28" smashed="yes">
<attribute name="NAME" x="40.64" y="210.82" size="1.778" layer="95"/>
</instance>
<instance part="PWR_IN_GND_24V" gate="G$1" x="0" y="256.54" smashed="yes" rot="MR0">
<attribute name="NAME" x="0" y="258.318" size="1.778" layer="95" rot="MR0"/>
</instance>
<instance part="VALVES4-1" gate="G$1" x="91.44" y="210.82" smashed="yes">
<attribute name="NAME" x="91.44" y="220.218" size="1.778" layer="95"/>
</instance>
<instance part="BNC_OUT_HI_LO" gate="G$1" x="91.44" y="256.54" smashed="yes">
<attribute name="NAME" x="91.44" y="258.318" size="1.778" layer="95"/>
</instance>
<instance part="D0" gate="1" x="73.66" y="251.46" smashed="yes" rot="R90">
<attribute name="NAME" x="73.1774" y="254" size="1.778" layer="95" rot="R90"/>
</instance>
<instance part="12V" gate="A1" x="38.1" y="256.54" smashed="yes">
<attribute name="NAME" x="30.48" y="259.715" size="1.778" layer="95"/>
</instance>
<instance part="5V" gate="A1" x="38.1" y="276.86" smashed="yes">
<attribute name="NAME" x="30.48" y="280.035" size="1.778" layer="95"/>
</instance>
<instance part="TTL_IN_VALVES4-1_BNC_GND" gate="G$1" x="0" y="236.22" smashed="yes" rot="R180">
<attribute name="NAME" x="0" y="229.108" size="1.778" layer="95" rot="R180"/>
</instance>
<instance part="SUPPLY1" gate="GND" x="38.1" y="246.38"/>
<instance part="R1_200" gate="G$1" x="60.96" y="241.3" smashed="yes" rot="R180">
<attribute name="NAME" x="64.77" y="239.8014" size="1.778" layer="95" rot="R180"/>
</instance>
<instance part="R2_100K" gate="G$1" x="55.88" y="236.22" smashed="yes" rot="R270">
<attribute name="NAME" x="57.3786" y="240.03" size="1.778" layer="95" rot="R270"/>
</instance>
<instance part="SUPPLY2" gate="GND" x="55.88" y="228.6"/>
<instance part="SUPPLY3" gate="GND" x="38.1" y="266.7"/>
<instance part="R3_200" gate="G$1" x="25.4" y="205.74" smashed="yes" rot="R180">
<attribute name="NAME" x="29.21" y="204.2414" size="1.778" layer="95" rot="R180"/>
</instance>
<instance part="R4_100K" gate="G$1" x="17.78" y="200.66" smashed="yes" rot="R270">
<attribute name="NAME" x="19.2786" y="204.47" size="1.778" layer="95" rot="R270"/>
</instance>
<instance part="SUPPLY4" gate="GND" x="17.78" y="193.04"/>
<instance part="D1" gate="1" x="38.1" y="215.9" smashed="yes" rot="R90">
<attribute name="NAME" x="35.0774" y="215.9" size="1.778" layer="95" rot="R180"/>
</instance>
<instance part="Q2" gate="G$1" x="50.8" y="187.96" smashed="yes">
<attribute name="NAME" x="55.88" y="190.5" size="1.778" layer="95"/>
</instance>
<instance part="R5_200" gate="G$1" x="40.64" y="185.42" smashed="yes" rot="R180">
<attribute name="NAME" x="44.45" y="183.9214" size="1.778" layer="95" rot="R180"/>
</instance>
<instance part="R6_100K" gate="G$1" x="33.02" y="180.34" smashed="yes" rot="R270">
<attribute name="NAME" x="34.5186" y="184.15" size="1.778" layer="95" rot="R270"/>
</instance>
<instance part="SUPPLY5" gate="GND" x="33.02" y="172.72"/>
<instance part="D2" gate="1" x="53.34" y="195.58" smashed="yes" rot="R90">
<attribute name="NAME" x="50.3174" y="195.58" size="1.778" layer="95" rot="R180"/>
</instance>
<instance part="Q3" gate="G$1" x="66.04" y="165.1" smashed="yes">
<attribute name="NAME" x="71.12" y="167.64" size="1.778" layer="95"/>
</instance>
<instance part="R7_200" gate="G$1" x="55.88" y="162.56" smashed="yes" rot="R180">
<attribute name="NAME" x="59.69" y="161.0614" size="1.778" layer="95" rot="R180"/>
</instance>
<instance part="R8_100K" gate="G$1" x="48.26" y="157.48" smashed="yes" rot="R270">
<attribute name="NAME" x="49.7586" y="161.29" size="1.778" layer="95" rot="R270"/>
</instance>
<instance part="SUPPLY6" gate="GND" x="48.26" y="149.86"/>
<instance part="D3" gate="1" x="68.58" y="172.72" smashed="yes" rot="R90">
<attribute name="NAME" x="65.5574" y="172.72" size="1.778" layer="95" rot="R180"/>
</instance>
<instance part="Q4" gate="G$1" x="78.74" y="144.78" smashed="yes">
<attribute name="NAME" x="83.82" y="147.32" size="1.778" layer="95"/>
</instance>
<instance part="R9_200" gate="G$1" x="68.58" y="142.24" smashed="yes" rot="R180">
<attribute name="NAME" x="72.39" y="140.7414" size="1.778" layer="95" rot="R180"/>
</instance>
<instance part="R10_100K" gate="G$1" x="60.96" y="137.16" smashed="yes" rot="R270">
<attribute name="NAME" x="62.4586" y="140.97" size="1.778" layer="95" rot="R270"/>
</instance>
<instance part="SUPPLY7" gate="GND" x="60.96" y="129.54"/>
<instance part="D4" gate="1" x="81.28" y="152.4" smashed="yes" rot="R90">
<attribute name="NAME" x="78.2574" y="152.4" size="1.778" layer="95" rot="R180"/>
</instance>
<instance part="C2_10UF" gate="G$1" x="50.8" y="274.32" smashed="yes">
<attribute name="NAME" x="51.816" y="269.875" size="1.778" layer="95"/>
</instance>
<instance part="C1_10UF" gate="G$1" x="50.8" y="254" smashed="yes">
<attribute name="NAME" x="51.816" y="249.555" size="1.778" layer="95"/>
</instance>
<instance part="Q0" gate="G$1" x="71.12" y="243.84" smashed="yes">
<attribute name="NAME" x="76.2" y="246.38" size="1.778" layer="95"/>
</instance>
</instances>
<busses>
</busses>
<nets>
<net name="+24V" class="0">
<segment>
<pinref part="12V" gate="A1" pin="VI"/>
<pinref part="PWR_IN_GND_24V" gate="G$1" pin="1"/>
<wire x1="2.54" y1="256.54" x2="22.86" y2="256.54" width="0.1524" layer="91"/>
<pinref part="5V" gate="A1" pin="VI"/>
<wire x1="22.86" y1="256.54" x2="27.94" y2="256.54" width="0.1524" layer="91"/>
<wire x1="27.94" y1="276.86" x2="22.86" y2="276.86" width="0.1524" layer="91"/>
<wire x1="22.86" y1="276.86" x2="22.86" y2="256.54" width="0.1524" layer="91"/>
<junction x="22.86" y="256.54"/>
</segment>
</net>
<net name="N$1" class="0">
<segment>
<pinref part="12V" gate="A1" pin="VO"/>
<pinref part="BNC_OUT_HI_LO" gate="G$1" pin="1"/>
<wire x1="48.26" y1="256.54" x2="50.8" y2="256.54" width="0.1524" layer="91"/>
<pinref part="D0" gate="1" pin="C"/>
<wire x1="50.8" y1="256.54" x2="73.66" y2="256.54" width="0.1524" layer="91"/>
<wire x1="73.66" y1="256.54" x2="88.9" y2="256.54" width="0.1524" layer="91"/>
<wire x1="73.66" y1="254" x2="73.66" y2="256.54" width="0.1524" layer="91"/>
<junction x="73.66" y="256.54"/>
<pinref part="C1_10UF" gate="G$1" pin="1"/>
<junction x="50.8" y="256.54"/>
</segment>
</net>
<net name="N$4" class="0">
<segment>
<pinref part="R1_200" gate="G$1" pin="2"/>
<pinref part="R2_100K" gate="G$1" pin="1"/>
<pinref part="TTL_IN_VALVES4-1_BNC_GND" gate="G$1" pin="5"/>
<wire x1="55.88" y1="241.3" x2="2.54" y2="241.3" width="0.1524" layer="91"/>
<junction x="55.88" y="241.3"/>
</segment>
</net>
<net name="N$5" class="0">
<segment>
<pinref part="BNC_OUT_HI_LO" gate="G$1" pin="2"/>
<wire x1="88.9" y1="254" x2="86.36" y2="254" width="0.1524" layer="91"/>
<wire x1="86.36" y1="254" x2="86.36" y2="248.92" width="0.1524" layer="91"/>
<pinref part="D0" gate="1" pin="A"/>
<pinref part="Q0" gate="G$1" pin="D"/>
<wire x1="86.36" y1="248.92" x2="73.66" y2="248.92" width="0.1524" layer="91"/>
<junction x="73.66" y="248.92"/>
</segment>
</net>
<net name="GND" class="0">
<segment>
<pinref part="PWR_IN_GND_24V" gate="G$1" pin="2"/>
<pinref part="TTL_IN_VALVES4-1_BNC_GND" gate="G$1" pin="6"/>
<wire x1="2.54" y1="243.84" x2="2.54" y2="248.92" width="0.1524" layer="91"/>
<pinref part="12V" gate="A1" pin="GND"/>
<wire x1="2.54" y1="248.92" x2="2.54" y2="254" width="0.1524" layer="91"/>
<junction x="2.54" y="248.92"/>
<pinref part="SUPPLY1" gate="GND" pin="GND"/>
<wire x1="38.1" y1="248.92" x2="2.54" y2="248.92" width="0.1524" layer="91"/>
<junction x="38.1" y="248.92"/>
<pinref part="C1_10UF" gate="G$1" pin="2"/>
<wire x1="50.8" y1="248.92" x2="38.1" y2="248.92" width="0.1524" layer="91"/>
</segment>
<segment>
<pinref part="R2_100K" gate="G$1" pin="2"/>
<pinref part="SUPPLY2" gate="GND" pin="GND"/>
<wire x1="73.66" y1="231.14" x2="55.88" y2="231.14" width="0.1524" layer="91"/>
<junction x="55.88" y="231.14"/>
<pinref part="Q0" gate="G$1" pin="S"/>
<wire x1="73.66" y1="238.76" x2="73.66" y2="231.14" width="0.1524" layer="91"/>
</segment>
<segment>
<pinref part="5V" gate="A1" pin="GND"/>
<pinref part="SUPPLY3" gate="GND" pin="GND"/>
<pinref part="C2_10UF" gate="G$1" pin="2"/>
<wire x1="50.8" y1="269.24" x2="38.1" y2="269.24" width="0.1524" layer="91"/>
<junction x="38.1" y="269.24"/>
</segment>
<segment>
<pinref part="R4_100K" gate="G$1" pin="2"/>
<pinref part="SUPPLY4" gate="GND" pin="GND"/>
<pinref part="Q1" gate="G$1" pin="S"/>
<wire x1="17.78" y1="195.58" x2="38.1" y2="195.58" width="0.1524" layer="91"/>
<wire x1="38.1" y1="195.58" x2="38.1" y2="203.2" width="0.1524" layer="91"/>
<junction x="17.78" y="195.58"/>
</segment>
<segment>
<pinref part="R6_100K" gate="G$1" pin="2"/>
<pinref part="SUPPLY5" gate="GND" pin="GND"/>
<pinref part="Q2" gate="G$1" pin="S"/>
<wire x1="53.34" y1="182.88" x2="53.34" y2="175.26" width="0.1524" layer="91"/>
<wire x1="53.34" y1="175.26" x2="33.02" y2="175.26" width="0.1524" layer="91"/>
<junction x="33.02" y="175.26"/>
</segment>
<segment>
<pinref part="R8_100K" gate="G$1" pin="2"/>
<pinref part="SUPPLY6" gate="GND" pin="GND"/>
<pinref part="Q3" gate="G$1" pin="S"/>
<wire x1="68.58" y1="160.02" x2="68.58" y2="152.4" width="0.1524" layer="91"/>
<wire x1="68.58" y1="152.4" x2="48.26" y2="152.4" width="0.1524" layer="91"/>
<junction x="48.26" y="152.4"/>
</segment>
<segment>
<pinref part="R10_100K" gate="G$1" pin="2"/>
<pinref part="SUPPLY7" gate="GND" pin="GND"/>
<pinref part="Q4" gate="G$1" pin="S"/>
<wire x1="81.28" y1="139.7" x2="81.28" y2="132.08" width="0.1524" layer="91"/>
<wire x1="81.28" y1="132.08" x2="60.96" y2="132.08" width="0.1524" layer="91"/>
<junction x="60.96" y="132.08"/>
</segment>
</net>
<net name="+5V" class="0">
<segment>
<pinref part="5V" gate="A1" pin="VO"/>
<wire x1="48.26" y1="276.86" x2="50.8" y2="276.86" width="0.1524" layer="91"/>
<label x="55.88" y="276.86" size="1.778" layer="95" xref="yes"/>
<pinref part="C2_10UF" gate="G$1" pin="1"/>
<wire x1="50.8" y1="276.86" x2="55.88" y2="276.86" width="0.1524" layer="91"/>
<junction x="50.8" y="276.86"/>
<wire x1="30.48" y1="223.52" x2="33.02" y2="223.52" width="0.1524" layer="91"/>
</segment>
<segment>
<pinref part="VALVES4-1" gate="G$1" pin="1"/>
<wire x1="88.9" y1="218.44" x2="38.1" y2="218.44" width="0.1524" layer="91"/>
<wire x1="38.1" y1="218.44" x2="38.1" y2="223.52" width="0.1524" layer="91"/>
<label x="38.1" y="223.52" size="1.778" layer="95" rot="R180" xref="yes"/>
<pinref part="D1" gate="1" pin="C"/>
<junction x="38.1" y="218.44"/>
</segment>
<segment>
<pinref part="VALVES4-1" gate="G$1" pin="3"/>
<wire x1="53.34" y1="213.36" x2="88.9" y2="213.36" width="0.1524" layer="91"/>
<pinref part="D2" gate="1" pin="C"/>
<wire x1="53.34" y1="198.12" x2="53.34" y2="213.36" width="0.1524" layer="91"/>
<label x="53.34" y="200.66" size="1.778" layer="95" rot="R180" xref="yes"/>
</segment>
<segment>
<wire x1="68.58" y1="175.26" x2="68.58" y2="177.8" width="0.1524" layer="91"/>
<label x="68.58" y="177.8" size="1.778" layer="95" rot="R180" xref="yes"/>
<pinref part="D3" gate="1" pin="C"/>
<wire x1="68.58" y1="175.26" x2="68.58" y2="208.28" width="0.1524" layer="91"/>
<pinref part="VALVES4-1" gate="G$1" pin="5"/>
<wire x1="68.58" y1="208.28" x2="88.9" y2="208.28" width="0.1524" layer="91"/>
</segment>
<segment>
<wire x1="81.28" y1="154.94" x2="81.28" y2="157.48" width="0.1524" layer="91"/>
<label x="81.28" y="157.48" size="1.778" layer="95" rot="R180" xref="yes"/>
<pinref part="D4" gate="1" pin="C"/>
<wire x1="81.28" y1="154.94" x2="81.28" y2="203.2" width="0.1524" layer="91"/>
<pinref part="VALVES4-1" gate="G$1" pin="7"/>
<wire x1="88.9" y1="203.2" x2="81.28" y2="203.2" width="0.1524" layer="91"/>
</segment>
</net>
<net name="N$6" class="0">
<segment>
<pinref part="R3_200" gate="G$1" pin="2"/>
<pinref part="R4_100K" gate="G$1" pin="1"/>
<pinref part="TTL_IN_VALVES4-1_BNC_GND" gate="G$1" pin="4"/>
<wire x1="2.54" y1="238.76" x2="17.78" y2="238.76" width="0.1524" layer="91"/>
<wire x1="17.78" y1="238.76" x2="17.78" y2="205.74" width="0.1524" layer="91"/>
<junction x="17.78" y="205.74"/>
<wire x1="17.78" y1="205.74" x2="20.32" y2="205.74" width="0.1524" layer="91"/>
</segment>
</net>
<net name="N$7" class="0">
<segment>
<pinref part="D1" gate="1" pin="A"/>
<pinref part="Q1" gate="G$1" pin="D"/>
<wire x1="38.1" y1="213.36" x2="50.8" y2="213.36" width="0.1524" layer="91"/>
<wire x1="50.8" y1="213.36" x2="50.8" y2="215.9" width="0.1524" layer="91"/>
<junction x="38.1" y="213.36"/>
<pinref part="VALVES4-1" gate="G$1" pin="2"/>
<wire x1="50.8" y1="215.9" x2="88.9" y2="215.9" width="0.1524" layer="91"/>
</segment>
</net>
<net name="N$8" class="0">
<segment>
<pinref part="Q1" gate="G$1" pin="G"/>
<pinref part="R3_200" gate="G$1" pin="1"/>
<wire x1="33.02" y1="205.74" x2="30.48" y2="205.74" width="0.1524" layer="91"/>
</segment>
</net>
<net name="N$9" class="0">
<segment>
<pinref part="R5_200" gate="G$1" pin="2"/>
<pinref part="R6_100K" gate="G$1" pin="1"/>
<wire x1="35.56" y1="185.42" x2="33.02" y2="185.42" width="0.1524" layer="91"/>
<wire x1="33.02" y1="185.42" x2="12.7" y2="185.42" width="0.1524" layer="91"/>
<wire x1="12.7" y1="185.42" x2="12.7" y2="236.22" width="0.1524" layer="91"/>
<junction x="33.02" y="185.42"/>
<pinref part="TTL_IN_VALVES4-1_BNC_GND" gate="G$1" pin="3"/>
<wire x1="12.7" y1="236.22" x2="2.54" y2="236.22" width="0.1524" layer="91"/>
</segment>
</net>
<net name="N$11" class="0">
<segment>
<pinref part="Q2" gate="G$1" pin="G"/>
<pinref part="R5_200" gate="G$1" pin="1"/>
<wire x1="48.26" y1="185.42" x2="45.72" y2="185.42" width="0.1524" layer="91"/>
</segment>
</net>
<net name="N$12" class="0">
<segment>
<pinref part="Q2" gate="G$1" pin="D"/>
<pinref part="D2" gate="1" pin="A"/>
<pinref part="VALVES4-1" gate="G$1" pin="4"/>
<wire x1="88.9" y1="210.82" x2="60.96" y2="210.82" width="0.1524" layer="91"/>
<wire x1="60.96" y1="210.82" x2="60.96" y2="193.04" width="0.1524" layer="91"/>
<wire x1="60.96" y1="193.04" x2="53.34" y2="193.04" width="0.1524" layer="91"/>
<junction x="53.34" y="193.04"/>
</segment>
</net>
<net name="N$14" class="0">
<segment>
<pinref part="Q3" gate="G$1" pin="D"/>
<pinref part="D3" gate="1" pin="A"/>
<wire x1="68.58" y1="170.18" x2="73.66" y2="170.18" width="0.1524" layer="91"/>
<wire x1="73.66" y1="170.18" x2="73.66" y2="205.74" width="0.1524" layer="91"/>
<junction x="68.58" y="170.18"/>
<pinref part="VALVES4-1" gate="G$1" pin="6"/>
<wire x1="73.66" y1="205.74" x2="88.9" y2="205.74" width="0.1524" layer="91"/>
</segment>
</net>
<net name="N$10" class="0">
<segment>
<pinref part="Q3" gate="G$1" pin="G"/>
<pinref part="R7_200" gate="G$1" pin="1"/>
<wire x1="63.5" y1="162.56" x2="60.96" y2="162.56" width="0.1524" layer="91"/>
</segment>
</net>
<net name="N$13" class="0">
<segment>
<pinref part="R7_200" gate="G$1" pin="2"/>
<pinref part="R8_100K" gate="G$1" pin="1"/>
<wire x1="50.8" y1="162.56" x2="48.26" y2="162.56" width="0.1524" layer="91"/>
<wire x1="48.26" y1="162.56" x2="10.16" y2="162.56" width="0.1524" layer="91"/>
<wire x1="10.16" y1="162.56" x2="10.16" y2="233.68" width="0.1524" layer="91"/>
<junction x="48.26" y="162.56"/>
<pinref part="TTL_IN_VALVES4-1_BNC_GND" gate="G$1" pin="2"/>
<wire x1="10.16" y1="233.68" x2="2.54" y2="233.68" width="0.1524" layer="91"/>
</segment>
</net>
<net name="N$15" class="0">
<segment>
<pinref part="Q4" gate="G$1" pin="D"/>
<pinref part="D4" gate="1" pin="A"/>
<wire x1="81.28" y1="149.86" x2="86.36" y2="149.86" width="0.1524" layer="91"/>
<wire x1="86.36" y1="149.86" x2="86.36" y2="200.66" width="0.1524" layer="91"/>
<junction x="81.28" y="149.86"/>
<pinref part="VALVES4-1" gate="G$1" pin="8"/>
<wire x1="88.9" y1="200.66" x2="86.36" y2="200.66" width="0.1524" layer="91"/>
</segment>
</net>
<net name="N$16" class="0">
<segment>
<pinref part="Q4" gate="G$1" pin="G"/>
<pinref part="R9_200" gate="G$1" pin="1"/>
<wire x1="76.2" y1="142.24" x2="73.66" y2="142.24" width="0.1524" layer="91"/>
</segment>
</net>
<net name="N$17" class="0">
<segment>
<pinref part="R9_200" gate="G$1" pin="2"/>
<pinref part="R10_100K" gate="G$1" pin="1"/>
<wire x1="63.5" y1="142.24" x2="60.96" y2="142.24" width="0.1524" layer="91"/>
<pinref part="TTL_IN_VALVES4-1_BNC_GND" gate="G$1" pin="1"/>
<wire x1="60.96" y1="142.24" x2="2.54" y2="142.24" width="0.1524" layer="91"/>
<wire x1="2.54" y1="142.24" x2="2.54" y2="231.14" width="0.1524" layer="91"/>
<junction x="60.96" y="142.24"/>
</segment>
</net>
<net name="N$18" class="0">
<segment>
<pinref part="Q0" gate="G$1" pin="G"/>
<pinref part="R1_200" gate="G$1" pin="1"/>
<wire x1="68.58" y1="241.3" x2="66.04" y2="241.3" width="0.1524" layer="91"/>
</segment>
</net>
</nets>
</sheet>
</sheets>
</schematic>
</drawing>
</eagle>
